# Supplementary material for: The Transcriptional Cycle Is Suited to Daytime N2 Fixation in the Unicellular Cyanobacterium “Candidatus Atelocyanobacterium thalassa” (UCYN-A)
Source: mBio. 2019 Jan 2;10(1):e02495-18. doi: 10.1128/mBio.02495-18 (PMC6315102; doi:10.1128/mBio.02495-18)
Supplement: TABLE S2 [file mbo004184246st2.xls]

## Sheet: Fourier.FDR.UCYNA1andUCYNA2.csv
Gene_ID	FDR	Fourier	Function
ucyna2_00811	0.167561	4.6681	Cytochrome b subunit of the bc complex
ucyna2_00924	0.0375	5.07251	Mo-nitrogenase iron protein subunit NifH (EC 1.18.6.1)
ucyna2_01248	0.0366667	5.04646	ATP synthase F1 subcomplex beta subunit
ucyna2_01178	0.0392857	5.05863	NADH dehydrogenase subunit B (EC 1.6.5.3)
ucyna2_00606	0.139121	4.31014	petL
ucyna2_00716	0.142956	4.25586	photosystem I iron-sulfur protein PsaC
ucyna2_00881	0.137143	4.3221	transporter- cation-chloride cotransporter (CCC) family (TC 2.A.30)
ucyna2_00393	0.158956	4.09721	ferredoxin [2Fe-2S]
ucyna2_00866	0.147557	4.20696	Phosphomannomutase
ucyna2_00699	0.169714	4.61739	photosystem I core protein PsaB
ucyna2_00915	0.0917647	4.89242	Iron-sulfur cluster assembly accessory protein
ucyna2_00131	0.0390909	5.07728	Rieske Fe-S protein
ucyna2_01048	0.234883	3.72628	LSU ribosomal protein L33P
ucyna2_00923	0.04	5.05439	Mo-nitrogenase MoFe protein subunit NifD precursor (EC 1.18.6.1)
ucyna2_01244	0.221234	3.79131	Molecular chaperone
ucyna2_01179	0.0733333	4.92927	NADH dehydrogenase subunit A (EC 1.6.5.3)
ucyna2_00361	0.174007	4.00398	protoporphyrin IX magnesium-chelatase (EC 6.6.1.1)
ucyna2_00794	0.172772	4.62171	membrane protease FtsH catalytic subunit (EC 3.4.24.-)
ucyna2_01252	0.153299	4.47975	NADH dehydrogenase subunit L (EC 1.6.5.3)
ucyna2_00617	0.142806	4.27016	acyl-[acyl-carrier-protein]--UDP-N-acetylglucosamine O-acyltransferase (EC 2.3.1.129)
ucyna2_00552	0.175053	3.99724	LSU ribosomal protein L14P
ucyna2_00709	0.165076	4.56975	ATP-dependent metalloprotease FtsH
ucyna2_00743	0.16117	4.50884	sodium/proton antiporter NhaS3( CPA2 family (TC 2.A.37.2.4))
ucyna2_01240	0.14281	4.40037	hypothetical protein
ucyna2_00632	0.0735714	4.93495	ATP synthase I chain
ucyna2_00580	0.142586	4.3832	copper-(or silver)-translocating P-type ATPase
ucyna2_00673	0.154101	4.13285	Iron-regulated ABC transporter membrane component SufB
ucyna2_00190	0.139507	4.30865	Carbamoylphosphate synthase large subunit (split gene in MJ)
ucyna2_00416	0.190902	3.91583	cytochrome c oxidase subunit I
ucyna2_00638	0.202177	3.86716	thioredoxin
ucyna2_00157	0.167674	4.57219	polyribonucleotide nucleotidyltransferase
ucyna2_01159	0.234751	3.7284	DNA-directed RNA polymerase subunit beta' (EC 2.7.7.6)
ucyna2_01144	0.143534	4.24431	Sigma-70
ucyna2_01068	0.136994	4.33401	chaperone protein DnaJ
ucyna2_01128	0.158726	4.09676	phosphopyruvate hydratase
ucyna2_01234	0.1458	4.22488	Protein of unknown function (DUF3318)
ucyna2_00847	0.148467	4.19425	Predicted glycosyltransferases
ucyna2_00516	0.220931	3.79363	RNA-binding proteins (RRM domain)
ucyna2_00541	0.160658	4.69028	SSU ribosomal protein S13P
ucyna2_00640	0.143667	4.25081	hypothetical protein
ucyna2_00473	0.17236	4.64917	asparaginase (EC 3.5.1.1)
ucyna2_00517	0.00333333	5.22217	RNA-binding proteins (RRM domain)
ucyna2_00926	0.145131	4.40349	cysteine desulfurase NifS
ucyna2_00535	0.15	4.17593	SSU ribosomal protein S9P
ucyna2_00692	0.147917	4.43218	ATP-dependent Clp protease proteolytic subunit ClpP (EC 3.4.21.92)
ucyna2_01087	0.241834	3.69536	DNA gyrase subunit B (EC 5.99.1.3)
ucyna2_00722	0.124694	4.81011	LSU ribosomal protein L11P
ucyna2_00592	0.171882	4.65712	LSU ribosomal protein L21P
ucyna2_00442	0.229343	3.74929	coproporphyrinogen oxidase (EC 1.3.3.3)
ucyna2_00860	0.146101	4.21859	preQ(0) biosynthesis protein QueC
ucyna2_00107	0.160516	4.08665	Iron-sulfur cluster assembly accessory protein
ucyna2_01043	0.217984	3.80693	ferredoxin protochlorophyllide reductase subunit N (EC 1.3.7.7)
ucyna2_00720	0.141291	4.37257	preprotein translocase ( SecE subunit)
ucyna2_00148	0.15398	4.13833	sodium/proton antiporter ( CPA1 family (TC 2.A.36))
ucyna2_00245	0.143763	4.38414	ATPases with chaperone activity ( ATP-binding subunit)
ucyna2_01000	0.158956	4.49372	UDP-N-acetylmuramyl pentapeptide phosphotransferase/UDP-N-acetylglucosamine-1-phosphate transferase
ucyna2_00208	0.216418	3.81531	Nucleoside-diphosphate-sugar epimerases
ucyna2_00610	0.148761	4.20019	Hydrogenase maturation protein HypD
ucyna2_00853	0.162075	4.52729	NADH dehydrogenase subunit D (EC 1.6.5.3)
ucyna2_00721	0.171754	4.59776	transcription antitermination protein nusG
ucyna2_00320	0.235	3.72504	Transcriptional regulator
ucyna2_00700	0.107907	4.84662	photosystem I core protein PsaA
ucyna2_00810	0.043	5.08172	cytochrome b6/f complex subunit IV
ucyna2_00325	0.181252	3.97158	SSU ribosomal protein S7P
ucyna2_01150	0.0570833	4.98295	acyl-ACP reductase
ucyna2_00005	0.159454	4.49167	Chlorophyll A-B binding protein
ucyna2_01156	0.1625	4.53851	NHL repeat
ucyna2_00882	0.141327	4.38129	Predicted Zn-dependent hydrolases of the beta-lactamase fold
ucyna2_01246	0.166586	4.05279	lysyl-tRNA synthetase- class II (EC 6.1.1.6)
ucyna2_01107	0.16874	4.57559	transketolase bacterial and yeast
ucyna2_00691	0.152952	4.46322	Protease subunit of ATP-dependent Clp proteases
ucyna2_00270	0.149015	4.18544	UDP-galactose 4-epimerase (EC 5.1.3.2)
ucyna2_00988	0.142663	4.26409	petH
ucyna2_00353	0.142383	4.3976	Exoribonuclease R
ucyna2_00487	0.143099	4.72115	Ca2+-binding protein (EF-Hand superfamily)
ucyna2_00867	0.141986	4.38222	YUP8H12.25 {{Arabidopsis thaliana}}-type protein. Metallo peptidase. MEROPS family M50B
ucyna2_00943	0.170463	4.61206	L-threonine O-3-phosphate decarboxylase (EC 4.1.1.81)
ucyna2_01024	0.14902	4.18325	SSU ribosomal protein S21P
ucyna2_00946	0.178544	3.98492	LSU ribosomal protein L28P
ucyna2_00905	0.159721	4.49705	rod shape-determining protein MreC
ucyna2_00916	0.140374	4.2979	Dinucleotide-utilizing enzymes involved in molybdopterin and thiamine biosynthesis family 2
ucyna2_01214	0	5.24242	NADH dehydrogenase subunit L [Cyanobacterium UCYN-A: NC_013771] (-)strand
ucyna2_00340	0.173627	4.61919	aspartate semialdehyde dehydrogenase (EC 1.2.1.11)
ucyna2_00930	0.140784	4.36832	SSU ribosomal protein S1P
ucyna2_00536	0.139028	4.35717	LSU ribosomal protein L13P
ucyna2_00139	0.143217	4.25987	biotin carboxylase (EC 6.3.4.14)/acetyl-CoA carboxylase carboxyltransferase subunit alpha
ucyna2_01004	0.13597	4.34782	Cystathionine beta-lyase family protein involved in aluminum resistance
ucyna2_00061	0.15831	4.10632	fructose-bisphosphate aldolase (EC 4.1.2.13)
ucyna2_00982	0.162216	4.51365	exonuclease RecJ (EC 3.1.-.-)
ucyna2_01247	0.186931	3.9351	lysyl-tRNA synthetase; lysS
ucyna2_00130	0.162574	4.56546	Apocytochrome F- C-terminal
ucyna2_00451	0.146449	4.42845	ATP-dependent Clp protease proteolytic subunit ClpP (EC 3.4.21.92)
ucyna2_00007	0.153073	4.4517	Fatty acid desaturase
ucyna2_00243	0.137014	4.33509	peptide chain release factor 2
ucyna2_00559	0.155412	4.4812	LSU ribosomal protein L2P
ucyna2_00834	0.141757	4.37818	nucleotide sugar dehydrogenase
ucyna2_00628	0	5.25487	F0F1-type ATP synthase- subunit b
ucyna2_00983	0.149524	4.17872	protoheme IX farnesyltransferase (cytocrome c oxidase)
ucyna2_00055	0.167108	4.66701	Glycosyltransferase
ucyna2_00545	0.117045	4.83299	LSU ribosomal protein L15P
ucyna2_00307	0.169154	4.0395	NADH dehydrogenase subunit H (EC 1.6.5.3)
ucyna2_00912	0.171132	4.61447	molybdate ABC transporter ( permease protein)
ucyna2_00840	0.143178	4.27532	acyl carrier protein
ucyna2_00304	0.157981	4.10193	histidinol-phosphate phosphatase family domain/HAD-superfamily hydrolase ( subfamily IIIA)
ucyna2_00058	0.170444	4.64915	S-adenosylmethionine--tRNA ribosyltransferase-isomerase
ucyna2_00662	0.12098	4.80643	photosystem I reaction center subunit XII, psaM
ucyna2_01049	0.162892	4.07288	SSU ribosomal protein S18P
ucyna2_00229	0.196043	3.89567	NADH dehydrogenase subunit M (EC 1.6.5.3)
ucyna2_01040	0.14094	4.37779	Formate hydrogenlyase subunit 6/NADH:ubiquinone oxidoreductase 23 kD subunit (chain I)
ucyna2_00901	0.127679	4.78038	Photosystem I reaction centre subunit IX / PsaJ
ucyna2_00169	0.142916	4.24655	diaminopimelate epimerase (EC 5.1.1.7)
ucyna2_01001	0.145422	4.42574	Photosystem I reaction centre subunit XI
ucyna2_00089	0.142152	4.2853	phosphate ABC transporter membrane protein 2 (PhoT family (TC 3.A.1.7.1))
ucyna2_00909	0.141944	4.71956	Uncharacterized protein ( similar to the N-terminal domain of Lon protease)
ucyna2_00102	0.128727	4.78374	hypothetical protein
ucyna2_00631	0.0125	5.18435	ATP synthase F0 subcomplex A subunit
ucyna2_00659	0.15295	4.15364	Co-chaperonin GroES (HSP10)
ucyna2_00616	0.189445	3.92461	lipid-A-disaccharide synthase (EC 2.4.1.182)
ucyna2_00168	0.159577	4.09171	RNA polymerase ( sigma subunit)
ucyna2_00096	0.141799	4.28945	ribonucleoside-diphosphate reductase- alpha subunit
ucyna2_00163	0.13676	4.32202	NADH dehydrogenase subunit N (EC 1.6.5.3)
ucyna2_01249	0.156032	4.48748	ATP synthase F1 subcomplex epsilon subunit
ucyna2_00922	0.0556522	4.99087	Mo-nitrogenase MoFe protein subunit NifK (EC 1.18.6.1)
ucyna2_00781	0.104286	4.85507	cytochrome c-type biogenesis protein CcsB
ucyna2_00783	0.1548	4.12576	RNAse R (EC 3.1.-.-)
ucyna2_00766	0.151854	4.47119	Protein of unknown function (DUF3611)
ucyna2_01191	0.152367	4.4684	UDP-N-acetylmuramate dehydrogenase (EC 1.1.1.158)
ucyna2_00608	0.140926	4.30321	3-oxoacyl-[acyl-carrier-protein] synthase III (EC 2.3.1.41)
ucyna2_00557	0.0734483	4.93211	LSU ribosomal protein L22P
ucyna2_00629	0.0576	4.97248	ATP synthase F0 subcomplex B' subunit
ucyna2_00009	0.152904	4.14317	DNA gyrase subunit A (EC 5.99.1.3)
ucyna2_00741	0.173898	4.58729	glutamate 5-kinase (EC 2.7.2.11)
ucyna2_01111	0.142705	4.25948	6-phosphogluconate dehydrogenase (decarboxylating) (EC 1.1.1.44)
ucyna2_00045	0.0528571	5.00575	glucose-6-phosphate isomerase (EC 5.3.1.9)
ucyna2_00002	0.151784	4.46092	Predicted membrane protein
ucyna2_00747	0.160594	4.08716	penicillin-binding protein
ucyna2_01273	0.140667	4.2961	Predicted molecular chaperone distantly related to HSP70-fold metalloproteases
ucyna2_00986	0.162448	4.55397	arginyl-tRNA synthetase (EC 6.1.1.19)
ucyna2_00578	0.144008	4.42485	DNA polymerase III- delta prime subunit (EC 2.7.7.7)
ucyna2_00600	0.182453	3.9592	ABC-type transport system involved in resistance to organic solvents periplasmic component
ucyna2_01104	0.149087	4.44353	D-Ala-D-Ala carboxypeptidase. Metallo peptidase. MEROPS family M15B
ucyna2_00166	0.145866	4.41858	Predicted Zn-dependent proteases and their inactivated homologs
ucyna2_00106	0.172833	4.58509	TIGR00297 family protein
ucyna2_01170	0.142607	4.26339	Uncharacterized protein conserved in bacteria
ucyna2_00197	0.14402	4.25084	1-4-dihydroxy-2-naphthoate phytyltransferase
ucyna2_00269	0.154031	4.4804	Mg-protoporphyrin IX monomethyl ester (oxidative) cyclase (EC 1.14.13.81)
ucyna2_00970	0.135982	4.34684	signal recognition particle subunit FFH/SRP54 (srp54)
ucyna2_01002	0.163407	4.56607	photosystem I reaction center subunit VIII
ucyna2_00111	0.158239	4.10484	Predicted membrane protein
ucyna2_00537	0.221109	3.79425	tRNA pseudouridine(38-40) synthase
ucyna2_00357	0.153445	4.15405	two component transcriptional regulator ( winged helix family)
ucyna2_01123	0.154194	4.13181	Fe-S oxidoreductase (B12-binding domain-containing radical SAM protein)
ucyna2_00202	0.158486	4.49042	peptide chain release factor 3
ucyna2_00274	0.141604	4.38183	Predicted carbamoyl transferase
ucyna2_00313	0.141184	4.37027	Predicted dehydrogenases and related proteins
ucyna2_00539	0.161894	4.07765	DNA-directed RNA polymerase subunit alpha (EC 2.7.7.6)
ucyna2_00438	0.186061	3.94175	pyridoxine 5'-phosphate synthase (EC 2.6.99.2)
ucyna2_00769	0.154257	4.12978	hypothetical protein
ucyna2_00063	0.138086	4.35465	hypothetical protein
ucyna2_01276	0.135865	4.34195	Protein of unknown function (DUF2949)
ucyna2_00582	0.13697	4.3504	farnesyl-diphosphate synthase (EC 2.5.1.10)
ucyna2_00028	0.170783	4.59698	Ycf4
ucyna2_00833	0.152036	4.44957	aspartate carbamoyltransferase (EC 2.1.3.2)
ucyna2_00322	0.148753	4.19433	SSU ribosomal protein S10P
ucyna2_00138	0.183639	3.95012	FKBP-type peptidyl-prolyl cis-trans isomerases 1
ucyna2_00039	0.238269	3.70915	LSU ribosomal protein L19P
ucyna2_00752	0.1525	4.46096	2-methyl-6-solanesyl-1-4-benzoquinol methyltransferase (EC 2.1.1.-)
ucyna2_00730	0.222456	3.78385	cysteine synthase (EC 2.5.1.47)
ucyna2_00030	0.152632	4.4657	polyphosphate kinase 1
ucyna2_01005	0.14318	4.24889	Delta-9 acyl-phospholipid desaturase (EC 1.14.19.-)
ucyna2_00213	0.14235	4.26303	Subtilisin-like serine proteases
ucyna2_00666	0.191187	3.91586	Predicted pyridoxal phosphate-dependent enzyme apparently involved in regulation of cell wall biogenesis
ucyna2_00739	0.157975	4.68543	GTP-binding protein TypA/BipA
ucyna2_00573	0.140063	4.35898	3'-Phosphoadenosine 5'-phosphosulfate (PAPS) 3'-phosphatase
ucyna2_01080	0.225466	3.76798	uridylate kinase (EC 2.7.4.22)
ucyna2_01076	0.225475	3.76909	Bacterial nucleoid DNA-binding protein
ucyna2_00940	0.136239	4.33126	Ferredoxin-thioredoxin reductase (catalytic subunit)
ucyna2_01275	0.145727	4.22287	Isopropylmalate/homocitrate/citramalate synthases
ucyna2_00921	0.171105	4.01605	nitrogenase molybdenum-iron cofactor biosynthesis protein NifE
ucyna2_00513	0.140566	4.30036	integral membrane protein MviN
ucyna2_00192	0.151345	4.44799	ribosome-associated GTPase EngA
ucyna2_00027	0.225631	3.76644	NADPH-glutathione reductase (EC 1.8.1.7)
ucyna2_00223	0.149239	4.19494	phosphoadenylylsulfate reductase (thioredoxin) (EC 1.8.4.8)
ucyna2_00994	0.153784	4.15577	Protein of unknown function (DUF3148)
ucyna2_00590	0.152284	4.14817	Na+/proline symporter
ucyna2_01058	0.152118	4.47332	ATPases involved in chromosome partitioning
ucyna2_00084	0.149417	4.17806	Serine-pyruvate aminotransferase/archaeal aspartate aminotransferase
ucyna2_00562	0.140096	4.36387	LSU ribosomal protein L3P
ucyna2_00093	0.199176	3.88111	ABC-type Fe3+ transport system permease component
ucyna2_00626	0.016	5.16346	ATP synthase F1 subcomplex alpha subunit
ucyna2_00165	0.181127	3.97022	Cysteine sulfinate desulfinase/cysteine desulfurase and related enzymes
ucyna2_00886	0.1222	4.81001	Superfamily II DNA and RNA helicases
ucyna2_00294	0.161407	4.08101	ABC-type dipeptide transport system periplasmic component
ucyna2_01186	0.223206	3.7779	TPR repeat
ucyna2_01083	0.121154	4.80185	Exodeoxyribonuclease I subunit D (EC 3.1.11.1)
ucyna2_00105	0.155714	4.11844	Trypsin-like serine proteases ( typically periplasmic)
ucyna2_00354	0.172416	4.01	hypothetical protein
ucyna2_01099	0.231747	3.7396	Glutaredoxin-like domain (DUF836)
ucyna2_00482	0.148692	4.43485	conserved hypothetical integral membrane protein
ucyna2_01015	0.162536	4.56209	NusB antitermination factor
ucyna2_00008	0.147397	4.43064	UDP-N-acetylmuramoylalanine--D-glutamate ligase (EC 6.3.2.9)
ucyna2_01006	0.142896	4.25815	RNA-binding proteins (RRM domain)
ucyna2_00374	0.151822	4.45968	hypothetical protein
ucyna2_01026	0.14301	4.38332	pyruvate dehydrogenase E1 component- alpha subunit
ucyna2_01211	0.158583	4.10637	hopanoid biosynthesis associated radical SAM protein HpnH
ucyna2_00622	0.16359	4.52992	hemolysin TlyA family protein
ucyna2_00742	0.161781	4.54997	glucokinase (EC 2.7.1.2)
ucyna2_01135	0.169002	4.03225	glycine oxidase (EC 1.4.3.19)
ucyna2_00824	0.138483	4.35473	Double zinc ribbon
ucyna2_00504	0.161561	4.50337	ATPases of the AAA+ class
ucyna2_00964	0.128571	4.7601	FAD dependent oxidoreductase
ucyna2_00813	0.206656	3.85068	6-pyruvoyl-tetrahydropterin synthase
ucyna2_01288	0.128462	4.75519	6-pyruvoyl-tetrahydropterin synthase related domain
ucyna2_00607	0.16113	4.49796	phosphate:acyl-[acyl carrier protein] acyltransferase
ucyna2_00551	0.144043	4.39013	LSU ribosomal protein L24P
ucyna2_00927	0.100571	4.88164	Uncharacterized conserved protein
ucyna2_00225	0.154544	4.13351	hypothetical protein
ucyna2_00984	0.199704	3.87845	cytochrome c oxidase assembly protein subunit 15
ucyna2_00861	0.169597	4.58053	shikimate kinase (EC 2.7.1.71)
ucyna2_00758	0.167154	4.57076	Protein of unknown function (DUF3172)
ucyna2_00188	0.14751	4.4317	cell division protein FtsZ
ucyna2_01054	0.169127	4.03314	threonyl-tRNA synthetase
ucyna2_00497	0.135562	4.34581	leucyl aminopeptidase (EC:3.4.11.1). Metallo peptidase. MEROPS family M17
ucyna2_01176	0.135941	4.34298	transcription-repair coupling factor
ucyna2_01235	0.159152	4.09484	L-glutamine synthetase (EC 6.3.1.2)
ucyna2_00029	0.198383	3.88495	Peptidyl-prolyl cis-trans isomerase (rotamase) - cyclophilin family
ucyna2_01050	0.158944	4.49678	Exoribonuclease R
ucyna2_00724	0.181012	3.97445	LSU ribosomal protein L10P
ucyna2_00033	0.135959	4.33856	Glycosyltransferase
ucyna2_00508	0.14875	4.44159	Hydrogenase maturation protein- carbamoyl dehydratase HypE
ucyna2_00318	0.17799	3.98459	Dinucleotide-utilizing enzymes involved in molybdopterin and thiamine biosynthesis family 2
ucyna2_00585	0.170902	4.58299	Uncharacterized low-complexity proteins
ucyna2_01074	0.235364	3.72172	Protein of unknown function (DUF3326)
ucyna2_00932	0.13663	4.32128	TIGR00159 family protein
ucyna2_01177	0.1508	4.44664	NADH dehydrogenase subunit C (EC 1.6.5.3)
ucyna2_00399	0.14783	4.44015	RNA polymerase sigma factor ( cyanobacterial RpoD-like family)
ucyna2_01187	0.143895	4.239	hypothetical protein
ucyna2_00239	0.146757	4.41013	aspartate kinase (EC 2.7.2.4)
ucyna2_00143	0.167734	4.57431	peptidoglycan glycosyltransferase (EC 2.4.1.129)
ucyna2_00283	0.151946	4.15207	Tic22-like family
ucyna2_00397	0.137754	4.35454	Predicted membrane protein (DUF2232)
ucyna2_00966	0.137203	4.32539	Glycosyltransferases involved in cell wall biogenesis
ucyna2_00950	0.161517	4.55217	formamidopyrimidine-DNA glycosylase (fpg)
ucyna2_00203	0.140242	4.30018	hypothetical protein
ucyna2_01162	0.18296	3.95985	1-acyl-sn-glycerol-3-phosphate acyltransferase
ucyna2_00961	0.171201	4.01866	GMP synthase (glutamine-hydrolyzing) (EC 6.3.5.2)
ucyna2_00911	0.16896	4.57911	ferredoxin III (nif-specific)
ucyna2_00723	0.143071	4.39421	ribosomal protein L1 ( bacterial/chloroplast)
ucyna2_00327	0.148448	4.19343	N-acetylmannosaminyltransferase (EC 2.4.1.187)
ucyna2_00075	0.148403	4.43415	homoserine dehydrogenase (EC 1.1.1.3)
ucyna2_00152	0.145909	4.40581	Peroxiredoxin
ucyna2_00775	0.166183	4.57003	hopanoid-associated sugar epimerase
ucyna2_00760	0.143333	4.2492	thiamine-phosphate diphosphorylase
ucyna2_00300	0.15832	4.10374	L-alanine dehydrogenase (EC 1.4.1.1)
ucyna2_01254	0.182663	3.95967	nitrogen fixation protein NifT
ucyna2_00273	0.170561	4.61384	aspartyl-tRNA synthetase (EC 6.1.1.12)
ucyna2_00074	0.18835	3.92948	bacterial translation initiation factor 3 (bIF-3)
ucyna2_00297	0.161801	4.52494	acetyl-CoA carboxylase carboxyltransferase subunit alpha
ucyna2_00625	0.142494	4.26988	ATP synthase F1 subcomplex gamma subunit
ucyna2_00373	0.171395	4.65553	[LSU ribosomal protein L11P]-lysine N-methyltransferase (EC 2.1.1.-)
ucyna2_00759	0.1736	4.62276	transaldolase (EC 2.2.1.2)
ucyna2_00791	0.218084	3.80521	sulfite reductase (ferredoxin) (EC 1.8.7.1)
ucyna2_00097	0.141133	4.37508	Ycf66 protein N-terminus
ucyna2_00014	0.152986	4.46161	Uncharacterized membrane protein (homolog of Drosophila rhomboid)
ucyna2_01215	0.157059	4.48937	aspartyl/glutamyl-tRNA(Asn/Gln) amidotransferase subunit A (EC 6.3.5.-)
ucyna2_01294	0.126316	4.77891	nitrogenase cofactor biosynthesis protein NifB
ucyna2_00293	0.164879	4.06296	ABC-type dipeptide/oligopeptide/nickel transport systems permease components
ucyna2_00070	0.142862	4.39774	thiamine-phosphate kinase
ucyna2_01069	0.173699	4.00392	Predicted redox protein ( regulator of disulfide bond formation)
ucyna2_01032	0.136351	4.33327	serine O-acetyltransferase (EC 2.3.1.30)
ucyna2_01062	0.15162	4.45694	glucose-1-phosphate adenylyltransferase
ucyna2_00496	0.152694	4.45047	protoporphyrin IX magnesium-chelatase (EC 6.6.1.1)
ucyna2_00685	0.152275	4.14649	Glycosyltransferase
ucyna2_00750	0.14293	4.4011	Predicted metal-dependent membrane protease
ucyna2_00534	0.169505	4.03695	LSU ribosomal protein L31P
ucyna2_00914	0.17265	4.59028	ferredoxin [2Fe-2S]
ucyna2_00368	0.151202	4.17034	TRAP-type mannitol/chloroaromatic compound transport system- periplasmic component
ucyna2_00831	0.144444	4.23554	Mg-protoporphyrin IX monomethyl ester (oxidative) cyclase (EC 1.14.13.81)
ucyna2_00108	0.16762	4.04689	hypothetical protein
ucyna2_00560	0.162292	4.55282	LSU ribosomal protein L23P
ucyna2_00729	0.0285714	5.1178	cyanobacterial porin (TC 1.B.23)
ucyna2_01113	0.140697	4.29802	16S rRNA (cytosine(1402)-N(4))-methyltransferase
ucyna2_00894	0.164503	4.06577	IMP dehydrogenase family protein
ucyna2_00024	0.164307	4.06531	cell division topological specificity factor MinE
ucyna2_01081	0.140191	4.35987	Protein of unknown function (DUF2839)
ucyna2_00204	0.142967	4.27042	arsenite efflux ATP-binding protein ArsA (TC 3.A.4.1.1)
ucyna2_00403	0.1475	4.43946	Ribonucleotide reductase beta subunit
ucyna2_00554	0.12918	4.7658	LSU ribosomal protein L29P
ucyna2_00764	0.152526	4.14671	Transcriptional regulator/sugar kinase
ucyna2_00485	0.137606	4.32344	Uracil-DNA glycosylase
ucyna2_01097	0.145698	4.22585	ribulose-5-phosphate 3-epimerase (EC 5.1.3.1)
ucyna2_00206	0.169004	4.03156	ABC-type polysaccharide/polyol phosphate export systems permease component
ucyna2_00777	0.156423	4.11464	NH(3)-dependent NAD(+) synthetase (EC 6.3.1.5)
ucyna2_00745	0.142899	4.24745	solanesyl diphosphate synthase
ucyna2_00753	0.160225	4.49785	UDP-sulfoquinovose synthase (EC 3.13.1.1)
ucyna2_00820	0.144599	4.23433	Obg family GTPase CgtA
ucyna2_00391	0.13732	4.31673	Hemolysins and related proteins containing CBS domains
ucyna2_00382	0.189413	3.92394	Circadian oscillating protein COP23
ucyna2_00413	0.171331	4.02023	hypothetical protein
ucyna2_00041	0.136657	4.33381	glutamine--fructose-6-phosphate transaminase
ucyna2_00308	0.101842	4.87032	NADH-plastoquinone oxidoreductase subunit I protein
ucyna2_00175	0.165642	4.05828	DNA topoisomerase I (EC 5.99.1.2)
ucyna2_00547	0.160229	4.08655	LSU ribosomal protein L18P
ucyna2_00071	0.142569	4.26532	hypothetical protein
ucyna2_00477	0.195967	3.89481	NADH dehydrogenase transmembrane subunit
ucyna2_00526	0.180958	3.97357	trigger factor
ucyna2_00090	0.145361	4.22758	phosphate ABC transporter membrane protein 1 (PhoT family (TC 3.A.1.7.1))
ucyna2_00568	0.158501	4.10762	phosphoglucosamine mutase (EC 5.4.2.10)
ucyna2_00452	0.154119	4.15714	Molecular chaperone
ucyna2_00650	0.144571	4.72165	6-7-dimethyl-8-ribityllumazine synthase (EC 2.5.1.78)
ucyna2_00377	0.166296	4.67178	hypothetical protein
ucyna2_00147	0.14321	4.25596	hypothetical protein
ucyna2_00553	0.170126	4.02597	SSU ribosomal protein S17P
ucyna2_00046	0.142411	4.26903	UDP-3-O-[3-hydroxymyristoyl] N-acetylglucosamine deacetylase (EC 3.5.1.108)
ucyna2_00795	0.162839	4.5334	cyanobacterial porin (TC 1.B.23)
ucyna2_00918	0.156533	4.69637	Uncharacterized conserved small protein containing a coiled-coil domain
ucyna2_01103	0.182345	3.96365	Long-chain acyl-CoA synthetases (AMP-forming)
ucyna2_00687	0.140607	4.35998	Predicted nucleic-acid-binding protein implicated in transcription termination
ucyna2_00711	0.190754	3.91838	PsaD
ucyna2_01152	0.171429	4.6601	hopanoid biosynthesis associated radical SAM protein HpnJ
ucyna2_00877	0.147169	4.21309	GTP cyclohydrolase I (EC 3.5.4.16)
ucyna2_00951	0.173908	4.65135	Photosystem I reaction centre subunit IV / PsaE
ucyna2_00404	0.181337	3.97055	Predicted permeases
ucyna2_00550	0.183918	3.95018	LSU ribosomal protein L5P
ucyna2_00558	0.136418	4.33204	SSU ribosomal protein S19P
ucyna2_00415	0.139274	4.35852	cytochrome c oxidase subunit II
ucyna2_01205	0.16026	4.68751	Anti-anti-sigma regulatory factor (antagonist of anti-sigma factor)
ucyna2_00348	0.141115	4.36866	glyceraldehyde-3-phosphate dehydrogenase [Cyanobacterium UCYN-A: NC_013771] (+)strand
ucyna2_00446	0.171964	4.60156	glucose-6-phosphate dehydrogenase assembly protein OpcA
ucyna2_00447	0.161938	4.52621	glucose-6-phosphate 1-dehydrogenase (EC 1.1.1.49)
ucyna2_00146	0.139781	4.30684	precorrin-3 methyltransferase (EC 2.1.1.131)
ucyna2_00431	0.149956	4.44562	precorrin-4 C11-methyltransferase (EC 2.1.1.133)
ucyna2_01147	0.195854	3.89694	glutamate-1-semialdehyde 2-1-aminomutase (EC 5.4.3.8)
ucyna2_00993	0.161429	4.51315	Uncharacterized conserved protein
ucyna2_00375	0.143585	4.2501	precorrin-6A reductase (EC 1.3.1.54)
UCYN_08640	0.19977	3.87746	hypothetical protein [Cyanobacterium UCYN-A: NC_013771] (-)strand
UCYN_02800	0.184085	3.95222	hypothetical protein [Cyanobacterium UCYN-A: NC_013771] (-)strand
UCYN_01370	0.141347	4.37802	ATP synthase F0 subcomplex C subunit [Cyanobacterium UCYN-A: NC_013771] (-)strand
UCYN_02520	0.152719	4.45387	DNA-directed RNA polymerase, omega subunit [Cyanobacterium UCYN-A: NC_013771] (-)strand
UCYN_09680	0.0382353	5.04736	Cytochrome b6-f complex subunit, cytochrome b6 [Cyanobacterium UCYN-A: NC_013771] (+)strand
UCYN_06160	0.159022	4.49083	Mo-nitrogenase MoFe protein subunit NifK [Cyanobacterium UCYN-A: NC_013771] (+)strand
UCYN_04610	0.0485	5.01557	Cytochrome b6-f complex iron-sulfur subunit PetC1 (Rieske iron sulfur protein ) [Cyanobacterium UCYN-A: NC_013771] (-)strand
UCYN_01230	0.140554	4.36736	acyl-(acyl-carrier-protein)--UDP-N- acetylglucosamine O-acyltransferase [Cyanobacterium UCYN-A: NC_013771] (-)strand
UCYN_09060	0.1924	3.91026	ATPase with chaperone activity, ATP-binding subunit [Cyanobacterium UCYN-A: NC_013771] (-)strand
UCYN_01670	0.140357	4.36667	predicted redox protein, regulator of disulfide bond formation [Cyanobacterium UCYN-A: NC_013771] (-)strand
UCYN_04290	0.153229	4.15374	hypothetical protein [Cyanobacterium UCYN-A: NC_013771] (-)strand
UCYN_01470	0.146773	4.21242	hypothetical protein [Cyanobacterium UCYN-A: NC_013771] (-)strand
UCYN_01070	0.152338	4.47635	zeta-carotene desaturase /three-step phytoene desaturase [Cyanobacterium UCYN-A: NC_013771] (+)strand
UCYN_00530	0.0477778	5.08294	NADH dehydrogenase subunit B [Cyanobacterium UCYN-A: NC_013771] (-)strand
UCYN_10540	0.186424	3.94011	SSU ribosomal protein S9P [Cyanobacterium UCYN-A: NC_013771] (+)strand
UCYN_05160	0.163659	4.51662	cell division protein FtsZ [Cyanobacterium UCYN-A: NC_013771] (+)strand
UCYN_04680	0.152364	4.45011	biotin carboxylase /acetyl-CoA carboxylase carboxyltransferase subunit alpha [Cyanobacterium UCYN-A: NC_013771] (+)strand
UCYN_10450	0.153516	4.15473	protein translocase subunit secY/sec61 alpha [Cyanobacterium UCYN-A: NC_013771] (+)strand
UCYN_09990	0.147878	4.20464	cytochrome c-type biogenesis protein CcsB [Cyanobacterium UCYN-A: NC_013771] (-)strand
UCYN_04130	0.153919	4.15671	phosphate ABC transporter membrane protein 2, pstA [Cyanobacterium UCYN-A: NC_013771] (-)strand
UCYN_01750	0.171619	4.0134	uridylate kinase [Cyanobacterium UCYN-A: NC_013771] (-)strand
UCYN_00840	0.157688	4.49011	hypothetical protein [Cyanobacterium UCYN-A: NC_013771] (+)strand
UCYN_09840	0.160457	4.50173	membrane protease FtsH catalytic subunit [Cyanobacterium UCYN-A: NC_013771] (+)strand
UCYN_03980	0.138879	4.35556	bacterial translation initiation factor 3 (bIF-3) [Cyanobacterium UCYN-A: NC_013771] (-)strand
UCYN_02280	0.171405	4.58505	Kef-type K+ transport system, membrane component [Cyanobacterium UCYN-A: NC_013771] (-)strand
UCYN_06590	0.17102	4.01841	acetyl-CoA carboxylase carboxyltransferase subunit alpha [Cyanobacterium UCYN-A: NC_013771] (-)strand
UCYN_08300	0.22537	3.76613	transcriptional regulator, LysR family [Cyanobacterium UCYN-A: NC_013771] (+)strand
UCYN_05080	0.143264	4.38396	ATP-dependent chaperone ClpB [Cyanobacterium UCYN-A: NC_013771] (+)strand
UCYN_02320	0.216088	3.81797	GTP-binding protein TypA/BipA [Cyanobacterium UCYN-A: NC_013771] (-)strand
UCYN_09640	0.152291	4.16558	glutathione synthase [Cyanobacterium UCYN-A: NC_013771] (-)strand
UCYN_02980	0.143454	4.27327	DNA topoisomerase IV subunit A [Cyanobacterium UCYN-A: NC_013771] (+)strand
UCYN_02040	0.17125	4.6176	hypothetical protein [Cyanobacterium UCYN-A: NC_013771] (+)strand
UCYN_10050	0.195814	3.89822	hopanoid-associated sugar epimerase [Cyanobacterium UCYN-A: NC_013771] (-)strand
UCYN_05180	0.174205	4.64934	carbamoyl-phosphate synthase large subunit [Cyanobacterium UCYN-A: NC_013771] (+)strand
UCYN_09220	0.157821	4.10331	NADH dehydrogenase subunit M [Cyanobacterium UCYN-A: NC_013771] (+)strand
UCYN_04190	0.16366	4.53528	ABC-type Fe3+ transport system, permease component [Cyanobacterium UCYN-A: NC_013771] (+)strand
UCYN_12340	0.141322	4.3799	nucleoside-diphosphate-sugar epimerase [Cyanobacterium UCYN-A: NC_013771] (+)strand
UCYN_02300	0.141617	4.37038	glutamate 5-kinase [Cyanobacterium UCYN-A: NC_013771] (+)strand
UCYN_12640	0.152525	4.47458	chaperone protein DnaK [Cyanobacterium UCYN-A: NC_013771] (+)strand
UCYN_00690	0.140669	4.37732	(NiFe) uptake hydrogenase small subunit [Cyanobacterium UCYN-A: NC_013771] (+)strand
UCYN_05380	0.1528	4.47699	triosephosphate isomerase [Cyanobacterium UCYN-A: NC_013771] (+)strand
UCYN_04780	0.149563	4.44388	NhaP-type Na+(K+)/H+ antiporter,K+ transport system, NAD-binding component [Cyanobacterium UCYN-A: NC_013771] (+)strand
UCYN_09320	0.145465	4.41473	DNA repair protein RadA [Cyanobacterium UCYN-A: NC_013771] (+)strand
UCYN_00370	0.148112	4.44155	carbohydrate ABC transporter ATP-binding protein, CUT1 family [Cyanobacterium UCYN-A: NC_013771] (-)strand
UCYN_10510	0.128226	4.76428	LSU ribosomal protein L17P [Cyanobacterium UCYN-A: NC_013771] (+)strand
UCYN_06100	0.14885	4.18165	hypothetical protein [Cyanobacterium UCYN-A: NC_013771] (-)strand
UCYN_06790	0.139855	4.73039	glycine oxidase ThiO [Cyanobacterium UCYN-A: NC_013771] (+)strand
UCYN_05740	0.163423	4.54249	1,4-Dihydroxy-2-naphthoate synthase [Cyanobacterium UCYN-A: NC_013771] (-)strand
UCYN_08140	0.16632	4.05494	UDP-N-acetylmuramate--L-alanine ligase [Cyanobacterium UCYN-A: NC_013771] (-)strand
UCYN_06870	0.131	4.76598	Fe-S oxidoreductase [Cyanobacterium UCYN-A: NC_013771] (-)strand(B12-binding domain-containing radical SAM protein)
UCYN_07170	0.14459	4.40344	protease subunit of ATP-dependent protease [Cyanobacterium UCYN-A: NC_013771] (-)strand
UCYN_10420	0.221518	3.78817	LSU ribosomal protein L18P [Cyanobacterium UCYN-A: NC_013771] (+)strand
UCYN_06650	0.148701	4.44288	Plastid and cyanobacterial ribosomal protein (PSRP-3 / Ycf65) [Cyanobacterium UCYN-A: NC_013771] (-)strand
UCYN_05300	0.152515	4.14846	protoheme IX farnesyltransferase [Cyanobacterium UCYN-A: NC_013771] (-)strand (cytochrome c oxidase)
UCYN_07120	0.101081	4.8745	photosystem I core protein PsaB [Cyanobacterium UCYN-A: NC_013771] (+)strand
UCYN_05140	0.143109	4.27637	C-terminal processing peptidase-2 [Cyanobacterium UCYN-A: NC_013771] (-)strand
UCYN_09360	0.147414	4.21366	predicted glutamine amidotransferase [Cyanobacterium UCYN-A: NC_013771] (+)strand
UCYN_01190	0.171134	4.63242	putative molecular chaperone, inactive metal-dependent protease like protein [Cyanobacterium UCYN-A: NC_013771] (+)strand
UCYN_01320	0.0415385	5.05958	ATP synthase F1 subcomplex alpha subunit [Cyanobacterium UCYN-A: NC_013771] (-)strand
UCYN_09470	0.169381	4.03331	nucleoside-diphosphate-sugar epimerase [Cyanobacterium UCYN-A: NC_013771] (-)strand
UCYN_11610	0.163072	4.51376	hypothetical protein [Cyanobacterium UCYN-A: NC_013771] (+)strand
UCYN_04600	0.0762963	4.93514	Cytochrome b6-f complex subunit, apocytochrome f [Cyanobacterium UCYN-A: NC_013771] (-)strand
UCYN_07160	0.143456	4.40114	ATP-dependent Clp protease proteolytic subunit ClpP [Cyanobacterium UCYN-A: NC_013771] (-)strand
UCYN_06570	0.158875	4.68185	GTP cyclohydrolase I [Cyanobacterium UCYN-A: NC_013771] (-)strand
UCYN_01630	0.135819	4.34115	hypothetical protein [Cyanobacterium UCYN-A: NC_013771] (+)strand
UCYN_11670	0.153984	4.13146	K+ transport system, NAD-binding component [Cyanobacterium UCYN-A: NC_013771] (-)strand
UCYN_07280	0.128485	4.75386	tRNA nucleotidyltransferase/poly(A) polymerase [Cyanobacterium UCYN-A: NC_013771] (+)strand
UCYN_01990	0.146808	4.40899	D-Ala-D-Ala carboxypeptidase [Cyanobacterium UCYN-A: NC_013771] (-)strand
UCYN_04860	0.148929	4.19488	polyribonucleotide nucleotidyltransferase [Cyanobacterium UCYN-A: NC_013771] (-)strand
UCYN_02540	0.16793	4.0469	photosystem I iron-sulfur protein PsaC [Cyanobacterium UCYN-A: NC_013771] (-)strand
UCYN_04080	0.142727	4.26598	aminotransferase class V [Cyanobacterium UCYN-A: NC_013771] (+)strand
UCYN_03170	0.160422	4.08849	SSU ribosomal protein S1P [Cyanobacterium UCYN-A: NC_013771] (-)strand
UCYN_03000	0.146057	4.42822	LSU ribosomal protein L28P [Cyanobacterium UCYN-A: NC_013771] (+)strand
UCYN_12550	0.146489	4.40722	hypothetical protein [Cyanobacterium UCYN-A: NC_013771] (-)strand
UCYN_04140	0.137722	4.31779	phosphate ABC transporter membrane protein 1, pstC [Cyanobacterium UCYN-A: NC_013771] (-)strand
UCYN_00380	0.154028	4.12936	ribonuclease, Rne/Rng family [Cyanobacterium UCYN-A: NC_013771] (-)strand
UCYN_01040	0.141989	4.29004	hypothetical protein [Cyanobacterium UCYN-A: NC_013771] (+)strand
UCYN_12730	0.137204	4.35065	Ferric siderophore transport system, biopolymer transport protein ExbB [Cyanobacterium UCYN-A: NC_013771] (+)strand
UCYN_01160	0.152479	4.1532	hydrogenase expression/formation protein HypD [Cyanobacterium UCYN-A: NC_013771] (-)strand
UCYN_11600	0.158275	4.10558	conserved hypothetical protein, cofD-related protein [Cyanobacterium UCYN-A: NC_013771] (+)strand
UCYN_06110	0.172364	4.60523	nitrogenase cofactor biosynthesis protein NifB [Cyanobacterium UCYN-A: NC_013771] (+)strand
UCYN_00770	0.145898	4.4161	phosphoglycerate mutase [Cyanobacterium UCYN-A: NC_013771] (+)strand
UCYN_04330	0.143704	4.40264	trypsin-like serine protease with C-terminal PDZ domain [Cyanobacterium UCYN-A: NC_013771] (+)strand
UCYN_03330	0.154085	4.15837	DNA gyrase subunit A [Cyanobacterium UCYN-A: NC_013771] (+)strand
UCYN_11890	0.154451	4.13525	L-glutamine synthetase [Cyanobacterium UCYN-A: NC_013771] (-)strand
UCYN_11770	0.143473	4.27896	nucleotide sugar dehydrogenase [Cyanobacterium UCYN-A: NC_013771] (+)strand
UCYN_03990	0.173163	4.62881	homoserine dehydrogenase [Cyanobacterium UCYN-A: NC_013771] (+)strand
UCYN_01140	0.144502	4.42509	3-oxoacyl-(acyl-carrier-protein) synthase III [Cyanobacterium UCYN-A: NC_013771] (+)strand
UCYN_06620	0.162302	4.56042	NADH dehydrogenase subunit L [Cyanobacterium UCYN-A: NC_013771] (-)strand
UCYN_05490	0.147392	4.20924	Photosystem I reaction centre subunit XI [Cyanobacterium UCYN-A: NC_013771] (-)strand
UCYN_11210	0.135605	4.34486	3-deoxy-D-arabinoheptulosonate-7-phosphate synthase [Cyanobacterium UCYN-A: NC_013771] (+)strand
UCYN_01910	0.146393	4.42963	CDP-diglyceride synthetase [Cyanobacterium UCYN-A: NC_013771] (+)strand
UCYN_12720	0.137515	4.35369	D-3-phosphoglycerate dehydrogenase [Cyanobacterium UCYN-A: NC_013771] (-)strand
UCYN_08070	0.158619	4.49607	Caspase domain-containing protein [Cyanobacterium UCYN-A: NC_013771] (+)strand
UCYN_10490	0.22439	3.77383	SSU ribosomal protein S11P [Cyanobacterium UCYN-A: NC_013771] (+)strand
UCYN_01220	0.152163	4.46755	lipid-A-disaccharide synthase [Cyanobacterium UCYN-A: NC_013771] (-)strand
UCYN_01150	0.161418	4.55851	malonyl CoA-acyl carrier protein transacylase [Cyanobacterium UCYN-A: NC_013771] (+)strand
UCYN_04210	0.136325	4.34986	SpoIID/LytB domain protein [Cyanobacterium UCYN-A: NC_013771] (-)strand
UCYN_03210	0.142982	4.39863	SSU ribosomal protein S4P [Cyanobacterium UCYN-A: NC_013771] (+)strand
UCYN_11720	0.181209	3.96838	3-oxoacyl-(acyl-carrier-protein) synthase II [Cyanobacterium UCYN-A: NC_013771] (+)strand
UCYN_07020	0.139652	4.35889	membrane protease FtsH catalytic subunit [Cyanobacterium UCYN-A: NC_013771] (+)strand
UCYN_04870	0.144005	4.24207	NADH dehydrogenase, FAD-containing subunit [Cyanobacterium UCYN-A: NC_013771] (+)strand
UCYN_04430	0.162357	4.55875	UDP-N-acetylglucosamine--N-acetylmuramyl- (pentapeptide) pyrophosphoryl-undecaprenol N-acetylglucosamine transferase [Cyanobacterium UCYN-A: NC_013771] (+)strand
UCYN_12460	0.164643	4.06644	RNA polymerase sigma factor, sigma-70 family; RNA polymerase sigma factor, cyanobacterial RpoD-like family [Cyanobacterium UCYN-A: NC_013771] (+)strand
UCYN_12520	0.0563636	4.99334	ferredoxin, (2Fe-2S) [Cyanobacterium UCYN-A: NC_013771] (-)strand
UCYN_04980	0.155803	4.4822	diaminopimelate epimerase [Cyanobacterium UCYN-A: NC_013771] (+)strand
UCYN_11370	0.155497	4.4856	chaperone protein DnaK [Cyanobacterium UCYN-A: NC_013771] (-)strand
UCYN_03710	0.1375	4.35111	glucose-6-phosphate isomerase [Cyanobacterium UCYN-A: NC_013771] (+)strand
UCYN_09050	0.148996	4.18448	adenosine deaminase [Cyanobacterium UCYN-A: NC_013771] (-)strand
UCYN_06480	0.155388	4.12075	DNA/RNA helicase, superfamily II [Cyanobacterium UCYN-A: NC_013771] (+)strand
UCYN_05480	0.163333	4.5152	UDP-N-acetylmuramyl pentapeptide phosphotransferase/UDP-N-acetylglucosamine-1-phosphate transferase [Cyanobacterium UCYN-A: NC_013771] (+)strand
UCYN_07710	0.16415	4.54481	serine O-acetyltransferase [Cyanobacterium UCYN-A: NC_013771] (+)strand
UCYN_00920	0.160862	4.5031	Integral membrane protein DUF6 [Cyanobacterium UCYN-A: NC_013771] (+)strand
UCYN_06850	0.144143	4.23925	enolase [Cyanobacterium UCYN-A: NC_013771] (-)strand
UCYN_06970	0.152585	4.16415	6-phosphogluconate dehydrogenase (decarboxylating) [Cyanobacterium UCYN-A: NC_013771] (+)strand
UCYN_11190	0.146973	4.40789	hypothetical protein [Cyanobacterium UCYN-A: NC_013771] (-)strand
UCYN_02210	0.162901	4.52184	PMT family glycosyltransferase, 4-amino-4-deoxy-L-arabinose transferase [Cyanobacterium UCYN-A: NC_013771] (-)strand
UCYN_11030	0.142554	4.39643	Ca2+-binding protein (EF-Hand superfamily) [Cyanobacterium UCYN-A: NC_013771] (-)strand
UCYN_05550	0.145991	4.22072	ABC-type Fe3+ transport system, periplasmic component [Cyanobacterium UCYN-A: NC_013771] (-)strand
UCYN_04410	0.161361	4.51161	hypothetical protein [Cyanobacterium UCYN-A: NC_013771] (+)strand
UCYN_05530	0.135802	4.34019	Delta-9 acyl-phospholipid desaturase [Cyanobacterium UCYN-A: NC_013771] (+)strand
UCYN_00750	0.216133	3.81488	hypothetical protein [Cyanobacterium UCYN-A: NC_013771] (+)strand
UCYN_08080	0.150575	4.44583	hypothetical protein [Cyanobacterium UCYN-A: NC_013771] (+)strand
UCYN_08210	0.1366	4.33131	hypothetical protein [Cyanobacterium UCYN-A: NC_013771] (+)strand
UCYN_09580	0.170018	4.02782	Obg family GTPase CgtA [Cyanobacterium UCYN-A: NC_013771] (+)strand
UCYN_05170	0.17065	4.58106	predicted permease [Cyanobacterium UCYN-A: NC_013771] (+)strand
UCYN_04660	0.149109	4.1819	hypothetical protein [Cyanobacterium UCYN-A: NC_013771] (+)strand
UCYN_10920	0.152417	4.14957	NAD-dependent aldehyde dehydrogenase [Cyanobacterium UCYN-A: NC_013771] (-)strand
UCYN_03290	0.223248	3.77993	hypothetical protein [Cyanobacterium UCYN-A: NC_013771] (+)strand
UCYN_07810	0.140867	4.30166	light-independent protochlorophyllide reductase, iron-sulfur ATP-binding protein [Cyanobacterium UCYN-A: NC_013771] (+)strand
UCYN_08160	0.125745	4.81643	single-stranded DNA-specific exonuclease [Cyanobacterium UCYN-A: NC_013771] (+)strand
UCYN_07460	0.163376	4.52818	acetyl-coenzyme A synthetase [Cyanobacterium UCYN-A: NC_013771] (+)strand
UCYN_03140	0.163006	4.51969	undecaprenyl diphosphate synthase [Cyanobacterium UCYN-A: NC_013771] (-)strand
UCYN_01560	0.155677	4.48351	GTP cyclohydrolase II/3,4-dihydroxy-2-butanone 4-phosphate synthase [Cyanobacterium UCYN-A: NC_013771] (+)strand
UCYN_08890	0.144306	4.39074	chlorophyll synthase [Cyanobacterium UCYN-A: NC_013771] (-)strand
UCYN_04320	0.160511	4.50053	hypothetical protein [Cyanobacterium UCYN-A: NC_013771] (-)strand
UCYN_02570	0.152	4.45766	PMT family glycosyltransferase, 4-amino-4-deoxy-L-arabinose transferase [Cyanobacterium UCYN-A: NC_013771] (-)strand
UCYN_05410	0.164662	4.56854	hypothetical protein [Cyanobacterium UCYN-A: NC_013771] (+)strand
UCYN_11700	0.168791	4.64883	UDP-N-acetylglucosamine 1-carboxyvinyltransferase [Cyanobacterium UCYN-A: NC_013771] (+)strand
UCYN_08500	0.176889	3.99073	L-alanine dehydrogenase [Cyanobacterium UCYN-A: NC_013771] (+)strand
UCYN_07220	0.243415	3.68955	transcription termination factor NusA [Cyanobacterium UCYN-A: NC_013771] (+)strand
UCYN_10330	0.169249	4.03671	SSU ribosomal protein S3P [Cyanobacterium UCYN-A: NC_013771] (+)strand
UCYN_03490	0.144071	4.42306	septum site-determining protein MinD [Cyanobacterium UCYN-A: NC_013771] (-)strand
UCYN_03870	0.140865	4.30062	fructose-bisphosphate aldolase [Cyanobacterium UCYN-A: NC_013771] (-)strand
UCYN_07650	0.154328	4.1585	pyruvate dehydrogenase E1 component, alpha subunit [Cyanobacterium UCYN-A: NC_013771] (+)strand
UCYN_05990	0.14484	4.42571	PMT family glycosyltransferase, 4-amino-4-deoxy-L-arabinose transferase [Cyanobacterium UCYN-A: NC_013771] (-)strand
UCYN_04060	0.172039	4.61889	hypothetical protein [Cyanobacterium UCYN-A: NC_013771] (-)strand
UCYN_08180	0.146236	4.40612	glycosyl transferase [Cyanobacterium UCYN-A: NC_013771] (-)strand
UCYN_03700	0.150088	4.44423	Protoporphyrin IX magnesium chelatase, subunit H [Cyanobacterium UCYN-A: NC_013771] (+)strand
UCYN_04500	0.148677	4.19831	Predicted unusual protein kinase [Cyanobacterium UCYN-A: NC_013771] (-)strand
UCYN_02150	0.168167	4.04706	Nucleoside-diphosphate-sugar pyrophosphorylase family protein [Cyanobacterium UCYN-A: NC_013771] (+)strand
UCYN_09710	0.136317	4.34811	6-pyruvoyl-tetrahydropterin synthase [Cyanobacterium UCYN-A: NC_013771] (-)strand
UCYN_01480	0.127759	4.7756	aspartate/tyrosine/aromatic aminotransferase [Cyanobacterium UCYN-A: NC_013771] (-)strand
UCYN_11460	0.138931	4.35833	phosphomannomutase [Cyanobacterium UCYN-A: NC_013771] (+)strand
UCYN_02230	0.137095	4.35358	penicillin-binding protein, 1A family [Cyanobacterium UCYN-A: NC_013771] (+)strand
UCYN_11980	0.155657	4.12091	glucose-6-phosphate 1-dehydrogenase [Cyanobacterium UCYN-A: NC_013771] (+)strand
UCYN_02730	0.143411	4.27785	glycyl-tRNA synthetase alpha chain [Cyanobacterium UCYN-A: NC_013771] (+)strand
UCYN_07520	0.148487	4.18817	Co-chaperonin GroES [Cyanobacterium UCYN-A: NC_013771] (+)strand
UCYN_02700	0.208599	3.84413	riboflavin synthase, alpha subunit [Cyanobacterium UCYN-A: NC_013771] (-)strand
UCYN_05780	0.148234	4.19185	tRNA-guanine transglycosylase [Cyanobacterium UCYN-A: NC_013771] (+)strand
UCYN_08840	0.158178	4.10062	amidase, Asp-tRNAAsn/Glu-tRNAGln amidotransferase A subunit [Cyanobacterium UCYN-A: NC_013771] (-)strand
UCYN_07970	0.141233	4.71807	ATPase involved in chromosome partitioning [Cyanobacterium UCYN-A: NC_013771] (-)strand
UCYN_05570	0.152525	4.47975	ATP-dependent Clp protease proteolytic subunit ClpP [Cyanobacterium UCYN-A: NC_013771] (+)strand
UCYN_12030	0.144164	4.40308	coproporphyrinogen oxidase [Cyanobacterium UCYN-A: NC_013771] (+)strand
UCYN_01030	0.186565	3.93877	hypothetical protein [Cyanobacterium UCYN-A: NC_013771] (+)strand
UCYN_02060	0.140288	4.36189	transcriptional regulator/sugar kinase [Cyanobacterium UCYN-A: NC_013771] (+)strand
UCYN_02940	0.143172	4.24757	Protein of unknown function (DUF1997) [Cyanobacterium UCYN-A: NC_013771] (+)strand
UCYN_11590	0.163806	4.56744	NADH dehydrogenase subunit D [Cyanobacterium UCYN-A: NC_013771] (-)strand
UCYN_00310	0.148494	4.43246	restriction endonuclease [Cyanobacterium UCYN-A: NC_013771] (+)strand
UCYN_01060	0.170092	4.61069	ABC-type transport system involved in resistance to organic solvents, periplasmic component [Cyanobacterium UCYN-A: NC_013771] (+)strand
UCYN_01820	0.161722	4.54185	3-octaprenyl-4hydroxybenzoate decarboxylase [Cyanobacterium UCYN-A: NC_013771] (+)strand
UCYN_01900	0.143239	4.27268	carbamoyl-phosphate synthase small subunit [Cyanobacterium UCYN-A: NC_013771] (+)strand
UCYN_04910	0.145655	4.22068	tRNA (5-methylaminomethyl-2-thiouridylate)-methyltransferase [Cyanobacterium UCYN-A: NC_013771] (+)strand
UCYN_09610	0.170619	4.60128	hypothetical protein [Cyanobacterium UCYN-A: NC_013771] (-)strand
UCYN_08760	0.158205	4.68747	predicted carbamoyl transferase, NodU family [Cyanobacterium UCYN-A: NC_013771] (-)strand
UCYN_02290	0.140788	4.30271	glucokinase [Cyanobacterium UCYN-A: NC_013771] (+)strand
UCYN_03690	0.173243	4.60174	glutamate synthase (ferredoxin) [Cyanobacterium UCYN-A: NC_013771] (+)strand
UCYN_04270	0.136278	4.33025	ribose-phosphate pyrophosphokinase [Cyanobacterium UCYN-A: NC_013771] (+)strand
UCYN_05820	0.164054	4.54311	hopanoid biosynthesis associated radical SAM protein HpnJ [Cyanobacterium UCYN-A: NC_013771] (+)strand
UCYN_02690	0.103056	4.87539	hypothetical protein [Cyanobacterium UCYN-A: NC_013771] (-)strand
UCYN_08320	0.151011	4.17173	dinucleotide-utilizing enzyme possibly involved in molybdopterin or thiamin biosynthesis [Cyanobacterium UCYN-A: NC_013771] (-)strand
UCYN_08860	0.137331	4.32288	cysteinyl-tRNA synthetase [Cyanobacterium UCYN-A: NC_013771] (+)strand
UCYN_09130	0.155368	4.48737	aspartate kinase [Cyanobacterium UCYN-A: NC_013771] (-)strand
UCYN_00460	0.152797	4.15344	SPFH domain, Band 7 family protein [Cyanobacterium UCYN-A: NC_013771] (+)strand
UCYN_10720	0.15446	4.13588	RRM domain-containing RNA-binding protein [Cyanobacterium UCYN-A: NC_013771] (+)strand
UCYN_10960	0.138088	4.73629	uracil phosphoribosyltransferase [Cyanobacterium UCYN-A: NC_013771] (+)strand
UCYN_00540	0.163099	4.55497	NADH dehydrogenase subunit A [Cyanobacterium UCYN-A: NC_013771] (-)strand
UCYN_10130	0.143179	4.27151	superoxide dismutase, Ni [Cyanobacterium UCYN-A: NC_013771] (+)strand
UCYN_12120	0.146831	4.43061	shikimate dehydrogenase [Cyanobacterium UCYN-A: NC_013771] (+)strand
UCYN_09300	0.165951	4.05838	phosphoadenylylsulfate reductase (thioredoxin) [Cyanobacterium UCYN-A: NC_013771] (-)strand
UCYN_08430	0.173782	4.5856	NADH dehydrogenase subunit H [Cyanobacterium UCYN-A: NC_013771] (-)strand
UCYN_00120	0.145704	4.22949	demethylmenaquinone methyltransferase [Cyanobacterium UCYN-A: NC_013771] (+)strand
UCYN_05880	0.158109	4.10342	DNA-directed RNA polymerase subunit beta [Cyanobacterium UCYN-A: NC_013771] (+)strand
UCYN_03150	0.143486	4.38824	conserved hypothetical protein TIGR00159 [Cyanobacterium UCYN-A: NC_013771] (-)strand
UCYN_00520	0.122889	4.82486	NADH dehydrogenase subunit C [Cyanobacterium UCYN-A: NC_013771] (-)strand
UCYN_03230	0.155848	4.1215	amidohydrolase [Cyanobacterium UCYN-A: NC_013771] (-)strand
UCYN_03410	0.153116	4.4778	Orn/Lys/Arg decarboxylase major region [Cyanobacterium UCYN-A: NC_013771] (-)strand
UCYN_02490	0.151961	4.47201	transcription antitermination protein nusG [Cyanobacterium UCYN-A: NC_013771] (-)strand
UCYN_02580	0.145927	4.42601	predicted sugar kinase [Cyanobacterium UCYN-A: NC_013771] (-)strand
UCYN_05890	0.193661	3.90569	DNA-directed RNA polymerase subunit beta' [Cyanobacterium UCYN-A: NC_013771] (+)strand
UCYN_05860	0.145694	4.2241	NHL repeat protein [Cyanobacterium UCYN-A: NC_013771] (-)strand
UCYN_06240	0.143169	4.27755	ferredoxin, (2Fe-2S) [Cyanobacterium UCYN-A: NC_013771] (+)strand
UCYN_00290	0.172727	4.62704	Excinuclease ABC subunit C [Cyanobacterium UCYN-A: NC_013771] (-)strand
UCYN_02180	0.230625	3.74401	methylase involved in ubiquinone/menaquinone biosynthesis [Cyanobacterium UCYN-A: NC_013771] (-)strand
UCYN_08660	0.121481	4.79618	hypothetical protein [Cyanobacterium UCYN-A: NC_013771] (+)strand
UCYN_09560	0.169361	4.03435	predicted transcriptional regulator [Cyanobacterium UCYN-A: NC_013771] (-)strand
UCYN_12710	0.163766	4.53376	(LSU ribosomal protein L11P)-lysine N-methyltransferase [Cyanobacterium UCYN-A: NC_013771] (-)strand
UCYN_09410	0.151532	4.44907	subtilisin-like serine protease [Cyanobacterium UCYN-A: NC_013771] (+)strand
UCYN_08370	0.173621	4.5906	predicted dehydrogenase [Cyanobacterium UCYN-A: NC_013771] (+)strand
UCYN_07780	0.142177	4.2685	UDP-N-acetylmuramoylalanyl-D-glutamate--2, 6-diaminopimelate ligase [Cyanobacterium UCYN-A: NC_013771] (+)strand
UCYN_09310	0.183959	3.95145	two component transcriptional regulator, winged helix family [Cyanobacterium UCYN-A: NC_013771] (-)strand
UCYN_02640	0.1025	4.86305	ATP synthase F1 subcomplex epsilon subunit [Cyanobacterium UCYN-A: NC_013771] (-)strand
UCYN_12600	0.143035	4.25958	N-acetylmuramic acid 6-phosphate etherase [Cyanobacterium UCYN-A: NC_013771] (-)strand
UCYN_10560	0.204363	3.85874	bacterial peptide chain release factor 1 (bRF-1) [Cyanobacterium UCYN-A: NC_013771] (+)strand
UCYN_05800	0.148524	4.19019	acyl-ACP reductase
UCYN_10850	0.143985	4.40134	AAA+ family ATPase [Cyanobacterium UCYN-A: NC_013771] (+)strand
UCYN_04670	0.168298	4.64267	FKBP-type peptidyl-prolyl cis-trans isomerase [Cyanobacterium UCYN-A: NC_013771] (+)strand
UCYN_12020	0.142342	4.2857	predicted Zn-dependent peptidase [Cyanobacterium UCYN-A: NC_013771] (+)strand
UCYN_11070	0.145176	4.23185	hypothetical protein [Cyanobacterium UCYN-A: NC_013771] (-)strand
UCYN_10670	0.167742	4.64579	hypothetical protein [Cyanobacterium UCYN-A: NC_013771] (-)strand
UCYN_01250	0.138634	4.35517	ABC-type cobalt transport system, ATPase component [Cyanobacterium UCYN-A: NC_013771] (-)strand
UCYN_00180	0.15596	4.11708	hypothetical protein [Cyanobacterium UCYN-A: NC_013771] (-)strand
UCYN_04880	0.14178	4.28529	hypothetical protein [Cyanobacterium UCYN-A: NC_013771] (+)strand
UCYN_04260	0.151214	4.47088	hypothetical protein [Cyanobacterium UCYN-A: NC_013771] (-)strand
UCYN_06130	0.171339	4.01651	Fe-S cluster assembly protein NifU [Cyanobacterium UCYN-A: NC_013771] (+)strand
UCYN_12010	0.154413	4.13285	hypothetical protein [Cyanobacterium UCYN-A: NC_013771] (-)strand
UCYN_06150	0.125208	4.81223	Mo-nitrogenase MoFe protein subunit NifD precursor [Cyanobacterium UCYN-A: NC_013771] (+)strand
UCYN_06080	0.136707	4.35026	homocitrate synthase NifV [Cyanobacterium UCYN-A: NC_013771] (-)strand
UCYN_04340	0.153629	4.15518	conserved hypothetical protein TIGR00297 [Cyanobacterium UCYN-A: NC_013771] (-)strand
UCYN_07580	0.172917	4.63252	hypothetical protein [Cyanobacterium UCYN-A: NC_013771] (+)strand
UCYN_08310	0.160152	4.08575	ferredoxin, (2Fe-2S) [Cyanobacterium UCYN-A: NC_013771] (-)strand
UCYN_00870	0.174427	3.99997	farnesyl-diphosphate synthase [Cyanobacterium UCYN-A: NC_013771] (+)strand
UCYN_11660	0.174081	4.00169	molecular chaperone GrpE (heat shock protein) [Cyanobacterium UCYN-A: NC_013771] (+)strand
UCYN_03840	0.144081	4.24043	S-adenosylmethionine--tRNA ribosyltransferase-isomerase [Cyanobacterium UCYN-A: NC_013771] (+)strand
UCYN_03940	0.126567	4.75376	thiamine-phosphate kinase [Cyanobacterium UCYN-A: NC_013771] (+)strand
UCYN_09750	0.171315	4.02109	ribose-5-phosphate isomerase [Cyanobacterium UCYN-A: NC_013771] (-)strand
UCYN_08150	0.138844	4.35676	3-oxoacyl-(acyl-carrier-protein) reductase [Cyanobacterium UCYN-A: NC_013771] (-)strand
UCYN_00470	0.145509	4.40526	ABC-type cobalt transport system, ATPase component [Cyanobacterium UCYN-A: NC_013771] (+)strand
UCYN_08360	0.141569	4.29234	RecA protein [Cyanobacterium UCYN-A: NC_013771] (+)strand
UCYN_06770	0.161588	4.51026	4-hydroxybenzoate polyprenyltransferase-like prenyltransferase [Cyanobacterium UCYN-A: NC_013771] (-)strand
UCYN_01770	0.157027	4.69834	methionine aminopeptidase, type I [Cyanobacterium UCYN-A: NC_013771] (+)strand
UCYN_07380	0.149011	4.19835	Iron-regulated ABC transporter membrane component SufB [Cyanobacterium UCYN-A: NC_013771] (-)strand
UCYN_01110	0.145608	4.41802	GTP-binding protein YchF [Cyanobacterium UCYN-A: NC_013771] (+)strand
UCYN_03280	0.145564	4.40391	FtsH-interacting integral membrane protein [Cyanobacterium UCYN-A: NC_013771] (+)strand
UCYN_09520	0.142084	4.28778	hypothetical protein [Cyanobacterium UCYN-A: NC_013771] (-)strand
UCYN_06220	0.145875	4.41488	dinucleotide-utilizing enzyme possibly involved in molybdopterin or thiamin biosynthesis [Cyanobacterium UCYN-A: NC_013771] (+)strand
UCYN_05360	0.152095	4.15253	polysaccharide pyruvyl transferase CsaB [Cyanobacterium UCYN-A: NC_013771] (-)strand
UCYN_03420	0.162482	4.56436	hypothetical protein [Cyanobacterium UCYN-A: NC_013771] (+)strand
UCYN_07530	0.171275	4.01937	chaperonin GroL [Cyanobacterium UCYN-A: NC_013771] (+)strand
UCYN_06120	0.0975	4.89298	cysteine desulfurase NifS [Cyanobacterium UCYN-A: NC_013771] (+)strand
UCYN_12560	0.15067	4.44798	LSU ribosomal protein L32P [Cyanobacterium UCYN-A: NC_013771] (-)strand
UCYN_10520	0.162144	4.07792	pseudouridylate synthase I [Cyanobacterium UCYN-A: NC_013771] (+)strand
UCYN_12390	0.138678	4.3121	putative pre-peptidase [Cyanobacterium UCYN-A: NC_013771] (+)strand
UCYN_03480	0.161628	4.50587	cell division topological specificity factor MinE [Cyanobacterium UCYN-A: NC_013771] (-)strand
UCYN_10340	0.162533	4.54201	LSU ribosomal protein L16P [Cyanobacterium UCYN-A: NC_013771] (+)strand
UCYN_08450	0.143958	4.38841	phosphoheptose isomerase [Cyanobacterium UCYN-A: NC_013771] (+)strand
UCYN_10320	0.103415	4.85999	LSU ribosomal protein L22P [Cyanobacterium UCYN-A: NC_013771] (+)strand
UCYN_01490	0.133051	4.76647	NADH dehydrogenase subunit M [Cyanobacterium UCYN-A: NC_013771] (-)strand
UCYN_07150	0.148562	4.19188	copper/silver-translocating P-type ATPase [Cyanobacterium UCYN-A: NC_013771] (+)strand
UCYN_03030	0.225918	3.76194	L-threonine O-3-phosphate decarboxylase [Cyanobacterium UCYN-A: NC_013771] (-)strand
UCYN_09980	0.22605	3.76073	tRNA(Ile)-lysidine synthetase [Cyanobacterium UCYN-A: NC_013771] (-)strand
UCYN_06370	0.156277	4.48913	ABC-type dipeptide/oligopeptide/nickel transport system, permease component [Cyanobacterium UCYN-A: NC_013771] (-)strand
UCYN_06170	0.152287	4.15289	nitrogenase molybdenum-iron cofactor biosynthesis protein NifE [Cyanobacterium UCYN-A: NC_013771] (+)strand
UCYN_12750	0.167935	4.64777	spermidine/putrescine-binding periplasmic protein [Cyanobacterium UCYN-A: NC_013771] (+)strand
UCYN_02840	0.162532	4.52798	conserved hypothetical protein TIGR00096 [Cyanobacterium UCYN-A: NC_013771] (+)strand
UCYN_02170	0.182449	3.95826	UDP-sulfoquinovose synthase [Cyanobacterium UCYN-A: NC_013771] (+)strand
UCYN_07920	0.167698	4.0458	threonyl-tRNA synthetase /Ser-tRNA(Thr) hydrolase [Cyanobacterium UCYN-A: NC_013771] (-)strand
UCYN_08650	0.163151	4.07147	signal transduction histidine kinase [Cyanobacterium UCYN-A: NC_013771] (-)strand
UCYN_04390	0.186757	3.93674	predicted membrane protein [Cyanobacterium UCYN-A: NC_013771] (+)strand
UCYN_03580	0.142581	4.39592	ATPase component of various ABC-type transport systems with duplicated ATPase domain [Cyanobacterium UCYN-A: NC_013771] (+)strand
UCYN_00850	0.136456	4.34868	hypothetical protein [Cyanobacterium UCYN-A: NC_013771] (+)strand
UCYN_02760	0.136431	4.32849	signal recognition particle subunit FFH/SRP54 (srp54) [Cyanobacterium UCYN-A: NC_013771] (+)strand
UCYN_11120	0.178231	3.98488	NADH dehydrogenase transmembrane subunit [Cyanobacterium UCYN-A: NC_013771] (+)strand
UCYN_02270	0.143071	4.25443	glutamate racemase [Cyanobacterium UCYN-A: NC_013771] (-)strand
UCYN_06230	0.0788462	4.93532	Iron-sulfur cluster assembly accessory protein [Cyanobacterium UCYN-A: NC_013771] (+)strand
UCYN_08930	0.201426	3.87005	Enoyl-(acyl-carrier-protein) reductase (NADH) [Cyanobacterium UCYN-A: NC_013771] (-)strand
UCYN_03810	0.223545	3.77815	glycosyltransferase [Cyanobacterium UCYN-A: NC_013771] (+)strand
UCYN_11910	0.12283	4.79746	cAMP-binding protein [Cyanobacterium UCYN-A: NC_013771] (-)strand
UCYN_10400	0.169342	4.03541	SSU ribosomal protein S8P [Cyanobacterium UCYN-A: NC_013771] (+)strand
UCYN_07110	0.14113	4.37414	photosystem I core protein PsaA [Cyanobacterium UCYN-A:NC_013771]
UCYN_03860	0.148034	4.44082	cytidylate kinase [Cyanobacterium UCYN-A: NC_013771] (+)strand
UCYN_09690	0.038125	5.05245	cytochrome b6/f complex subunit IV [Cyanobacterium UCYN-A: NC_013771] (+)strand
UCYN_07400	0.145691	4.22849	protein translocase subunit secA [Cyanobacterium UCYN-A: NC_013771] (+)strand
UCYN_10440	0.0741935	4.92513	LSU ribosomal protein L15P [Cyanobacterium UCYN-A: NC_013771] (+)strand
UCYN_00240	0.147016	4.21268	glyceraldehyde-3-phosphate dehydrogenase [Cyanobacterium UCYN-A: NC_013771] (+)strand
UCYN_04820	0.154821	4.48051	peroxiredoxin [Cyanobacterium UCYN-A: NC_013771] (+)strand
UCYN_02500	0.146113	4.42722	protein translocase subunit secE/sec61 gamma [Cyanobacterium UCYN-A: NC_013771] (-)strand
UCYN_12450	0.140548	4.36389	ATPase family protein associated with various cellular activities (AAA) [Cyanobacterium UCYN-A: NC_013771] (-)strand
UCYN_10500	0.143042	4.38661	DNA-directed RNA polymerase subunit alpha [Cyanobacterium UCYN-A: NC_013771] (+)strand
UCYN_07630	0.144668	4.2359	SSU ribosomal protein S21P [Cyanobacterium UCYN-A: NC_013771] (-)strand
UCYN_06750	0.225299	3.76523	ferrochelatase [Cyanobacterium UCYN-A: NC_013771] (+)strand
UCYN_02400	0.0945455	4.89271	putative S-layer protein [Cyanobacterium UCYN-A: NC_013771] (-)strand
UCYN_00970	0.241157	3.69845	LSU ribosomal protein L27P [Cyanobacterium UCYN-A: NC_013771] (-)strand
UCYN_10410	0.105128	4.86392	LSU ribosomal protein L6P [Cyanobacterium UCYN-A: NC_013771] (+)strand
UCYN_03240	0.123043	4.82207	molecular chaperone [Cyanobacterium UCYN-A: NC_013771] (-)strand
UCYN_10360	0.235774	3.71918	ribosomal protein S17 [Cyanobacterium UCYN-A: NC_013771] (+)strand
UCYN_01760	0.1642	4.0685	hypothetical protein [Cyanobacterium UCYN-A: NC_013771] (-)strand
UCYN_01390	0.0333333	5.1193	Bacterial ATP synthase I [Cyanobacterium UCYN-A: NC_013771] (-)strand
UCYN_01380	0.0357895	5.043	ATP synthase F0 subcomplex A subunit [Cyanobacterium UCYN-A: NC_013771] (-)strand
UCYN_11800	0.209984	3.83731	Mg-protoporphyrin IX monomethyl ester (oxidative) cyclase [Cyanobacterium UCYN-A: NC_013771] (+)strand
UCYN_02480	0.145701	4.22759	LSU ribosomal protein L11P [Cyanobacterium UCYN-A: NC_013771] (-)strand
UCYN_10380	0.143509	4.3869	LSU ribosomal protein L24P [Cyanobacterium UCYN-A: NC_013771] (+)strand
UCYN_10480	0.168947	4.63957	SSU ribosomal protein S13P [Cyanobacterium UCYN-A: NC_013771] (+)strand
UCYN_12620	0.181211	3.96918	hypothetical protein [Cyanobacterium UCYN-A: NC_013771] (+)strand
UCYN_02950	0.245392	3.68148	Photosystem I reaction centre subunit IV / PsaE [Cyanobacterium UCYN-A: NC_013771] (+)strand
UCYN_01360	0.05375	5.08367	ATP synthase F0 subcomplex B' subunit [Cyanobacterium UCYN-A: NC_013771] (-)strand
UCYN_10310	0.139903	4.36661	SSU ribosomal protein S19P [Cyanobacterium UCYN-A: NC_013771] (+)strand
UCYN_04760	0.144306	4.24063	precorrin-3 methyltransferase [Cyanobacterium UCYN-A: NC_013771] (-)strand
UCYN_05400	0.137452	4.31737	hypothetical protein [Cyanobacterium UCYN-A: NC_013771] (+)strand
UCYN_12400	0.14244	4.38247	cobalamin-5'-phosphate synthase [Cyanobacterium UCYN-A: NC_013771] (-)strand
UCYN_09770	0.169286	4.57691	hydroxymethylbilane synthase [Cyanobacterium UCYN-A: NC_013771] (+)strand
UCYN_05760	0.216817	3.81198	glutamate-1-semialdehyde 2,1-aminomutase [Cyanobacterium UCYN-A: NC_013771] (+)strand
UCYN_11490	0.128438	4.75869	adenosylcobinamide kinase [Cyanobacterium UCYN-A: NC_013771] (-)strand
UCYN_09370	0.221248	3.79036	glutamyl-tRNA reductase [Cyanobacterium UCYN-A: NC_013771] (+)strand
UCYN_10160	0.135638	4.3467	adenosylcobinamide-phosphate synthase [Cyanobacterium UCYN-A: NC_013771] (-)strand
UCYN_07670	0.148374	4.18964	precorrin-8X methylmutase [Cyanobacterium UCYN-A: NC_013771] (+)strand

## Sheet: Fourier.FDR.Trichodesmium
Gene_ID	FDR	Fourier	Function
Tery_0005	0.218603	5.1714	-
Tery_0006	0.115376	5.78475	putative intron group II, inRNA
Tery_0007	0.167322	5.43551	-
Tery_0008	0.228179	5.11423	DNA-directed DNA polymerase( EC:2.7.7.7 )
Tery_0013	0.151105	5.60587	arsenite-activated ATPase ArsA( EC:3.6.3.16 )
Tery_0014	0.16154	5.48611	conserved hypothetical protein
Tery_0027	0.210709	5.20726	DNA topoisomerase I( EC:5.99.1.2 )
Tery_0033	0.146156	5.62394	protein of unknown function DUF477
Tery_0034	0.18984	5.31116	Ycf91-like protein.
Tery_0035	0.191089	5.30263	hypothetical protein
Tery_0043	0.0839394	5.94445	arginine biosynthesis bifunctional protein ArgJ( EC:2.3.1.35,EC:2.3.1.1 )
Tery_0045	0.184951	5.3409	glycoside hydrolase, family 57
Tery_0065	0.180837	5.36188	transposase
Tery_0069	0.15658	5.55694	Leucyl aminopeptidase( EC:3.4.11.1 )
Tery_0071	0	6.20659	isocitrate dehydrogenase, NADP-dependent( EC:1.1.1.42 )
Tery_0072	0.18528	5.33863	PBS lyase HEAT-like repeat
Tery_0073	0.190912	5.30413	hypothetical protein
Tery_0087	0.152361	5.60008	aspartate kinase( EC:2.7.2.4 )
Tery_0089	0.226689	5.12242	COG4301: Uncharacterized conserved protein
Tery_0090	0.204306	5.2397	protein of unknown function DUF323
Tery_0094	0.157718	5.54322	protein of unknown function DUF427
Tery_0095	0.167519	5.4356	-
Tery_0096	0.161173	5.47779	Methyltransferase type 12
Tery_0103	0.200415	5.25953	Pirin-like
Tery_0104	0.10597	5.83535	Vitamin K epoxide reductase
Tery_0107	0.148841	5.61294	hypothetical protein
Tery_0108	0.237975	5.07382	Ap4A phosphorylase II( EC:2.7.7.53 )
Tery_0109	0.153465	5.57219	light-dependent protochlorophyllide reductase( EC:1.3.1.33 )
Tery_0117	0.218785	5.17343	peptidase S8 and S53, subtilisin, kexin, sedolisin
Tery_0125	0.13792	5.67471	ABC transporter related
Tery_0133	0.14237	5.64532	-
Tery_0141	0.0887778	5.90594	hypothetical protein
Tery_0142	0.245736	5.04541	fatty acid desaturase( EC:1.14.19.- )
Tery_0146	0.22824	5.11302	-
Tery_0147	0.202844	5.25018	-
Tery_0148	0.180951	5.36131	glycosyl transferase, family 2
Tery_0152	0.155584	5.58086	RcaG protein
Tery_0157	0.183923	5.34548	Trans-hexaprenyltranstransferase( EC:2.5.1.30,EC:2.5.1.- )
Tery_0162	0.139966	5.65604	Redoxin
Tery_0163	0.196259	5.27223	maf protein
Tery_0165	0.124255	5.72451	DNA recombination protein, RuvA
Tery_0168	0.214907	5.19269	Holliday junction DNA helicase RuvA
Tery_0171	0.130964	5.70339	phospho-2-dehydro-3-deoxyheptonate aldolase( EC:2.5.1.54 )
Tery_0173	0.245999	5.04313	Radical SAM( EC:2.5.1.- )
Tery_0174	0.228626	5.11078	GUN4-like
Tery_0176	0.174869	5.39022	conserved hypothetical protein
Tery_0177	0.199301	5.26418	hypothetical protein
Tery_0181	0.228419	5.11498	cytochrome P450( EC:1.14.14.1 )
Tery_0185	0.131265	5.6992	aminotransferase, class V
Tery_0188	0.191175	5.29513	glutamyl-tRNA synthetase( EC:6.1.1.17 )
Tery_0190	0.137164	5.67964	Uma1
Tery_0192	0.103429	5.87092	conserved hypothetical protein
Tery_0193	0.11401	5.75882	conserved hypothetical protein
Tery_0194	0.218559	5.17418	conserved hypothetical protein
Tery_0197	0.191238	5.29112	-
Tery_0198	0.21634	5.18428	conserved hypothetical protein
Tery_0201	0.104711	5.85093	aminotransferase, class V( EC:2.8.1.7 )
Tery_0202	0.161573	5.49505	-
Tery_0203	0.161673	5.47823	-
Tery_0207	0.206073	5.23339	UDP-N-acetylglucosamine--N-acetylmuramyl- (pentapeptide) pyrophosphoryl-undecaprenol N-acetylglucosamine transferase( EC:2.4.1.227 )
Tery_0208	0.161398	5.5002	hypothetical protein
Tery_0211	0.187183	5.32624	conserved hypothetical protein
Tery_0215	0.140862	5.66017	-
Tery_0218	0.158298	5.52819	glycogen/starch/alpha-glucan phosphorylases( EC:2.4.1.1 )
Tery_0232	0.23566	5.08215	4-hydroxybenzoate polyprenyl transferase( EC:2.5.1.- )
Tery_0235	0.199091	5.26477	alkyl hydroperoxide reductase/ Thiol specific antioxidant/ Mal allergen( EC:1.11.1.15 )
Tery_0237	0.209574	5.21911	peptidase M23B
Tery_0241	0.238801	5.0696	-
Tery_0242	0.172326	5.40261	glutamate--cysteine ligase, putative
Tery_0247	0.18553	5.33435	-
Tery_0249	0.110519	5.81119	putative RNA methylase
Tery_0251	0.166667	5.43165	hypothetical protein
Tery_0257	0.152781	5.59076	conserved hypothetical protein
Tery_0267	0.170219	5.41432	preprotein translocase, SecE subunit
Tery_0270	0.158353	5.51134	chaperonin GroEL
Tery_0275	0.169779	5.41813	glucose-methanol-choline oxidoreductase
Tery_0276	0.195429	5.2752	cytochrome c oxidase, subunit III( EC:1.9.3.1 )
Tery_0277	0.238576	5.06803	Cytochrome-c oxidase( EC:1.9.3.1 )
Tery_0278	0.203354	5.24808	cytochrome c oxidase, subunit II( EC:1.9.3.1 )
Tery_0279	0.173627	5.39669	conserved hypothetical protein
Tery_0280	0.22128	5.14994	conserved hypothetical protein
Tery_0287	0.175242	5.38329	hypothetical protein
Tery_0293	0.15468	5.5689	aminotransferase, class I and II( EC:2.6.1.1 )
Tery_0302	0.158563	5.52285	flavin reductase-like, FMN-binding
Tery_0309	0.193487	5.28191	Permease
Tery_0310	0.191074	5.29828	conserved hypothetical protein
Tery_0311	0.218676	5.17084	-
Tery_0319	0.240333	5.05975	-
Tery_0334	0.105154	5.84024	conserved hypothetical protein 698
Tery_0335	0.161955	5.47124	Heme oxygenase (decyclizing)( EC:1.14.99.3 )
Tery_0340	0.147804	5.61934	-
Tery_0341	0.165885	5.446	conserved hypothetical protein
Tery_0345	0.10854	5.8288	COG0443: Molecular chaperone
Tery_0347	0.115708	5.7477	CO2 hydration protein
Tery_0348	0.146794	5.61872	transposase, IS605 OrfB family
Tery_0363	0.159469	5.52897	-
Tery_0366	0.218157	5.16244	phosphonate ABC transporter, periplasmic phosphonate-binding protein
Tery_0369	0.0790196	5.97454	TENA/THI-4 protein( EC:1.3.3.11 )
Tery_0370	0.217434	5.17865	hypothetical protein
Tery_0379	0.104242	5.83938	filamentous haemagglutinin family outer membrane protein
Tery_0380	0.122597	5.72904	Tetratricopeptide region
Tery_0381	0.199251	5.26319	protein of unknown function DUF928
Tery_0392	0.0854762	5.91842	Carboxymethylenebutenolidase( EC:3.1.1.45 )
Tery_0397	0.115084	5.78059	phage Tail Collar
Tery_0398	0.140864	5.6526	NAD-dependent epimerase/dehydratase( EC:3.13.1.1 )
Tery_0400	0.115185	5.75051	-
Tery_0401	0.245911	5.04485	-
Tery_0402	0.187634	5.32106	-
Tery_0404	0.0509524	6.07297	oxidoreductase alpha (molybdopterin) subunit( EC:1.2.1.2 )
Tery_0408	0.105556	5.84357	-
Tery_0409	0.104609	5.85813	HAD-superfamily hydrolase, subfamily IA, variant 3( EC:5.4.2.6 )
Tery_0412	0.166771	5.43821	phosphoribosyltransferase
Tery_0413	0.204304	5.23835	phage SPO1 DNA polymerase-related protein( EC:2.7.7.7 )
Tery_0415	0.238885	5.06981	conserved hypothetical protein
Tery_0416	0.159758	5.51594	1-deoxy-D-xylulose 5-phosphate reductoisomerase( EC:1.1.1.267 )
Tery_0417	0.158752	5.51336	peptidase M50
Tery_0419	0.072381	5.99533	Hemolysin-type calcium-binding region
Tery_0423	0.182727	5.34877	-
Tery_0424	0.0879121	5.90567	Hemolysin-type calcium-binding region
Tery_0426	0.222973	5.14356	RNA-directed DNA polymerase (Reverse transcriptase)
Tery_0427	0.226938	5.12052	putative intron group II, inRNA
Tery_0428	0.10466	5.87178	-
Tery_0431	0.222902	5.14327	putative intron group II, inRNA
Tery_0441	0.157556	5.54193	cobalamin synthesis protein, P47K
Tery_0444	0.205986	5.23221	penicillin-binding protein, 1A family( EC:3.4.-,EC:2.4.1.- )
Tery_0446	0.245556	5.04641	-
Tery_0448	0.225806	5.12809	subtilisin-like serine protease
Tery_0449	0.118042	5.76953	AAA ATPase, central region
Tery_0451	0.22842	5.11445	-
Tery_0455	0.19081	5.30388	glucosamine--fructose-6-phosphate aminotransferase, isomerizing( EC:2.6.1.16 )
Tery_0458	0.166817	5.42791	aldo/keto reductase( EC:1.1.1.274 )
Tery_0459	0.154832	5.58079	PUCC protein
Tery_0466	0.115333	5.79145	Glutamate synthase (NADPH)( EC:1.4.7.1 )
Tery_0467	0.144695	5.62838	-
Tery_0472	0.235515	5.08207	iron-sulfur cluster assembly accessory protein
Tery_0479	0.230176	5.10418	conserved hypothetical protein
Tery_0483	0.224202	5.13991	ribonuclease, Rne/Rng family( EC:3.1.26.12 )
Tery_0489	0.114465	5.75207	-
Tery_0493	0.141447	5.64445	transcriptional regulator AbrB family
Tery_0494	0.190091	5.30939	-
Tery_0501	0.235133	5.08425	conserved hypothetical protein
Tery_0503	0.159701	5.51387	COG2912: Uncharacterized conserved protein
Tery_0505	0.0941237	5.89095	protein of unknown function DUF124
Tery_0506	0.238048	5.07296	protein of unknown function DUF124
Tery_0507	0.194645	5.27714	protein of unknown function DUF124
Tery_0512	0.146325	5.62445	photosystem I assembly Ycf4
Tery_0513	0.203794	5.24461	photosystem II 44 kDa subunit reaction center protein
Tery_0514	0.175027	5.3816	-
Tery_0515	0.142673	5.63833	-
Tery_0525	0.175137	5.38805	conserved hypothetical protein
Tery_0535	0.222494	5.14657	6-phosphogluconolactonase( EC:3.1.1.31 )
Tery_0538	0.22598	5.13303	permease YjgP/YjgQ
Tery_0560	0.0645946	6.01612	UDP-N-acetylglucosamine pyrophosphorylase( EC:2.7.7.23,EC:2.3.1.157 )
Tery_0561	0.0871429	5.92689	Alcohol dehydrogenase, zinc-binding( EC:1.1.1.1 )
Tery_0563	0.160974	5.49128	conserved hypothetical protein
Tery_0564	0.14116	5.6578	hypothetical protein
Tery_0577	0.0778261	5.98416	histidyl-tRNA synthetase( EC:6.1.1.21 )
Tery_0578	0.0390909	6.10689	ATP phosphoribosyltransferase( EC:2.4.2.17 )
Tery_0579	0.117202	5.76638	4Fe-4S ferredoxin, iron-sulfur binding
Tery_0581	0.196036	5.27386	tryptophan synthase, beta subunit( EC:4.2.1.20 )
Tery_0586	0.0369231	6.10348	trigger factor
Tery_0593	0.158854	5.52557	hypothetical protein
Tery_0595	0.153156	5.58868	conserved hypothetical protein
Tery_0596	0.109286	5.82474	GatB/Yqey
Tery_0597	0.155821	5.56283	ribose-phosphate pyrophosphokinase( EC:2.7.6.1 )
Tery_0602	0.0830137	5.93555	ferrochelatase( EC:4.99.1.1 )
Tery_0619	0.111346	5.80762	-
Tery_0623	0.158402	5.50949	secretion protein HlyD
Tery_0627	0.161321	5.48243	ResB-like
Tery_0628	0.167345	5.43624	cytochrome c biogenesis protein, transmembrane region
Tery_0629	0.190953	5.30244	hypothetical protein
Tery_0630	0.154272	5.57052	transcriptional modulator of MazE/toxin, MazF
Tery_0631	0.214977	5.19101	Glycosyltransferase-like
Tery_0635	0.161781	5.48389	-
Tery_0637	0.184707	5.34045	Rhomboid-like protein
Tery_0642	0.131863	5.69109	SpoIID/LytB domain
Tery_0651	0.225891	5.12485	Sua5/YciO/YrdC/YwlC family protein
Tery_0653	0.183011	5.35045	-
Tery_0659	0.142647	5.64655	proton-translocating NADH-quinone oxidoreductase, chain M( EC:1.6.5.3 )
Tery_0660	0.181229	5.3593	proton-translocating NADH-quinone oxidoreductase, chain L( EC:1.6.5.3,EC:1.6.5.3 )
Tery_0665	0.238243	5.07396	-
Tery_0677	0.16689	5.43174	glutaredoxin-like protein
Tery_0679	0.178468	5.3688	COG0443: Molecular chaperone
Tery_0680	0.106897	5.8231	HAD-superfamily hydrolase, subfamily IA, variant 3
Tery_0682	0.115882	5.77358	Inositol phosphatase/fructose-1,6-bisphosphatase( EC:3.1.3.11 )
Tery_0683	0.156238	5.56341	transaldolase( EC:2.2.1.2 )
Tery_0684	0.17805	5.37173	glucose-6-phosphate 1-dehydrogenase( EC:1.1.1.49 ) zwf
Tery_0685	0.162034	5.47221	OpcA protein
Tery_0693	0.191272	5.29456	Gamma-butyrobetaine,2-oxoglutarate dioxygenase( EC:1.14.11.1 )
Tery_0698	0.156285	5.55488	short-chain dehydrogenase/reductase SDR
Tery_0703	0.191433	5.29615	hypothetical protein
Tery_0704	0.189506	5.31266	HEPN domain protein
Tery_0706	0.213393	5.19957	putative secreted protein
Tery_0712	0.115909	5.76409	heat-inducible transcription repressor HrcA
Tery_0713	0.213682	5.19786	Rhodanese-like
Tery_0723	0.168833	5.42041	-
Tery_0725	0.182826	5.35378	tRNA (5-methylaminomethyl-2-thiouridylate)-methyltransferase( EC:2.1.1.61 )
Tery_0727	0.158281	5.51026	-
Tery_0728	0.185189	5.3384	magnesium-protoporphyrin IX monomethyl ester aerobic oxidative cyclase( EC:1.14.13.81 )
Tery_0729	0.187754	5.3221	-
Tery_0731	0.10831	5.82416	S-adenosylmethionine--tRNA-ribosyltransferase- isomerase( EC:5.- )
Tery_0732	0.150202	5.61016	unnamed protein product; Highly similar to tr|Q8YW19|Q8YW19 [Anabaena_sp._(strain_PCC_7120)._] All1797 protein
Tery_0733	0.203276	5.2486	-
Tery_0742	0.20173	5.2555	coenzyme F420 hydrogenase/dehydrogenase beta subunit-like( EC:1.12.98.1 )
Tery_R0007	0.241221	5.0555	tRNA-Ser-GGA
Tery_0754	0.228188	5.11396	ferredoxin (2Fe-2S)
Tery_0756	0.147367	5.61927	Inositol-1(or 4)-monophosphatase( EC:3.1.3.25 )
Tery_0762	0.168504	5.42143	-
Tery_0764	0.162205	5.46573	hypothetical protein
Tery_0767	0.186962	5.32624	molybdenum cofactor synthesis domain
Tery_0768	0.162182	5.47137	precorrin-2 C20-methyltransferase( EC:2.1.1.130 )
Tery_0774	0.115027	5.77714	glucokinase( EC:2.7.1.2 )
Tery_0775	0.0917708	5.8954	hypothetical protein
Tery_0776	0.118115	5.76723	hypothetical protein
Tery_0781	0.170805	5.409	abhydrolase domain containing 14A-like
Tery_0782	0.202106	5.25258	-
Tery_0783	0.188152	5.31715	peptidase-like
Tery_0786	0.217015	5.18088	cob(I)alamin adenosyltransferase( EC:2.5.1.17 )
Tery_0793	0.104257	5.87491	-
Tery_0794	0.102593	5.86836	-
Tery_0795	0.107972	5.82378	hydrogenase expression/formation protein HypD
Tery_0797	0.151929	5.59554	hydrogenase expression/formation protein HypE
Tery_0799	0.238661	5.07063	-
Tery_0802	0.1708	5.40756	hydrogenase accessory protein HypB
Tery_0805	0.163132	5.45608	-
Tery_0807	0.114259	5.7967	-
Tery_0811	0.114515	5.75915	lipoprotein putative
Tery_0820	0.191844	5.2899	-
Tery_0821	0.159153	5.52895	-
Tery_0828	0.246527	5.04143	ABC transporter related
Tery_0836	0.16173	5.48442	Phosphoenolpyruvate carboxylase( EC:4.1.1.31 )
Tery_0837	0.235118	5.08496	-
Tery_0847	0.169648	5.41659	Methionine synthase, vitamin-B12 independent( EC:2.1.1.14 )
Tery_0848	0.211165	5.20442	cell surface protein
Tery_0857	0.185309	5.33672	COG0457: FOG: TPR repeat
Tery_0863	0.18291	5.34811	protein of unknown function DUF255
Tery_0875	0.153544	5.57738	Anion-transporting ATPase( EC:3.6.3.16 )
Tery_0876	0.140281	5.66423	chlorophyll synthase, ChlG( EC:2.5.1.62 )
Tery_0878	0.191264	5.29532	penicillin-binding protein, 1A family( EC:2.4.1.-,EC:3.4.- )
Tery_0882	0.218632	5.1682	Argininosuccinate synthase( EC:6.3.4.5 )
Tery_0886	0.166114	5.44313	Spermine synthase( EC:2.5.1.16 )
Tery_0889	0.162124	5.47904	branched-chain amino acid aminotransferase( EC:2.6.1.42 )
Tery_0890	0.166362	5.4465	protein of unknown function DUF540
Tery_0891	0.193694	5.28192	putative nickel-containing superoxide dismutase precursor (NISOD)( EC:1.15.1.1 )
Tery_0894	0.241208	5.05636	-
Tery_0902	0.209673	5.21545	protein of unknown function DUF1568
Tery_0903	0.15534	5.58266	-
Tery_0905	0.186516	5.32994	-
Tery_0906	0.115888	5.76489	-
Tery_0907	0.0864103	5.92651	GMP synthase, large subunit( EC:6.3.5.2 )
Tery_0915	0.166642	5.42895	ferredoxin (2Fe-2S)
Tery_0918	0.175007	5.38043	SpoIID/LytB domain
Tery_0923	0.166304	5.44618	hypothetical protein
Tery_0925	0.166626	5.4314	transposase
Tery_0929	0.236646	5.07707	-
Tery_0937	0.154148	5.57782	WD-repeat protein
Tery_0944	0.193648	5.2827	aminotransferase, class I and II( EC:2.6.1.11,EC:2.6.1.17 )
Tery_0945	0.148746	5.61438	-
Tery_0949	0.160781	5.47622	Shikimate/quinate 5-dehydrogenase( EC:1.2.1.70 )
Tery_0953	0.206069	5.23377	conserved hypothetical protein
Tery_0954	0.155981	5.5607	two component transcriptional regulator, winged helix family
Tery_0970	0.161606	5.4995	Phosphoglucomutase( EC:5.4.2.2,EC:5.4.2.8 )
Tery_0978	0.190228	5.30958	PBS lyase HEAT-like repeat
Tery_0979	0.153219	5.58748	protein of unknown function DUF1001
Tery_0980	0.189794	5.31159	PBS lyase HEAT-like repeat
Tery_0984	0.197228	5.26818	Phycobilisome protein
Tery_0986	0.232743	5.09333	CpcD phycobilisome linker-like
Tery_0987	0.174194	5.39387	-
Tery_0997	0.18201	5.35629	Phycobilisome protein
Tery_0998	0.218646	5.17214	Phycobilisome protein
Tery_0999	0.22259	5.14551	Phycobilisome linker polypeptide
Tery_1000	0.156014	5.56025	ankyrin
Tery_1002	0.153499	5.57272	conserved hypothetical protein
Tery_1004	0.187767	5.32347	glycoside hydrolase, family 24
Tery_1015	0.160232	5.50471	formamidopyrimidine-DNA glycosylase( EC:4.2.99.18,EC:3.2.2.23 )
Tery_1016	0.226012	5.12701	conserved hypothetical protein
Tery_1018	0.218291	5.16157	-
Tery_1019	0.209885	5.2125	5-oxoprolinase (ATP-hydrolyzing)( EC:3.5.2.9 )
Tery_1020	0.231524	5.09956	-
Tery_1021	0.175383	5.38278	hypothetical protein
Tery_1027	0.225188	5.1309	cobalamin biosynthesis protein CobW
Tery_1050	0.191249	5.29424	transposase
Tery_1063	0.177819	5.37299	conserved hypothetical protein
Tery_1065	0.167586	5.43682	MscS Mechanosensitive ion channel
Tery_1066	0.218571	5.16792	ORF 1
Tery_1070	0.241161	5.05602	molybdopterin oxidoreductase( EC:1.7.7.2 )
Tery_1072	0.166724	5.43984	-
Tery_1076	0.116452	5.77364	hypothetical protein
Tery_1077	0.116433	5.78506	glucose-methanol-choline oxidoreductase
Tery_1078	0.114457	5.78442	Aspartyl/Asparaginyl beta-hydroxylase
Tery_1084	0.161616	5.49819	phosphoglucomutase/phosphomannomutase alpha/beta/alpha domain I( EC:5.4.2.2 )
Tery_1090	0.072093	5.99418	conserved hypothetical protein
Tery_1091	0.0631579	6.01583	phage Tail Collar
Tery_1092	0.157212	5.54146	-
Tery_1093	0.10431	5.8571	conserved hypothetical protein
Tery_1100	0.126367	5.71306	transposase
Tery_1101	0.15586	5.56339	Insertion element protein
Tery_1105	0.217642	5.17657	Ribonuclease III( EC:3.1.26.3 )
Tery_1108	0.104962	5.83949	UBA/THIF-type NAD/FAD binding fold
Tery_1112	0.225763	5.13246	conserved hypothetical protein
Tery_1114	0.235792	5.07938	Polyphosphate kinase( EC:2.7.4.1 )
Tery_1117	0.115799	5.7877	-
Tery_1125	0.161095	5.4933	Uncharacterized protein with protein kinase and helix-hairpin-helix DNA-binding domains-like
Tery_1126	0.248034	5.03738	binding-protein-dependent transport systems inner membrane component
Tery_1128	0.0503571	6.05222	phosphoribosylaminoimidazolecarboxamide formyltransferase/IMP cyclohydrolase( EC:3.5.4.10,EC:2.1.2.3 )
Tery_1135	0.196225	5.27178	-
Tery_1138	0.140732	5.66229	carboxyl-terminal protease( EC:3.4.21.102 )
Tery_1141	0.215409	5.18852	Nucleoside-diphosphate kinase( EC:2.7.4.6 )
Tery_1142	0.208283	5.22423	arginine decarboxylase( EC:4.1.1.19 )
Tery_1143	0.167057	5.43446	Nucleotidyl transferase( EC:2.7.7.13 )
Tery_1149	0.157746	5.5428	single-strand binding protein
Tery_1152	0.232583	5.09471	conserved hypothetical protein
Tery_1157	0.248669	5.03556	hypothetical protein
Tery_1160	0.180825	5.36249	translation elongation factor Ts
Tery_1165	0.158585	5.51149	protein of unknown function DUF59
Tery_1167	0.194505	5.27894	-
Tery_1168	0.15805	5.52806	-
Tery_1169	0.218497	5.16673	-
Tery_1170	0.226923	5.1193	peptidase M23B( EC:3.4.24.75 )
Tery_1175	0.228486	5.11175	uroporphyrin-III C-methyltransferase( EC:2.1.1.107,EC:1.3.1.76,EC:4.99.1.4,EC:2.1.1.107 )
Tery_1193	0.185292	5.33782	hypothetical protein
Tery_1195	0.0869318	5.91065	PilT protein-like
Tery_1196	0.159362	5.52964	COG3222: Uncharacterized protein conserved in bacteria
Tery_1205	0.232786	5.0926	photosystem I reaction centre, subunit VIII
Tery_1230	0.180783	5.36119	photosystem II D2 protein (photosystem q(a) protein)
Tery_1232	0.244164	5.04972	transcriptional coactivator/pterin dehydratase( EC:4.2.1.96 )
Tery_1233	0.177322	5.37482	metal dependent phosphohydrolase
Tery_1234	0.05	6.12838	Carbohydrate-selective porin OprB
Tery_1235	0.0858108	5.93137	cysteine synthase A( EC:2.5.1.47 )
Tery_1236	0.183182	5.35094	hypothetical protein
Tery_1237	0.238011	5.07265	-
Tery_1240	0.183119	5.35204	-
Tery_1250	0.230288	5.10362	heat shock protein DnaJ-like
Tery_1251	0.175805	5.38438	methyltransferase FkbM family
Tery_1274	0.155181	5.58084	hypothetical protein
Tery_1286	0.159458	5.51552	transposase
Tery_1287	0.141067	5.65291	transposase
Tery_1288	0.170278	5.41459	precorrin-6Y C5,15-methyltransferase (decarboxylating), CbiT subunit( EC:1.-,EC:2.1.1.132,EC:1.- )
Tery_1290	0.15875	5.53343	hypothetical protein
Tery_1295	0.109871	5.81079	-
Tery_1296	0.234831	5.08587	4-alpha-glucanotransferase( EC:2.4.1.25 )
Tery_1306	0.184181	5.34577	chaperone protein DnaK
Tery_1310	0.19328	5.28189	signal peptidase I( EC:3.4.21.89 )
Tery_1312	0.238085	5.07322	-
Tery_1314	0.232801	5.0936	-
Tery_1318	0.173235	5.39865	prolyl-tRNA synthetase( EC:6.1.1.15 )
Tery_1323	0.102424	5.88038	ornithine carbamoyltransferase( EC:2.1.3.3 )
Tery_1324	0.182793	5.34906	-
Tery_1328	0.118474	5.76771	fumarate hydratase, class II( EC:4.2.1.2 )
Tery_1337	0.161678	5.47115	FHA domain containing protein
Tery_1342	0.201626	5.25533	hypothetical protein
Tery_1343	0.218504	5.16252	Thioesterase( EC:3.1.2.14 )
Tery_1344	0.225152	5.13673	dTDP-4-dehydrorhamnose reductase( EC:1.1.1.133 )
Tery_1345	0.216848	5.1805	( EC:5.1.3.13 )
Tery_1348	0.173708	5.39747	Methyltransferase type 11
Tery_1352	0.235709	5.08099	cyclic nucleotide-regulated ABC bacteriocin/lantibiotic exporters
Tery_1354	0.18547	5.33866	conserved hypothetical protein
Tery_1357	0.161179	5.49138	Methyltransferase type 11
Tery_1362	0.154608	5.56806	ABC transporter related
Tery_1363	0.153173	5.58984	ABC-2 type transporter
Tery_1364	0.225466	5.13682	conserved hypothetical protein
Tery_1367	0.210619	5.21029	-
Tery_1371	0.152983	5.59804	peptidase S9, prolyl oligopeptidase active site region
Tery_1383	0.111176	5.81122	Amine oxidase (copper-containing)( EC:1.4.3.21 )
Tery_1398	0.10547	5.85431	hypothetical protein
Tery_1400	0.225868	5.134	-
Tery_1408	0.159315	5.53125	-
Tery_1416	0.20028	5.26009	recombination protein RecR
Tery_1421	0.0807273	5.96649	Polynucleotide adenylyltransferase region( EC:2.7.7.19 )
Tery_1435	0.222489	5.14587	-
Tery_1450	0.086129	5.9505	Hemolysin-type calcium-binding region
Tery_1453	0.218804	5.16987	conserved hypothetical protein
Tery_1461	0.161651	5.49533	peptidase-like
Tery_1475	0.0859494	5.92559	cupin region
Tery_1476	0.06275	6.01204	protein of unknown function UPF0061
Tery_1480	0.173983	5.39312	Methyltransferase type 11
Tery_1481	0.151689	5.5965	sulfotransferase
Tery_1489	0.210874	5.20902	-
Tery_1496	0.218969	5.1645	-
Tery_1515	0.167222	5.43473	conserved hypothetical protein
Tery_1516	0.167231	5.43385	phage Gp37Gp68
Tery_1518	0.202023	5.25407	TPR repeat
Tery_1522	0.159226	5.53232	glycosyl transferase, group 1
Tery_1529	0.109137	5.82576	-
Tery_1530	0.06	6.03385	light-independent protochlorophyllide reductase, N subunit( EC:1.18.- )
Tery_1532	0.191376	5.29281	light-independent protochlorophyllide reductase, iron-sulfur ATP-binding protein( EC:1.18.- )
Tery_1534	0.182829	5.35007	transglutaminase-like
Tery_1540	0.160887	5.49259	protein of unknown function DUF81
Tery_1541	0.161868	5.49612	-
Tery_1542	0.245748	5.0458	-
Tery_1552	0.218732	5.17317	precorrin-4 C11-methyltransferase( EC:2.1.1.133 )
Tery_1553	0.173497	5.3966	prolipoprotein diacylglyceryl transferase( EC:2.4.99.- )
Tery_1555	0.217196	5.17949	-
Tery_1559	0.187602	5.32078	-
Tery_1566	0.161308	5.4838	protein of unknown function DUF309
Tery_1574	0.167465	5.43657	ribulose bisphosphate carboxylase, small chain( EC:4.1.1.39 )
Tery_1575	0.210086	5.21252	conserved hypothetical protein
Tery_1576	0.225013	5.13657	NADH-ubiquinone oxidoreductase, chain 4L( EC:1.6.5.3 )
Tery_1578	0.210694	5.20968	NADH-plastoquinone oxidoreductase, I subunit( EC:1.6.5.3 )
Tery_1579	0.210491	5.20708	respiratory-chain NADH dehydrogenase, subunit 1( EC:1.6.5.3 )
Tery_1580	0.125042	5.72255	2-methylcitrate synthase/citrate synthase II( EC:2.3.3.1,EC:2.3.3.5 )
Tery_1603	0.190712	5.30578	FolC bifunctional protein( EC:6.3.2.17,EC:6.3.2.12,EC:6.3.2.17 )
Tery_1604	0.213845	5.1979	extracellular solute-binding protein, family 1
Tery_1609	0.1306	5.70317	-
Tery_1610	0.163382	5.45612	histone-like DNA-binding protein
Tery_1614	0.18605	5.33274	NADH-ubiquinone oxidoreductase, chain 4L
Tery_1615	0.172825	5.40093	NADH/Ubiquinone/plastoquinone (complex I)
Tery_1616	0.228608	5.11119	conserved hypothetical protein
Tery_1617	0.194846	5.2775	conserved hypothetical protein
Tery_1624	0.209385	5.21665	-
Tery_1631	0.137712	5.67673	sodium/hydrogen exchanger
Tery_1634	0.161446	5.46975	photosystem I reaction center protein PsaF, subunit III
Tery_1637	0.215506	5.18872	-
Tery_1648	0.166774	5.43286	-
Tery_1672	0.173788	5.39214	hypothetical protein
Tery_1677	0.209501	5.2154	conserved hypothetical protein
Tery_1682	0.173506	5.39734	conserved hypothetical protein
Tery_1684	0.1929	5.28704	conserved hypothetical protein
Tery_1699	0.196628	5.27075	-
Tery_1703	0.164235	5.4509	Carbamoyltransferase( EC:2.1.3.- )
Tery_1712	0.207495	5.22808	COG4328: Uncharacterized protein conserved in bacteria
Tery_1714	0.167053	5.42793	uroporphyrinogen decarboxylase( EC:4.1.1.37 )
Tery_1715	0.191018	5.30147	NAD-dependent epimerase/dehydratase
Tery_1723	0.238643	5.06886	serine/threonine protein kinase
Tery_1724	0.0533333	6.05845	Radical SAM
Tery_1725	0.193676	5.28237	DNA replication and repair protein RecF
Tery_1737	0.144709	5.62916	glycosyl transferase, group 1
Tery_1743	0.158618	5.5341	bifunctional sterol desaturase/short chain dehydrogenase
Tery_1750	0.239817	5.06253	chaperone protein DnaK
Tery_1752	0.20334	5.24776	-
Tery_1756	0.204511	5.23923	conserved hypothetical protein
Tery_1757	0.192732	5.28654	conserved hypothetical protein
Tery_1762	0.171004	5.40842	oxidoreductase FAD-binding
Tery_1764	0.175329	5.38858	COG3395: Uncharacterized protein conserved in bacteria
Tery_1766	0.102545	5.86575	imidazoleglycerol phosphate synthase, cyclase subunit( EC:4.1.3.- )
Tery_1768	0.169413	5.41756	heat shock protein DnaJ-like
Tery_1771	0.166228	5.44386	SMP-30/Gluconolaconase/LRE-like region
Tery_1774	0.114404	5.75007	stationary-phase survival protein SurE( EC:3.1.3.5 )
Tery_1775	0.15236	5.60252	-
Tery_1776	0.143016	5.64689	Methyltransferase type 12
Tery_1777	0.138957	5.67086	cytochrome c oxidase, subunit III( EC:1.9.3.1 )
Tery_1778	0.137191	5.68032	Cytochrome-c oxidase( EC:1.9.3.1 )
Tery_1779	0.156836	5.55175	cytochrome c oxidase, subunit II( EC:1.9.3.1 )
Tery_1788	0.191383	5.29204	-
Tery_1795	0.164486	5.45024	short-chain dehydrogenase/reductase SDR
Tery_1797	0.232773	5.09294	alpha/beta hydrolase fold( EC:3.8.1.5 )
Tery_1799	0.182921	5.34917	Rieske (2Fe-2S) region( EC:1.10.99.1 )
Tery_1800	0.152722	5.59242	conserved hypothetical protein
Tery_1803	0.114124	5.78341	lipoprotein putative
Tery_1806	0.108933	5.81595	methionyl-tRNA synthetase( EC:6.1.1.10 )
Tery_1809	0.204523	5.24176	conserved hypothetical protein
Tery_1812	0.175214	5.38195	Sec-independent protein translocase, TatC subunit
Tery_1816	0.208601	5.22233	-
Tery_1817	0.210833	5.20794	3-oxoacyl-(acyl-carrier-protein) synthase III( EC:2.3.1.180 )
Tery_1819	0.188848	5.31525	-
Tery_1820	0.188277	5.31733	conserved hypothetical protein
Tery_1821	0.157323	5.54938	-
Tery_1823	0.114472	5.79758	geranylgeranyl reductase( EC:1.3.1.- )
Tery_1825	0.18395	5.34641	conserved hypothetical protein
Tery_1828	0.240537	5.05846	-
Tery_1829	0.156564	5.55791	AMP-dependent synthetase and ligase( EC:6.2.1.3 )
Tery_1831	0.130438	5.70272	-
Tery_1832	0.156472	5.56355	Alcohol dehydrogenase, zinc-binding( EC:1.6.5.5 )
Tery_1837	0.155312	5.56249	1,4-alpha-glucan branching enzyme( EC:2.4.1.18 )
Tery_1843	0.199448	5.26321	amidohydrolase( EC:3.5.1.14 )
Tery_1844	0.156757	5.54812	SH3, type 3
Tery_1846	0.166702	5.4278	Methyltransferase type 11
Tery_1849	0.173867	5.39284	pseudouridine synthase, RluA family( EC:5.4.99.12 )
Tery_1858	0.0878947	5.92729	Uracil phosphoribosyltransferase( EC:2.4.2.9 )
Tery_1873	0.0532	6.05546	band 7 protein
Tery_1874	0.124515	5.72248	cell surface protein
Tery_1875	0.194841	5.2772	-
Tery_1885	0.0785714	5.97774	4Fe-4S ferredoxin, iron-sulfur binding
Tery_1886	0.0433333	6.1248	transposase
Tery_1887	0.0806944	5.93941	transcriptional regulator
Tery_1888	0.116683	5.7622	hypothetical protein
Tery_1895	0.187655	5.32142	-
Tery_1903	0.225301	5.13678	amino acid permease-associated region
Tery_1912	0.239466	5.0646	-
Tery_1913	0.186159	5.32945	-
Tery_1914	0.246442	5.04193	oxidoreductase-like
Tery_1915	0.215152	5.18976	macrophage migration inhibitory factor
Tery_1926	0.215028	5.19045	aldehyde dehydrogenase( EC:1.2.1.16 )
Tery_1928	0.0847619	5.95022	thiamine pyrophosphate enzyme-like TPP-binding( EC:2.2.1.6 )
Tery_1930	0.140747	5.66633	hypothetical protein
Tery_1935	0.229428	5.10762	transposase IS4 family
Tery_1943	0.218831	5.16679	conserved hypothetical protein
Tery_1959	0.15874	5.51169	Peptidoglycan-binding domain 1
Tery_1960	0.160962	5.47776	conserved hypothetical protein
Tery_1969	0.161423	5.50136	Tetratricopeptide TPR_2
Tery_1970	0.153856	5.57284	conserved hypothetical protein
Tery_1973	0.151681	5.60643	8-amino-7-oxononanoate synthase
Tery_1988	0.210797	5.20874	Radical SAM
Tery_1991	0.14269	5.63956	Methyltransferase type 11
Tery_1992	0.153485	5.57684	conserved hypothetical protein
Tery_1997	0.078125	5.98006	conserved hypothetical protein
Tery_1998	0.142571	5.63775	extracellular solute-binding protein, family 3
Tery_2000	0.17513	5.38778	polar amino acid ABC transporter, inner membrane subunit
Tery_2010	0.185787	5.33538	-
Tery_R0016	0.162867	5.46193	tRNA-Ala-TGC
Tery_R0017a	0.161092	5.47496	-
Tery_2013	0.162117	5.49623	hypothetical protein
Tery_2014	0.163047	5.45449	hypothetical protein
Tery_2019	0.145092	5.6293	hypothetical protein
Tery_2022	0.248542	5.03611	conserved hypothetical protein
Tery_2024	0.208458	5.22191	short-chain dehydrogenase/reductase SDR( EC:1.3.1.9 )
Tery_2038	0.162371	5.46317	FG-GAP
Tery_2040	0.162134	5.46543	protein of unknown function DUF785
Tery_2043	0.191217	5.29139	Squalene/phytoene synthase( EC:2.5.1.21 )
Tery_2055	0.104831	5.85412	Hemolysin-type calcium-binding region
Tery_2062	0.184823	5.34067	FAD-dependent pyridine nucleotide-disulphide oxidoreductase( EC:1.6.99.3 )
Tery_2066	0.166609	5.44034	conserved hypothetical protein
Tery_2072	0.115594	5.76121	protein of unknown function DUF81
Tery_2073	0.1147	5.75048	Cupin 2, conserved barrel
Tery_2078	0.0914737	5.89687	putative translation initiation factor, aIF-2BI family( EC:5.3.1.23 )
Tery_2079	0.116037	5.79165	metal dependent phosphohydrolase( EC:2.7.6.5 )
Tery_2080	0.102212	5.86276	thymidylate synthase complementing protein ThyX
Tery_2081	0.209441	5.21786	putative intron group II, inRNA
Tery_2082	0.104262	5.85035	thymidylate synthase, flavin-dependent
Tery_2083	0.23012	5.10315	deoxyuridine 5'-triphosphate nucleotidohydrolase Dut( EC:3.6.1.23 )
Tery_2084	0.205184	5.2365	CMP/dCMP deaminase, zinc-binding( EC:3.5.4.12 )
Tery_2092	0.163052	5.45488	-
Tery_2093	0.213218	5.20022	pentapeptide repeat
Tery_2096	0.175569	5.38859	S-adenosylmethionine decarboxylase related( EC:4.1.1.50 )
Tery_2097	0.181817	5.35614	-
Tery_2104	0.222453	5.14704	-
Tery_2105	0.17502	5.38192	-
Tery_2107	0.20736	5.22793	-
Tery_2109	0.190917	5.29789	AMP-dependent synthetase and ligase
Tery_2111	0.123578	5.72762	glycosyltransferase, MGT family
Tery_2117	0.101622	5.86569	protein of unknown function DUF1400
Tery_2118	0.122304	5.73052	putative transposase
Tery_2119	0.244236	5.04911	-
Tery_2120	0.239037	5.06636	peptide chain release factor 2
Tery_2122	0.137279	5.67655	-
Tery_2124	0.157146	5.54533	ErfK/YbiS/YcfS/YnhG
Tery_2139	0.179417	5.36651	-
Tery_2142	0.23903	5.06607	putative methyltransferase
Tery_2147	0.218472	5.16636	glycogen/starch synthases, ADP-glucose type( EC:2.4.1.21 )
Tery_2148	0.216369	5.18318	conserved hypothetical protein
Tery_2150	0.167141	5.4354	-
Tery_2154	0.223432	5.14167	conserved hypothetical protein
Tery_2155	0.141815	5.6497	aldo/keto reductase( EC:1.1.1.274 )
Tery_2156	0.206255	5.23254	Methyltransferase type 12
Tery_2161	0.166444	5.44398	-
Tery_2162	0.104118	5.85382	hypothetical protein
Tery_2165	0.153011	5.59142	methyl-accepting chemotaxis sensory transducer
Tery_2168	0.213985	5.19595	glycosyl transferase, group 1
Tery_2169	0.146314	5.62493	-
Tery_2172	0.192522	5.28612	monooxygenase, FAD-binding( EC:1.14.13.1 )
Tery_2173	0.191138	5.30059	Methyltransferase type 11
Tery_2174	0.220637	5.15188	conserved hypothetical protein
Tery_2178	0.210829	5.20575	signal peptidase I( EC:3.4.21.89 )
Tery_2181	0.158004	5.53605	-
Tery_2182	0.124454	5.72195	Abortive infection protein
Tery_2191	0.0842187	5.94826	uracil phosphoribosyltransferase( EC:2.4.2.9 )
Tery_2192	0.203296	5.24737	-
Tery_2196	0.159067	5.51339	-
Tery_2206	0.178531	5.36904	Methyltransferase type 12
Tery_2209	0.210825	5.20841	-
Tery_2210	0.17776	5.37381	Phycobilisome linker polypeptide
Tery_2215	0.239833	5.06294	oxidoreductase-like( EC:1.1.1.18 )
Tery_2217	0.114131	5.75398	conserved hypothetical protein
Tery_2218	0.175728	5.38614	protoporphyrinogen oxidase( EC:1.3.3.4 )
Tery_2219	0.209684	5.21386	COG0457: FOG: TPR repeat
Tery_2220	0.14061	5.65731	hypothetical protein
Tery_2221	0.147373	5.62128	thiazole biosynthesis
Tery_2225	0.228007	5.11675	hypothetical protein
Tery_2226	0.154485	5.58049	WD-40 repeat
Tery_2240	0.177861	5.37268	putative signal transduction protein with CBS domains
Tery_2241	0.187631	5.31987	conserved hypothetical protein
Tery_2242	0.170749	5.40992	alpha/beta hydrolase fold
Tery_2246	0.157018	5.54498	asparaginyl-tRNA synthetase( EC:6.1.1.22 )
Tery_2247	0.231418	5.09904	conserved hypothetical protein
Tery_2250	0.238787	5.06896	peptidase M48, Ste24p
Tery_2253	0.104609	5.84306	2-isopropylmalate synthase( EC:2.3.3.13 )
Tery_2254	0.215432	5.18816	conserved hypothetical protein
Tery_2255	0.152645	5.59795	-
Tery_2260	0.204337	5.23918	glucose-1-phosphate cytidylyltransferase( EC:2.7.7.33 )
Tery_2261	0.186103	5.33236	DegT/DnrJ/EryC1/StrS aminotransferase
Tery_2262	0.203242	5.24704	NAD-dependent epimerase/dehydratase( EC:4.2.1.46 )
Tery_2273	0.166038	5.44615	-
Tery_2275	0.110701	5.80752	gamma-glutamyl phosphate reductase( EC:1.2.1.41 )
Tery_2276	0.156288	5.55778	-
Tery_2289	0.15555	5.56591	conserved hypothetical protein
Tery_2292	0.208262	5.22458	ATPase
Tery_2303	0.218304	5.1603	protein of unknown function UPF0153
Tery_2305	0.190306	5.30755	two component transcriptional regulator, winged helix family
Tery_2307	0.218687	5.16255	Hemolysin-type calcium-binding region
Tery_2308	0.16335	5.45719	-
Tery_2310	0.0688235	6.01705	carbamoyl-phosphate synthase, small subunit( EC:6.3.5.5 )
Tery_2311	0.231335	5.09819	anti-sigma-factor antagonist (STAS) domain protein
Tery_2312	0.210776	5.20752	Ribonuclease III
Tery_2313	0.161734	5.50141	RNA methyltransferase, TrmH family, group 3( EC:2.1.1.- )
Tery_2314	0.194989	5.27764	alpha/beta hydrolase fold( EC:3.4.11.5 )
Tery_2319	0.136691	5.67957	tRNA pseudouridine synthase B( EC:5.4.99.12 )
Tery_2322	0.150914	5.60767	gas vesicle protein GVPa
Tery_2323	0.12541	5.71529	gas vesicle protein GVPa
Tery_2324	0.136778	5.67857	gas vesicle protein GVPa
Tery_2325	0.131283	5.69049	gas vesicle protein GVPa
Tery_2326	0.179598	5.36668	hypothetical protein
Tery_2327	0.139857	5.66824	arsenite-activated ATPase ArsA( EC:3.6.3.16 )
Tery_2328	0.16127	5.48324	hypothetical protein
Tery_2329	0.1535	5.57434	gas vesicle protein GvpN
Tery_2330	0.165812	5.44568	gas vesicle protein GVPa
Tery_2331	0.1409	5.66064	lipoate-protein ligase
Tery_2332	0.113934	5.75544	Gas vesicle K
Tery_2333	0.153963	5.58518	-
Tery_2334	0.152742	5.59896	gas vesicle protein GvpN
Tery_2335	0.185123	5.34205	gas vesicle protein GVPa
Tery_2336	0.161537	5.47341	-
Tery_2340	0.157728	5.5421	Gas vesicle synthesis protein GvpW
Tery_2346	0.190352	5.30824	conserved hypothetical protein
Tery_2347	0.19141	5.29588	putative CheA signal transduction histidine kinases
Tery_2354	0.20376	5.24432	aspartyl-tRNA synthetase( EC:6.1.1.12 )
Tery_2357	0.126748	5.71194	protein of unknown function DUF433
Tery_2362	0.0867901	5.92165	peptidase S8 and S53, subtilisin, kexin, sedolisin
Tery_2365	0.237997	5.07225	peptidase S8 and S53, subtilisin, kexin, sedolisin
Tery_2366	0.113301	5.75791	lysyl-tRNA synthetase( EC:6.1.1.6 )
Tery_2368	0.190318	5.30789	von Willebrand factor, type A
Tery_2372	0.167086	5.43025	COG3597: Uncharacterized protein/domain associated with GTPases
Tery_2380	0.158442	5.52841	GTP-binding protein, HSR1-related
Tery_2382	0.103271	5.86893	PBS lyase HEAT-like repeat
Tery_2388	0.157045	5.54824	PHA accumulation regulator DNA-binding-like
Tery_2389	0.162147	5.4955	-
Tery_2390	0.170831	5.40821	Methyltransferase type 11
Tery_2392	0.167964	5.4253	protein of unknown function UPF0118
Tery_2395	0.191393	5.29156	-
Tery_2397	0.161244	5.47044	-
Tery_2408	0.152681	5.59128	photosystem II protein PsbW, class I
Tery_2411	0.17233	5.403	ABC transporter related
Tery_2412	0.249517	5.03366	ABC-2 type transporter
Tery_2421	0.221811	5.14865	restriction modification system DNA specificity domain( EC:3.1.21.3 )
Tery_2430	0.162375	5.47159	-
Tery_2431	0.228918	5.10961	conserved hypothetical protein
Tery_2432	0.218939	5.16901	undecaprenyl diphosphate synthase( EC:2.5.1.31 )
Tery_2433	0.218751	5.16957	protein of unknown function DUF147
Tery_2435	0.0527273	6.06589	diaminopimelate decarboxylase( EC:4.1.1.20 )
Tery_2437	0.225233	5.13046	-
Tery_2446	0.235828	5.07955	quinolinate synthetase complex, A subunit
Tery_2447	0.249652	5.03255	Methyltransferase type 11
Tery_2448	0.185303	5.33718	COG3236: Uncharacterized protein conserved in bacteria
Tery_2451	0.149157	5.61327	Taurine catabolism dioxygenase TauD/TfdA( EC:1.14.11.1 )
Tery_2452	0.160637	5.50363	isochorismatase hydrolase
Tery_2454	0.191257	5.29342	L-aspartate oxidase
Tery_2456	0.116071	5.78819	queuine tRNA-ribosyltransferase( EC:2.4.2.29 )
Tery_2457	0.196305	5.27188	-
Tery_2464	0.0668571	6.01693	thiamine biosynthesis protein ThiC
Tery_2474	0.0898936	5.89941	succinate dehydrogenase or fumarate reductase, flavoprotein subunit( EC:1.3.99.1 )
Tery_2477	0.228328	5.11316	-
Tery_2481	0.191479	5.29915	TPR repeat
Tery_2492	0.159573	5.53026	methionine synthase( EC:2.1.1.13 )
Tery_2493	0.114853	5.76033	chorismate mutase( EC:5.4.99.5 )
Tery_2494	0.148123	5.61688	signal peptide peptidase SppA, 36K type( EC:3.4.21.- )
Tery_2495	0.191075	5.29861	protein of unknown function DUF6, transmembrane
Tery_2499	0.170116	5.41304	diguanylate cyclase/phosphodiesterase
Tery_2501	0.104211	5.85944	-
Tery_2504	0.182191	5.35646	-
Tery_2513	0.213023	5.20091	conserved hypothetical protein
Tery_2514	0.18305	5.34939	NAD-dependent epimerase/dehydratase( EC:5.1.3.2 )
Tery_2516	0.150745	5.60838	hypothetical protein
Tery_2524	0.21831	5.16099	glycosyl transferase, group 1
Tery_2527	0.232939	5.09164	-
Tery_2534	0.154349	5.56876	cyclic nucleotide-binding protein
Tery_2542	0.142508	5.64582	hypothetical protein
Tery_2543	0.184601	5.34166	hypothetical protein
Tery_2544	0.22879	5.10948	-
Tery_2546	0.230185	5.10557	Dynamin
Tery_2559	0.203384	5.24563	flavodoxin
Tery_2560	0.18901	5.31451	Tetratricopeptide TPR_2
Tery_2564	0.141839	5.64457	transcriptional repressor, CopY family
Tery_2565	0.158827	5.52288	conserved hypothetical protein
Tery_2566	0.114486	5.75274	conserved hypothetical protein
Tery_2567	0.227123	5.11964	aldo/keto reductase
Tery_2568	0.157569	5.54947	protein of unknown function DUF151
Tery_2575	0.140567	5.66577	protein of unknown function DUF1486
Tery_2577	0.178392	5.37078	conserved hypothetical protein
Tery_2578	0.174078	5.39538	protein of unknown function DUF1257
Tery_2579	0.165628	5.4454	ferredoxin
Tery_2593	0.225815	5.13299	Periplasmic protein TonB links inner and outer membranes-like
Tery_2596	0.186499	5.33049	phosphoribosylformylglycinamidine synthase II( EC:6.3.5.3 )
Tery_2599	0.0831034	5.9597	Aldehyde dehydrogenase (NAD+)( EC:1.2.1.3 )
Tery_2601	0.240129	5.06047	2OG-Fe(II) oxygenase
Tery_2602	0.161358	5.46951	Prolyl 4-hydroxylase, alpha subunit
Tery_2603	0.16156	5.4802	oxidoreductase, molybdopterin binding
Tery_2604	0.159562	5.51358	cell envelope-related transcriptional attenuator
Tery_2605	0.158907	5.51831	conserved hypothetical protein
Tery_2608	0.18	5.36442	RDD domain containing protein
Tery_2610	0.23199	5.09596	FHA domain containing protein
Tery_2612	0.10563	5.83446	conserved hypothetical protein
Tery_2618	0.157169	5.54897	GUN4-like
Tery_2619	0.230112	5.1036	hypothetical protein
Tery_2621	0.162962	5.46116	conserved hypothetical protein
Tery_2623	0.232407	5.09464	adenosylhomocysteinase( EC:3.3.1.1 )
Tery_2625	0.15394	5.57311	-
Tery_2626	0.158956	5.52595	conserved hypothetical protein
Tery_2627	0.113892	5.77671	glucosamine/galactosamine-6-phosphate isomerase( EC:3.5.99.6 )
Tery_2629	0.175282	5.38257	hypothetical protein
Tery_2641	0.239105	5.06662	-
Tery_2649	0.0857831	5.91977	acetylornithine and succinylornithine aminotransferases( EC:2.6.1.11 )
Tery_2655	0.227953	5.11617	-
Tery_2657	0.123942	5.72082	nitroreductase
Tery_2661	0.215148	5.19111	glycosyl transferase, family 4( EC:2.7.8.- )
Tery_2662	0.166899	5.42961	competence/damage-inducible protein CinA
Tery_2667	0.161259	5.48875	DNA repair protein RadC
Tery_2668	0.127409	5.71049	Acireductone dioxygenase, ARD( EC:1.13.11.53,EC:1.13.11.54 )
Tery_2669	0.0862195	5.92053	aldo/keto reductase
Tery_2677	0.235051	5.08473	conserved hypothetical protein
Tery_2684	0.21876	5.17271	-
Tery_2685	0.163041	5.45546	conserved hypothetical protein
Tery_2686	0.141571	5.64344	cytochrome c, class I
Tery_2687	0.171755	5.40578	cytochrome c550 like protein
Tery_2688	0.085	5.91616	lipopolysaccharide biosynthesis( EC:2.7.10.- )
Tery_2693	0.23465	5.08692	eight transmembrane protein EpsH
Tery_2695	0.173975	5.39511	recA protein
Tery_2696	0.191466	5.29344	alpha/beta hydrolase fold( EC:3.3.2.10 )
Tery_2698	0.15686	5.55321	conserved hypothetical protein
Tery_2707	0.18381	5.34438	glycosyl transferase, family 2
Tery_2708	0.227203	5.11978	-
Tery_2716	0.151449	5.60602	conserved hypothetical protein
Tery_2719	0.209316	5.21762	-
Tery_2721	0.204628	5.24198	hypothetical protein
Tery_2723	0.143656	5.63525	integral membrane protein MviN
Tery_2724	0.167061	5.42978	conserved hypothetical protein
Tery_2728	0.227326	5.11835	homoaconitate hydratase family protein( EC:4.2.1.33 )
Tery_2741	0.0778723	5.98275	glutamate-1-semialdehyde-2,1-aminomutase( EC:5.4.3.8 )
Tery_2746	0.225155	5.13175	-
Tery_2747	0.175069	5.38953	DRTGG
Tery_2753	0.218773	5.16831	-
Tery_2754	0.0620513	6.01448	conserved hypothetical protein
Tery_2755	0.218806	5.17222	hypothetical protein
Tery_2756	0.115588	5.78708	aldo/keto reductase
Tery_2758	0.204193	5.23909	COG0809: S-adenosylmethionine:tRNA-ribosyltransferase-isomerase (queuine synthetase)
Tery_2771	0.114125	5.79862	-
Tery_2773	0.217821	5.17661	-
Tery_2774	0.191494	5.29228	peptidase M16-like( EC:3.4.24.64 )
Tery_2781	0.161815	5.4862	cobalt ABC transporter, inner membrane subunit CbiQ
Tery_2782	0.232063	5.09619	cobalamin (vitamin B12) biosynthesis CbiM protein
Tery_2783	0.10211	5.86786	conserved hypothetical protein
Tery_2785	0.106824	5.82076	lipoprotein putative
Tery_2786	0.0888043	5.90315	conserved hypothetical protein
Tery_2787	0.115225	5.78115	Ferritin and Dps
Tery_2788	0.0744444	5.98858	N-acetyl-gamma-glutamyl-phosphate reductase( EC:1.2.1.38 )
Tery_2793	0.0833846	5.94802	Phosphopyruvate hydratase( EC:4.2.1.11 )
Tery_2794	0.184828	5.3417	-
Tery_2797	0.154464	5.57795	protein of unknown function DUF214
Tery_2800	0.152884	5.58853	rare lipoprotein A
Tery_2803	0.220604	5.15323	binding-protein-dependent transport systems inner membrane component
Tery_2812	0.161546	5.49906	protein of unknown function DUF820
Tery_2814	0.202939	5.25038	peptidase-like
Tery_2815	0.24607	5.04345	spermidine/putrescine ABC transporter ATPase subunit( EC:3.6.3.31 )
Tery_2817	0.131617	5.68928	binding-protein-dependent transport systems inner membrane component
Tery_2834	0.214972	5.19203	-
Tery_2838	0.103302	5.8696	-
Tery_2840	0.162097	5.46493	Alcohol dehydrogenase, zinc-binding( EC:1.1.1.284 )
Tery_2843	0.18631	5.3296	acetolactate synthase, large subunit, biosynthetic type( EC:2.2.1.6 )
Tery_2845	0.225427	5.13236	-
Tery_2858	0.115	5.79117	hypothetical protein
Tery_2871	0.219974	5.15502	conserved hypothetical protein
Tery_2872	0.222468	5.14544	CTP synthase( EC:6.3.4.2 )
Tery_2875	0.15706	5.55189	ROK domain containing protein( EC:2.7.1.2 )
Tery_2876	0.219723	5.15575	conserved hypothetical protein
Tery_2877	0.104355	5.84798	carbamoyl-phosphate synthase, large subunit( EC:6.3.5.5 )
Tery_2878	0.191117	5.3046	ferrous iron transport protein B
Tery_2881	0.0792593	5.96923	glyceraldehyde-3-phosphate dehydrogenase, type I( EC:1.2.1.12 )
Tery_2886	0.226612	5.12302	conserved hypothetical protein
Tery_2893	0.22617	5.13305	beta-glucosidase
Tery_2894	0.183852	5.34474	-
Tery_2897	0.131627	5.69963	-
Tery_2898	0.1399	5.65546	peptidase S1 and S6, chymotrypsin/Hap
Tery_2899	0.187843	5.32267	hypothetical protein
Tery_2900	0.199343	5.2638	circadian oscillating polypeptide COP23 precursor
Tery_2901	0.0847541	5.95368	Creatininase
Tery_2902	0.160873	5.47746	two component transcriptional regulator, winged helix family
Tery_2903	0.0636364	6.02411	nuclease SbcCD, D subunit
Tery_2904	0.0555172	6.04625	peptide chain release factor 3
Tery_2918	0.0832836	5.94346	lipoprotein putative
Tery_2926	0.238159	5.07382	pyruvate kinase( EC:2.7.1.40 )
Tery_2927	0.239458	5.06499	-
Tery_2931	0.175474	5.38521	phospholipid/glycerol acyltransferase
Tery_2943	0.140169	5.65716	conserved hypothetical protein
Tery_2944	0.17594	5.38621	alpha/beta hydrolase fold
Tery_2960	0.188351	5.31652	hypothetical protein
Tery_2965	0.218535	5.16364	fructosamine kinase
Tery_2966	0.225866	5.12689	O-methyltransferase, family 2
Tery_2967	0.158738	5.51224	conserved hypothetical protein
Tery_2968	0.226074	5.12525	amino acid adenylation domain
Tery_2973	0.239643	5.06251	protein of unknown function DUF6, transmembrane
Tery_2974	0.218845	5.16501	SSS sodium solute transporter superfamily
Tery_2975	0.158498	5.51312	ATP-grasp enzyme-like
Tery_2976	0.192723	5.28528	Caffeoyl-CoA O-methyltransferase( EC:2.1.1.104 )
Tery_2977	0.163617	5.45625	3-dehydroquinate synthase( EC:4.2.3.4 )
Tery_2980	0.209971	5.21412	pentapeptide repeat
Tery_2982	0.14769	5.61681	peptide chain release factor 1
Tery_2983	0.158389	5.5271	ribosomal protein L31
Tery_2992	0.211119	5.20495	translation initiation factor IF-1
Tery_3009	0.216156	5.18607	-
Tery_3016	0.153211	5.58685	Peptidoglycan glycosyltransferase
Tery_3022	0.114885	5.78462	-
Tery_3030	0.227056	5.12119	Tripartite ATP-independent periplasmic transporter, DctQ component
Tery_3031	0.159419	5.51518	-
Tery_3042	0.04375	6.09038	deoxyxylulose-5-phosphate synthase( EC:2.2.1.7 )
Tery_3043	0.158568	5.52511	-
Tery_3058	0.163361	5.45687	-
Tery_3059	0.149798	5.61126	-
Tery_3060	0.160662	5.47719	-
Tery_3061	0.189622	5.31215	-
Tery_3062	0.186172	5.33159	-
Tery_3063	0.167389	5.43316	heat shock protein Hsp20
Tery_3064	0.162145	5.46663	heat shock protein Hsp20
Tery_3075	0.141007	5.6613	-
Tery_3098	0.20483	5.23993	Capsular polysaccharide biosynthesis protein-like
Tery_3115	0.163449	5.45959	ATPase (AAA+ superfamily)-like
Tery_3116	0.15506	5.56239	conserved hypothetical protein
Tery_3117	0.185322	5.33746	Predicted DNA methylase containing a Zn-ribbon module
Tery_3119	0.16194	5.47832	cytochrome P450( EC:1.14.14.1 )
Tery_3120	0.0719512	5.99819	-
Tery_3121	0.06125	6.03083	O-methyltransferase, family 2
Tery_3122	0.163581	5.45821	protein of unknown function DUF6, transmembrane
Tery_3123	0.0842373	5.9573	conserved hypothetical protein
Tery_3124	0.0411111	6.11323	hypothetical protein
Tery_3125	0.157297	5.54553	hypothetical protein
Tery_3126	0.15227	5.5934	aldo/keto reductase( EC:1.1.1.91 )
Tery_3130	0.141661	5.64281	Glycine amidinotransferase( EC:2.1.4.1 )
Tery_3132	0.216022	5.18598	hypothetical protein
Tery_3133	0.208421	5.22365	NADH:flavin oxidoreductase/NADH oxidase( EC:1.- )
Tery_3134	0.157083	5.53979	Sterol desaturase-like
Tery_3135	0.124519	5.72137	Sterol desaturase-like
Tery_3156	0.114318	5.78393	-
Tery_3159	0.161085	5.48165	hypothetical protein
Tery_3160	0.20443	5.23988	hypothetical protein
Tery_3161	0.218268	5.16083	4-hydroxythreonine-4-phosphate dehydrogenase( EC:1.1.1.262 )
Tery_3162	0.152418	5.59745	NmrA-like
Tery_3163	0.181637	5.35606	NAD(+) kinase( EC:2.7.1.23 )
Tery_3164	0.175645	5.38541	two component transcriptional regulator, winged helix family
Tery_3165	0.114732	5.75986	-
Tery_3167	0.10619	5.82218	Serine--glyoxylate transaminase( EC:2.6.1.-,EC:2.6.1.45 )
Tery_3169	0.159959	5.52	Indole-3-glycerol-phosphate synthase( EC:4.1.1.48 )
Tery_3177	0.111069	5.80456	UDP-N-acetylglucosamine 1-carboxyvinyltransferase( EC:2.5.1.7 )
Tery_3183	0.204518	5.2415	sigma 54 modulation protein/ribosomal protein S30EA
Tery_3191	0.231515	5.09928	-
Tery_3195	0.225301	5.13185	conserved hypothetical protein
Tery_3207	0.187429	5.32488	-
Tery_3208	0.220173	5.15428	conserved hypothetical protein
Tery_3211	0.213879	5.19581	folate/biopterin transporter
Tery_3212	0.15693	5.54677	Carotenoid oxygenase( EC:1.13.11.43 )
Tery_3215	0.1175	5.73858	conserved hypothetical protein
Tery_3224	0.141787	5.65827	magnesium chelatase, H subunit( EC:6.6.1.1 )
Tery_3228	0.238613	5.06837	putative lipid-A-disaccharide synthase( EC:2.4.1.182 )
Tery_3229	0.190739	5.30242	lipolytic enzyme, G-D-S-L
Tery_3235	0.19097	5.3005	Tetratricopeptide TPR_2
Tery_3239	0.202872	5.24979	Tetratricopeptide TPR_2
Tery_3241	0.190951	5.29809	proton-translocating NADH-quinone oxidoreductase, chain M( EC:1.6.5.3,EC:1.6.5.3 )
Tery_3243	0.158758	5.52435	ribosomal protein L21
Tery_3250	0.216253	5.18628	-
Tery_3255	0.11629	5.74548	conserved hypothetical protein
Tery_3259	0.0803846	5.97106	conserved hypothetical protein
Tery_3260	0.169766	5.41603	Tetratricopeptide TPR_2
Tery_3263	0.220819	5.15222	O-methyltransferase, family 3( EC:2.1.1.104 )
Tery_3271	0.1829	5.352	conserved hypothetical protein
Tery_3272	0.188333	5.3176	Leucyltransferase( EC:2.3.2.6 )
Tery_3274	0.187703	5.3242	glyceraldehyde-3-phosphate dehydrogenase, type I( EC:1.2.1.12 )
Tery_3275	0.225865	5.13445	arsenical-resistance protein
Tery_3282	0.22581	5.13266	Adenylosuccinate synthase( EC:6.3.4.4 )
Tery_3285	0.234277	5.08804	-
Tery_3297	0.184895	5.34197	protein serine/threonine phosphatases( EC:3.1.3.16 )
Tery_3298	0.162543	5.49657	-
Tery_3302	0.20287	5.25094	cell cycle protein
Tery_5079	0.161955	5.49534	-
Tery_3311	0.161184	5.48831	thioredoxin
Tery_3313	0.18737	5.32629	short-chain dehydrogenase/reductase SDR( EC:1.1.1.102 )
Tery_3315	0.236039	5.07844	protein of unknown function UPF0187
Tery_3316	0.216991	5.18063	-
Tery_3319	0.185754	5.33437	beta-hydroxyacyl-(acyl-carrier-protein) dehydratase FabZ( EC:4.2.1.- )
Tery_3320	0.213501	5.19784	acyl-(acyl-carrier-protein)--UDP-N- acetylglucosamine O-acyltransferase( EC:2.3.1.129 )
Tery_3321	0.130973	5.69639	-
Tery_3322	0.230072	5.10484	-
Tery_3339	0.155446	5.56282	hypothetical protein
Tery_3352	0.174044	5.39335	biotin--acetyl-CoA-carboxylase ligase( EC:6.3.4.15 )
Tery_3353	0.217971	5.17542	-
Tery_3355	0.105098	5.87249	extracellular solute-binding protein, family 5
Tery_3356	0.116923	5.76524	conserved hypothetical protein
Tery_3360	0.158732	5.52535	nitrogen-fixing NifU-like
Tery_3361	0.169913	5.41369	hypothetical protein
Tery_3363	0.192589	5.28639	hypothetical protein
Tery_3364	0.15096	5.60557	conserved hypothetical protein
Tery_3365	0.165313	5.44854	conserved hypothetical protein
Tery_3366	0.175292	5.37954	conserved hypothetical protein
Tery_3367	0.139798	5.65697	hydrogenase maturation protease
Tery_3368	0.13122	5.69848	Hydrogen:quinone oxidoreductase( EC:1.12.5.1,EC:1.12.99.6 )
Tery_3369	0.162327	5.46594	NADH ubiquinone oxidoreductase, 20 kDa subunit( EC:1.12.99.6 )
Tery_3371	0.24028	5.05926	glycosyl transferase, family 2
Tery_3375	0.218246	5.16194	UspA
Tery_3376	0.196118	5.27274	Phosphoglycerate kinase( EC:2.7.2.3 )
Tery_3380	0.158182	5.53526	ATPase AAA-2
Tery_3384	0.215014	5.19162	cell division topological specificity factor MinE
Tery_3388	0.156014	5.55473	conserved hypothetical protein
Tery_3389	0.219173	5.16393	protein of unknown function CP12
Tery_3401	0.11375	5.75814	unnamed protein product; Highly similar to tr|P73328|P73328 [Synechocystis_sp._(strain_PCC_6803)._] Slr1900 protein
Tery_3405	0.172276	5.40379	conserved hypothetical protein
Tery_3406	0.156651	5.5549	SSS sodium solute transporter superfamily
Tery_3408	0.119694	5.73495	Na-Ca exchanger/integrin-beta4
Tery_3416	0.229047	5.10969	-
Tery_3422	0.218928	5.16998	-
Tery_3423	0.159192	5.51718	serine/threonine protein kinase
Tery_3425	0.234592	5.08675	ABC-1
Tery_3430	0.215005	5.1922	-
Tery_3431	0.0850588	5.91757	conserved hypothetical protein
Tery_3438	0.129153	5.70682	3-oxoacyl-(acyl-carrier-protein) reductase( EC:1.1.1.100 )
Tery_3442	0.218875	5.16374	lipolytic enzyme, G-D-S-L
Tery_3446	0.0854667	5.93092	putative delta-1-pyrroline-5-carboxylate dehydrogenase( EC:1.5.99.8 )
Tery_3454	0.168036	5.42354	-
Tery_3456	0.172758	5.40133	hypothetical protein
Tery_3463	0.225935	5.12815	protein of unknown function DUF187
Tery_3464	0.159006	5.52861	conserved hypothetical protein
Tery_3465	0.0848333	5.95462	Inosine/uridine-preferring nucleoside hydrolase( EC:3.2.2.1 )
Tery_3472	0.201418	5.25533	Recombinase
Tery_3476	0.200207	5.25953	conserved hypothetical protein
Tery_3481	0.195	5.27624	stationary-phase survival protein SurE( EC:3.1.3.5 )
Tery_3482	0.162278	5.4642	phenylalanyl-tRNA synthetase, alpha subunit( EC:6.1.1.20 )
Tery_3485	0.190992	5.30448	protein of unknown function DUF1568
Tery_3487	0.235008	5.08379	filamentous haemagglutinin family outer membrane protein
Tery_3488	0.218395	5.16786	-
Tery_3490	0.18757	5.3234	ATPase AAA-2
Tery_3493	0.21629	5.18301	-
Tery_3498	0.110132	5.81304	Cna B-type
Tery_3502	0.115536	5.74407	Rubredoxin-type Fe(Cys)4 protein
Tery_3503	0.130916	5.69309	glycosyl hydrolase, BNR repeat
Tery_3504	0.185647	5.33529	cytochrome b559, alpha subunit
Tery_3505	0.201557	5.25604	cytochrome b559, beta subunit
Tery_3508	0.209789	5.21406	conserved hypothetical protein
Tery_3509	0.161343	5.4944	conserved hypothetical protein
Tery_3512	0.22527	5.13591	Radical SAM
Tery_3520	0.186317	5.32992	-
Tery_R0034	0.130664	5.69764	miscRNA
Tery_3523	0.156594	5.53942	seryl-tRNA synthetase( EC:6.1.1.11 )
Tery_3524	0.193212	5.28164	-
Tery_3527	0.175404	5.38379	-
Tery_3528	0.16662	5.43956	-
Tery_3534	0.185592	5.33498	phosphate ABC transporter, periplasmic phosphate-binding protein
Tery_3537	0.142336	5.64838	phosphate ABC transporter, periplasmic phosphate-binding protein
Tery_3538	0.206102	5.23106	phosphate ABC transporter, inner membrane subunit PstC
Tery_3539	0.208035	5.22546	phosphate ABC transporter, inner membrane subunit PstA
Tery_3540	0.220663	5.15218	response regulator receiver protein( EC:3.6.3.27 )
Tery_3542	0.207784	5.22709	conserved hypothetical protein
Tery_3548	0.227034	5.12073	hypothetical protein
Tery_3562	0.183038	5.3529	nitroreductase
Tery_3563	0.165868	5.44291	NmrA-like
Tery_3565	0.141644	5.65788	conserved hypothetical protein
Tery_3567	0.225616	5.13238	phospholipase/Carboxylesterase
Tery_3568	0.0521739	6.06442	protein of unknown function DUF608
Tery_3572	0.038	6.09802	hypothetical protein
Tery_3577	0.246109	5.04398	amine oxidase( EC:5.4.99.9 )
Tery_3586	0.085125	5.92539	isoleucyl-tRNA synthetase( EC:6.1.1.5 )
Tery_3587	0.158317	5.51069	-
Tery_3593	0.124774	5.71742	PEP-utilising enzyme, mobile region( EC:2.7.9.2 )
Tery_3595	0.17947	5.36556	-
Tery_3600	0.161371	5.49877	transposase
Tery_3601	0.183166	5.35056	conserved hypothetical protein
Tery_3609	0.05	6.1346	glycosyl transferase, family 2
Tery_3617	0.139857	5.66903	-
Tery_3619	0.174136	5.39468	COG0477: Permeases of the major facilitator superfamily
Tery_3622	0.189069	5.31389	-
Tery_3623	0.188007	5.31856	-
Tery_3629	0.178013	5.37305	ATPase, P-type (transporting), HAD superfamily, subfamily IC
Tery_3634	0.219041	5.16376	RNA-directed DNA polymerase (Reverse transcriptase)
Tery_3638	0.210076	5.21294	ParB family chromosome partitioning protein
Tery_3648	0.240808	5.05758	-
Tery_3650	0.152318	5.60135	Phycobilisome protein
Tery_3654	0.161598	5.48381	phosphoribulokinase/uridine kinase( EC:2.7.1.19 )
Tery_3658	0.193555	5.28328	oxidoreductase FAD/NAD(P)-binding( EC:1.18.1.2 )
Tery_3662	0.0888172	5.90176	COG0457: FOG: TPR repeat
Tery_3663	0.246448	5.04131	-
Tery_3664	0.210514	5.21018	Hemolysin-type calcium-binding region
Tery_3670	0.178825	5.36966	-
Tery_3678	0.0860674	5.91057	monooxygenase, FAD-binding
Tery_3686	0.191135	5.30297	methylthioadenosine phosphorylase( EC:2.4.2.28 )
Tery_3690	0.14614	5.62612	amidohydrolase( EC:3.5.1.14 )
Tery_3693	0.175236	5.38367	cytochrome P450
Tery_3694	0.140141	5.66566	glycogen/starch/alpha-glucan phosphorylases( EC:2.4.1.1 )
Tery_3698	0.157172	5.5505	-
Tery_3699	0.10375	5.85331	amidophosphoribosyltransferase( EC:2.4.2.14 )
Tery_3700	0.222586	5.14607	-
Tery_3711	0.235541	5.08094	-
Tery_3721	0.210353	5.2112	hypothetical protein
Tery_3722	0.218683	5.16374	hypothetical protein
Tery_3726	0.11454	5.7949	succinate dehydrogenase and fumarate reductase iron-sulfur protein( EC:1.3.99.1 )
Tery_3734	0.0818841	5.94193	OmpA/MotB
Tery_3738	0.161547	5.47802	conserved hypothetical protein
Tery_3742	0.217536	5.17798	hypothetical protein
Tery_3755	0.159981	5.50566	ATP-dependent metalloprotease FtsH( EC:3.4.24.- )
Tery_3762	0.225998	5.12831	conserved hypothetical protein
Tery_3768	0.183745	5.34536	-
Tery_3770	0.161046	5.49079	COG1066: Predicted ATP-dependent serine protease
Tery_3775	0.16852	5.42399	pentapeptide repeat
Tery_3776	0.05	6.1464	pentapeptide repeat
Tery_3778	0.186033	5.3293	ribosome recycling factor
Tery_3779	0.186154	5.33286	uridylate kinase( EC:2.7.4.22 )
Tery_3780	0.16713	5.429	putative agmatinase( EC:3.5.3.11 )
Tery_3781	0.21068	5.20709	alpha/beta hydrolase fold
Tery_3782	0.204451	5.24255	ABC transporter related
Tery_3788	0.209498	5.2181	conserved hypothetical protein
Tery_3789	0.213476	5.19727	conserved hypothetical protein
Tery_3792	0.230233	5.10487	anthranilate synthase component I( EC:4.1.3.27 )
Tery_3794	0.116022	5.77755	Carotenoid oxygenase
Tery_3801	0.191265	5.29566	glycosyl transferase, family 39
Tery_3802	0.108652	5.8246	histidine kinase
Tery_3804	0.0774	5.97696	circadian clock protein KaiB
Tery_3805	0.0543333	6.04425	putative circadian clock protein, KaiC
Tery_3810	0.124458	5.72094	-
Tery_3811	0.189989	5.31028	ATP-dependent Clp protease adaptor protein ClpS
Tery_3812	0.0816071	5.96432	light-independent protochlorophyllide reductase, B subunit( EC:1.18.- )
Tery_3816	0.163058	5.45931	hypothetical protein
Tery_3818	0.18306	5.35145	glycosyl transferase, group 1
Tery_3819	0.182194	5.35691	beta-ketoacyl synthase
Tery_3820	0.168964	5.42053	AMP-dependent synthetase and ligase
Tery_3821	0.162051	5.46774	beta-ketoacyl synthase
Tery_3822	0.176318	5.37745	beta-ketoacyl synthase
Tery_3823	0.231835	5.09703	-
Tery_3824	0.161733	5.48491	putative flavin-binding monooxygenase
Tery_3825	0.185644	5.33391	lipase class 3
Tery_3826	0.170333	5.41229	Dimethylaniline monooxygenase (N-oxide forming)( EC:1.14.13.8 )
Tery_3827	0.208395	5.22298	-
Tery_3828	0.20618	5.23226	ABC-1
Tery_3832	0.215097	5.19273	conserved hypothetical protein
Tery_3842	0.189657	5.31114	Redoxin
Tery_3846	0.104878	5.84834	microcompartments protein
Tery_3847	0.160738	5.49238	transferase hexapeptide repeat
Tery_3848	0.156937	5.5526	protein tyrosine phosphatase( EC:3.1.3.48 )
Tery_3849	0.169632	5.4179	Carbonate dehydratase
Tery_3850	0.161171	5.49365	Ethanolamine utilization protein EutN/carboxysome structural protein Ccml
Tery_3851	0.15674	5.54108	microcompartments protein
Tery_3853	0.220542	5.15172	NAD(P)H dehydrogenase, subunit NdhF3 family( EC:1.6.5.3 )
Tery_3858	0.187787	5.32236	sugar (Glycoside-Pentoside-Hexuronide) transporter
Tery_3859	0.116598	5.76638	hypothetical protein
Tery_3860	0.167949	5.42335	Prolyl aminopeptidase( EC:3.4.11.5 )
Tery_3866	0.23498	5.08418	Glycine--tRNA ligase( EC:6.1.1.14 )
Tery_3883	0.230129	5.10604	potassium uptake protein, TrkH family
Tery_3887	0.175382	5.38203	ribosomal protein S6
Tery_3891	0.115549	5.77737	hypothetical protein
Tery_3896	0.159678	5.5157	beta-lactamase-like
Tery_3905	0.178737	5.36905	-
Tery_3924	0.187461	5.32681	conserved hypothetical protein
Tery_3927	0.104361	5.83854	short-chain dehydrogenase/reductase SDR
Tery_3928	0.11532	5.76045	COG3677: Transposase and inactivated derivatives
Tery_3929	0.235682	5.08141	HI0933-like protein
Tery_3932	0.147021	5.619	WD-40 repeat
Tery_3943	0.157561	5.54147	periplasmic binding protein
Tery_3944	0.213498	5.19754	-
Tery_3948	0.217701	5.17725	-
Tery_3949	0.218681	5.16673	hypothetical protein
Tery_3950	0.209153	5.21757	TPR repeat
Tery_3955	0.15695	5.5387	cyclase/dehydrase
Tery_3956	0.140458	5.66462	ferredoxin
Tery_3957	0.225184	5.13136	cobyric acid synthase CobQ( EC:6.3.5.10 )
Tery_3959	0.186072	5.33217	Redoxin( EC:1.11.1.15 )
Tery_3961	0.202264	5.25297	DNA gyrase, B subunit( EC:5.99.1.3 )
Tery_3974	0.227011	5.11949	conserved hypothetical protein
Tery_3981	0.181125	5.35908	PEP motif putative anchor-like
Tery_3983	0.144876	5.6326	Malate dehydrogenase (oxaloacetate decarboxylating)( EC:1.1.1.38 )
Tery_3985	0.218976	5.16513	arginyl-tRNA synthetase( EC:6.1.1.19 )
Tery_3996	0.231337	5.09852	Tetratricopeptide TPR_2
Tery_3997	0.163262	5.45945	-
Tery_4002	0.1075	5.8232	cysteinyl-tRNA synthetase( EC:6.1.1.16 )
Tery_4003	0.222643	5.14435	Zn-dependent protease with chaperone function-like
Tery_4024	0.161111	5.4927	Glucose-6-phosphate isomerase( EC:5.3.1.9 )
Tery_4028	0.159377	5.50769	-
Tery_4029	0.141119	5.66262	-
Tery_4030	0.107279	5.8313	glyceraldehyde-3-phosphate dehydrogenase, type I( EC:1.2.1.59 )
Tery_4032	0.123802	5.71991	TrkA-N
Tery_4033	0.116707	5.7884	-
Tery_4034	0.161812	5.48027	cell wall hydrolase/autolysin( EC:3.5.1.28 )
Tery_4045	0.170644	5.40808	hypothetical protein
Tery_4049	0.11648	5.76492	-
Tery_4050	0.161316	5.48915	histidine kinase( EC:2.7.13.3 )
Tery_4058	0.107114	5.81961	RNA polymerase, sigma 28 subunit
Tery_4059	0.192897	5.28659	hypothetical protein
Tery_4061	0.03875	6.1192	protein of unknown function UPF0136
Tery_4062	0.137912	5.67539	protein of unknown function DUF815
Tery_4064	0.131073	5.6935	thioesterase superfamily( EC:3.1.2.- )
Tery_4070	0.173981	5.39383	methionine-R-sulfoxide reductase( EC:1.8.4.12 )
Tery_4071	0.117604	5.76672	1,4-dihydroxy-2-naphthoate phytyltransferase( EC:2.5.1.- )
Tery_4077	0.153643	5.57554	2-succinyl-6-hydroxy-2, 4-cyclohexadiene-1-carboxylic acid synthase/2-oxoglutarate decarboxylase( EC:2.2.1.9 )
Tery_4083	0.239741	5.06375	conserved hypothetical protein
Tery_4086	0.216183	5.18394	-
Tery_4087	0.110728	5.81313	hypothetical protein
Tery_4096	0.191088	5.29904	FAD-dependent pyridine nucleotide-disulphide oxidoreductase( EC:1.6.99.3 )
Tery_4099	0.16179	5.48514	fructose-bisphosphate aldolase, class II, Calvin cycle subtype( EC:4.1.2.13 )
Tery_4102	0.19234	5.2889	conserved hypothetical protein
Tery_4104	0.153609	5.57485	Phycobilisome linker polypeptide
Tery_4105	0.157319	5.54	Phycobilisome linker polypeptide
Tery_4106	0.159715	5.51872	putative phycoerythrin-associated linker protein
Tery_4108	0.100714	5.86553	CopG-like DNA-binding
Tery_4109	0.17512	5.38072	glycine betaine/L-proline ABC transporter, ATPase subunit( EC:3.6.3.32 )
Tery_4111	0.161264	5.4899	conserved hypothetical protein
Tery_4114	0.159384	5.51341	Mo-dependent nitrogenase-like
Tery_4116	0.102041	5.88194	PHA accumulation regulator DNA-binding-like
Tery_4118	0.196405	5.27051	Prepilin-type cleavage/methylation-like
Tery_4127	0.236144	5.07852	ATP-binding region, ATPase-like
Tery_4130	0.0433333	6.08647	conserved hypothetical protein
Tery_4131	0.116222	5.77812	hypothetical protein
Tery_4132	0.157419	5.55061	serine O-acetyltransferase( EC:2.3.1.30 )
Tery_4133	0.115398	5.74268	nitrogenase cofactor biosynthesis protein NifB
Tery_4134	0.130824	5.69824	aminotransferase, class V( EC:2.8.1.7 )
Tery_4135	0.131081	5.69486	Fe-S cluster assembly protein NifU
Tery_4137	0.187488	5.32053	nitrogenase molybdenum-iron protein alpha chain( EC:1.18.6.1 )
Tery_4138	0.209205	5.22007	nitrogenase molybdenum-iron protein beta chain( EC:1.18.6.1 )
Tery_4139	0.103654	5.87176	nitrogenase MoFe cofactor biosynthesis protein NifE
Tery_4140	0.181724	5.35794	nitrogen fixation protein NifX
Tery_4141	0.15876	5.5239	protein of unknown function DUF269
Tery_4142	0.152061	5.60109	nitrogen fixation protein NifW
Tery_4143	0.115426	5.74528	UBA/THIF-type NAD/FAD binding fold
Tery_4144	0.156937	5.53944	iron-sulfur cluster assembly accessory protein
Tery_4145	0.209652	5.21858	ferredoxin (2Fe-2S)
Tery_4147	0.145833	5.62978	molybdenum ABC transporter, periplasmic molybdate-binding protein
Tery_4148	0.1018	5.88003	molybdate ABC transporter, inner membrane subunit
Tery_4150	0.12312	5.7268	metallophosphoesterase
Tery_R0044	0.131008	5.69588	tRNA-Ser-TGA
Tery_4151	0.0342857	6.10229	UDP-N-acetylmuramyl-tripeptide synthetases( EC:6.3.2.13 )
Tery_4156	0.172365	5.40217	ferredoxin-dependent bilin reductase( EC:1.3.7.5 )
Tery_4162	0.115733	5.74301	alpha/beta hydrolase fold
Tery_4163	0.154706	5.57818	hypothetical protein
Tery_4169	0.175533	5.38392	adenylosuccinate lyase( EC:4.3.2.2 )
Tery_4175	0.210424	5.20687	conserved hypothetical protein
Tery_4185	0.160939	5.47654	histone deacetylase superfamily
Tery_4189	0.156976	5.54135	-
Tery_4193	0.161283	5.48183	conserved hypothetical protein
Tery_4195	0.216658	5.18191	ribosomal protein L11 methyltransferase( EC:2.1.1.- )
Tery_4196	0.166893	5.42895	D-3-phosphoglycerate dehydrogenase( EC:1.1.1.95 )
Tery_4206	0.204433	5.2412	glutathione synthetase( EC:6.3.2.3 )
Tery_4214	0.147917	5.61979	NC domain protein
Tery_4216	0.141088	5.65734	hypothetical protein
Tery_4220	0.161349	5.47422	transcriptional regulator, HxlR family
Tery_4224	0.189943	5.30922	CheA signal transduction histidine kinases( EC:2.7.13.3 )
Tery_4232	0.196443	5.27073	ATP-dependent DNA helicase PcrA( EC:3.6.1.- )
Tery_4233	0.17331	5.39904	-
Tery_4236	0.21833	5.16247	Predicted DNA methylase containing a Zn-ribbon module
Tery_4247	0.11381	5.7564	hypothetical protein
Tery_4248	0.11665	5.76141	conserved hypothetical protein putative coiled-coil domain
Tery_4261	0.199085	5.26308	-
Tery_4268	0.159512	5.51846	putative methylisocitrate lyase( EC:4.1.3.30 )
Tery_4273	0.0872414	5.91196	conserved hypothetical protein
Tery_4274	0.230418	5.10489	-
Tery_4278	0.17514	5.38111	COG0367: Asparagine synthase (glutamine-hydrolyzing)
Tery_4281	0.213661	5.19868	conserved hypothetical protein
Tery_4286	0.178879	5.36919	pentapeptide repeat
Tery_4298	0.155312	5.58165	putative sensor protein
Tery_4313	0.0738636	5.99154	Ferrochelatase( EC:4.99.1.1 )
Tery_4315	0.104031	5.84251	Saccharopine dehydrogenase
Tery_4316	0.115856	5.74538	OpcA protein
Tery_4326	0.162575	5.46332	chaperonin Cpn10
Tery_4327	0.156425	5.54809	chaperonin GroEL
Tery_4328	0.249844	5.03187	microcompartments protein
Tery_4329	0.218427	5.15974	microcompartments protein
Tery_4337	0.225513	5.13723	unnamed protein product; Highly similar to tr|Q8YMP9|Q8YMP9 [Anabaena_sp._(strain_PCC_7120)._] All4884 protein
Tery_4343	0.156993	5.54878	amine oxidase
Tery_4358	0.23402	5.08876	cysteine desulfurases, SufS subfamily( EC:4.4.1.16,EC:2.8.1.7 )
Tery_4370	0.146192	5.6299	RNA polymerase, sigma-24 subunit, ECF subfamily
Tery_4371	0.225339	5.13208	putative transmembrane anti-sigma factor
Tery_4372	0.152141	5.60347	AIG2 family protein
Tery_4373	0.0522222	6.05235	conserved hypothetical protein
Tery_4384	0.158713	5.52855	protein of unknown function DUF362
Tery_4385	0.079434	5.97041	protein of unknown function UPF0182
Tery_4389	0.218879	5.16851	-
Tery_4396	0.173554	5.39907	conserved hypothetical protein
Tery_4398	0.180974	5.36051	hypothetical protein
Tery_4402	0.159776	5.5193	-
Tery_4403	0.204	5.23908	3-isopropylmalate dehydrogenase( EC:1.1.1.85 )
Tery_4407	0.239939	5.06132	conserved hypothetical protein
Tery_4409	0.191229	5.30075	chaperonin-like RbcX
Tery_4417	0.137978	5.67253	hypothetical protein
Tery_4421	0.228251	5.11442	TRAP dicarboxylate transporter- DctP subunit
Tery_4422	0.205882	5.23201	TRAP dicarboxylate transporter- DctP subunit
Tery_4423	0.166998	5.4329	3-methyl-2-oxobutanoate hydroxymethyltransferase( EC:2.1.2.11 )
Tery_4424	0.226905	5.1219	conserved hypothetical protein
Tery_4425	0.138007	5.67336	GCN5-related N-acetyltransferase
Tery_4426	0.114434	5.75437	RNA polymerase, sigma 28 subunit
Tery_4427	0.169617	5.41878	-
Tery_4433	0.225831	5.12614	-
Tery_4435	0.228363	5.1123	-
Tery_4441	0.17026	5.41202	Methyltransferase type 11
Tery_4442	0.116652	5.73995	GTP-binding protein TypA
Tery_4449	0.205387	5.23575	Biopolymer transport protein ExbD/TolR
Tery_4455	0.159189	5.51842	conserved hypothetical protein
Tery_4456	0.162367	5.49635	MscS Mechanosensitive ion channel
Tery_4457	0.196061	5.27327	protein of unknown function UPF0047
Tery_4465	0.0428571	6.12044	Carbohydrate-selective porin OprB
Tery_4466	0.0519231	6.05466	Carbohydrate-selective porin OprB
Tery_4470	0.156214	5.55921	-
Tery_4473	0.219853	5.15588	N-6 DNA methylase( EC:2.1.1.72 )
Tery_4474	0.239916	5.06319	-
Tery_4477	0.0658333	6.01648	ammonium transporter
Tery_4479	0.23289	5.09126	hydroxymethylbutenyl pyrophosphate reductase( EC:1.17.1.2 )
Tery_4480	0.203023	5.24669	ABC transporter related
Tery_4481	0.17013	5.4118	Glycine--tRNA ligase( EC:6.1.1.14 )
Tery_4484	0.118511	5.76963	HEAT domain containing protein
Tery_4486	0.154128	5.57986	transferase hexapeptide repeat
Tery_4492	0.231361	5.09886	Delta(12)-fatty acid dehydrogenase( EC:1.14.19.- )
Tery_4494	0.160058	5.50614	-
Tery_4500	0.225396	5.12975	protein of unknown function DUF820
Tery_4501	0.187753	5.32383	hypothetical protein
Tery_4502	0.182945	5.35021	4-hydroxybenzoyl-CoA thioesterase
Tery_4503	0.201979	5.25378	UspA
Tery_4504	0.152329	5.59698	ferredoxin
Tery_4505	0.191126	5.29707	outer membrane efflux protein
Tery_4507	0.141847	5.64201	protein of unknown function DUF512
Tery_4511	0.207982	5.22639	glutathione S-transferase-like
Tery_4515	0.170561	5.40986	-
Tery_4519	0.131439	5.69087	-
Tery_4522	0.177772	5.37249	1-hydroxy-2-methyl-2-(E)-butenyl 4-diphosphate synthase
Tery_4525	0.138327	5.67365	-
Tery_4535	0.227829	5.11675	aldo/keto reductase
Tery_4569	0.16129	5.4949	-
Tery_4572	0.104803	5.84348	peptidase M23B
Tery_4573	0.218817	5.16271	-
Tery_4580	0.199709	5.26149	Tetratricopeptide TPR_2
Tery_4588	0.16324	5.45782	glycosyl transferase, family 2
Tery_4589	0.173752	5.39257	phospho-N-acetylmuramoyl-pentapeptide- transferase( EC:2.7.8.13 )
Tery_4590	0.226201	5.1333	hypothetical protein
Tery_4594	0.168418	5.42377	ATP-dependent metalloprotease FtsH( EC:3.4.24.- )
Tery_4595	0.115988	5.78477	-
Tery_4596	0.150948	5.60868	-
Tery_4599	0.161926	5.47886	peptidase M24( EC:3.4.11.9 )
Tery_4605	0.161404	5.47786	major facilitator superfamily MFS_1
Tery_4608	0.217626	5.17638	-
Tery_4611	0.219575	5.15686	metallophosphoesterase
Tery_4612	0.187633	5.3195	conserved hypothetical protein
Tery_4615	0.20865	5.22191	glycosyl transferase, group 1
Tery_4617	0.190758	5.30607	cobalamin synthesis protein, P47K
Tery_4620	0.214563	5.194	conserved hypothetical protein
Tery_4621	0.163328	5.45815	porphobilinogen deaminase( EC:2.5.1.61 )
Tery_4623	0.171781	5.40521	conserved hypothetical protein
Tery_4624	0.140397	5.65256	-
Tery_4639	0.229283	5.10811	iojap-like protein
Tery_4640	0.201207	5.25679	protein of unknown function DUF1230
Tery_4641	0.176116	5.37696	L-asparaginase II( EC:3.5.1.1 )
Tery_4644	0.146108	5.62359	Allergen V5/Tpx-1 related
Tery_4648	0.15608	5.55649	HAD-superfamily hydrolase, subfamily IA, variant 3
Tery_4649	0.235451	5.08082	Oligopeptidase A( EC:3.4.24.70 )
Tery_4653	0.161285	5.49397	surface antigen (D15)
Tery_4654	0.161182	5.48764	-
Tery_4655	0.246952	5.03975	phosphoribosylaminoimidazole-succinocarboxamide synthase( EC:6.3.2.6 )
Tery_4656	0.162997	5.45589	SH3, type 3
Tery_4657	0.106438	5.82282	Tudor
Tery_4661	0.153883	5.57754	Methionine adenosyltransferase( EC:2.5.1.6 )
Tery_4666	0.15813	5.53625	photosystem antenna protein-like
Tery_4667	0.218665	5.1717	hypothetical protein
Tery_4668	0.165965	5.44383	photosystem I core protein PsaB
Tery_4670	0.193247	5.28407	FHA domain containing protein
Tery_4678	0.204625	5.23989	-
Tery_4681	0.152033	5.59496	-
Tery_4684	0.205788	5.23471	Phosphopantethiene-protein transferase
Tery_4686	0.230982	5.10092	-
Tery_4687	0.048	6.07839	hypothetical protein
Tery_4688	0.203168	5.24679	ABC-2 type transporter
Tery_4689	0.039	6.11098	CHP268-containing protein
Tery_4690	0.186765	5.3262	aminotransferase, class I and II( EC:2.6.1.9 )
Tery_4692	0.17016	5.41369	methylenetetrahydrofolate reductase( EC:1.5.1.20 )
Tery_4693	0.154319	5.58019	tryptophanyl-tRNA synthetase( EC:6.1.1.2 )
Tery_4696	0.156033	5.55893	glycine cleavage T protein (aminomethyl transferase)
Tery_4697	0.19711	5.26876	protein of unknown function DUF37
Tery_4698	0.162064	5.46713	-
Tery_4700	0.145446	5.62957	4-diphosphocytidyl-2C-methyl-D-erythritol kinase( EC:2.7.1.148 )
Tery_4701	0.226066	5.1272	-
Tery_4703	0.0415789	6.08518	NAD(P) transhydrogenase, beta subunit( EC:1.6.1.2 )
Tery_4704	0.0441176	6.08768	nicotinamide nucleotide transhydrogenase, subunit alpha( EC:1.6.1.2 )
Tery_4705	0	6.20372	NAD(P)(+) transhydrogenase (AB-specific)( EC:1.6.1.2 )
Tery_4706	0.159549	5.53134	-
Tery_4719	0.201312	5.257	extracellular solute-binding protein, family 5
Tery_4722	0.222942	5.14288	putative phosphoribosylaminoimidazole carboxylase catalytic subunit
Tery_4741	0.114402	5.77696	cobalamin (vitamin B12) biosynthesis CbiX protein( EC:4.99.1.3 )
Tery_4742	0.170131	5.4141	Pyridoxal-5'-phosphate-dependent enzyme, beta subunit( EC:2.5.1.47 )
Tery_4748	0.175649	5.38423	-
Tery_4754	0.0822059	5.94288	Na-Ca exchanger/integrin-beta4
Tery_4761	0.142222	5.64088	MscS Mechanosensitive ion channel
Tery_4764	0.164346	5.4516	histidine triad (HIT) protein
Tery_4788	0.152819	5.58976	Peptidoglycan-binding domain 1
Tery_4790	0.216243	5.18419	-
Tery_4791	0.19094	5.30611	-
Tery_4801	0.246473	5.04104	-
Tery_4803	0.218542	5.15912	protein of unknown function DUF1232
Tery_4807	0.209623	5.21824	-
Tery_4809	0.202313	5.25259	calcium-translocating P-type ATPase, PMCA-type
Tery_4810	0.175829	5.38557	DNA-cytosine methyltransferase( EC:2.1.1.37 )
Tery_4812	0.152077	5.5966	-
Tery_4814	0.207257	5.22884	putative conserved integral membrane protein
Tery_4815	0.161267	5.501	NADH dehydrogenase (ubiquinone)( EC:1.6.5.3 )
Tery_4819	0.116045	5.74659	-
Tery_4821	0.156415	5.56404	putative iron-sulfur cluster binding protein
Tery_4833	0.162741	5.46098	conserved hypothetical protein
Tery_4843	0.249644	5.03329	hypothetical protein
Tery_4844	0.16622	5.44183	protein of unknown function DUF87
Tery_4845	0.238894	5.06914	-
Tery_4866	0.194467	5.27943	-
Tery_4876	0.156447	5.55651	-
Tery_4882	0.249785	5.03264	hypothetical protein
Tery_4891	0.144081	5.6343	Na-Ca exchanger/integrin-beta4
Tery_4892	0.220785	5.15267	transposase
Tery_4894	0.216236	5.18483	conserved hypothetical protein
Tery_4902	0.183047	5.35251	PII interaction protein X
Tery_4908	0.145909	5.62587	pyrroline-5-carboxylate reductase( EC:1.5.1.2 )
Tery_4936	0.208491	5.22313	Protein-arginine deiminase( EC:3.5.3.15 )
Tery_4937	0.162929	5.45427	two component transcriptional regulator, winged helix family
Tery_4946	0.240068	5.06092	-
Tery_4956	0.191425	5.29956	FAD dependent oxidoreductase
Tery_4957	0.0812676	5.94032	conserved hypothetical protein
Tery_4962	0.201448	5.25713	hypothetical protein
Tery_4963	0.110063	5.80746	lipoprotein putative
Tery_4976	0.191278	5.2991	-
Tery_4980	0.108188	5.82759	response regulator receiver modulated diguanylate cyclase/phosphodiesterase with PAS/PAC sensor(s)
Tery_4984	0.187687	5.32183	conserved hypothetical protein
Tery_4987	0.168249	5.42237	acyl-CoA dehydrogenase family protein-like
Tery_4988	0.164323	5.45125	NB-ARC
Tery_4990	0.0814286	5.94105	Radical SAM
Tery_4992	0.143091	5.63836	Rieske (2Fe-2S) region
Tery_4993	0.0383333	6.10396	phosphonate ABC transporter, periplasmic phosphonate-binding protein
Tery_4994	0.131	5.69426	-
Tery_4995	0.175363	5.38807	-
Tery_4996	0.207994	5.22591	-
Tery_4997	0.161502	5.47055	-
Tery_4998	0.226036	5.12492	-
Tery_5000	0.240341	5.05951	-
Tery_5001	0.166164	5.44152	ABC transporter related
Tery_5011	0.160082	5.51933	Predicted ATPase of ABC class
Tery_5016	0.116119	5.76137	glycogen debranching enzyme GlgX( EC:3.2.1.- )
Tery_5017	0.167147	5.43314	anti-sigma-factor antagonist
Tery_5018	0.166794	5.43233	N-acyl-D-glucosamine 2-epimerase
Tery_5019	0.123433	5.72715	ThiJ/PfpI
Tery_5020	0.161675	5.47075	conserved hypothetical protein
Tery_5021	0.10376	5.8477	Ethyl tert-butyl ether degradation EthD
Tery_5022	0.153627	5.57603	Carboxymuconolactone decarboxylase( EC:4.1.1.44 )
Tery_5023	0.142071	5.64478	multicopper oxidase, type 2
Tery_5026	0.15968	5.52966	hypothetical protein
Tery_5027	0.15984	5.51421	protein of unknown function UPF0054
Tery_5028	0.222799	5.14445	diacylglycerol kinase( EC:2.7.1.107 )
Tery_5029	0.152661	5.60156	glutamine amidotransferase of anthranilate synthase( EC:4.1.3.27 )
Tery_5031	0.226018	5.12615	glycine dehydrogenase( EC:1.4.4.2 )
Tery_5032	0.245925	5.04397	glycine cleavage system H protein
Tery_5038	0.0819298	5.96252	Peroxidase( EC:1.11.1.7 )
Tery_5043	0.176243	5.37712	protein of unknown function DUF1001
Tery_5046	0.168212	5.42366	HEAT domain containing protein
Tery_5047	0.179263	5.36633	PBS lyase HEAT-like repeat( EC:4.- )
Tery_5049	0.218869	5.16878	phycocyanin, beta subunit
Tery_5050	0.170707	5.4104	ferredoxin-dependent bilin reductase( EC:1.3.7.3 )
Tery_5051	0.17427	5.39405	ferredoxin-dependent bilin reductase( EC:1.3.7.2 )
Tery_5052	0.155039	5.58257	-
Tery_5055	0.166781	5.4387	putative transposase gene of IS630 family insertion sequence ISY100h
Tery_5061	0.233115	5.09165	-
Tery_5077	0.184064	5.34562	protein-export membrane protein SecD
Tery_5078	0.158887	5.52324	Transketolase, central region( EC:1.2.4.1 )

## Sheet: Fourier.FDR.Prochlorococcus
Gene or region	New gene name	FDR	Fourier	Function
PMM0001	PMED4_00001	0.0149652	11.1685	dnaN DNA polymerase III, beta chain
PMM0002	PMED4_00011	0.0461083	10.3319	conserved hypothetical protein
PMM0003	PMED4_00021	0.00430993	11.8405	purL phosphoribosylformylglycinamidine synthetase II
PMM0004	PMED4_00031	0.0408718	10.4371	purF Glutamine amidotransferaseclass-II
PMM0005	PMED4_00041	0.0129386	11.259	DNA gyrase/topoisomerase IV, subunit A
PMM0006	PMED4_00051	0.0133572	11.2354	conserved hypothetical protein
PMM0007	PMED4_00061	0.0846444	9.68344	conserved hypothetical protein
PMM0008	PMED4_00071	0.00389175	11.9039	conserved hypothetical protein
PMM0009	PMED4_00081	0.0237077	10.8627	nusB Antitermination protein NusB
PMM0010	PMED4_00091	0.0445267	10.3598	ftsY signal recognition particle docking protein FtsY
PMM0012	PMED4_00111	0.0043943	11.8303	argH Fumarate lyase
PMM0013	PMED4_00121	0.0132413	11.2485	RNA-binding region RNP-1 (RNA recognition motif)
PMM0014	PMED4_00131	0.0242377	10.8502	conserved hypothetical protein
PMM0015	PMED4_00141	0.226684	8.12265	Domain of unknown function DUF25
PMM0016	PMED4_00151	0.069707	9.91125	grpE Heat shock protein GrpE
PMM0017	PMED4_00161	0.0059798	11.6754	dnaJ DnaJ protein
PMM0018	PMED4_00171	0.13992	8.99398	conserved hypothetical protein
PMM0019	PMED4_00181	0.0279425	10.7358	conserved hypothetical protein
PMM0020	PMED4_00191	0.00539785	11.7517	conserved hypothetical protein
PMM0021	PMED4_00201	0.185345	8.52097	murB UDP-N-acetylenolpyruvoylglucosamine reductase
PMM0022	PMED4_00211	0.0254438	10.81	murC Probable UDP-N-acetylmuramate-alanine ligase
PMM0023	PMED4_00221	0.00271478	12.1137	gap2 Glyceraldehyde 3-phosphatedehydrogenase(NADP+)(phosphorylating)
PMM0024	PMED4_00231	0.126054	9.17193	thiL putative thiamine-monophosphate kinase
PMM0025	PMED4_00241	0	12.8615	Cyclophilin-type peptidyl-prolyl cis-transisomerase
PMM0026	PMED4_00251	0.0177321	11.0772	efp Elongation factor P (EF-P)
PMM0027	PMED4_00261	0.144466	8.93947	accB,fabE Biotin / Lipoyl attachment
PMM0030	PMED4_00291	0.0794139	9.75816	possible Transcription factor TFIID (or TATA-b
PMM0031	PMED4_00301	0.0112957	11.3376	HNH endonuclease
PMM0032	PMED4_00311	0.00996694	11.4348	possible Bacterial type II secretion system pr
PMM0033	PMED4_00321	0.00269896	12.1157	conserved hypothetical protein
PMM0035	PMED4_00341	0.00432692	11.8373	DHSS soluble hydrogenase small subunit
PMM0037	PMED4_00361	0.000809249	12.4132	guaA Glutamine amidotransferase class-I
PMM0038	PMED4_00371	0.0205577	10.9752	hypothetical
PMM0039	PMED4_00381	0.00194332	12.2212	conserved hypothetical protein
PMM0040	PMED4_00401	0.0192516	11.0154	Putative penicillin-binding protein
PMM0041	PMED4_00411	0.00170833	12.2431	possible reductase
PMM0043	PMED4_00431	0.0125294	11.2765	flavoprotein
PMM0044	PMED4_00441	0.0163978	11.1152	alaS Alanyl-tRNA synthetase
PMM0045	PMED4_00451	0.123181	9.20952	Orn/DAP/Arg decarboxylases family 2
PMM0046	PMED4_00461	0.000107527	12.6685	Nucleoside diphosphate kinase
PMM0047	PMED4_00471	0.0584808	10.1013	thiO PUTATIVE THIAMINE BIOSYNTHESIS OXIDOREDUCTASE
PMM0048	PMED4_00481	0.185076	8.52323	gatB Glutamyl-tRNA (Gln) amidotransferase subunit B
PMM0050	PMED4_00501	0.00339623	11.9447	argJ ArgJ family
PMM0051	PMED4_00511	0.00312121	12.0285	conserved hypothetical protein
PMM0053	PMED4_00541	0.0352935	10.5635	Putative RNA methylase family UPF0020
PMM0054	PMED4_00551	0.0084767	11.5094	conserved hypothetical protein
PMM0055	PMED4_00561	0.0458956	10.3372	conserved hypothetical protein
PMM0056	PMED4_00581	0.0199111	10.99	conserved hypothetical protein
PMM0057	PMED4_00591	0.0159405	11.1312	putative chromosome segregation protein, SMCATPase superfamily
PMM0058	PMED4_00601	0.00725379	11.5813	conserved hypothetical protein
PMM0060	PMED4_00621	0	12.8383	accC, fabG acetyl-CoA carboxylase, biotin carboxylasesubunit
PMM0061	PMED4_00631	0.0513605	10.2323	YGGT family, conserved hypothetical integralmembrane protein
PMM0063	PMED4_00651	0.000463576	12.4847	conserved hypothetical protein
PMM0064	PMED4_00661	0.0238239	10.8597	hli2 possible high light inducible protein
PMM0065	PMED4_00671	0.0287314	10.7174	ABC transporter, ATP binding protein
PMM0067	PMED4_00691	0.0723956	9.86659	HIT (Histidine triad) family protein
PMM0068	PMED4_00701	0.0776544	9.78861	def putative formylmethionine deformylase
PMM0072	PMED4_00741	0.160597	8.76148	ABC transporter, ATP binding component
PMM0073	PMED4_00751	0.134073	9.06995	ABC transporter, membrane component
PMM0075	PMED4_00771	0.06625	9.97307	conserved hypothetical protein
PMM0076	PMED4_00791	0.00555556	11.7419	pgm Phosphoglucomutase
PMM0078	PMED4_00811	0.0305411	10.6778	possible 4'-phosphopantetheinyl transferasefamily protein
PMM0080	PMED4_00831	0.159542	8.77425	conserved hypothetical protein
PMM0081	PMED4_00841	0.00868421	11.5004	cysH Phosphoadenosine phosphosulfate reductase
PMM0084	PMED4_00871	0.0563443	10.1369	possible sodium transporter, Trk family
PMM0085	PMED4_00881	0.010306	11.4089	putative potassium channel, VIC family
PMM0086	PMED4_00891	0.000291262	12.6261	Conserved hypothetical protein
PMM0087	PMED4_00901	0	12.989	conserved hypothetical protein
PMM0088	PMED4_00911	0	12.8049	conserved hypothetical protein
PMM0089	PMED4_00931	0.0085205	11.5062	ABC transporter, ATP binding component
PMM0090	PMED4_00951	0.0638873	10.0095	possible serine protease
PMM0092	PMED4_00971	0.0919739	9.59319	conserved hypothetical protein
PMM0093	PMED4_00981	0.00399504	11.8726	hli1 possible high light inducible protein
PMM0096	PMED4_01011	0.0351641	10.5705	inositol monophosphate family protein
PMM0097	PMED4_01021	0.00642998	11.6444	possible RND family outer membrane effluxprotein
PMM0098	PMED4_01031	0.0761871	9.81155	possible Fe-S oxidoreductase
PMM0101	PMED4_01061	0.00971477	11.4456	conserved hypothetical protein
PMM0102	PMED4_01071	0.0122074	11.2926	possible Fe-S oxidoreductase
PMM0104	PMED4_01101	0.194936	8.4279	conserved hypothetical protein
PMM0105	PMED4_01111	0.00743925	11.5659	ribG RibD/ribG C-terminal domain
PMM0106	PMED4_01121	0.00495495	11.7836	6-pyruvoyl tetrahydropterin synthase
PMM0107	PMED4_01131	0.114878	9.30473	aroK Shikimate kinase
PMM0109	PMED4_01151	0.010523	11.3916	possible POLO box duplicated region.
PMM0111	PMED4_01171	0.125347	9.18107	conserved hypothetical protein
PMM0112	PMED4_01181	0.124814	9.18889	rbfA Ribosome-binding factor A
PMM0113	PMED4_01191	0.0166979	11.1038	hemD putative uroporphyrinogen III synthase
PMM0114	PMED4_01201	0.182445	8.5528	conserved hypothetical protein
PMM0115	PMED4_01211	0.0619227	10.0394	crtQ zeta-carotene desaturase
PMM0116	PMED4_01221	0.00869947	11.5005	conserved hypothetical protein
PMM0117	PMED4_01231	0.0102431	11.4155	conserved hypothetical protein
PMM0118	PMED4_01241	0.0725882	9.86147	conserved hypothetical protein
PMM0119	PMED4_01251	0.0489537	10.2766	conserved hypothetical protein
PMM0120	PMED4_01261	0.0053159	11.7596	putative cell division inhibitor
PMM0122	PMED4_01281	0.0618319	10.0436	possible heat shock protein DnaJ
PMM0123	PMED4_01291	0.0404666	10.4508	cysK2 O-acetylserine (thiol)-lyase A
PMM0124	PMED4_01301	0.150835	8.87439	conserved hypothetical protein in cyanobacteria
PMM0131	PMED4_01371	0.215356	8.22675	putative P-type ATPase transporter for copper
PMM0133	PMED4_01391	0.0262588	10.7879	radA putative DNA repair protein RadA
PMM0134	PMED4_01401	0.00145631	12.3156	rpaB two-component response regulator
PMM0135	PMED4_01411	0.00193548	12.2192	plsX fatty acid/phospholipid synthesis protein PlsX
PMM0136	PMED4_01421	0.0179868	11.066	fabH 3-oxoacyl-[acyl-carrier-protein] synthase III
PMM0137	PMED4_01431	0.00317365	12.0212	fabD Malonyl coenzyme A-acyl carrier proteintransacylase
PMM0138	PMED4_01441	0.0225862	10.9018	plsC putative 1-acyl-sn-glycerol-3-phosphateacyltransferase
PMM0139	PMED4_01451	0.086273	9.66166	conserved hypothetical protein
PMM0140	PMED4_01461	0.128193	9.14044	ycf34 putative Ycf34
PMM0141	PMED4_01471	0.00308411	12.0441	Poly A polymerase family
PMM0142	PMED4_01481	0	12.7102	RNA-binding region RNP-1 (RNA recognition motif)
PMM0143	PMED4_01491	0.172829	8.64616	crtB,pys Squalene and phytoene synthases
PMM0144	PMED4_01501	0.0413854	10.4239	pds,crtD phytoene desaturase
PMM0145	PMED4_01511	0.0152617	11.1555	conserved hypothetical protein
PMM0146	PMED4_01521	0	12.7181	conserved hypothetical protein
PMM0147	PMED4_01531	0.0370096	10.5216	rbcR putative Rubisco transcriptional regulator
PMM0148	PMED4_01541	0.0151524	11.1626	conserved hypothetical protein
PMM0150	PMED4_01561	0.000428571	12.5203	ndhD putative NADH dehydrogenase subunit (chain 4)
PMM0151	PMED4_01571	0.00315315	12.0233	conserved hypothetical protein
PMM0152	PMED4_01581	0.00316418	12.0194	Putative sugar-phosphate nucleotidyl transferase
PMM0153	PMED4_01591	0.00494279	11.792	conserved hypothetical protein
PMM0154	PMED4_01601	0.179503	8.58042	Bacterial regulatory protein, LuxR family
PMM0155	PMED4_01611	0.220058	8.17995	conserved hypothetical protein
PMM0156	PMED4_01621	0.164153	8.72827	predicted inorganic polyphosphate / ATP-NAD+kinase
PMM0157	PMED4_01631	0.0828194	9.71048	ndhE putative NADH Dehydrogenase subunit
PMM0158	PMED4_01641	0.00660853	11.6285	ndhG putative NADH Dehydrogenase (complex I) subunit(chain 6)
PMM0159	PMED4_01651	0.0269626	10.7686	ndhI putative NADH Dehydrogenase subunit
PMM0160	PMED4_01661	0	12.8916	ndhA putative respiratory-chain NADH dehydrogenasesubunit
PMM0161	PMED4_01671	0	13.0616	gltA Citrate synthase
PMM0163	PMED4_01691	0.00292994	12.0712	conserved hypothetical protein
PMM0164	PMED4_01701	0.00432039	11.8412	trpB Tryptophan synthase, betachain
PMM0166	PMED4_01721	0.000580645	12.4697	cysC Adenylylsulfate kinase
PMM0167	PMED4_01731	0.00497717	11.7894	purE Phosphoribosylaminoimidazole carboxylase
PMM0168	PMED4_01741	0.00444444	11.8227	chlM Mg-protoporphyrin IX methyltransferase
PMM0169	PMED4_01751	0.121189	9.23002	two-component response regulator
PMM0170	PMED4_01761	0.0417482	10.4174	NifS-like aminotransferase class-V
PMM0171	PMED4_01771	0.114057	9.31864	conserved hypothetical protein
PMM0172	PMED4_01781	0.00159817	12.2821	ndhH putative NADH dehydrogenase subunit
PMM0173	PMED4_01791	0.0404237	10.4508	conserved hypothetical protein
PMM0175	PMED4_01811	0.172942	8.64369	menC putative O-succinylbenzoate synthase
PMM0178	PMED4_01841	0.00349333	11.9351	gshB putative Glutathione synthetase
PMM0179	PMED4_01851	0.00174468	12.2464	Glutaredoxin
PMM0181	PMED4_01871	0.0694307	9.91859	conserved hypothetical protein
PMM0184	PMED4_01901	0.214383	8.23508	pabA para-aminobenzoate synthase component II
PMM0185	PMED4_01911	0.0723663	9.86574	conserved hypothetical protein
PMM0186	PMED4_01921	0.123253	9.20738	hisC Aminotransferases class-I
PMM0188	PMED4_01941	0.018084	11.0622	nadC Nicotinate-nucleotidepyrophosphorylase
PMM0189	PMED4_01951	0.0518434	10.2233	putative thiophen / furan oxidation protein
PMM0191	PMED4_01971	0.00496629	11.7829	spoT guanosine-3',5'-bis(diphosphate)3'-diphosphatase, (ppGpp)ase
PMM0192	PMED4_01981	0.0114804	11.3256	ABC transporter, ATP binding component, possiblyfor oligopeptides
PMM0195	PMED4_02011	0.00400498	11.8748	pgk, cbbK Phosphoglycerate kinase
PMM0196	PMED4_02021	0.0531953	10.1995	conserved hypothetical protein
PMM0197	PMED4_02031	0.00609218	11.6675	murG Undecaprenyl-PP-MurNAc-pentapeptide-UDPGlcNAcGlcNAc transferase
PMM0198	PMED4_02041	0.113891	9.31844	hisC/cobC Aminotransferases class-I
PMM0199	PMED4_02051	0.03662	10.5304	pyrD Dihydroorotate dehydrogenase
PMM0200	PMED4_02061	0.00959596	11.449	rnhA possible ribonuclease HI
PMM0201	PMED4_02071	0.0405069	10.447	rpl12, rplL, rpl7 50S ribosomal protein L7/L12
PMM0202	PMED4_02081	0.0556256	10.1495	rpl10, rplJ 50S ribosomal protein L10
PMM0203	PMED4_02091	0.0362338	10.5416	rpl1, rplA 50S ribosomal protein L1
PMM0204	PMED4_02101	0.00409877	11.8699	rpl11, rplK 50S ribosomal protein L11
PMM0205	PMED4_02111	0.00838475	11.5205	nusG transcription antitermination protein, NusG
PMM0206	PMED4_02121	0.00513216	11.7699	secE putative preprotein translocase, SecE subunit
PMM0207	PMED4_02131	0.0301474	10.6881	clpB2 putative ATP-dependent Clp protease, Hsp 100,ATP-binding subunit ClpB
PMM0208	PMED4_02141	0	13.0819	eno Enolase
PMM0211	PMED4_02171	0.00996689	11.4349	trxB FAD-dependent pyridine nucleotide-disulphideoxidoreductase
PMM0213	PMED4_02191	0.000617284	12.4542	sbtA putative sodium-dependent bicarbonatetransporter
PMM0214	PMED4_02201	0.000416667	12.5031	putative sulfate transporter
PMM0215	PMED4_02211	0	12.8795	Delta-aminolevulinic acid dehydratase
PMM0216	PMED4_02221	0.00311178	12.0279	Glyoxalase/Bleomycin resistanceprotein/Dioxygenase superfamily
PMM0218	PMED4_02241	0.000472973	12.4967	GTP1/OBG family
PMM0220	NA	0.0032659	11.9947	unnamed product
PMM0222	PMED4_02271	0.125977	9.1735	putative aspartoacylase
PMM0223	PMED4_02281	0.00193676	12.2067	psbA Photosystem II PsbA protein (D1)
PMM0224	PMED4_02291	0	13.17	aroC Chorismate synthase
PMM0225	PMED4_02301	0.20537	8.32091	possible 2-keto-3-deoxy-6-phosphogluconatealdolase
PMM0226	PMED4_02311	0.00265993	12.1066	ftsH2 cell division protein FtsH2
PMM0227	PMED4_02321	0.00325648	11.9946	cysD ATP-sulfurylase
PMM0228	PMED4_02331	0	12.7578	psbO Photosystem II manganese-stabilizing protein
PMM0233	PMED4_02381	0.00274247	12.102	pyrB aspartate carbamoyltransferase
PMM0234	PMED4_02391	0.0690876	9.92669	possible Methylpurine-DNA glycosylase (MPG)
PMM0235	PMED4_02401	0.245826	7.95861	gatC Glutamyl-tRNA(Gln) amidotransferase subunit C
PMM0236	NA	0.0213409	10.949	unnamed product
PMM0237	PMED4_02421	0.00392308	11.8994	conserved hypothetical protein
PMM0238	PMED4_02431	0.0406118	10.4437	ileS Isoleucyl-tRNA synthetase
PMM0239	PMED4_02441	0.000441176	12.5267	conserved hypothetical protein
PMM0241	PMED4_02461	0.00435407	11.8334	Phosphotransferase superclass
PMM0242	PMED4_02471	0.00467136	11.816	txlA thioredoxin-like protein TxlA
PMM0243	PMED4_02481	0	12.8647	possible Thy1 protein homolog
PMM0244	PMED4_02491	0	12.7983	dcd dCTP Deaminase
PMM0245	PMED4_02501	0.000918919	12.3724	cob(I)alamin adenosyltransferase
PMM0247	PMED4_02521	0.134296	9.06672	conserved hypothetical protein
PMM0249	PMED4_02541	0.216769	8.21328	conserved hypothetical protein
PMM0251	PMED4_02561	0.000396825	12.5459	psbH Photosystem II PsbH protein
PMM0252	PMED4_02571	0.0153022	11.1534	psbN Photosystem II reaction centre N protein (psbN)
PMM0253	PMED4_02581	0.000674847	12.4454	photosystem II reaction center PsbI protein
PMM0254	PMED4_02591	0.117475	9.27039	conserved hypothetical protein
PMM0255	PMED4_02601	0.0139689	11.2075	leuD 3-isopropylmalate dehydratase small subunit
PMM0256	PMED4_02611	0.00850534	11.506	leuC 3-isopropylmalate dehydratase large subunit
PMM0257	PMED4_02621	0.0099005	11.4385	Molybdenum cofactor biosynthesisprotein
PMM0258	PMED4_02631	0.00729679	11.5809	glyA Serine hydroxymethyltransferase (SHMT)
PMM0259	PMED4_02641	0.015813	11.1336	conserved hypothetical protein
PMM0260	PMED4_02651	0.0914908	9.60171	conserved hypothetical protein
PMM0261	PMED4_02661	0.00387909	11.8909	conserved hypothetical protein
PMM0262	PMED4_02671	0.0305756	10.6781	putative sugar fermentation stimulation protein
PMM0263	PMED4_02681	0	13.0521	amt1 Ammonium transporter family
PMM0264	PMED4_02691	0.00506696	11.7751	lytB LytB protein homolog
PMM0265	PMED4_02701	0	12.9106	conserved hypothetical protein
PMM0266	PMED4_02711	0.00172996	12.2456	purH AICARFT/IMPCHase bienzyme
PMM0267	PMED4_02721	0.00438389	11.827	probable esterase
PMM0268	PMED4_02731	0.00244681	12.1346	conserved hypothetical protein
PMM0269	PMED4_02741	0.0132606	11.2485	two-component sensor histidine kinase
PMM0272	PMED4_02771	0	12.8099	Photosystem II protein PsbK
PMM0273	PMED4_02781	0.000909091	12.3689	probable oxidoreductase
PMM0275	PMED4_02801	0.153203	8.84586	pyrE Orotate phosphoribosyltransferase
PMM0277	PMED4_02821	0.00327824	11.9546	conserved hypothetical protein
PMM0278	PMED4_02831	0.0287443	10.7167	Phosphotransferase superclass
PMM0279	PMED4_02841	0.152759	8.85338	conserved hypothetical protein
PMM0280	PMED4_02851	0.00351064	11.9338	Retinal pigment epithelial membrane protein
PMM0281	PMED4_02861	0.00298742	12.0573	hisB Imidazoleglycerol-phosphate dehydratase
PMM0282	PMED4_02871	0.00029703	12.6338	fabI enoyl-[acyl-carrier-protein] reductase
PMM0283	PMED4_02881	0.00190476	12.2145	conserved hypothetical protein
PMM0284	PMED4_02891	0.008117	11.5313	degT putative pleiotropic regulatory protein
PMM0285	PMED4_02901	0.00270548	12.1129	phr putative DNA photolyase
PMM0286	PMED4_02911	0	13.0866	NUDIX hydrolase
PMM0287	PMED4_02921	0.0817652	9.72509	folK possible2-amino-4-hydroxy-6-hydroxymethyldihydropteridinepyrophosphokinase
PMM0288	PMED4_02931	0.00034188	12.5703	chlD Protoporphyrin IX Magnesium chelatase, ChlDsubunit
PMM0289	PMED4_02941	0.00469767	11.8095	possible ABC transporter
PMM0290	PMED4_02951	0.00301587	12.0639	possible ABC transporter, ATP binding component
PMM0291	PMED4_02961	0.00590631	11.6847	conserved hypothetical protein
PMM0292	PMED4_02971	0.0121908	11.2964	ndhJ putative respiratory-chain NADH dehydrogenasesubunit
PMM0293	PMED4_02981	0.00323529	12.0084	ndhK putative respiratory-chain NADH dehydrogenasesubunit
PMM0294	PMED4_02991	0.00150235	12.2957	ndhC putative NADH Dehydrogenase (complex I) subunit(chain 3)
PMM0295	PMED4_03001	0	12.7944	rub probable rubredoxin
PMM0296	PMED4_03011	0	12.8104	conserved hypothetical protein
PMM0297	PMED4_03021	0.000210526	12.6486	psbE Cytochrome b559 alpha-subunit
PMM0298	PMED4_03031	0.00300633	12.0609	psbF Cytochrome b559 beta-subunit
PMM0299	PMED4_03041	0.000584416	12.4728	psbL photosystem II PsbL protein
PMM0300	PMED4_03051	0.00331507	11.9527	psbJ photosytem II PsbJ protein
PMM0301	PMED4_03061	0.000815217	12.3751	5'-methylthioadenosine phosphorylase
PMM0302	PMED4_03071	0.00600806	11.6722	selD Selenide,water dikinase
PMM0303	PMED4_03081	0.120283	9.24109	tRNA nucleotidyltransferase/poly(A) polymerase
PMM0304	PMED4_03091	0.0529615	10.2042	uvrD UvrD/REP helicase
PMM0305	PMED4_03111	0.0133382	11.2412	cpeB Phycobilisome protein
PMM0306	PMED4_03121	0.0198724	10.9933	cpeS phycoerythrin linker protein CpeS homolog
PMM0307	PMED4_03131	0.000366972	12.6009	hypothetical
PMM0308	PMED4_03141	0.0226895	10.8938	conserved hypothetical protein
PMM0309	PMED4_03151	0.016027	11.1279	possible Pollen allergen
PMM0310	PMED4_03161	0.0121694	11.2945	Carbohydrate kinase, FGGY family
PMM0311	PMED4_03171	0.00114583	12.3544	metK S-adenosylmethionine synthetase
PMM0312	PMED4_03181	0.000769231	12.4292	rps1a, rpsA1 30S ribosomal protein S1, homolog A
PMM0313	PMED4_03191	0.0229684	10.8856	conserved hypothetical protein
PMM0314	PMED4_03201	0	12.9338	psbT Photosystem II PsbT protein
PMM0315	PMED4_03211	0	12.9012	psbB Photosystem II PsbB protein (CP47)
PMM0316	PMED4_03221	0.000628931	12.4601	possible ferredoxin
PMM0317	PMED4_03231	0	12.8871	psbM possible Photosystem II reaction center M protein(PsbM)
PMM0318	PMED4_03241	0.00249123	12.1266	hemK putative protein methyltransferase
PMM0319	PMED4_03251	0.0447893	10.3555	conserved hypothetical protein
PMM0320	PMED4_03271	0.00326705	11.9769	minE possible septum site-determining protein MinE
PMM0321	PMED4_03281	0.00775093	11.5524	minD putative septum site-determining protein MinD
PMM0322	PMED4_03291	0.2068	8.30802	minC possible septum site-determining protein
PMM0323	PMED4_03301	0.00147619	12.3038	conserved hypothetical protein
PMM0324	PMED4_03311	0	12.8967	ctpA PDZ domain (also known as DHR or GLGF)
PMM0325	PMED4_03321	0.00350267	11.9357	petB Cytochrome b6
PMM0326	PMED4_03331	0.00343324	11.9468	petD PetD protein (subunit IV of the Cytochrome b6fcomplex)
PMM0327	PMED4_03341	0.00369792	11.9168	putative neutral invertase-like protein
PMM0328	PMED4_03351	0.00299685	12.0607	FPG Formamidopyrimidine-DNA glycolase (FAPY-DNAglycolase)
PMM0329	PMED4_03361	0	12.8645	psaE Photosystem I PsaE protein (subunit IV)
PMM0330	PMED4_03371	0.012489	11.2798	possible LysM domain
PMM0331	PMED4_03381	0.00308642	12.0402	Putative aldehyde dehydrogenase
PMM0332	PMED4_03391	0.0495386	10.266	possible Rhomboid family
PMM0336	PMED4_03461	0.0410576	10.4321	conserved hypothetical
PMM0337	PMED4_03481	0.0359913	10.5469	conserved hypothetical protein
PMM0338	PMED4_03501	0.0627093	10.0277	conserved hypothetical
PMM0342	PMED4_03561	0.021775	10.9338	possible Helper component proteinase
PMM0343	PMED4_03581	0.0807876	9.73957	mttA/Hcf106 family
PMM0344	PMED4_03601	0.0223201	10.9155	possible Influenza non-structural protein (NS2
PMM0345	PMED4_03621	0.095	9.55448	putative bacterioferritin comigratory protein
PMM0346	PMED4_03631	0	12.964	conserved hypothetical protein
PMM0351	PMED4_03701	0.00530568	11.7597	possible Small, acid-soluble spore proteins, a
PMM0352	PMED4_03711	0.0642081	10.0024	Abortive infection protein
PMM0355	PMED4_03761	0.000526316	12.4833	conserved hypothetical protein
PMM0356	PMED4_03791	0.00224265	12.1669	Alpha/beta hydrolasefold
PMM0357	PMED4_03811	0.187808	8.49739	TENA/THI-4 protein
PMM0358	PMED4_03821	0.195588	8.4171	thiD Phosphomethylpyrimidine kinase
PMM0359	PMED4_03831	0.0103834	11.3977	hypothetical
PMM0363	PMED4_03881	0.122736	9.2146	possible MarR family
PMM0364	PMED4_03911	0	12.9536	possible Malic enzyme
PMM0365	PMED4_03921	0	12.7134	possible DsrE-like protein
PMM0366	PMED4_03931	0.126872	9.15996	Type-1 copper (blue) domain
PMM0367	PMED4_03941	0.0167023	11.1031	conserved hypothetical protein
PMM0368	PMED4_03951	0	13.2653	conserved hypothetical protein
PMM0369	PMED4_04021	0.0076306	11.5572	possible Ribosomal protein S14p/S29e
PMM0370	PMED4_04031	0.102496	9.45875	putative cyanate ABC transporter, substratebinding protein
PMM0373	PMED4_04061	0.0302828	10.6846	cynS Cyanate lyase
PMM0375	PMED4_04081	0.181982	8.5563	possible Type II intron maturase
PMM0376	PMED4_04091	0.000406504	12.5531	hypothetical
PMM0377	PMED4_04101	0.000116279	12.6897	hypothetical
PMM0378	PMED4_04111	0.00496614	11.7839	conserved hypothetical protein
PMM0379	PMED4_04161	0.00351206	11.9391	hypothetical
PMM0381	PMED4_04191	0.0473556	10.308	hypothetical
PMM0382	PMED4_04201	0.0611132	10.0605	possible Ribosomal RNA adenine dimethylase
PMM0383	PMED4_04221	0.0542578	10.1745	probable periplasmic protein
PMM0384	PMED4_04231	0.00621514	11.6572	spnII-interrupted-C possible uncharacterized restriction enzyme,interrupted-C
PMM0385	NA	0.0019685	12.205	possible degenerate restriction endonuclease
PMM0386	PMED4_04251	0.0639681	10.0075	possible uncharacterized DNA methylase
PMM0387	PMED4_04281	0.0018107	12.2362	aroD Dehydroquinase class II
PMM0388	PMED4_04291	0.0003	12.6349	putative similar totRNA-(MS[2]IO[6]A)-hydroxylase
PMM0389	PMED4_04301	0.00222628	12.1616	cobI/cbiL PRECORRIN-2 C20-METHYLTRANSFERASE
PMM0390	PMED4_04311	0.0154795	11.1489	conserved hypothetical protein
PMM0391	PMED4_04321	0.000409836	12.5558	GTP-binding protein (HSR1-related)
PMM0392	PMED4_04331	0.0948052	9.55699	possible cobalt transport protein
PMM0393	PMED4_04341	0.00244604	12.1462	conserved hypothetical protein
PMM0394	PMED4_04351	0.129951	9.11846	conserved hypothetical protein
PMM0395	PMED4_04361	0.000378788	12.5345	conserved hypothetical protein
PMM0396	PMED4_04371	0.0306637	10.6743	proC Delta 1-pyrroline-5-carboxylate reductase
PMM0397	PMED4_04381	0.00324713	11.9945	possible Glycosyl transferase, group 1
PMM0398	PMED4_04391	0.0733273	9.85027	possible Recombination protein O (RecO)
PMM0399	PMED4_04401	0.0682255	9.93865	Putative deoxyribose-phosphate aldolase
PMM0400	PMED4_04411	0.131049	9.10471	lrtA light repressed protein A homolog
PMM0401	PMED4_04421	0.0103987	11.3968	lipB putative lipoate-protein ligase B
PMM0402	PMED4_04431	0.232257	8.07649	fadD putative long-chain-fatty-acid--CoA ligase
PMM0403	PMED4_04441	0.0039196	11.8889	conserved hypothetical protein
PMM0405	PMED4_04481	0.00497758	11.7808	pdhC Dihydrolipoamide acetyltransferase component (E2)of pyruvate de
PMM0406	PMED4_04491	0.00704198	11.595	queA Queuosine biosynthesis protein
PMM0407	PMED4_04501	0	12.9681	cysK1 O-acetylserine (thiol)-lyase A
PMM0408	PMED4_04511	0.0134522	11.2279	possible Cystathionine gamma-synthase
PMM0409	PMED4_04521	0.00329609	11.9626	metB putative Cystathionine gamma-synthase
PMM0410	PMED4_04531	0.00995058	11.434	rpsD,rps4 30S ribosomal protein S4
PMM0411	PMED4_04541	0.0132464	11.2456	conserved hypothetical protein
PMM0412	PMED4_04551	0.0319444	10.6422	conserved hypothetical protein
PMM0413	PMED4_04561	0.134786	9.06124	murE UDP-N-acetylmuramyl-tripeptide synthetase
PMM0414	PMED4_04571	0.195184	8.4226	putative short chain dehydrogenase
PMM0416	PMED4_04591	0.054227	10.1771	SAM (and some other nucleotide) bindingmotif
PMM0417	PMED4_04611	0.211732	8.26284	hypothetical
PMM0418	PMED4_04621	0.0111025	11.3617	NifU-like protein
PMM0419	PMED4_04631	0.00876736	11.4908	mqo putative malate/quinone oxidoreductase
PMM0421	PMED4_04651	0.00315476	12.0186	putative ABC transporter, oligopeptides
PMM0422	PMED4_04661	0.211667	8.2647	tRNA/rRNA methyltransferase (SpoU)
PMM0426	PMED4_04731	0.147464	8.9077	Sun protein (Fmu protein)
PMM0427	PMED4_04741	0.0211055	10.9565	putative penicillin binding protein
PMM0428	PMED4_04751	0.000731707	12.4432	chlG chlorophyll synthase 33 kD subunit
PMM0429	PMED4_04761	0.000431655	12.5218	conserved hypothetical protein
PMM0430	PMED4_04771	0.0474595	10.3046	hisF Imidazole glycerol phosphate synthase subunitHisF (cyclase)
PMM0433	PMED4_04801	0.0617502	10.0466	BirA putative Biotin--acetyl-CoA-carboxylase ligase
PMM0434	PMED4_04811	0.0512637	10.2351	possible ABC transporter, ATP binding protein
PMM0435	PMED4_04821	0.0322506	10.6349	ndhB putative NADH dehydrogenase (complex I) subunit(chain 2)
PMM0436	PMED4_04831	0	12.8686	topA Prokaryotic DNA topoisomerase
PMM0437	PMED4_04841	0.0557364	10.1476	hypothetical
PMM0438	PMED4_04851	0.111018	9.36144	conserved hypothetical protein
PMM0439	PMED4_04861	0.240535	8.00754	conserved hypothetical protein
PMM0440	PMED4_04871	0.228693	8.10495	conserved hypothetical protein
PMM0442	PMED4_04891	0.0504895	10.2477	ribE Putative Riboflavin synthase alpha chain
PMM0443	PMED4_04901	0.00790741	11.5442	conserved hypothetical protein
PMM0444	PMED4_04911	0.000795455	12.4027	ctaE Cytochrome c oxidase, subunit III
PMM0445	PMED4_04921	0.000764706	12.4231	ctaD (coxA) Cytochrome c oxidase, subunit I
PMM0446	PMED4_04931	0.00149533	12.2934	ctaC (coxB) putative cytochrome c oxidase, subunit 2
PMM0447	PMED4_04941	0.00307453	12.042	conserved hypothetical protein
PMM0448	PMED4_04951	0.00360526	11.9219	ctaB putative protoheme IX farnesyltransferase
PMM0449	PMED4_04961	0.00626243	11.6544	putative multidrug efflux ABC transporter
PMM0450	PMED4_04971	0.00124352	12.35	putative multidrug efflux ABC transporter
PMM0451	PMED4_04981	0.00436451	11.8339	possible Arenavirus glycoprotein
PMM0452	PMED4_04991	0.138194	9.01839	groEL2,cpn60-2 GroEL2 protein (Chaperonin cpn60 2)
PMM0453	PMED4_05011	0	12.9937	fabG 3-oxoacyl-[acyl-carrier protein] reductase
PMM0454	PMED4_05021	0.010336	11.3998	ispD putative 2-C-methyl-D-erythritol 4-phosphatecytidylyltransferase
PMM0455	PMED4_05031	0.246614	7.94939	conserved hypothetical protein
PMM0457	PMED4_05051	0.000113636	12.6842	ppx putative exopolyphosphatase
PMM0458	PMED4_05061	0.00655577	11.6327	conserved hypothetical protein
PMM0460	PMED4_05081	0.0919321	9.59471	yvoC, lgt, umpA putative prolipoprotein diacylglyceryltransferase
PMM0461	PMED4_05091	0.00566596	11.7297	petA Cytochrome f
PMM0462	PMED4_05101	0.00358839	11.9228	petC Rieske iron-sulfur protein
PMM0463	PMED4_05111	0.00554371	11.7415	conserved hypothetical protein
PMM0465	PMED4_05131	0.05044	10.2501	hypothetical
PMM0467	PMED4_05151	0.0376175	10.507	gmk Guanylate kinase
PMM0468	PMED4_05161	0	12.9502	psaJ Photosystem I PsaJ protein (subunit IX)
PMM0469	PMED4_05171	0	13.1654	psaF Photosystem I PsaF protein (subunit III)
PMM0470	PMED4_05181	0.00245552	12.135	probable o-sialoglycoprotein endopeptidase
PMM0471	PMED4_05191	0.0179447	11.0672	hli20 possible high light inducible protein
PMM0472	PMED4_05201	0.00876522	11.4918	putative Na+/H+ antiporter, CPA1 family
PMM0473	PMED4_05211	0.0275579	10.7469	gltX Glutamyl-tRNA synthetase
PMM0474	PMED4_05221	0.143569	8.95098	Conserved hypothetical protein
PMM0475	PMED4_05231	0.0099	11.4395	rpl19 Ribosomal protein L19
PMM0476	PMED4_05241	0.0192535	11.0147	conserved hypothetical protein
PMM0477	PMED4_05251	0.024988	10.8262	map putative methionine aminopeptidase
PMM0478	PMED4_05261	0.00207692	12.1947	conserved hypothetical protein
PMM0479	PMED4_05271	0.00415233	11.8634	conserved hypothetical protein
PMM0480	PMED4_05281	0.000363636	12.5948	conserved hypothetical protein
PMM0481	PMED4_05291	0.12844	9.13722	conserved hypothetical protein
PMM0482	PMED4_05311	0.00269625	12.1112	phb Band 7 protein
PMM0483	PMED4_05321	0.0114286	11.3308	hemL, gsa glutamate-1-semialdehyde 2,1-aminomutase
PMM0484	PMED4_05331	0.102811	9.45525	xthA exodeoxyribonuclease III
PMM0487	PMED4_05361	0.00504444	11.7741	conserved hypothetical protein
PMM0489	PMED4_05381	0.00840868	11.5175	futB,hitB putative iron ABC transporter
PMM0490	PMED4_05391	0.0252086	10.818	conserved hypothetical protein
PMM0493	PMED4_05421	0.0195785	11.0005	cxp Carboxypeptidase Taq (M32) metallopeptidase
PMM0494	PMED4_05431	0	12.8558	ppa (ipyR) putative inorganic pyrophosphatase
PMM0495	PMED4_05441	0.000828729	12.3799	hemC Porphobilinogen deaminase
PMM0496	PMED4_05451	0.0100977	11.4224	sigA, rpoD Putative principal RNA polymerase sigma factor
PMM0498	PMED4_05471	0.196115	8.41202	conserved hypothetical protein
PMM0499	PMED4_05481	0.0143478	11.19	argB Aspartokinase superfamily
PMM0500	PMED4_05491	0.00225926	12.1748	conserved hypothetical protein
PMM0502	PMED4_05511	0.00516484	11.7683	conserved hypothetical protein
PMM0503	PMED4_05521	0.0321865	10.6371	possible precorrin-6X reductase
PMM0505	PMED4_05541	0.132784	9.0859	Possible carbohydrate kinase
PMM0506	PMED4_05551	0.0219925	10.9279	purA,adeK Adenylosuccinate synthetase
PMM0507	PMED4_05561	0.000824176	12.3762	psb27 possible Photosystem II reaction center Psb27protein
PMM0508	PMED4_05571	0.0301359	10.6872	proS Prolyl-tRNA synthetase
PMM0510	PMED4_05591	0.00328729	11.9551	possible Reverse transcriptase (RNA-dependent
PMM0511	PMED4_05601	0.00204633	12.1952	ppa (ipyR) Inorganic pyrophosphatase
PMM0512	PMED4_05611	0.0352459	10.5689	putative arsenate reductase
PMM0513	PMED4_05621	0.0423499	10.4018	lepB Signal peptidase I
PMM0514	PMED4_05631	0.00916382	11.4687	putative dihydroorotase
PMM0515	PMED4_05641	0.00167382	12.255	cobC possible alpha-ribazole-5'-P phosphatase
PMM0516	PMED4_05651	0.0318283	10.6476	Possible membrane associated protease
PMM0517	PMED4_05661	0.026191	10.7901	hypothetical protein
PMM0518	PMED4_05671	0.010305	11.4064	ftsI putative peptidoglycan synthetase (pbptranspeptidase domain)
PMM0519	PMED4_05681	0.00144928	12.3153	tal Transaldolase
PMM0520	PMED4_05691	0.159456	8.77602	NAD binding site
PMM0521	PMED4_05701	0.0257092	10.803	frr,rrf Ribosome recycling factor
PMM0522	PMED4_05711	0.127221	9.15423	pyrH,smbA uridylate kinase
PMM0523	PMED4_05721	0.0134429	11.2283	cobO possible cob(I)alamin adenosyltransferase
PMM0524	PMED4_05731	0.0596161	10.088	Phage integrase family
PMM0525	PMED4_05741	0.0121856	11.2988	Ferrochelatase
PMM0526	PMED4_05751	0	12.8355	ilvH Acetolactate synthase large subunit
PMM0527	PMED4_05761	0.0457684	10.3392	conserved hypothetical protein
PMM0528	PMED4_05771	0.116934	9.27861	DUF152
PMM0529	PMED4_05781	0.0412343	10.4294	conserved hypothetical protein
PMM0530	PMED4_05791	0.0434365	10.3781	rps1b, rpsA2, nbp1 30S ribosomal protein S1 homolog B, putativeNbp1
PMM0531	PMED4_05801	0.00597561	11.6795	Creatininase
PMM0532	PMED4_05811	0.0649252	9.99165	conserved hypothetical protein
PMM0533	PMED4_05821	0.00388889	11.8924	conserved hypothetical protein
PMM0534	PMED4_05831	0.00170124	12.2425	accA acetyl-CoA carboxylase, alpha subunit
PMM0535	PMED4_05841	0.00326761	11.9678	putative short-chain dehydrogenase
PMM0536	PMED4_05851	0.00541126	11.754	folE putative GTP cyclohydrolase I
PMM0538	PMED4_05871	0.0114372	11.3277	conserved hypothetical protein
PMM0539	PMED4_05881	0.121477	9.22612	Biotin/lipoate A/B protein ligase family
PMM0540	PMED4_05891	0	13.0385	psaM possible photosystem I reaction centre subunitXII (PsaM)
PMM0541	PMED4_05901	0.005842	11.7044	conserved hypothetical protein
PMM0542	PMED4_05911	0.00283333	12.0952	por, pcr Light dependent protochlorophyllideoxido-reductase
PMM0543	PMED4_05921	0.0610095	10.0625	chlL,frxC Protochlorophyllide reductase iron-sulfurATP-binding protein
PMM0544	PMED4_05931	0	13.032	chlB Light-independent protochlorophyllide reductasesubunit B
PMM0545	PMED4_05941	0	13.1512	chlN Light-independent protochlorophyllide reductasesubunit N
PMM0546	PMED4_05951	0.00327536	11.9988	conserved hypothetical
PMM0547	PMED4_05961	0.0092845	11.4651	conserved hypothetical protein
PMM0548	PMED4_05971	0.0420768	10.4108	HAM1 family protein
PMM0549	PMED4_05981	0.000393701	12.5448	csoS1 carboxysome shell protein CsoS1
PMM0550	PMED4_05991	0.00036036	12.59	rbcL, cbbL Ribulose bisphosphate carboxylase, large chain
PMM0551	PMED4_06001	0.000413793	12.5029	rbcS, cbbS Ribulose bisphosphate carboxylase, small chain
PMM0552	PMED4_06011	0.00105263	12.362	csoS2 carboxysome shell protein CsoS2
PMM0553	PMED4_06021	0.003975	11.8843	csoS3 carboxysome shell protein CsoS3
PMM0554	PMED4_06031	0.0778195	9.78279	putative carboxysome peptide A
PMM0555	PMED4_06041	0.0283257	10.7284	putative carboxysome peptide B
PMM0557	PMED4_06061	0.00164444	12.2695	conserved hypothetical
PMM0558	PMED4_06071	0.000434783	12.5227	conserved hypothetical protein
PMM0559	PMED4_06081	0.155113	8.81879	Putative hydroxyacylglutathione hydrolase
PMM0560	PMED4_06091	0.0105047	11.3896	possible ATP phosphoribosyltransferase
PMM0561	PMED4_06101	0.0112654	11.3497	putative multidrug efflux ABC transporter
PMM0562	PMED4_06111	0.0662815	9.97211	possible acetyltransferase
PMM0563	PMED4_06121	0.013918	11.2083	conserved hypothetical protein
PMM0564	PMED4_06131	0.00888316	11.4838	conserved hypothetical protein
PMM0565	PMED4_06141	0.00212928	12.1874	dnaA chromosomal replication initiator protein DnaA
PMM0567	PMED4_06161	0.114022	9.32084	gshR probable glutathione reductase (NADPH)
PMM0568	PMED4_06171	0.0597507	10.0848	putative CaCA family sodium/calcium exchanger
PMM0569	PMED4_06181	0.235435	8.0503	pyrC Dihydroorotase
PMM0570	PMED4_06191	0.0061	11.666	ndhL NADH dehydrogenase subunit NdhL (ndhL)
PMM0571	PMED4_06201	0.0103065	11.4095	conserved hypothetical protein
PMM0572	PMED4_06211	0.0326519	10.6259	trpA Tryptophan synthase alpha chain
PMM0573	PMED4_06221	0.0153095	11.1544	conserved hypothetical protein
PMM0574	PMED4_06231	0.0551798	10.1564	conserved hypothetical protein
PMM0575	PMED4_06241	0.00582305	11.699	conserved hypothetical
PMM0576	PMED4_06251	0.00506637	11.7724	conserved hypothetical protein
PMM0577	PMED4_06261	0.0102751	11.4144	Putative type II alternative sigma factor,sigma70 family
PMM0578	PMED4_06271	0.0633647	10.0176	Phosphoribosyl-AMPcyclohydrolase
PMM0579	PMED4_06281	0.000727273	12.4427	conserved hypothetical protein
PMM0581	PMED4_06301	0	12.8663	petE plastocyanin
PMM0582	PMED4_06311	0.00219331	12.178	conserved hypothetical protein
PMM0583	PMED4_06321	0	12.9985	hemE Uroporphyrinogen decarboxylase (URO-D)
PMM0584	PMED4_06331	0.000208333	12.646	glgB 1,4-alpha-glucan branching enzyme
PMM0585	PMED4_06341	0.041293	10.4257	conserved hypothetical protein
PMM0586	PMED4_06351	0.0778858	9.78013	conserved hypothetical
PMM0587	PMED4_06361	0.101648	9.46845	conserved hypothetical
PMM0588	PMED4_06371	0.138372	9.01542	conserved hypothetical protein
PMM0589	PMED4_06381	0.0102894	11.4082	conserved hypothetical
PMM0590	PMED4_06391	0.00450472	11.82	proA Gamma-glutamyl phosphate reductase
PMM0591	PMED4_06401	0.0305763	10.6789	folB Possible dihydroneopterin aldolase
PMM0593	PMED4_06421	0.00591837	11.6849	Peptidase family M3
PMM0594	PMED4_06431	0.000294118	12.6278	ndhD putative NADH Dehydrogenase (complex I) subunit(chain 4)
PMM0595	PMED4_06441	0.00350133	11.9331	thrB Homoserine kinase
PMM0596	PMED4_06451	0.0781105	9.77581	Putative glucokinase
PMM0597	PMED4_06461	0.069172	9.92277	thrS Threonyl-tRNA synthetase
PMM0598	PMED4_06471	0.00673114	11.6216	trpS Tryptophanyl-tRNA synthetase
PMM0599	PMED4_06481	0.000390625	12.5423	conserved hypothetical protein
PMM0605	PMED4_06541	0.000212766	12.649	conserved hypothetical protein
PMM0606	PMED4_06551	0.0365194	10.5323	lepB leader peptidase I
PMM0608	PMED4_06571	0.00162896	12.2776	menB Napthoate synthase
PMM0609	PMED4_06581	0	12.7637	Putative ADPglucose--glucosyltransferase (GlgA)
PMM0610	PMED4_06591	0.0223048	10.9148	murF Cytoplasmic peptidoglycan synthetases,N-terminal
PMM0611	PMED4_06601	0.00047619	12.4999	glmU UDP-N-acetylglucosamine pyrophosphorylase
PMM0613	PMED4_06621	0.0210943	10.9574	aroA EPSP synthase (3-phosphoshikimate1-carboxyvinyltransferase)
PMM0614	PMED4_06631	0.0524356	10.2142	conserved hypothetical protein
PMM0615	PMED4_06641	0.0241827	10.852	Possible nitrilase
PMM0616	PMED4_06651	0.107013	9.40555	Cell wall hydrolase/autolysin
PMM0619	PMED4_06681	0.0234341	10.87	acs acetyl-coenzyme A synthetase
PMM0620	PMED4_06691	0.241937	7.99062	conserved hypothetical protein
PMM0621	PMED4_06701	0.0102585	11.4128	dnaQ possible DNA polymerase III, epsilon subunit
PMM0622	PMED4_06711	0.00041958	12.505	conserved hypothetical protein
PMM0623	PMED4_06721	0.0336264	10.6024	hisS Histidyl-tRNA synthetase
PMM0624	PMED4_06731	0.204803	8.33195	possible Hantavirus glycoprotein G2
PMM0626	PMED4_06751	0.0190298	11.025	hypothetical
PMM0627	PMED4_06771	0.00321637	12.0043	pcb light-harvesting complex protein
PMM0628	PMED4_06781	0.0783437	9.77255	possible sodium
PMM0629	PMED4_06791	0.224607	8.13964	conserved hypothetical protein
PMM0630	PMED4_06801	0.0987069	9.50565	GSTTLp28,P28,GSTO1 Glutathione S-transferase N terminus
PMM0631	PMED4_06811	0.0526607	10.2098	possible NADH-Ubiquinone/plastoquinone (comple
PMM0632	PMED4_06821	0.169892	8.67701	Short-chain dehydrogenase/reductase (SDR)superfamily
PMM0633	PMED4_06831	0.00795203	11.5406	crtL2 putative lycopene epsilon cyclase
PMM0634	PMED4_06841	0.129208	9.12849	por, pcr possible light-dependent protochlorophyllideoxido-reductase
PMM0635	PMED4_06851	0.0072296	11.585	small mechanosensitive ion channel, MscS family
PMM0636	PMED4_06861	0.053389	10.1925	Isochorismatase hydrolase family
PMM0637	PMED4_06871	0.0408938	10.4373	fur Ferric uptake regulator family
PMM0638	PMED4_06881	0.177303	8.60119	conserved hypothetical protein
PMM0639	PMED4_06891	0.138397	9.0135	stpA putative glucosylglycerolphosphate phosphatase
PMM0640	PMED4_06901	0.0251074	10.8211	conserved hypothetical protein
PMM0641	PMED4_06911	0.0506287	10.2449	conserved hypothetical protein
PMM0642	PMED4_06921	0.145419	8.92942	cysD putative O-Acetyl homoserine sulfhydrylase
PMM0644	PMED4_06941	0.000952381	12.3663	putative sulfate transporter
PMM0645	PMED4_06951	0.216752	8.21481	FAD linked oxidase, N-terminal
PMM0646	PMED4_06961	0.0142535	11.1977	conserved hypothetical protein
PMM0647	PMED4_06971	0.0353544	10.565	conserved hypothetical protein
PMM0648	PMED4_06981	0.0024735	12.1339	Glucose-methanol-choline (GMC) oxidoreductase
PMM0649	PMED4_06991	0	12.7166	Pentapeptide repeats
PMM0650	PMED4_07001	0.00847943	11.5091	possible LEM domain
PMM0651	PMED4_07011	0.00330532	11.9641	possible VHS domain
PMM0652	PMED4_07021	0.0109502	11.3678	possible 5'-3' exonuclease, C-terminal SAM fol
PMM0653	PMED4_07041	0.0031003	12.0302	gloA Glyoxalase/Bleomycin resistanceprotein/Dioxygenase superfami...
PMM0654	PMED4_07051	0.0507178	10.243	conserved hypothetical protein
PMM0655	PMED4_07061	0.00578288	11.7185	hypothetical
PMM0656	PMED4_07071	0.00163717	12.2688	possible 7TM chemoreceptor
PMM0657	PMED4_07101	0.0185807	11.0404	possible Vanadium/alternative nitrogenase delt
PMM0659	PMED4_07121	0.0032964	11.9558	NAD-dependent DNA ligase N-terminus
PMM0660	PMED4_07161	0.000625	12.4597	possible RNA recognition motif. (a.k.a. RRM, R
PMM0661	PMED4_07171	0.000451128	12.5303	nrdJ ribonucleotide reductase (Class II)
PMM0662	PMED4_07181	0.066707	9.96393	conserved hypothetical protein
PMM0663	PMED4_07191	0.154002	8.8289	prfC peptide-chain-release factor RF-3
PMM0664	PMED4_07201	0.0212798	10.953	conserved hypothetical protein
PMM0666	PMED4_07221	0.0145734	11.181	possible ABC transporter, ATP-binding component
PMM0667	PMED4_07231	0.0939376	9.56828	conserved hypothetical protein
PMM0668	PMED4_07241	0.0150556	11.1657	Conserved hypothetical protein 46
PMM0670	PMED4_07261	0.0206068	10.9728	conserved hypothetical protein
PMM0671	PMED4_07271	0.0228293	10.8899	putative phosphonate ABC transporter
PMM0672	PMED4_07281	0.175169	8.62156	Putative phosphonate ABC transporter
PMM0673	PMED4_07291	0.00388325	11.897	Putative phosphonate binding protein for ABCtransporter
PMM0674	PMED4_07301	0.0225277	10.904	aspC Aminotransferases class-I
PMM0675	PMED4_07311	0.14222	8.96775	Uracil-DNA glycosylase
PMM0676	PMED4_07321	0.0133811	11.2308	gcpE GcpE protein
PMM0677	PMED4_07331	0.0490352	10.2743	carboxyl-terminal processing protease
PMM0679	PMED4_07351	0.00650295	11.638	putative transcripton factor
PMM0680	PMED4_07361	0.00242857	12.1386	conserved hypothetical protein
PMM0681	PMED4_07371	0.00875862	11.4877	conserved hypothetical protein
PMM0682	PMED4_07381	0.0999828	9.48928	aroB 3-dehydroquinate synthase
PMM0683	PMED4_07391	0.036343	10.5363	purK phosphoribosylaminoimidazole carboxylase
PMM0684	PMED4_07401	0.0242686	10.849	possible Zinc finger, C2H2 type
PMM0686	PMED4_07441	0.0772531	9.79658	conserved hypothetical protein
PMM0688	PMED4_07501	0.00736842	11.5725	possible Elongation factor Tu domain 2
PMM0689	PMED4_07541	0.136581	9.0385	hli22 possible high light inducible protein
PMM0691	PMED4_07581	0.0105189	11.3876	conserved hypothetical protein
PMM0692	PMED4_07591	0.0369206	10.5242	possible DDT domain
PMM0693	PMED4_07621	0.117354	9.27362	possible Hepatitis C virus envelope glycoprote
PMM0694	PMED4_07631	0.00322581	12.0081	Short-chain dehydrogenase/reductase (SDR)superfamily
PMM0695	PMED4_07641	0.169452	8.68185	Glutamine amidotransferase class-I
PMM0696	PMED4_07651	0.0131778	11.2502	hypothetical
PMM0697	PMED4_07661	0.000819672	12.3755	possible D12 class N6 adenine-specific DNA met
PMM0701	PMED4_07731	0.00146919	12.3006	possible LysM domain
PMM0702	PMED4_07741	0.0665736	9.96704	possible DUP family
PMM0703	PMED4_07761	0.00791128	11.5439	conserved hypothetical protein
PMM0704	PMED4_07781	0.00211321	12.1869	putative potassium channel, VIC family
PMM0705	PMED4_07791	0.0852235	9.67475	phoB two-component response regulator, phosphate
PMM0707	PMED4_07811	0.0508267	10.2407	possible Lipoprotein
PMM0708	PMED4_07821	0.00947458	11.4571	putative secreted protein
PMM0709	PMED4_07831	0.00143541	12.3099	som possible porin
PMM0710	PMED4_07841	0.138807	9.00905	ABC transporter, substrate binding protein,phosphate
PMM0714	PMED4_07881	0.181031	8.56643	Bacterial regulatory proteins, ArsR family
PMM0715	PMED4_07901	0.0535686	10.1886	possible chorismate binding enzyme
PMM0717	PMED4_07921	0.0312304	10.6621	conserved hypothetical protein
PMM0719	PMED4_07941	0.00268966	12.1152	hypothetical
PMM0720	PMED4_07961	0.213481	8.24674	possible Poly A polymerase regulatory subunit
PMM0722	PMED4_07981	0.0226471	10.8971	hypothetical
PMM0723	PMED4_07991	0.00324786	11.9794	pstC,phoW putative phosphate ABC transporter
PMM0724	PMED4_08001	0.00865248	11.5029	pstA,phoT putative phosphate ABC transporter
PMM0725	PMED4_08011	0.000350877	12.5859	putative phosphate ABC transporter, ATP bindingsubunit
PMM0726	PMED4_08031	0.00326648	11.9839	hypothetical
PMM0727	PMED4_08041	0.137712	9.02777	Serine/threonine specific protein phosphatase
PMM0732	PMED4_08091	0.0853152	9.67243	possible Major surface glycoprotein
PMM0733	PMED4_08101	0.0177513	11.074	conserved hypothetical protein
PMM0734	PMED4_08111	0.138072	9.02048	possible Helix-turn-helix protein, copG family
PMM0737	PMED4_08201	0.00328652	11.9651	hypothetical membrane protein
PMM0738	PMED4_08211	0.0112785	11.3374	conserved hypothetical
PMM0740	PMED4_08241	0.00674374	11.6162	petN Cytochrome b6-f complex subunit VIII
PMM0741	PMED4_08261	0.000357143	12.5877	conserved hypothetical protein
PMM0742	PMED4_08271	0.00292605	12.0773	clpP1 Clp protease subunit
PMM0743	PMED4_08281	0	12.8837	ftsH1 FtsH ATP-dependent protease homolog
PMM0744	PMED4_08291	0.0357546	10.5523	conserved hypothetical protein
PMM0745	PMED4_08301	0.0420436	10.4104	Insulinase family (Peptidase family M16)
PMM0746	PMED4_08311	0.00307927	12.0319	Possible Zn-dependent peptidase
PMM0747	PMED4_08321	0.00309816	12.035	pcyA ferredoxin-dependent biliverdin reductase
PMM0748	PMED4_08331	0.0104882	11.3892	possible ABC transporter component
PMM0749	PMED4_08341	0.0132511	11.2472	ABC-transporter, membrane spanning component
PMM0750	PMED4_08351	0.0694301	9.91917	ABC transporter, ATP-binding component
PMM0751	PMED4_08361	0.00310345	12.045	conserved hypothetical protein
PMM0752	PMED4_08371	0.00678846	11.6126	Glycosyl transferase, family 2
PMM0753	PMED4_08381	0.0601912	10.0774	rps2, rpsB 30S ribosomal protein S2
PMM0754	PMED4_08391	0.00434783	11.838	tsf putative Elongation factor Ts
PMM0755	PMED4_08401	0.0622316	10.0348	possible Adenylate cyclase
PMM0756	PMED4_08411	0.02741	10.754	recG ATP-dependent DNA helicase recG
PMM0757	PMED4_08421	0.0472764	10.3125	D-ala-D-ala dipeptidase
PMM0758	PMED4_08431	0.00884682	11.4854	sir Ferredoxin-sulfite reductase
PMM0759	PMED4_08441	0.0207702	10.9682	glyS Glycyl-tRNA synthetase beta subunit
PMM0760	PMED4_08451	0.0223639	10.911	chlP Aromatic-ring hydroxylase (flavoproteinmonooxygenase)
PMM0761	PMED4_08461	0.0263263	10.7851	putative carboxypeptidase
PMM0762	PMED4_08471	0.00123711	12.3485	typA / bipA tyrosine binding protein
PMM0763	PMED4_08481	0.0773453	9.79441	conserved hypothetical protein
PMM0764	PMED4_08491	0.188497	8.49138	possible ABC transporter, ATP binding component
PMM0765	PMED4_08501	0.0117718	11.3128	possible heme transporter
PMM0766	PMED4_08511	0.000913978	12.3695	rpe, cbbE Ribulose-phosphate 3-epimerase
PMM0767	PMED4_08521	0.00184426	12.2306	glpX, cbbF, fbp Fructose-1,6-bisphosphatase/sedoheptulose-1,7-bisphosphatase
PMM0768	PMED4_08531	0.0033871	11.9445	hemA glutamyl-tRNA reductase
PMM0769	PMED4_08541	0	12.7995	glgC ADP-glucose pyrophosphorylase
PMM0770	PMED4_08551	0.00266892	12.1084	gnd 6-phosphogluconate dehydrogenase
PMM0771	PMED4_08561	0.00869258	11.5013	Putative 6-phosphogluconolactonase (DevB, Pgl)
PMM0774	PMED4_08591	0.000469799	12.4889	ilvD Dihydroxy-acid dehydratase
PMM0775	PMED4_08601	0.0194359	11.0082	conserved hypothetical
PMM0776	PMED4_08611	0.0811229	9.73587	putative uracil phosphoribosyltransferase
PMM0777	PMED4_08621	0.0122337	11.2913	conserved hypothetical protein
PMM0778	PMED4_08631	0.147459	8.90673	cobW putative cobalamin synthesis protein
PMM0779	PMED4_08651	0.0138068	11.2142	conserved hypothetical protein
PMM0780	PMED4_08661	0.00144279	12.3314	purQ (purL, pur4) phosphoribosylformylglycinamidine synthase
PMM0781	PMED4_08671	0.00145729	12.3351	cbbA,cfxA,fbaA,fda Fructose-bisphosphate/sedoheptulose-1,7-bisphosphate aldolase
PMM0782	PMED4_08681	0.00288026	12.0811	putative oxidoreductase
PMM0783	PMED4_08691	0.00389313	11.8985	conserved hypothetical protein
PMM0784	PMED4_08701	0.000206186	12.6419	accD acetyl-CoA carboxylase, beta subunit
PMM0785	PMED4_08711	0.000288462	12.623	prk, cbbP phosphoribulokinase
PMM0786	PMED4_08721	0.000425532	12.5125	leuB 3-isopropylmalate dehydrogenase
PMM0789	PMED4_08751	0.0121513	11.2944	conserved hypothetical protein
PMM0790	PMED4_08761	0.0095777	11.4516	conserved hypothetical protein
PMM0791	PMED4_08771	0.170616	8.66699	conserved hypothetical protein
PMM0792	PMED4_08781	0.210443	8.27778	conserved hypothetical protein
PMM0793	PMED4_08791	0.00584016	11.6961	conserved hypothetical protein
PMM0794	PMED4_08801	0.0409053	10.4378	conserved hypothetical protein
PMM0795	PMED4_08811	0.0283505	10.7261	conserved hypothetical protein
PMM0797	PMED4_08831	0.00289902	12.0877	possible mRNA binding protein
PMM0799	PMED4_08851	0.000353982	12.5862	conserved hypothetical protein
PMM0803	PMED4_08891	0.180466	8.57179	futC, sfuC ABC transporter, ATP binding component, possiblyiron transporter
PMM0805	PMED4_08911	0.232545	8.07294	hypothetical
PMM0807	PMED4_08931	0.0177411	11.0734	possible ABC transporter component, ATP-bindingdomain
PMM0808	PMED4_08941	0.000722892	12.4418	Rieske iron-sulfur protein 2Fe-2S subunit
PMM0809	PMED4_08951	0.00281457	12.0916	possible S1 RNA binding domain
PMM0810	PMED4_08971	0.00660819	11.6302	hypothetical
PMM0811	PMED4_09001	0.0138952	11.2104	possible (AF143461) BdrC3 [Borrelia hermsii]
PMM0812	PMED4_09011	0.01688	11.0966	hypothetical
PMM0821	PMED4_09151	0.246705	7.95019	conserved hypothetical protein
PMM0824	PMED4_09181	0.106263	9.41638	conserved hypothetical protein
PMM0825	PMED4_09191	0.00388175	11.9026	carB carbamoyl-phosphate synthase, large subunit
PMM0826	PMED4_09201	0.185402	8.5189	hypothetical
PMM0827	PMED4_09211	0.00868651	11.4999	ABC transporter, possibly multidrug efflux
PMM0829	PMED4_09231	0.00165179	12.27	tpi, cbbJ Triosephosphate isomerase
PMM0830	PMED4_09241	0.0114545	11.3277	folP putative dihydropteroate synthase
PMM0831	PMED4_09251	0.00127551	12.3428	chlH protoporphyrin IX magnesium chelatase, subunitchlH
PMM0832	PMED4_09261	0.0616144	10.0525	dapB Dihydrodipicolinate reductase
PMM0833	PMED4_09271	0.117264	9.27354	conserved hypothetical protein
PMM0835	PMED4_09291	0.104521	9.43685	conserved hypothetical protein
PMM0838	PMED4_09321	0.0083935	11.5172	possible Nucleoside diphosphate kinase
PMM0842	PMED4_09371	0.106368	9.41421	pmbA possible modulator of DNA gyrase
PMM0844	PMED4_09391	0.000447761	12.53	PNIL34,AT103 phytochrome-regulated gene
PMM0848	PMED4_09431	0.0670686	9.9561	conserved hypothetical protein
PMM0849	PMED4_09441	0.10503	9.43052	conserved hypothetical protein
PMM0850	PMED4_09451	0.0472995	10.311	conserved hypothetical protein
PMM0851	PMED4_09471	0.00147783	12.3238	Putative CbbY homolog
PMM0852	PMED4_09481	0.0421969	10.4065	conserved hypothetical protein
PMM0853	PMED4_09491	0.0328146	10.6224	rpl32, rpmF 50S ribosomal protein L32
PMM0854	PMED4_09501	0.0270012	10.7651	ftsH4 cell division protein FtsH4
PMM0856	PMED4_09521	0.00865009	11.5039	tpx thioredoxin peroxidase
PMM0857	PMED4_09551	0.00321534	12.0131	possible Influenza RNA-dependent RNA polymeras
PMM0858	PMED4_09611	0.00935374	11.4637	hypothetical
PMM0859	PMED4_09641	0.111161	9.35918	hypothetical
PMM0860	PMED4_09691	0.0404757	10.4483	possible Hantavirus glycoprotein G1
PMM0862	PMED4_09721	0.185319	8.52339	putative tRNA/rRNA methyltransferase (SpoUfamily)
PMM0863	PMED4_09731	0.00223443	12.162	cobU/cobP putative cobinamide kinase
PMM0864	PMED4_09741	0.000285714	12.6163	possible Fusion glycoprotein F0.
PMM0866	PMED4_09761	0.113993	9.32023	possible SMC domain N terminal domain
PMM0867	PMED4_09771	0.00586912	11.6923	metG Methionyl-tRNA synthetase
PMM0868	PMED4_09781	0.0152828	11.1559	probable ribonuclease II
PMM0869	PMED4_09791	0.00401496	11.8749	rps18, rpsR 30S Ribosomal protein S18
PMM0870	PMED4_09801	0.00387597	11.9048	rpl33, rpmG 50S Ribosomal protein L33
PMM0871	PMED4_09811	0.00597166	11.6761	pheT Phenylalanyl-tRNA synthetase beta chain
PMM0872	PMED4_09821	0	12.8399	possible Carboxylesterase
PMM0873	PMED4_09831	0.114916	9.30283	possible DnaJ domain
PMM0874	PMED4_09851	0.140463	8.98801	possible ATP adenylyltransferase
PMM0875	PMED4_09861	0.013798	11.2151	conserved hypothetical protein
PMM0876	PMED4_09871	0.0039599	11.8853	conserved hypothetical
PMM0879	PMED4_09901	0.115582	9.29568	CobN cobalamin biosynthetic protein CobN
PMM0880	PMED4_09911	0.205448	8.32417	conserved hypothetical protein
PMM0881	PMED4_09921	0.0292605	10.706	conserved hypothetical protein
PMM0882	PMED4_09931	0.0154905	11.143	uvrC Excinuclease ABC subunit C (UvrC)
PMM0883	PMED4_09941	0.0004	12.5469	conserved hypothetical protein
PMM0884	PMED4_09951	0.0811131	9.73494	coaD putative pantetheine-phosphateadenylyltransferase
PMM0885	PMED4_09961	0.193895	8.43738	dacB, pbp putative D-Ala-D-Ala carboxypeptidase 3 (S13)family
PMM0888	PMED4_09991	0.0927517	9.58255	dapF Diaminopimelate epimerase
PMM0890	PMED4_10011	0.0531921	10.1985	pgi Phosphoglucose isomerase (PGI)
PMM0891	PMED4_10021	0.00391304	11.8986	purN phosphoribosylglycinamide formyltransferase
PMM0892	PMED4_10031	0.00584711	11.7008	argC Semialdehydedehydrogenase
PMM0893	PMED4_10041	0.00466042	11.8157	ribA/ribB possible GTP cyclohydrolase II /3,4-dihydroxy-2-butanone 4-phosphate synthase
PMM0894	PMED4_10051	0.000588235	12.4811	Cyclophilin-type peptidyl-prolyl cis-transisomerase
PMM0895	PMED4_10061	0.0332048	10.6133	conserved hypothetical protein
PMM0896	PMED4_10071	0.00659533	11.6296	dnaJ2 DnaJ2 protein
PMM0897	PMED4_10081	0.00146341	12.3222	dnaK Molecular chaperone DnaK, heat shock proteinhsp70
PMM0898	PMED4_10091	0.0312277	10.66	petF ferredoxin, petF-like protein
PMM0899	PMED4_10101	0.0187549	11.0345	Possible myo-inositol-1(or 4)-monophosphatase
PMM0900	PMED4_10111	0.139456	9.0019	hisZ possible Histidyl-tRNA synthetase
PMM0901	PMED4_10121	0.198007	8.39275	htpG heat shock protein HtpG
PMM0902	PMED4_10131	0.0653688	9.98386	rpl28, rpmB 50S ribosomal protein L28
PMM0903	PMED4_10141	0.031882	10.6455	Alkyl hydroperoxide reductase/ Thiol specificantioxidant/ Mal allergens family protein
PMM0904	PMED4_10151	0.0707868	9.8968	conserved hypothetical protein
PMM0906	PMED4_10171	0	12.7241	psaK Photosystem I PsaK protein (subunit X)
PMM0907	PMED4_10181	0	12.748	Dxs 1-deoxy-D-xylulose 5-phosphate synthase
PMM0908	PMED4_10191	0.0138156	11.2133	ilvA threonine dehydratase
PMM0909	PMED4_10201	0.0225707	10.9016	conserved hypothetical protein
PMM0910	PMED4_10211	0.00608434	11.6688	conserved hypothetical membrane protein
PMM0911	PMED4_10221	0.0198982	10.991	conserved hypothetical protein
PMM0912	PMED4_10231	0.00192771	12.2189	pykF Pyruvate kinase
PMM0913	PMED4_10241	0.035321	10.5639	possible ABC transporter
PMM0915	PMED4_10261	0.247047	7.94479	putative lipoprotein signal peptidase
PMM0916	PMED4_10271	0.0670938	9.95779	conserved hypothetical protein
PMM0917	PMED4_10281	0.11406	9.31437	Pyridoxal-dependent decarboxylase family protein
PMM0920	PMED4_10311	0.00308869	12.0327	glnA Glutamine synthetase, glutamate--ammonia ligase
PMM0921	PMED4_10321	0.0038601	11.908	SAM (and some other nucleotide) bindingmotif
PMM0922	PMED4_10331	0.175012	8.62384	conserved hypothetical protein
PMM0923	PMED4_10341	0.00540773	11.7492	conserved hypothetical protein
PMM0924	PMED4_10351	0.00290735	12.0745	conserved hypothetical protein
PMM0925	PMED4_10361	0.0601533	10.079	conserved hypothetical protein
PMM0926	PMED4_10371	0.000718563	12.4392	psb28 possible Photosystem II reaction center Psb28protein
PMM0928	PMED4_10391	0.00733962	11.5777	secF preprotein translocase subunit
PMM0929	PMED4_10401	0.00145	12.3327	secD preprotein translocase subunit
PMM0930	PMED4_10411	0.00010989	12.6739	pdhB Pyruvate dehydrogenase E1 beta subunit
PMM0931	PMED4_10421	0.139976	8.99461	conserved hypothetical protein
PMM0932	PMED4_10431	0.0251724	10.8175	ispE Putative4-diphosphocytidyl-2C-methyl-D-erythritol kinase (CMK)
PMM0933	PMED4_10441	0.00704762	11.5943	putative rRNA(adenine-N6,N6)-dimethyltransferase
PMM0937	PMED4_10481	0.213688	8.24174	umuC putative UmuC protein
PMM0939	PMED4_10501	0.0099505	11.434	CHC2 zinc finger
PMM0940	PMED4_10511	0.162053	8.74776	Integral membrane protein, DUF6
PMM0941	PMED4_10521	0.00695402	11.6049	possible cAMP phosphodiesterases class-II
PMM0942	PMED4_10531	0.0281286	10.731	ruvA putative holliday junction DNA helicase RuvA
PMM0943	PMED4_10541	0.00542299	11.7544	rps15, rpsO 30S Ribosomal protein S15
PMM0944	PMED4_10551	0.00288525	12.0889	conserved hypothetical protein
PMM0945	PMED4_10561	0.00875217	11.49	dnaE DNA polymerase III, alpha subunit
PMM0946	PMED4_10571	0.0149025	11.1704	gatA Glutamyl-tRNA(Gln) amidotransferase A subunit
PMM0947	PMED4_10581	0.179265	8.58304	conserved hypothetical protein
PMM0948	PMED4_10591	0.00160173	12.2607	tRNA/rRNA methyltransferase (SpoU)
PMM0949	PMED4_10601	0.00148515	12.3261	conserved hypothetical protein
PMM0950	NA	0.000377358	12.6101	unnamed product
PMM0951	PMED4_10611	0.00534783	11.7581	carA, pyrA carbamoyl-phosphate synthase small chain
PMM0952	PMED4_10621	0.00522976	11.7646	trpD/G putative Anthranilate synthase component II
PMM0953	PMED4_10631	0.00495413	11.7924	conserved hypothetical protein
PMM0955	PMED4_10651	0.083257	9.70356	msrA Peptide methionine sulfoxide reductase
PMM0956	PMED4_10661	0.0430682	10.3852	Bacitracin resistance protein BacA
PMM0957	PMED4_10671	0.00196078	12.205	possible GRAM domain
PMM0958	PMED4_10701	0.184513	8.53267	conserved hypothetical
PMM0959	PMED4_10711	0.121221	9.22876	conserved hypothetical protein
PMM0961	PMED4_10731	0.00217228	12.18	Glycoside hydrolase family 13
PMM0963	PMED4_10751	0.00077381	12.4331	ureC Urease alpha subunit
PMM0964	PMED4_10761	0.0008	12.403	ureB Urease beta subunit
PMM0965	PMED4_10771	0	12.8587	ureA Urease gamma subunit
PMM0966	PMED4_10781	0.130431	9.11191	ureD urease accessory protein UreD
PMM0969	PMED4_10811	0.00159483	12.2576	ureG urease accessory protein UreG
PMM0970	PMED4_10821	0.0132851	11.2441	urtA putative urea ABC transporter, substrate bindingprotein
PMM0971	PMED4_10831	0.0976704	9.51924	urtB putative urea ABC transporter
PMM0973	PMED4_10851	0.0754103	9.82418	urtD putative ATP binding subunit of urea ABCtransport system
PMM0974	PMED4_10861	0.200759	8.36743	urtE Putative ATP-binding subunit of urea ABCtransport system
PMM0979	PMED4_10951	0.206869	8.30662	hypothetical
PMM0980	PMED4_10961	0.143185	8.95632	hypothetical
PMM0983	PMED4_11001	0.133958	9.07236	possible ATP synthase protein 8
PMM0984	PMED4_11031	0.0126725	11.2699	possible Josephin
PMM0985	PMED4_11051	0.19491	8.42675	putative PURINE PHOSPHORIBOSYLTRANSFERASE relatedprotein
PMM0986	PMED4_11061	0.044449	10.3617	conserved hypothetical
PMM0987	PMED4_11071	0.00287582	12.0882	rps21, rpsU 30S Ribosomal protein S21
PMM0988	PMED4_11081	0.00161572	12.2633	Helix-hairpin-helix DNA-binding motif class 1
PMM0989	PMED4_11091	0.245428	7.96222	ATP/GTP-binding site motif A (P-loop)
PMM0990	PMED4_11101	0.235369	8.04848	conserved hypothetical protein
PMM0992	PMED4_11131	0.00144231	12.315	conserved hypotheticcal protein
PMM0993	PMED4_11141	0.0020155	12.1958	conserved hypothetical protein
PMM0994	PMED4_11151	0.000573248	12.4648	GCN5-related N-acetyltransferase
PMM0995	PMED4_11161	0.00282392	12.0949	hypothetical
PMM0996	PMED4_11181	0.00216418	12.1794	conserved hypothetical protein
PMM0997	PMED4_11211	0	12.851	possible Protein of unknown function DUF67
PMM0998	PMED4_11231	0.010461	11.3946	conserved hypothetical protein
PMM0999	PMED4_11241	0.119117	9.25279	hypothetical
PMM1000	PMED4_11251	0.205356	8.32371	conserved hypothetical protein
PMM1001	PMED4_11261	0.00837838	11.5157	conserved hypothetical protein
PMM1003	PMED4_11301	0.0152559	11.1586	possible Photosystem II reaction centre N prot
PMM1006	PMED4_11341	0.00565678	11.7336	Glutathione peroxidase
PMM1007	PMED4_11351	0.143582	8.94952	unnamed
PMM1008	PMED4_11361	0.0481414	10.2913	hypothetical
PMM1009	PMED4_11371	0.0756036	9.82124	putative nitrogen regulation protein NifR3 familyhomolog
PMM1010	PMED4_11381	0.101151	9.47448	conserved hypothetical protein
PMM1011	PMED4_11401	0.00654297	11.6325	hypothetical
PMM1013	PMED4_11441	0.0838313	9.69527	conserved hypothetical
PMM1014	PMED4_11451	0.0402866	10.4552	conserved hypothetical protein
PMM1015	PMED4_11461	0.00209924	12.1923	conserved hypothetical protein
PMM1016	PMED4_11481	0.00971524	11.4452	possible Virion host shutoff protein
PMM1018	PMED4_11501	0.0501804	10.2558	hypothetical
PMM1019	PMED4_11541	0.00585921	11.7012	possible Integrin alpha cytoplasmic region
PMM1021	PMED4_11571	0.0951426	9.55125	possible Gram-negative pili assembly chaperone
PMM1024	PMED4_11621	0.015498	11.1437	hypothetical
PMM1025	PMED4_11631	0.0562633	10.1387	putative stress-induced protein OsmC
PMM1026	PMED4_11661	0.0462143	10.3296	conserved hypothetical protein
PMM1028	PMED4_11701	0.00712928	11.5867	conserved hypothetical
PMM1029	PMED4_11721	0.202942	8.34719	ABC transporter component, possibly Mn transport
PMM1031	PMED4_11741	0.00996721	11.4305	ABC transporter, ATP binding domain, possibly Mntransport
PMM1032	PMED4_11751	0.177228	8.60058	ABC transporter, substrate binding protein,possibly Mn.
PMM1033	PMED4_11761	0.00781076	11.5499	Cobalamin synthesis protein/P47K
PMM1034	PMED4_11771	0.0251786	10.8179	G-protein beta WD-40 repeats
PMM1035	PMED4_11801	0.114097	9.31488	possible DNA gyrase/topoisomerase IV, subunit
PMM1038	PMED4_11831	0.223518	8.14914	conserved hypothetical protein
PMM1039	PMED4_11841	0.113024	9.3342	conserved hypothetical protein
PMM1040	PMED4_11851	0.0533169	10.196	Transglutaminase-like superfamily
PMM1042	PMED4_11871	0.000108696	12.6687	conserved hpothetical protein
PMM1043	PMED4_11881	0.0122747	11.2883	possible Borrelia lipoprotein
PMM1044	PMED4_11901	0.162864	8.74002	rbsK possible pfkB family carbohydrate kinase
PMM1047	PMED4_11931	0.00907692	11.4726	conserved hypothetical protein
PMM1048	PMED4_11941	0.00361257	11.92	putative ABC transporter, oligopeptides
PMM1049	PMED4_11951	0.00935484	11.4622	ABC transporter, substrate binding protein,possibly oligopeptides
PMM1050	PMED4_11961	0.0103365	11.4015	conserved hypothetical protein
PMM1051	PMED4_11971	0.00228261	12.1541	thrA,hom Homoserine dehydrogenase
PMM1053	PMED4_11991	0.0836851	9.69787	conserved hypothetical protein
PMM1054	PMED4_12001	0.0572228	10.1195	ruvC Crossover junction endodeoxyribonuclease RuvC
PMM1055	PMED4_12011	0.000837989	12.3808	chlI Protoporphyrin IX Magnesium chelatase, ChlIsubunit
PMM1056	PMED4_12021	0.0611217	10.0593	probable tRNA/rRNA methyltransferase
PMM1057	PMED4_12031	0.00246479	12.1314	cytM cytochrome cM
PMM1060	PMED4_12061	0.198553	8.38728	Glutamine amidotransferase class-I
PMM1061	PMED4_12071	0.219437	8.1883	trxA Thioredoxin
PMM1062	PMED4_12081	0.00998358	11.4306	guaB putative IMP dehydrogenase
PMM1063	PMED4_12091	0.00162996	12.2655	gyrA DNA gyrase/topoisomerase IV, subunit A
PMM1064	PMED4_12101	0.00474654	11.8019	crtL1 putative lycopene beta cyclase
PMM1065	PMED4_12111	0.155043	8.8167	conserved hypothetical protein
PMM1066	PMED4_12121	0.00846429	11.5087	leuA 2-isopropylmalate synthase
PMM1067	PMED4_12131	0.00137056	12.3391	possible Adenoviral fiber protein (repeat/shaf
PMM1069	PMED4_12151	0.0418087	10.4149	folD putuative bifunctional Methylenetetrahydrofolatedehydrogenase Methenyltetrahydrofolate/cyclohydrolase
PMM1070	PMED4_12161	0.205534	8.32486	crtE Polyprenyl synthetase
PMM1071	PMED4_12171	0.153579	8.83971	conserved hypothetical protein
PMM1072	PMED4_12181	0.004662	11.8114	cbiA,cobB putative Cobyrinic acid a,c-diamide synthase
PMM1073	PMED4_12191	0.000111111	12.6747	Putative glucose 6-phosphate dehydrogenaseeffector OpcA
PMM1074	PMED4_12201	0.000842697	12.385	zwf Glucose-6-phosphate dehydrogenase
PMM1075	PMED4_12211	0.238055	8.02728	petH ferredoxin-NADP oxidoreductase (FNR)
PMM1076	PMED4_12221	0.0687258	9.9324	conserved hypothetical protein
PMM1077	PMED4_12231	0.0734869	9.84764	two-component sensor histidine kinase
PMM1078	PMED4_12241	0.0208071	10.9665	conserved hypothetical
PMM1079	PMED4_12251	0.123463	9.20359	possible Villin headpiece domain
PMM1080	PMED4_12261	0.000957447	12.3668	prpS Ribose-phosphate pyrophosphokinase
PMM1081	PMED4_12271	0.0016087	12.2613	malQ Putative 4-alpha-glucanotransferase
PMM1082	PMED4_12281	0.10927	9.38065	possible Helix-turn-helix
PMM1083	PMED4_12291	0.0351698	10.5712	possible kinase
PMM1084	PMED4_12301	0.00867725	11.5013	cad Orn/Lys/Arg decarboxylases family 1
PMM1085	PMED4_12311	0.0073546	11.5719	Phosphatidate cytidylyltransferase
PMM1086	PMED4_12321	0.0601435	10.0782	todF Alpha/beta hydrolasefold
PMM1087	PMED4_12331	0.219275	8.19065	gldA putative glycerol dehydrogenase
PMM1089	PMED4_12351	0.201665	8.35835	putative ribosomal-protein-alanineacetyltransferase
PMM1090	PMED4_12361	0.00581109	11.6988	lysA Diaminopimelate decarboxylase
PMM1091	PMED4_12371	0.153505	8.8393	conserved hypothetical protein
PMM1092	PMED4_12381	0.0783185	9.77198	uppS Undecaprenyl pyrophosphate synthetase (UPPS)
PMM1093	PMED4_12391	0.00309375	12.0444	BioB Biotin synthase
PMM1094	PMED4_12401	0.0572587	10.12	conserved hypothetical protein
PMM1095	PMED4_12411	0.0680278	9.94292	F2J10.13 conserved hypothetical protein
PMM1096	PMED4_12421	0.0166934	11.1041	lipA,lip Lipoate synthase
PMM1097	PMED4_12431	0.011315	11.3395	recR RecR protein
PMM1098	PMED4_12441	0	12.821	psbP photosystem II oxygen evolving complex proteinPsbP
PMM1099	PMED4_12451	0.0225309	10.9051	ABC transporter, multidrug efflux family
PMM1100	PMED4_12461	0.0359761	10.5477	hypothetical
PMM1101	PMED4_12471	0.00473441	11.8041	putative ATP-dependent RNA helicase
PMM1102	PMED4_12481	0.0542341	10.1741	recD possible exodeoxyribonuclease V 67 kDpolypeptide
PMM1103	PMED4_12491	0.126214	9.16924	recB possible UvrD/REP helicase subunit B
PMM1107	PMED4_12531	0.0596542	10.0889	pdxJ Pyridoxal phosphate biosynthetic protein PdxJ
PMM1108	PMED4_12541	0.0276905	10.7442	Phospholipid and glycerol acyltransferase (from'motifs_6.msf')
PMM1109	PMED4_12551	0.000804598	12.4038	conserved hypothetical protein
PMM1110	PMED4_12561	0.00583333	11.7081	BolA-like protein
PMM1111	PMED4_12571	0.0105024	11.3875	Glutaredoxin-related protein
PMM1112	PMED4_12581	0.0454667	10.3447	conserved hypothetical protein
PMM1113	PMED4_12591	0.00470998	11.8075	two-component response regulator
PMM1116	PMED4_12621	0.0206203	10.9733	gidA NAD binding site
PMM1118	PMED4_12641	0.0110109	11.3654	hli4 possible high light inducible protein
PMM1119	PMED4_12651	0	12.9643	som possible porin
PMM1120	PMED4_12661	0.0176463	11.079	Sulfotransferase
PMM1121	PMED4_12671	0	12.7338	som possible porin
PMM1124	PMED4_12721	0.00037037	12.606	possible Natural resistance-associated macroph
PMM1125	PMED4_12731	0.0270047	10.7646	possible Bacterial regulatory proteins, deoR f
PMM1126	PMED4_12741	0.134036	9.07093	Domain of unknown function DUF33
PMM1131	PMED4_12801	0.00599598	11.6708	conserved hypothetical protein
PMM1132	PMED4_12841	0.0115988	11.3207	conserved hypothetical protein
PMM1133	PMED4_12851	0.00320475	12.0146	conserved hypothetical protein
PMM1134	PMED4_12881	0.00255245	12.1219	possible Phosphatidylinositol-specific phospho
PMM1135	PMED4_12891	0.116054	9.28946	hli14 possible high light inducible protein
PMM1138	PMED4_12961	0.00326923	11.9543	probable GTP-binding protein
PMM1139	PMED4_12971	0.00330556	11.9591	possible membrane fusion protein
PMM1140	PMED4_12981	0.0154856	11.1458	polA DNA polymerase I
PMM1141	PMED4_12991	0.0472838	10.3139	cysS Cysteinyl-tRNA synthetase
PMM1142	PMED4_13001	0	12.7747	dxr 1-deoxy-D-xylulose 5-phosphate reductoisomerase
PMM1143	PMED4_13011	0.028524	10.7228	conserved hypothetical protein
PMM1144	PMED4_13021	0.0481294	10.2918	conserved hypothetical protein
PMM1145	PMED4_13031	0.00163636	12.2779	pntB putative nicotinamide nucleotidetranshydrogenase, subunit beta
PMM1146	PMED4_13041	0.00150943	12.2958	pntA-2 putative nicotinamide nucleotidetranshydrogenase, subunit alpha 2 (A2)
PMM1147	PMED4_13051	0.00198444	12.1997	pntA-1 putative nicotinamide nucleotidetranshydrogenase, subunit alpha 1 (A1)
PMM1148	PMED4_13061	0	13.1565	possible EF-1 guanine nucleotide exchange doma
PMM1149	PMED4_13071	0.13777	9.02611	conserved hypothetical
PMM1150	PMED4_13081	0.00645669	11.6417	putative thioredoxin reductase
PMM1151	PMED4_13091	0.112891	9.33646	infA translation initiation factor IF-1
PMM1152	PMED4_13111	0.00173729	12.2457	ycf39 putative chaperon-like protein for quinonebinding in photosystem II
PMM1154	PMED4_13141	0.000813953	12.4194	ilvH Acetolactate synthase small subunit
PMM1156	PMED4_13161	0.0468126	10.3193	photosystem I assembly related protein Ycf4
PMM1157	PMED4_13171	0.00524123	11.7652	psbD Photosystem II PsbD protein (D2)
PMM1158	PMED4_13181	0.00390306	11.8986	psbC Photosystem II PsbC protein (CP43)
PMM1159	PMED4_13191	0.154114	8.82901	Maf-like protein
PMM1161	PMED4_13211	0.0185566	11.0404	conserved hypothetical protein
PMM1162	PMED4_13221	0.0311534	10.6642	conserved hypothetical protein
PMM1163	PMED4_13241	0.0345614	10.584	possible Trehalase
PMM1164	PMED4_13281	0.0408604	10.4367	futA,sfuA, idiA putative iron ABC transporter, substrate bindingprotein
PMM1165	PMED4_13291	0.0277624	10.7422	glyQ Glycyl-tRNA synthetase alpha subunit
PMM1166	PMED4_13301	0.00662136	11.6287	conserved hypothetical protein
PMM1167	PMED4_13311	0.00267797	12.1087	Macrophage migration inhibitory factor family
PMM1169	PMED4_13341	0	12.7186	hypothetical
PMM1170	PMED4_13351	0.048993	10.2768	conserved hypothetical protein
PMM1171	PMED4_13361	0.0025784	12.1191	isiB Flavodoxin
PMM1174	PMED4_13391	0.00162037	12.2877	hypothetical
PMM1175	PMED4_13401	0.195232	8.42118	possible AEC transporter family, substrateunknown
PMM1176	PMED4_13411	0.0227595	10.8918	possible Helix-turn-helix protein, copG family
PMM1177	PMED4_13421	0.00147059	12.3236	conserved hypothetical protein
PMM1178	PMED4_13431	0.000833333	12.3801	Glycosyl transferases group 1
PMM1179	PMED4_13441	0.0157666	11.1352	putative SMR family transporter, possible pecMhomologue
PMM1180	PMED4_13451	0.0134049	11.2296	sppA signal peptide peptidase SppA (protease IV)
PMM1181	PMED4_13461	0.0547271	10.1663	tyrA Chorismate mutase
PMM1182	PMED4_13471	0.000387597	12.5413	conserved hypothetical protein
PMM1183	PMED4_13481	0.00172269	12.2455	rpl34, rpmH 50S ribosomal protein L34
PMM1184	PMED4_13491	0.00362205	11.921	rnpA Bacterial ribonuclease P protein component
PMM1185	PMED4_13501	0.00182927	12.227	conserved hypothetical protein
PMM1187	PMED4_13521	0.0914111	9.60166	AAA ATPase superfamily
PMM1188	PMED4_13531	0.00498866	11.7856	serS Seryl-tRNA synthetase
PMM1189	PMED4_13541	0.0195396	11.0026	conserved hypothetical protein
PMM1190	PMED4_13551	0.00993464	11.4298	rps14, rpsN 30S Ribosomal protein S14
PMM1191	PMED4_13561	0.0109048	11.3707	pnp polyribonucleotide nucleotidyltransferase
PMM1192	PMED4_13571	0.0296141	10.6971	CysQ protein homolog
PMM1193	PMED4_13581	0.0305856	10.6767	putative tetrapyrrole methylase family protein
PMM1195	PMED4_13591	0.00569328	11.722	conserved hypothetical protein
PMM1196	PMED4_13611	0.0504004	10.2516	manC GDP-mannose pyrophosphorylase
PMM1197	PMED4_13621	0.00221818	12.1597	conserved hypothetical protein
PMM1199	PMED4_13641	0.107109	9.40327	conserved hypothetical protein
PMM1200	PMED4_13651	0.000621118	12.4558	Glycosyl transferase, family 2
PMM1201	PMED4_13661	0.0220075	10.9286	Putative CDP-tyvelose-2-epimerase (RfbE)
PMM1202	PMED4_13671	0.0467176	10.3212	possible nucleoside-diphosphate-sugar epimerase
PMM1203	PMED4_13681	0.0121674	11.2988	rfbG CDP-glucose 4,6-dehydratase
PMM1204	PMED4_13691	0.00115183	12.3558	ddhA, rfbF glucose-1-phosphate cytidylyltransferase
PMM1205	PMED4_13701	0.0181617	11.0559	NDP-hexose 3,4-dehydratase
PMM1206	PMED4_13711	0.000403226	12.5511	hypothetical protein
PMM1207	PMED4_13721	0.0411006	10.4322	Putative fucose synthetase
PMM1208	PMED4_13731	0.0111008	11.3604	gmd GDPmannose 4,6-dehydratase
PMM1209	PMED4_13741	0.0310774	10.6662	galE UDP-glucose-4-epimerase
PMM1210	PMED4_13751	0.0776744	9.78603	Putative nucleotide sugar epimerase
PMM1211	PMED4_13761	0.167035	8.7022	possible polysaccharide export or synthesisprotein
PMM1212	PMED4_13771	0.00469907	11.8068	conserved hypothetical protein
PMM1213	PMED4_13781	0.0149093	11.1714	Glycosyl transferases group 1
PMM1216	PMED4_13811	0.223637	8.14955	Putative sugar-phosphate nucleotidyl transferase
PMM1217	PMED4_13821	0.00498861	11.788	putative phosphoheptose isomerase
PMM1218	PMED4_13831	0.0154918	11.1454	rfaE putative ADP-heptose synthase
PMM1219	PMED4_13841	0.000423729	12.5663	putative nucleoside-diphosphate sugar epimerase
PMM1220	PMED4_13851	0.0108294	11.3737	putative glycosyl transferase
PMM1221	PMED4_13861	0.0618491	10.0416	Glycosyl transferase, group 1
PMM1224	PMED4_13891	0.0550486	10.1594	gumB putative polysaccharide export protein
PMM1226	PMED4_13911	0.188362	8.4913	conserved hypothetical protein
PMM1227	PMED4_13921	0.00464953	11.8147	putative UDP-N-acetylglucosamine-1-phosphatetransferase
PMM1228	PMED4_13931	0.000114943	12.6872	hypothetical protein
PMM1229	PMED4_13941	0.0152348	11.1582	Dehydrogenase, E1 component
PMM1230	PMED4_13951	0.00514349	11.7701	dehydrogenase E1 component beta subunit
PMM1231	PMED4_13961	0.0090411	11.4747	conserved hypothetical
PMM1232	PMED4_13971	0.0231349	10.8803	methyltransferase
PMM1233	PMED4_13981	0.0148184	11.1741	rfbD putative dTDP-4-dehydrorhamnose reductase
PMM1234	PMED4_13991	0.00162162	12.2772	Zinc-containing alcohol dehydrogenasesuperfamily
PMM1235	PMED4_14001	0.0250896	10.8222	possible N-terminal fragment of transketolase
PMM1236	PMED4_14011	0.00319527	12.014	unknown
PMM1237	PMED4_14021	0.0181307	11.0586	conserved hypothetical protein
PMM1238	PMED4_14031	0.053761	10.1849	conserved hypothetical protein
PMM1239	PMED4_14041	0.00243728	12.1447	hetA ABC transporter transmembrane region
PMM1240	PMED4_14051	0.00873702	11.4896	methyltransferase
PMM1241	PMED4_14061	0.0715631	9.88605	hypothetical protein
PMM1243	PMED4_14081	0.0194352	11.0092	possible methyltransferase
PMM1244	PMED4_14091	0.00306502	12.0419	hypothetical protein
PMM1245	PMED4_14101	0.0222112	10.9175	conserved hypothetical protein
PMM1246	PMED4_14111	0.00574423	11.7197	Carbamoyltransferase
PMM1247	PMED4_14121	0.0133189	11.2411	hypothetical protein
PMM1249	PMED4_14141	0.0551359	10.1563	conserved hypothetical protein
PMM1250	PMED4_14161	0.0180815	11.063	conserved hypothetical protein
PMM1251	PMED4_14171	0.00330601	11.9522	Carbamoyltransferase
PMM1252	PMED4_14181	0.0715588	9.88422	possible acetyltransferase
PMM1253	PMED4_14191	0.00327684	11.9712	possible methyltransferase
PMM1254	PMED4_14201	0.0353595	10.564	putative glycosyl transferase, family 2
PMM1255	PMED4_14211	0.00795956	11.5381	hypothetical protein
PMM1256	PMED4_14221	0.0178628	11.069	putative glycosyl transferase, family 2
PMM1257	PMED4_14231	0.000818713	12.42	possible dTDP-glucose 4,6-dehydratase
PMM1259	PMED4_14251	0.0353493	10.566	pyridoxal-phosphate-dependent aminotransferase
PMM1260	PMED4_14261	0.213397	8.24606	Nucleoside-diphosphate-sugar epimerase
PMM1261	PMED4_14271	0.0137607	11.2178	ugd UDP-glucose 6-dehydrogenase
PMM1262	PMED4_14281	0.00566879	11.7343	lexA SOS function regulatory protein, LexA repressor
PMM1263	PMED4_14291	0.00596349	11.6793	Aspartate and ornithine carbamoyltransferasefamily
PMM1264	PMED4_14301	0	12.8218	ftsH3 cell division protein FtsH3
PMM1265	PMED4_14311	0.0189637	11.0285	ribD putativeDiaminohydroxyphosphoribosylaminopyrimidine deaminase and5-amino-6-(5-phosphoribosylamino)uracil reductase
PMM1266	PMED4_14321	0.021627	10.9396	conserved hypothetical protein
PMM1267	PMED4_14331	0.0223733	10.9091	conserved hypothetical
PMM1268	PMED4_14341	0.155109	8.81742	cobL putative precorrin-6y methylase
PMM1269	PMED4_14351	0.023293	10.8739	predicted sugar kinase
PMM1270	PMED4_14361	0.0133525	11.2368	pheS Phenylalanyl-tRNA synthetase alpha chain
PMM1271	PMED4_14371	0.0128006	11.2657	surE Survival protein SurE
PMM1272	PMED4_14381	0.00341463	11.9461	conserved hypothetical protein
PMM1273	PMED4_14391	0.0961054	9.53949	ribF putative riboflavin kinase/FAD synthase
PMM1278	PMED4_14441	0.0993368	9.49801	putative circadian phase modifier CpmA homolog
PMM1279	PMED4_14451	0.00945854	11.4567	conserved hypothetical protein
PMM1281	PMED4_14471	0.00011236	12.6819	GTP-binding protein ERA homolog
PMM1283	PMED4_14491	0.000416667	12.5598	conserved hypothetical protein
PMM1284	PMED4_14501	0.106797	9.40914	phoH,psiH PhoH-like phosphate starvation-inducible protein
PMM1285	PMED4_14511	0.00540948	11.7524	rps16, rpsP 30S Ribosomal protein S16
PMM1286	PMED4_14521	0.00587137	11.7012	ffh signal recognition particle protein (SRP54)
PMM1287	PMED4_14531	0.00325714	11.9827	conserved hypothetical protein
PMM1288	PMED4_14541	0.00291667	12.077	pdhA Pyruvate dehydrogenase E1 alpha subunit
PMM1289	PMED4_14551	0.0160054	11.1276	Type II alternative RNA polymerase sigma factor,sigma-70 family
PMM1290	PMED4_14561	0.0232767	10.8761	Uncharacterized protein familyUPF0031
PMM1291	PMED4_14571	0.00389873	11.8938	tRNA methyl transferase
PMM1292	PMED4_14581	0.0761725	9.81058	possible apolipoprotein n-acyltransferase
PMM1293	PMED4_14591	0.0412435	10.4285	FKBP-type peptidyl-prolyl cis-trans isomerase(PPIase)
PMM1294	PMED4_14601	0.0180759	11.0604	putative nickel-containing superoxide dismutaseprecursor (NISOD)
PMM1295	PMED4_14611	0.082866	9.71088	putative signal peptidase
PMM1296	PMED4_14621	0.0758056	9.81813	marine cyanobacterial conserved hypothetical
PMM1297	PMED4_14631	0.0064902	11.6376	trpC Indole-3-glycerol phosphate synthase
PMM1298	PMED4_14641	0.000119048	12.6937	lpdA putative dihydrolipoamide dehydrogenase
PMM1299	PMED4_14651	0.0617013	10.0462	spoU tRNA/rRNA methyltransferase (SpoU)
PMM1300	PMED4_14661	0.00961214	11.4512	putative murA UDP-N-glucosamine 1-carboxyvinyltransferase
PMM1301	PMED4_14681	0.00849192	11.5095	argD Aminotransferase class-IIIpyridoxal-phosphate
PMM1302	PMED4_14691	0.151276	8.86918	folC putuative bifunctionalDihydrofolate/Folylpolyglutamate synthase
PMM1303	PMED4_14701	0.191264	8.46192	conserved hypothetical protein
PMM1304	PMED4_14711	0.0275898	10.7473	codA possible cytosine deaminase
PMM1305	PMED4_14721	0.0392644	10.4767	conserved hypothetical protein
PMM1306	PMED4_14731	0.072416	9.86736	ddlA D-alanine--D-alanine ligase
PMM1307	PMED4_14741	0.000437956	12.5229	conserved hypothetical protein
PMM1308	PMED4_14751	0.0725996	9.86179	conserved hypothetical protein
PMM1309	PMED4_14761	0.0117594	11.3137	ftsZ Cell division protein FtsZ
PMM1310	PMED4_14771	0.00891938	11.481	panB putative Ketopantoate hydroxymethyltransferase
PMM1311	PMED4_14781	0.0617235	10.0474	Oxygen-independent coproporphyrinogen IIIoxidase
PMM1312	PMED4_14791	0	12.7231	conserved hypothetical protein
PMM1313	PMED4_14801	0.000344828	12.5717	clpP4 Clp protease proteolytic subunit
PMM1314	PMED4_14811	0	12.7206	clpP3 Clp protease proteolytic subunit
PMM1315	PMED4_14821	0.0145938	11.1825	ilvC Ketol-acid reductoisomerase
PMM1316	PMED4_14831	0.0715967	9.88452	cobD putative cobalamin biosynthetic protein
PMM1317	PMED4_14841	0.0363715	10.5367	hli13 possible high light inducible protein
PMM1319	PMED4_14871	0.0368421	10.526	possible Beta-lactamase
PMM1320	PMED4_14881	0.00745318	11.5667	hypothetical
PMM1321	PMED4_14891	0.00325779	11.9719	Bacterial histone-like DNA-binding protein
PMM1322	PMED4_14901	0.00307692	12.0392	glgX Putative isoamylase
PMM1323	PMED4_14911	0.0311955	10.6618	putative GPH family sugar transporter
PMM1324	PMED4_14921	0.0879651	9.6424	possible transporter, membrane component
PMM1325	PMED4_14931	0.0262632	10.7871	conserved hypothetical protein
PMM1326	PMED4_14941	0.0481433	10.2911	conserved hypothetical protein
PMM1327	PMED4_14951	0.154066	8.83249	conserved hypothetical protein
PMM1328	PMED4_14961	0.0194878	11.0067	pyrF orotidine 5'-phosphate decarboxylase
PMM1329	PMED4_14971	0.00964706	11.4478	tyrS Tyrosyl-tRNA synthetase
PMM1330	PMED4_14981	0.185186	8.52336	conserved hypothetical protein
PMM1331	PMED4_14991	0.0473834	10.3085	conserved hypothetical protein
PMM1332	PMED4_15001	0.219708	8.18566	Cytosol aminopeptidase
PMM1333	PMED4_15011	0.012069	11.3014	Peptide methionine sulfoxide reductase
PMM1334	PMED4_15021	0.00552463	11.7441	lpxB Lipid-A-disaccharide synthetase
PMM1335	PMED4_15031	0.000410959	12.5021	lpxA UDP-N-acetylglucosamine acyltransferase
PMM1336	PMED4_15041	0.000576923	12.4688	Putative (3R)-hydroxymyristoyl-[acyl carrierprotein] dehydratase
PMM1337	PMED4_15051	0.0609152	10.0643	lpxC UDP-3-0-acyl N-acetylglucosamine deacetylase
PMM1338	PMED4_15061	0.0310987	10.6654	chloroplast outer envelope membrane proteinhomolog
PMM1339	PMED4_15071	0.00497738	11.7839	purC SAICAR synthetase
PMM1341	PMED4_15091	0.245295	7.9648	nblS two-component sensor histidine kinase
PMM1342	PMED4_15101	0.164189	8.72699	kaiC possible circadian clock protein KaiC
PMM1343	PMED4_15111	0.00461176	11.8179	kaiB possible circadian oscillation regulator KaiB
PMM1344	PMED4_15121	0.0225676	10.9006	rpl21, rplU 50S ribosomal protein L21
PMM1345	PMED4_15131	0.00503326	11.7739	rpl27, rpmA 50S ribosomal protein L27
PMM1346	PMED4_15141	0.00169421	12.2424	conserved hypothetical protein
PMM1348	PMED4_15161	0.0131095	11.2535	spoIID possible sporulation protein SpoIID
PMM1349	PMED4_15171	0	12.7342	conserved hypothetical protein
PMM1350	PMED4_15181	0.000381679	12.5376	Pentapeptide repeats
PMM1351	PMED4_15191	0.012194	11.2966	conserved hypothetical protein
PMM1353	PMED4_15211	0.103074	9.45206	prmA putative methyltransferase for Ribosomal proteinL11
PMM1354	PMED4_15221	0.00628458	11.6492	serA putative D-3-phosphoglycerate dehydrogenase(PGDH)
PMM1355	PMED4_15231	0.153624	8.8416	conserved hypothetical protein
PMM1356	PMED4_15241	0.0207809	10.9665	conserved hypothetical protein
PMM1357	PMED4_15251	0.0133573	11.2391	Steroid 5-alpha reductase, C-terminal domain
PMM1359	PMED4_15281	0.00398515	11.8726	conserved hypothetical protein
PMM1361	PMED4_15301	0.0697067	9.91239	Short-chain dehydrogenase/reductase (SDR)superfamily
PMM1363	PMED4_15331	0.0153086	11.1526	hypothetical
PMM1364	PMED4_15341	0.0278226	10.7398	murD UDP-N-acetylmuramoylalanine--D-glutamate ligase
PMM1365	PMED4_15351	0.113961	9.31864	possible MATH domain
PMM1366	PMED4_15361	0.0161456	11.1213	DUF209
PMM1369	PMED4_15401	0.000117647	12.6905	GAF domain
PMM1370	PMED4_15411	0.129601	9.12256	conserved hypothetical protein
PMM1371	PMED4_15441	0.023297	10.8743	conserved hypothetical protein
PMM1372	PMED4_15461	0.011747	11.3142	conserved hypothetical protein
PMM1373	PMED4_15521	0.00212121	12.1872	conserved hypothetical protein
PMM1374	PMED4_15541	0.0427921	10.3925	possible Type I restriction modification DNA s
PMM1375	PMED4_15551	0.152785	8.85435	possible M protein repeat
PMM1377	PMED4_15581	0.0226805	10.8955	possible dihydroflavonol-4-reductase (maize,petunia, tomato)...
PMM1378	PMED4_15591	0.199248	8.38015	des,yocE Fatty acid desaturase, type 2
PMM1379	PMED4_15641	0.00374026	11.9145	putative dape gene and orf2
PMM1380	PMED4_15661	0.0719017	9.87579	unknown
PMM1382	PMED4_15691	0.0262102	10.7908	fatty acid desaturase, type 2
PMM1383	PMED4_15711	0.00079096	12.3987	conserved hypothetical protein
PMM1384	PMED4_15731	0.00867958	11.501	hli12 possible high light inducible protein
PMM1385	PMED4_15741	0.00214286	12.1809	hli11 possible high light inducible protein
PMM1386	PMED4_15811	0.131097	9.1029	possible permease
PMM1387	PMED4_15821	0.0113323	11.3416	hypothetical
PMM1388	PMED4_15831	0.00833942	11.5257	conserved hypothetical protein
PMM1389	PMED4_15841	0.0100326	11.4244	possible Trypsin
PMM1390	PMED4_15861	0.0308876	10.6691	hli10 possible high light inducible protein
PMM1391	PMED4_15871	0.0716073	9.8848	possible Helix-turn-helix protein, copG family
PMM1392	PMED4_15881	0.061575	10.0523	possible Heat-labile enterotoxin alpha chain
PMM1393	PMED4_15891	0.0606775	10.0699	possible Carbon storage regulator
PMM1395	PMED4_15911	0.0847719	9.68094	hypothetical
PMM1401	PMED4_15991	0.00696737	11.6054	conserved hypothetical
PMM1402	PMED4_16011	0.00836364	11.5223	unnamed
PMM1406	PMED4_16071	0.00420538	11.8567	hypothetical
PMM1407	PMED4_16081	0.0322148	10.6349	possible SRP19 protein
PMM1408	PMED4_16091	0.0392865	10.4755	hypothetical
PMM1409	PMED4_16101	0	12.8572	possible Rubredoxin
PMM1412	PMED4_16171	0	12.7538	conserved hypothetical protein
PMM1413	PMED4_16181	0.235358	8.0498	conserved hypothetical
PMM1414	PMED4_16191	0.00801835	11.5346	unnamed
PMM1415	PMED4_16201	0.0535721	10.1896	possible UBX domain
PMM1416	PMED4_16211	0.0015814	12.2878	conserved hypothetical
PMM1417	PMED4_16231	0.0225399	10.9005	Staphylococcus nuclease (SNase) homologues
PMM1418	PMED4_16241	0.197715	8.39665	possible Voltage gated chloride channel
PMM1419	PMED4_16251	0.027078	10.7628	possible ATP synthase B/B' CF(0)
PMM1421	PMED4_16281	0.0177616	11.0751	possible Gibberellin regulated protein
PMM1422	PMED4_16291	0.0696055	9.91507	conserved hypothetical protein
PMM1425	PMED4_16331	0.126713	9.16244	Serine proteases, trypsin family
PMM1428	PMED4_16361	0.0774104	9.79222	conserved hypothetical protein
PMM1429	PMED4_16371	0.0459202	10.3362	conserved hypothetical protein
PMM1432	PMED4_16401	0.185405	8.51746	putative DnaK-type molecular chaperone (HSP70family)
PMM1433	PMED4_16411	0.0495382	10.2665	Phosphoribosyl transferase
PMM1434	PMED4_16431	0	12.7966	pgmI Phosphoglycerate mutase, co-factor-independent(iPGM)
PMM1435	PMED4_16441	0.00557447	11.7367	conserved hypothetical protein
PMM1436	PMED4_16451	0.00265101	12.1057	groEL GroEL protein (Chaperonin cpn60)
PMM1437	PMED4_16461	0.003207	12.0035	groES GroES protein (Chaperonin cpn10)
PMM1438	PMED4_16471	0	12.7441	atpB ATP synthase beta subunit, central region
PMM1439	PMED4_16481	0	12.8574	atpC,atpE ATP synthase, Epsilon subunit
PMM1440	PMED4_16491	0.00231047	12.1506	conserved hypothetical protein
PMM1442	PMED4_16511	0.00030303	12.6368	pepP putative aminopeptidase P
PMM1443	PMED4_16521	0.000384615	12.5398	Domain of unknown function DUF21
PMM1444	PMED4_16531	0.00973244	11.4448	conserved hypothetical protein
PMM1445	PMED4_16541	0.00675676	11.6163	Putative nicotinate-nucleotideadenylyltransferase
PMM1446	PMED4_16551	0.00288961	12.0877	Carbon-nitrogen hydrolase
PMM1447	PMED4_16561	0.0102273	11.4166	conserved hypothetical protein
PMM1448	PMED4_16571	0.00328691	11.9615	conserved hypothetical protein
PMM1449	PMED4_16581	0.00183673	12.2293	petF ferredoxin
PMM1450	PMED4_16591	0	13.0334	atpC ATP synthase gamma subunit
PMM1451	PMED4_16601	0	12.834	atpA ATP synthase alpha subunit, central region
PMM1452	PMED4_16611	0	12.7715	atpH,atpD ATP synthase, delta (OSCP) subunit
PMM1453	PMED4_16621	0	12.7714	atpF ATP synthase B/B' CF(0)
PMM1454	PMED4_16631	0	12.7871	atpG ATP synthase B/B' CF(0)
PMM1455	PMED4_16641	0	12.7398	Eubacterial and plasma membrane ATP synthasesubunit C
PMM1456	PMED4_16651	0.000413223	12.5567	atpI ATP synthase A subunit
PMM1457	PMED4_16661	0	12.6992	atp1 possible ATP synthase subunit 1
PMM1458	PMED4_16671	0.00171548	12.2451	ftsW Cell division protein FtsW
PMM1459	PMED4_16681	0.170401	8.67008	ccdA putative c-type cytochrome biogenesis proteinCcdA
PMM1461	PMED4_16701	0.0142475	11.1972	conserved hypothetical protein
PMM1462	PMED4_16711	0.0245389	10.8398	conserved hypothetical protein
PMM1463	PMED4_16721	0.199128	8.38241	glnB Nitrogen regulatory protein P-II
PMM1464	PMED4_16731	0.137675	9.02604	FtsJ cell division protein
PMM1465	PMED4_16741	0.000444444	12.5294	purB Fumarate lyase
PMM1466	PMED4_16751	0	12.8105	fumC Fumarate lyase
PMM1467	PMED4_16761	0	12.6957	putative DNA helicase
PMM1468	PMED4_16771	0.0548978	10.1621	bioF putative 8-amino-7-oxononanoate synthase
PMM1469	PMED4_16781	0.0413257	10.426	conserved hypothetical
PMM1471	PMED4_16801	0.00989983	11.4405	BioD putative Dethiobiotin synthase
PMM1472	PMED4_16811	0.0099509	11.4303	BioA putative diaminopelargonic acid synthase
PMM1473	PMED4_16821	0.0108594	11.3728	conserved hypothetical protein
PMM1474	PMED4_16831	0.141393	8.97725	DnaJ-like protein
PMM1478	PMED4_16871	0.0682146	9.93961	conserved hypothetical protein
PMM1479	PMED4_16881	0.123168	9.2072	conserved hypothetical protein
PMM1480	PMED4_16891	0.196058	8.41129	conserved hypothetical protein
PMM1481	PMED4_16911	0.241369	7.99646	conserved hypothetical protein
PMM1482	PMED4_16921	0.0602865	10.0749	hli3 possible high light inducible protein
PMM1483	PMED4_16931	0.0124779	11.2817	rpoC2 RNA polymerase beta prime subunit
PMM1484	PMED4_16941	0.0329438	10.6189	rpoC1 RNA polymerase gamma subunit
PMM1485	PMED4_16951	0.0796096	9.75493	rpoB RNA polymerase beta subunit
PMM1486	PMED4_16961	0.0779018	9.78091	possible deoxyribonuclease, TatD family
PMM1487	PMED4_16971	0.027529	10.7482	rpsT,rps20 30s Ribosomal protein S20
PMM1488	PMED4_16981	0.100439	9.48333	hisD Histidinol dehydrogenase
PMM1489	PMED4_16991	0.00166667	12.2514	rpiA, cbbI Ribose 5-phosphate isomerase
PMM1490	PMED4_17001	0.0127965	11.2615	Serine proteases, trypsin family
PMM1491	PMED4_17011	0.104183	9.44033	DUF150
PMM1492	PMED4_17021	0.000632911	12.4635	nusA N utilization substance protein A
PMM1493	PMED4_17031	0.0240313	10.8555	conserved hypothetical protein
PMM1494	PMED4_17041	0.0532645	10.1959	infB Translation initiation factor IF-2
PMM1497	PMED4_17071	0.0373797	10.5123	Glycosyl transferase, family 2
PMM1498	PMED4_17081	0.0143118	11.1938	conserved hypothetical protein
PMM1499	PMED4_17091	0.156703	8.79971	conserved hypothetical protein
PMM1500	PMED4_17101	0.015619	11.14	putative aminotransferase
PMM1501	PMED4_17111	0.00310241	12.0259	S1 RNA binding domain
PMM1502	PMED4_17121	0.0262898	10.788	Ribonuclease HII and HIII
PMM1503	PMED4_17131	0.00842391	11.5177	conserved hypothetical protein
PMM1504	PMED4_17141	0.0205457	10.9764	pheA Chorismate mutase-Prephenate dehydratase
PMM1505	PMED4_17151	0.0264403	10.7805	SAM (and some other nucleotide) binding motif
PMM1506	PMED4_17161	0.00354497	11.9277	ATP-dependent protease La (LON) domain
PMM1507	PMED4_17171	0.00141414	12.3382	rpsJ,rps10 30S ribosomal protein S10
PMM1508	PMED4_17181	0.00863717	11.5029	tufA Elongation factor Tu
PMM1509	PMED4_17191	0.00627723	11.6509	fusA Elongation factor G
PMM1510	PMED4_17201	0.0444742	10.3621	rps7, rpsG 30S ribosomal protein S7
PMM1511	PMED4_17211	0.0295795	10.6983	rps12, rpsL 30S ribosomal protein S12
PMM1512	PMED4_17221	0.00282895	12.0911	glsF, gltS Ferredoxin-dependent glutamate synthase,Fd-GOGAT
PMM1513	PMED4_17231	0.00850719	11.5107	conserved hypothetical protein
PMM1514	PMED4_17241	0.000347826	12.5855	lipA lipoic acid synthetase
PMM1515	PMED4_17251	0.111736	9.35248	Site-specific recombinase
PMM1516	PMED4_17261	0.0690608	9.92606	hypothetical
PMM1517	PMED4_17271	0.0796631	9.75349	conserved hypothetical protein
PMM1518	PMED4_17281	0.140845	8.98344	conserved hypothetical proein
PMM1519	PMED4_17291	0	12.7675	psaL Photosystem I PsaL protein (subunit XI)
PMM1520	PMED4_17301	0	13.0983	psaI photosystem I subunit VIII (PsaI)
PMM1522	PMED4_17321	0.0324226	10.6308	Glycosyl transferase, family 2
PMM1523	PMED4_17331	0.0121875	11.2953	psaB Photosystem I PsaB protein
PMM1524	PMED4_17341	0.0156793	11.1378	psaA Photosystem I PsaA protein
PMM1525	PMED4_17351	0.0105063	11.3913	cbiG/cobJ fusion bifunctional cbiH protien and PRECORRIN-3BC17-METHYLTRANSFERASE
PMM1526	PMED4_17361	0.0151456	11.163	hisB putative imidazoleglycerol-phosphate dehydratase
PMM1527	PMED4_17371	0.14141	8.97828	alr putative Alanine racemase
PMM1528	PMED4_17381	0.0101138	11.4216	HNH endonuclease family protein
PMM1529	PMED4_17391	0.0673957	9.95186	prfA,sueB peptide chain release factor RF-1
PMM1530	PMED4_17401	0.0181854	11.056	rpl31, rpmE 50S ribosomal protein L31
PMM1531	PMED4_17411	0.0266433	10.7771	rps9, rpsI 30S ribosomal protein S9
PMM1532	PMED4_17421	0.0103981	11.3958	rpl13, rplM 50S ribosomal protein L13
PMM1533	PMED4_17431	0.137781	9.02429	truA tRNA pseudouridine synthase A
PMM1534	PMED4_17441	0.00991694	11.4385	rpl17, rplQ 50S ribosomal protein L17
PMM1535	PMED4_17451	0.0220225	10.9289	rpoA Bacterial RNA polymerase, alpha chain
PMM1536	PMED4_17461	0.0275723	10.7464	rps11, rpsK 30S ribosomal protein S11
PMM1537	PMED4_17471	0.0163893	11.1148	rps13, rpsM 30S ribosomal protein S13
PMM1538	PMED4_17481	0.0542522	10.1754	rpmJ,rpl36 50S Ribosomal protein L36
PMM1539	PMED4_17491	0.0112481	11.3493	adk Adenylate kinase
PMM1540	PMED4_17501	0.00416256	11.8642	secY preprotein translocase SecY subunit
PMM1541	PMED4_17511	0.00625	11.6536	rpl15, rplO 50S ribosomal protein L15
PMM1542	PMED4_17521	0.00834244	11.5235	rpsE,rps5 30S ribosomal protein S5
PMM1543	PMED4_17531	0.00342391	11.9465	rpl18, rplR 50S ribosomal protein L18
PMM1544	PMED4_17541	0.00620758	11.6582	rpl6, rplF 50S ribosomal protein L6
PMM1545	PMED4_17551	0.0177291	11.0782	rps8, rpsH 30S ribosomal protein S8
PMM1546	PMED4_17561	0.00433735	11.8376	rpl5, rplE 50S ribosomal protein L5
PMM1547	PMED4_17571	0.00340541	11.9456	rpl24, rplX 50S ribosomal protein L24
PMM1548	PMED4_17581	0.0050783	11.7755	rpl14, rplN 50S Ribosomal protein L14
PMM1549	PMED4_17591	0.00428224	11.8439	rps17, rpsQ 30S Ribosomal protein S17
PMM1550	PMED4_17601	0.00769088	11.5541	rpl29, rpmC 50S ribosomal protein L29
PMM1551	PMED4_17611	0.00991681	11.4387	rpl16, rplP 50S ribosomal protein L16
PMM1552	PMED4_17621	0.0106897	11.3801	rps3, rpsC 30S ribosomal protein S3
PMM1553	PMED4_17631	0.0180603	11.062	rpl22, rplV 50S ribosomal protein L22
PMM1554	PMED4_17641	0.00438095	11.8313	rps19, rpsS 30S Ribosomal protein S19
PMM1555	PMED4_17651	0.00996711	11.4332	rpl2, rplB 50S ribosomal protein L2
PMM1556	PMED4_17661	0.0186104	11.0379	rpl23, rplW 50S ribosomal protein L23
PMM1557	PMED4_17671	0.039883	10.4627	rpl4, rplD 50S ribosomal protein L4
PMM1558	PMED4_17681	0.0362811	10.5406	rpl3, rplC 50S ribosomal protein L3
PMM1559	PMED4_17691	0.0198726	10.9922	conserved hypothetical protein
PMM1560	PMED4_17701	0.127309	9.15437	conserved hypothetical protein
PMM1562	PMED4_17721	0.00414216	11.8632	recA RecA bacterial DNA recombination protein
PMM1563	PMED4_17731	0.00872822	11.493	conserved hypothetical protein
PMM1564	PMED4_17741	0.0868357	9.65509	conserved hypothetical protein
PMM1565	PMED4_17751	0	12.8335	Prephenate dehydrogenase
PMM1566	PMED4_17761	0.135295	9.05323	conserved hypothetical protein
PMM1568	PMED4_17781	0.00191235	12.2147	conserved hypothetical protein
PMM1570	PMED4_17801	0.0513988	10.2311	ATP
PMM1571	PMED4_17811	0.000204082	12.6416	conserved hypothetical protein
PMM1572	PMED4_17821	0.00505568	11.775	DUF206
PMM1575	PMED4_17851	0.147918	8.90015	ppc Phosphoenolpyruvate carboxylase
PMM1576	PMED4_17861	0.240873	8.00211	conserved hypothetical protein
PMM1577	PMED4_17871	0.0165684	11.108	trpE Anthranilate synthase component I and chorismatebinding enzyme
PMM1578	PMED4_17881	0	12.7545	psaD Photosystem I protein PsaD
PMM1579	PMED4_17891	0.197638	8.3984	conserved hypothetical protein
PMM1580	PMED4_17901	0.112335	9.34481	rodA rod shape determining protein
PMM1581	PMED4_17911	0	13.0039	MRP protein homolog
PMM1582	PMED4_17921	0.00293548	12.0786	hemF Coproporphyrinogen III oxidase
PMM1583	PMED4_17931	0.13504	9.05717	conserved hypothetical protein
PMM1585	PMED4_17951	0.00694073	11.602	conserved hypothetical protein
PMM1586	PMED4_17961	0.0804694	9.74371	conserved hypothetical protein
PMM1589	PMED4_17991	0.00360313	11.9195	purM,purG phosphoribosyl formylglycinamidine cyclo-ligase
PMM1591	PMED4_18011	0.00497727	11.7876	Low molecular weight phosphotyrosine proteinphosphatase
PMM1594	PMED4_18041	0.188885	8.4839	ho1 Heme oxygenase
PMM1595	PMED4_18051	0.0110991	11.3594	conserved hypothetical protein
PMM1596	PMED4_18061	0.00478161	11.7993	icd Isocitrate dehydrogenase
PMM1598	PMED4_18081	0.0740253	9.84044	conserved hypothetical protein
PMM1599	PMED4_18091	0.000373832	12.6086	conserved hypothetical protein
PMM1600	PMED4_18101	0.00280528	12.0914	putative Na+/H+ antiporter, CPA2 family
PMM1601	PMED4_18111	0.0111901	11.3546	phosphorylase
PMM1602	PMED4_18121	0.00161435	12.2769	conserved hypothetical protein
PMM1603	PMED4_18131	0	12.946	rnc putative ribonuclease III
PMM1604	PMED4_18141	0.00575314	11.7191	conserved hypothetical protein
PMM1605	PMED4_18151	0.127273	9.15301	rimM possible 16S rRNA processing protein RimM
PMM1607	PMED4_18171	0.0056962	11.7273	psaC Photosystem I subunit PsaC
PMM1608	PMED4_18181	0.000422535	12.51	acpP,acp acyl carrier protein (ACP)
PMM1609	PMED4_18191	0.00583505	11.6991	fabF 3-oxoacyl-[acyl-carrier-protein] synthase II
PMM1610	PMED4_18201	0	12.8449	tktA, cbbT Transketolase
PMM1611	PMED4_18211	0.00797422	11.5393	thiC ThiC family
PMM1613	PMED4_18231	0.00199219	12.2012	Zinc metallopeptidase M20/M25/M40 family
PMM1614	PMED4_18241	0.0221393	10.9212	conserved hypothetical protein
PMM1615	PMED4_18251	0.0016055	12.284	ruvB Holliday junction DNA helicase RuvB
PMM1616	PMED4_18261	0.0644995	9.99763	smpB tmRNA binding protein SmpB
PMM1617	PMED4_18271	0.00192	12.2165	conserved hypothetical protein
PMM1618	PMED4_18281	0.0228015	10.8898	lysS Lysyl-tRNA synthetase
PMM1621	PMED4_18311	0.0883421	9.6384	mreC putative rod shape-determining protein
PMM1622	PMED4_18321	0.000466667	12.4855	mreB Rod shape determining protein
PMM1623	PMED4_18331	0.0113077	11.345	ssb single-stranded DNA-binding protein
PMM1625	PMED4_18351	0.011313	11.3385	ahcY, sahH putative adenosylhomocysteinase
PMM1628	PMED4_18381	0.040843	10.4392	possible alpha/beta hydrolase superfamily
PMM1629	PMED4_18391	0.0073823	11.5735	Type II alternative RNA polymerase sigma factor,sigma-70 family
PMM1630	PMED4_18401	0.00804029	11.5335	MgtE family, putative magnesium transportprotein
PMM1631	PMED4_18411	0.153589	8.84088	conserved hypothetical protein
PMM1633	PMED4_18431	0.0645412	9.99804	conserved hypothetical protein
PMM1634	PMED4_18441	0.0104762	11.3926	gyrB DNA gyrase, subunit B
PMM1636	PMED4_18461	0.0251364	10.8164	infC Translation Initiation factor 3
PMM1637	PMED4_18471	0.191273	8.46289	possible transcriptional regulator
PMM1638	PMED4_18481	0.0526383	10.2088	cysE Serine acetyltransferase
PMM1639	PMED4_18491	0.00322674	12.0025	secA Preprotein translocase SecA subunit
PMM1641	PMED4_18511	0.0571787	10.122	hypothetical protein
PMM1642	PMED4_18521	0.0715209	9.8837	possible transcription regulator
PMM1643	PMED4_18531	0.0342481	10.5902	ribH Putative 6,7-dimethyl-8-ribityllumazine synthaseor riboflavin synthase beta chain
PMM1644	PMED4_18541	0.000420168	12.5653	psbZ possible Photosystem II reaction center Z protein(PsbZ)
PMM1645	PMED4_18551	0.0513917	10.2328	mutS,fdv putative DNA mismatch repair protein
PMM1646	PMED4_18561	0.0114264	11.3301	cobH putative Precorrin-8X methylmutase CobH
PMM1647	PMED4_18571	0.113882	9.32378	conserved hypothetical protein
PMM1648	PMED4_18581	0.0239759	10.8563	lysC Aspartate kinase
PMM1649	PMED4_18591	0.0288155	10.7144	uvrB Excinuclease ABC subunit B (UvrB)
PMM1650	PMED4_18601	0.0278826	10.737	conserved hypothetical protein
PMM1652	PMED4_18621	0.025237	10.8137	conserved hypothetical protein
PMM1653	PMED4_18631	0.0719455	9.87388	dapA Dihydrodipicolinate synthetase
PMM1654	PMED4_18641	0.0139774	11.2066	asd aspartate Semialdehyde dehydrogenase
PMM1655	PMED4_18651	0.00270833	12.1162	FKBP-type peptidyl-prolyl cis-trans isomerase(PPIase)
PMM1656	PMED4_18661	0.0793511	9.7601	clpP2 Clp protease proteolytic subunit
PMM1657	PMED4_18671	0.00875648	11.4884	clpX Clp protease ATP-binding subunit, ClpX
PMM1658	PMED4_18681	0.0251663	10.8165	dnaX DNA polymerase, gamma and tau subunits
PMM1659	PMED4_18691	0.00123077	12.3451	Glycosyl transferase, family 2
PMM1660	PMED4_18701	0.0945407	9.56156	possible amidase enhancer
PMM1661	PMED4_18711	0.00210728	12.193	rpl35, rpmI 50S ribosomal protein L35
PMM1662	PMED4_18721	0.00225092	12.1731	rpl20, rplT 50S ribosomal protein L20
PMM1663	PMED4_18731	0.109133	9.38277	putative photosystem I assembly related proteinYcf37
PMM1664	PMED4_18741	0.068976	9.92841	thiG thiamin biosynthesis protein
PMM1665	PMED4_18751	0	12.8676	sqdB sulfolipid (UDP-sulfoquinovose) biosynthesisprotein
PMM1666	PMED4_18761	0.0016129	12.2876	sqdX SqdX
PMM1667	PMED4_18771	0.00421951	11.8532	conserved hypothetical protein
PMM1668	PMED4_18781	0.016245	11.1189	gcvP Glycine cleavage system P-protein
PMM1669	PMED4_18791	0.153984	8.8321	gcsH, gcvH putative Glycine cleavage H-protein
PMM1673	PMED4_18831	0.0922502	9.5896	rpl9, rplI 50S ribosomal protein L9
PMM1674	PMED4_18841	0.0572736	10.1181	dnaB DnaB replicative helicase
PMM1677	PMED4_18881	0.159682	8.7712	conserved hypothetical protein
PMM1681	PMED4_18921	0.172308	8.65121	conserved hypothetical protein
PMM1682	PMED4_18931	0.0332893	10.6115	valS Valyl-tRNA synthetase
PMM1684	PMED4_18951	0.040381	10.4505	MazG family protein
PMM1685	PMED4_18961	0.0104897	11.3911	speE putative spermidine synthase
PMM1686	PMED4_18971	0.00542117	11.7527	Arginase family
PMM1687	PMED4_18981	0.0192655	11.015	gcvT putative Glycine cleavage T-protein (aminomethyltransferase)
PMM1688	PMED4_18991	0.00268707	12.1099	aspS Aspartyl-tRNA synthetase
PMM1689	PMED4_19001	0.00162281	12.2637	pyrG Glutamine amidotransferase class-I
PMM1690	PMED4_19011	0.00870629	11.4954	possible organic radical activating enzyme
PMM1691	PMED4_19021	0.0191731	11.0174	hypothetical ATPase
PMM1692	PMED4_19031	0.212739	8.25401	possible p-aminobenzoate synthetase
PMM1693	PMED4_19041	0.0667193	9.96312	Aminotransferases class-IV
PMM1695	PMED4_19061	0.205418	8.32175	multidrug efflux transporter, MFS family
PMM1697	PMED4_19081	0.0482863	10.2877	Type II alternative RNA polymerase sigma factor,sigma-70 family
PMM1698	PMED4_19091	0.0370557	10.519	conserved hypothetical protein
PMM1699	PMED4_19101	0.00570526	11.7223	aroF DAHP synthetase class I
PMM1700	PMED4_19111	0.147557	8.90833	acnB Aconitate hydratase B
PMM1701	PMED4_19121	0.061782	10.0476	putative chloride channel
PMM1702	PMED4_19131	0.00436754	11.8325	purU formyltetrahydrofolate deformylase
PMM1703	PMED4_19141	0.0263306	10.7843	NAD binding site
PMM1704	PMED4_19151	0.0287685	10.7155	dnaK2 Molecular chaperone DnaK2, heat shock proteinhsp70-2
PMM1706	PMED4_19171	0.01751	11.0828	rps6, rpsF 30S ribosomal protein S6
PMM1707	PMED4_19181	0	12.8504	argG Argininosuccinate synthase
PMM1711	PMED4_19231	0.045462	10.3456	sps Sucrose phosphate synthase
PMM1712	PMED4_19241	0.181007	8.56525	uvrA Excinuclease ABC, A subunit, ATP/GTP-binding sitemotif A (P-loop)
PMM1713	PMED4_19251	0.0112903	11.3446	recN DNA REPAIR PROTEIN RECN, ABC transporter
PMM1714	PMED4_19261	0.220452	8.17619	possible protein kinase
PMM_tRNA-Asn1		0.152875	8.85114	#N/A
PMM_tRNA-Leu1		0.228416	8.10828	#N/A
PMM_tRNA-Arg4		0.039285	10.4776	#N/A
PMM_tRNA-Met3		0.14252	8.96426	#N/A
PMM_tRNA-Phe1		0.04017	10.4576	#N/A
PMM_tRNA-Ala1		0.0133764	11.2358	#N/A
PMM_tRNA-Thr2		0.0112883	11.3437	#N/A
PMM_tRNA-Tyr1		0.127594	9.14884	#N/A
PMM_tRNA-Trp1		0.0365806	10.5302	#N/A
PMM_tRNA-Leu2		0.188326	8.49031	#N/A
PMM_tRNA-Ser4		0.1296	9.12316	#N/A
PMM_tRNA-Met2		0.219949	8.18153	#N/A
PMM_tRNA-Thr1		0.0318687	10.6441	#N/A
PMM_tRNA-Met1		0.187595	8.50051	#N/A
PMM_tRNA-Pro1		0.126201	9.16839	#N/A
PMM_tRNA-Lys1		0.0574013	10.1151	#N/A
PMM_tRNA-Arg1		0.241025	8.00233	#N/A
PMM_tRNA-Ala2		0.0194087	11.0112	#N/A
PMM_tRNA-Leu3		0.143532	8.95307	#N/A
PMM_tRNA-Gly2		0.24142	7.99735	#N/A
PMM_tRNA-Val1		0.0272442	10.7581	#N/A
PMM_tRNA-Arg2		0.008726	11.4939	#N/A
PMM_tRNA-Gly1		0.18508	8.52597	#N/A

## Sheet: Fourier.FDR.Cyanothece
Gene region	Gene_ID	FDR	Fourier	Function
Contig0.10_10_14370_15446	cce_4187	0.258872	3.70342	Peptide chain release factor 2 (RF-2)
Contig0.10_20_23501_25597	cce_4176	0.234802	3.76765	Sensory box/GGDEF family protein
Contig0.10_27_32293_33747	cce_4169	0.270628	3.64997	Uncharacterized membrane protein
Contig0.10_29_34886_35347	cce_4166	0.226019	3.83756	CBS domain protein
Contig0.10_33_37784_38170	cce_4162	0.249803	3.73503	Slr0607 protein
Contig0.10_35_38700_38990	cce_4160	0.289394	3.85405	probable acylphosphatase
Contig0.10_38_40989_40561	cce_4157	0.26538	3.67058	Slr0345 protein
Contig0.10_40_43261_43103	cce_4155	0.217226	3.79969	All2969 protein
Contig0.10_42_43864_43688	cce_4153	0.285284	3.59326	All2969 protein
Contig0.10_53_53972_54586	cce_4142	0.219715	3.79798	RNA polymerase sigma-E factor
Contig0.10_7_9019_12390	cce_4190	0.258261	3.69699	Chemotaxis protein histidine kinase CheA
Contig0.10_9_13077_14318	cce_4188	0.249394	3.84505	Polysaccharide export protein
Contig0.1_11_9417_9554	cce_4518	0.259008	3.68908	photosystem II protein; psbK
Contig0.1_14_10625_10744	Contig0.1_14_10625_10744	0.286715	3.58164	All2969 protein
Contig0.1_17_13346_13152	cce_4513	0.286348	3.59078	Alr3915 protein
Contig0.1_18_15510_13711	cce_4512	0.281516	3.60661	Bifunctional aspartokinase/homoserine dehydrogenase 1 chloroplast precursor (AK-HD 1) (AK-HSDH 1)
Contig0.1_21_18214_20160	cce_4510	0.276475	3.62701	Squalene-hopene-cyclase
Contig0.1_22_20357_20917	cce_4509	0.267853	3.66277	Sll1886 protein
Contig0.1_26_25202_24003	cce_4505	0.233185	3.76948	Membrane protein putative
Contig0.1_34_31318_30512	cce_4497	0.280549	3.60974	Inositol monophosphate family protein
Contig0.1_37_32546_32103	cce_4494	0.289178	3.57006	All0497 protein
Contig0.1_3_1154_2128	cce_4526	0.241209	3.74628	Novel protein with short chain dehydrogenase domain (Dehydrogenase/reductase (SDR family) member 1)
Contig0.1_7_5044_5271	cce_4522	0.227568	3.83549	Ferredoxin
Contig0.2_10_10150_8693	cce_4480	0.234749	3.76159	Isochorismate synthase 1 chloroplast precursor (EC 5.4.4.2) (IcsI) (Isochorismate mutase) (Salicylic acid induction deficient 2) (Sid2) (Enhanced disease susceptibility 16) (Eds16)
Contig0.2_13_14239_13700	cce_4477	0.259767	3.70159	Slr6087 protein (Slr6028 protein)
Contig0.2_22_22835_20007	Contig0.2_22_22835_20007	0.282102	3.60373	Kinesin light chain
Contig0.2_23_23169_24056	cce_4468	0.2375	3.84772	DNA methyltransferase
Contig0.2_32_31108_32073	cce_4459	0.273525	3.6449	All2801 protein
Contig0.2_35_35369_34137	cce_4456	0.275856	3.62964	Hypothetical protein SCO3238
Contig0.2_3_3226_2669	cce_4487	0.282582	3.60242	ATP synthase delta subunit; atpD
Contig0.2_42_42167_41532	cce_4449	0.224185	3.8209	Alr4045 protein
Contig0.2_49_47470_45989	cce_4442	0.259774	3.68515	DNA repair helicase
Contig0.2_4_3765_3229	cce_4486	0.277457	3.62559	ATP synthase F0, B subunit; atpF
Contig0.2_50_48013_47882	cce_4441	0.25928	3.69767	Photosystem II reaction center N protein
Contig0.2_51_48172_49269	cce_4440	0.217019	3.80718	3-dehydroquinate synthase (EC 4.2.3.4)
Contig0.2_55_51770_51958	Contig0.2_55_51770_51958	0.258513	3.68277	Possible Fe-S oxidoreductase precursor
Contig0.2_5_4227_3796	cce_4485	0.287085	3.57602	ATP synthase F0, B' subunit; atpG
Contig0.2_8_6028_5609	cce_4482	0.286837	3.5795	ATP synthase protein I
Contig0.2_9_8525_6276	cce_4481	0.287075	3.58079	Sialic acid synthase (N-acetylneuraminate synthase) (EC 2.5.1.56) (N-acetylneuraminic acid synthase) (N-acetylneuraminate-9-phosphate synthase) (EC 2.5.1.57) (N-acetylneuraminic acid phosphate synthase)
Contig0.3_10_11684_10842	cce_4428	0.263188	3.67445	All2969 protein
Contig0.3_13_15744_14458	cce_4425	0.28033	3.60923	Hypothetical protein sll1247
Contig0.3_14_16157_16978	cce_4424	0.260751	3.69249	UDP-N-acetylmuramoyl-tripeptide--D-alanyl-D-alanine ligase (EC 6.3.2.10) (UDP-MurNAc-pentapeptide synthetase) (D-alanyl-D-alanine-adding enzyme)
Contig0.3_5_4593_5153	cce_4433	0.253692	3.72278	All2969 protein
Contig0.3_6_6657_5236	cce_4432	0.256683	3.70947	glutamine synthetase, glutamate--ammonia ligase; glnA
Contig0.4_11_9469_11106	cce_4414	0.24906	3.7369	ComE ORF1
Contig0.4_12_12571_11207	cce_4413	0.267044	3.65739	Cytochrome P450 4A1 (EC 1.14.15.3) (CYPIVA1) (Lauric acid omega-hydroxylase) (P450-LA-omega 1) (P452)
Contig0.4_15_14196_14011	cce_4411	0.212292	3.81271	Slr0981 protein
Contig0.4_18_15937_15482	cce_4408	0.245263	3.74155	Hydrogenase specific protease
Contig0.4_1_1_561	cce_4424	0.254059	3.72506	UDP-N-acetylmuramoylalanyl-D-glutamyl-2 6-diaminopimelate--D-alanyl-D-alanine ligase
Contig0.4_22_18325_19521	cce_4405	0.286194	3.58353	Hybrid sensory kinase
Contig0.4_27_24397_26082	cce_4400	0.270934	3.64836	Dihydroxy-acid dehydratase mitochondrial precursor (EC 4.2.1.9) (DAD) (23-dihydroxy acid hydrolyase)
Contig0.4_31_28848_28126	cce_4397	0.27422	3.63257	Pentapeptide repeat family protein
Contig0.4_38_34720_35187	cce_4390	0.245854	3.84097	Ribonuclease HI (EC 3.1.26.4) (RNase HI)
Contig0.4_42_37337_37558	cce_4387	0.248069	3.73913	Delta 15 desaturase
Contig0.4_44_38129_40468	cce_4385	0.230299	3.83022	Cation-transporting P-type ATPase
Contig0.4_4_4208_3618	cce_4421	0.253519	3.71469	Uncharacterized membrane protein (Homolog of Drosophila rhomboid)
Contig0.4_55_49708_49839	cce_4375	0.257679	3.70618	All2969 protein
Contig0.4_5_4296_4655	cce_4420	0.223438	3.78615	Dihydroneopterin aldolase
Contig0.4_73_64792_60758	cce_4358	0.25933	3.69442	Mg chelatase subunit H BchH
Contig0.4_77_69371_70921	cce_4354	0.267022	3.66092	Bifunctional purine biosynthesis protein ADE17
Contig0.4_78_71316_72890	cce_4353	0.25339	3.71838	ferredoxin-dependent glutamate synthase; glsF/gltB
Contig0.4_8_7351_5870	cce_4417	0.266855	3.66133	Lysine decarboxylase
Contig0.4_9_7625_8371	cce_4416	0.272112	3.64626	OmpR transcriptional regulator
Contig0.5_14_14614_14862	cce_4340	0.273793	3.63886	Selenidewater dikinase
Contig0.5_1_160_3189	cce_4353	0.25956	3.68479	ferredoxin-dependent glutamate synthase; glsF/gltB
Contig0.5_23_22041_21913	cce_4331	0.284897	3.59445	All2969 protein
Contig0.5_26_24814_24035	cce_4328	0.239105	3.75025	putative carbonic anhydrase; ecaA
Contig0.5_27_26223_25252	cce_4327	0.289898	3.56887	Oxidoreductase
Contig0.5_29_27173_27394	cce_4325	0.241168	3.74565	photosystem I reaction center subunit IV; psaE
Contig0.5_33_33002_34519	cce_4320	0.251628	3.7302	All2969 protein
Contig0.5_3_4457_3795	cce_4351	0.274023	3.63925	BioY protein
Contig0.5_41_47006_44112	cce_4312	0.275052	3.63695	Arginine biosynthesis bifunctional protein ARG7 mitochondrial precursor (Extracellular matrix protein 40)
Contig0.6_12_15826_15674	Contig0.6_12_15826_15674	0.286098	3.5875	All2969 protein
Contig0.6_13_15836_17422	cce_4299	0.258789	3.68434	NADH dehydrogenase subunit 4
Contig0.6_15_19341_18334	cce_4296	0.236298	3.75596	Fe-S oxidoreductases of moaA/nifB/pqqE family
Contig0.6_1_1088_3	cce_4310	0.271017	3.64812	All1975 protein
Contig0.6_22_24854_24294	cce_4290	0.266337	3.66036	Sll0931 protein
Contig0.6_29_31667_31978	cce_4283	0.279337	3.61944	carbon dioxide concentrating mechanism protein; ccmK2
Contig0.6_30_32041_32376	cce_4282	0.281169	3.61283	carbon dioxide concentrating mechanism protein; ccmK1
Contig0.6_31_32396_32701	cce_4281	0.263211	3.67422	carbon dioxide concentrating mechanism protein; ccmL
Contig0.6_9_10897_12240	cce_4302	0.285945	3.58484	Lipid A core O-antigen ligase related enzyme
Contig0.7_15_13447_12647	cce_4266	0.287235	3.57516	Hypothetical protein
Contig0.7_1_2_1954	cce_4280	0.259509	3.6904	carbon dioxide concentrating mechanism protein; ccmM
Contig0.7_25_19741_20154	cce_4257	0.267751	3.66352	All1317 protein
Contig0.7_26_20176_20724	cce_4256	0.244805	3.84236	N6-adenine-specific methylase
Contig0.7_29_23641_24177	cce_4253	0.265348	3.66943	PyrR bifunctional protein
Contig0.7_30_24184_25425	cce_4251	0.280353	3.61429	CinA (Competence-damage inducible protein)
Contig0.7_33_26517_26687	cce_4248	0.260177	3.67888	All2969 protein
Contig0.7_34_26695_29163	cce_4247	0.273145	3.64523	ClpB
Contig0.7_35_30359_29397	cce_4246	0.218588	3.80738	Transposase IS982 family (Transposase IS982 Familly)
Contig0.7_38_31536_32087	cce_4243	0.213871	3.81641	Slr1712 protein
Contig0.7_43_35561_34380	cce_4238	0.267381	3.65744	Hypothetical protein OB3329
Contig0.7_45_35782_38343	cce_4237	0.273842	3.6392	Leucyl-tRNA synthetase
Contig0.7_7_7188_6847	cce_4274	0.267121	3.66185	Slr1601 protein
Contig0.7_9_8344_7490	cce_4272	0.26723	3.65768	Universal stress protein
Contig0.8_2_1952_1551	cce_4235	0.223051	3.8345	Sll0253 protein
Contig0.8_3_2029_2772	cce_4234	0.266265	3.66647	3-oxoacyl-[acyl-carrier-protein] reductase
Contig0.8_4_2817_3437	cce_4233	0.258821	3.68304	Slr1378 protein
Contig0.9_13_8427_10058	cce_4213	0.252964	3.71688	Dolichyl-phosphate-mannose-protein mannosyltransferase family protein (EC 2.4.1.109)
Contig0.9_15_12637_14055	cce_4211	0.273077	3.85746	Hypothetical UPF0061 protein ydiU
Contig0.9_19_20113_17396	cce_4207	0.265052	3.67001	PolyA polymerase
Contig0.9_23_23133_22534	cce_4203	0.238927	3.74953	Putative translation factor (SUA5)
Contig0.9_27_29673_27259	cce_4199	0.224839	3.82043	ABC transporter
Contig0.9_28_31008_29776	cce_4198	0.270307	3.65125	Molybdenum cofactor biosynthesis protein (MoeA-1)
Contig0.9_5_3087_2674	cce_4220	0.232744	3.76466	Universal stress protein (Usp)
Contig0.9_7_3256_4458	cce_4219	0.26184	3.67711	phosphoglycerate kinase; pgk
Contig0.9_9_6419_5280	cce_4217	0.251587	3.72673	Predicted ATPase (Hypothetical protein)
Contig1.10_12_10031_9933	Contig1.10_12_10031_9933	0.253398	3.71732	All2969 protein
Contig1.10_15_12702_12334	cce_2625	0.265331	3.67033	photosystem II 12 kD extrinsic protein; psbU
Contig1.10_17_17211_16267	cce_2623	0.236923	3.83945	GTP-binding protein era homolog
Contig1.10_23_21558_20554	cce_2618	0.260046	3.70135	Fatty acid desaturase (Membrane bound delta 5 acyl lipid desaturase)
Contig1.10_29_28552_26759	cce_2612	0.227952	3.82372	Protease IV
Contig1.10_2_626_1000	cce_2637	0.271002	3.64846	Nitrogen fixation-related protein
Contig1.10_31_31300_33012	cce_2610	0.274822	3.64005	Glycerol-3-phosphate dehydrogenase (EC 1.1.99.5)
Contig1.10_32_36088_33131	cce_2609	0.265709	3.6678	Glycine dehydrogenase
Contig1.10_33_36343_36765	cce_2608	0.266847	3.66175	Alr3172 protein
Contig1.10_35_38430_41426	cce_2606	0.231049	3.82817	Cation-transporting ATPase
Contig1.10_47_50633_51115	cce_2594	0.216504	3.80711	Putative ubiquinone oxidoreductase subunit 1
Contig1.10_4_2923_1913	cce_2635	0.215152	3.80204	Multicopper oxidase type 1
Contig1.10_59_61487_61236	cce_2581	0.265028	3.66933	HicA protein
Contig1.10_61_63859_63383	cce_2579	0.279847	3.61737	Flavoprotein
Contig1.10_62_64583_64044	cce_2578	0.259712	3.70034	Translation initiation factor IF-3 chloroplast
Contig1.10_63_64825_65733	cce_2577	0.285941	3.5855	Alpha/beta superfamily hydrolase
Contig1.10_65_66968_66411	cce_2575	0.219741	3.81981	All2969 protein
Contig1.10_8_6871_6572	cce_2631	0.280571	3.61471	Ssl2009 protein
Contig1.10_9_7583_6933	cce_2630	0.233911	3.75811	Uracil phosphoribosyltransferase (EC 2.4.2.9) (UMP pyrophosphorylase) (UPRTase)
Contig1.1_10_9697_9212	cce_2816	0.234019	3.75837	Slr0243 protein
Contig1.1_16_15048_15767	cce_2809	0.21213	3.81437	Transcriptional regulator Crp family
Contig1.1_18_16179_16271	cce_2807	0.232733	3.76611	All2969 protein
Contig1.1_20_17614_17507	cce_2805	0.225137	3.82096	All2969 protein
Contig1.1_28_28002_28265	cce_2796	0.233871	3.7702	Sll1340 protein
Contig1.1_36_35604_36434	cce_2786	0.283639	3.59725	Inositol-1-monophosphatase (EC 3.1.3.25) (IMPase) (Inositol-1-phosphatase) (I-1-Pase)
Contig1.1_39_40280_39279	cce_2782	0.259002	3.69735	LysR family transcriptional regulator
Contig1.1_45_44955_44332	cce_2777	0.274621	3.63373	Methyltransferase
Contig1.1_46_45117_45371	cce_2776	0.232183	3.82821	All2969 protein
Contig1.1_8_7909_7247	cce_2818	0.216729	3.80654	Membrane protein putative
Contig1.3_11_11820_9415	cce_2761	0.282476	3.60476	RTCB PROTEIN
Contig1.3_18_20285_20620	cce_2754	0.254062	3.72165	Sll0761 protein
Contig1.3_23_24866_24717	Contig1.3_23_24866_24717	0.233605	3.76054	All2969 protein
Contig1.3_2_946_1647	cce_2769	0.259597	3.68968	PUTATIVE PIRIN-LIKE PROTEIN
Contig1.3_30_28976_29788	cce_2742	0.234268	3.76692	Secreted TPR repeats protein
Contig1.3_35_33843_31864	cce_2737	0.226345	3.78328	Na+/H+ antiporter
Contig1.3_3_1698_2303	cce_2768	0.228091	3.77895	NAD(P)H nitroreductase
Contig1.3_4_2779_4335	cce_2767	0.276046	3.62917	Putative carotenoid isomerase precursor
Contig1.4_4_3193_2762	cce_2732	0.284762	3.5944	All2969 protein
Contig1.4_5_4323_3337	cce_2731	0.267719	3.65644	Gamma-tocopherol methyltransferase (EC 2.1.1.95)
Contig1.4_6_4904_5284	cce_2729	0.258456	3.70301	Hypothetical protein sll0944
Contig1.5_21_14848_14952	Contig1.5_21_14848_14952	0.258488	3.69552	All2969 protein
Contig1.5_24_17078_16665	cce_2702	0.281982	3.60418	All2969 protein
Contig1.5_25_17992_17288	cce_2701	0.234832	3.77283	All4144 protein
Contig1.5_3_1615_1106	cce_2723	0.258702	3.68283	Uncharacterized membrane protein
Contig1.5_6_3376_2762	cce_2720	0.256034	3.70898	Tll0396 protein
Contig1.5_8_5126_4731	cce_2718	0.251022	3.72942	Conserved hypothetical membrane protein
Contig1.6_2_417_1424	cce_2681	0.232593	3.84983	tRNA-dihydrouridine synthase 1 (EC 1.-.-.-)
Contig1.6_4_3651_2908	cce_2679	0.227286	3.79227	Fatty aldehyde dehydrogenase (EC 1.2.1.3) (Aldehyde dehydrogenase microsomal) (Aldehyde dehydrogenase family 3 member A2)
Contig1.8_11_12640_14124	cce_2665	0.274356	3.63261	CG9347-PA (GH03958p) (1515' beta carotene dioxygenase)
Contig1.8_17_17491_16796	cce_2659	0.24759	3.739	Short-chain dehydrogenase/reductase family
Contig1.8_4_1666_2376	cce_2672	0.225459	3.82053	Putative Rotamase (Prolyl cis-trans isomerase)
Contig1.9_10_7866_8636	cce_2642	0.27486	3.64243	NCAIR mutase PurE-related protein
Contig1.9_12_8821_11496	cce_2640	0.277152	3.62282	Hypothetical protein VV1889
Contig1.9_5_5428_4475	cce_2647	0.22221	3.78966	Predicted deacylase
Contig1.9_7_6911_6600	cce_2645	0.288197	3.5728	Uncharacterized secreted or membrane protein
Contig10.1_16_12424_13485	cce_2253	0.279076	3.62025	GDP-mannose pyrophosphorylase
Contig10.1_24_23250_21007	cce_2246	0.215024	3.81728	Adenylate cyclase (ATP pyrophosphate-lyase) (Adenylyl cyclase)
Contig10.1_28_26915_29518	cce_2243	0.247391	3.84432	Sensory box protein
Contig10.1_34_40199_37581	cce_2237	0.246915	3.74021	Cyanophycin synthetase (EC 6.-.-.-)
Contig10.1_35_41176_40313	cce_2236	0.267509	3.65476	Cyanophycinase (EC 3.-.-.-)
Contig10.1_37_42128_44035	cce_2233	0.271379	3.64907	Gamma-carotene desaturase
Contig10.1_38_44914_49407	cce_2232	0.214387	3.81719	Sensory transduction histidine kinase
Contig10.1_47_59113_59703	cce_2223	0.216403	3.80081	NADH dehydrogenase subunit I
Contig10.1_50_62473_60968	cce_2220	0.249009	3.73445	Phytoene dehydrogenase related enzyme precursor
Contig10.1_52_63535_62978	cce_2218	0.289699	3.56874	Acetyltransferase (GNAT) family
Contig10.1_53_63853_63635	cce_2217	0.259163	3.68123	All2969 protein
Contig10.1_55_65124_66503	cce_2215	0.259931	3.67911	Nine-cis-epoxycarotenoid dioxygenase1
Contig10.1_58_67527_67724	cce_2212	0.267636	3.66275	Possible high light inducible polypeptide HliC
Contig10.1_5_3312_3446	cce_2264	0.24329	3.74373	All2969 protein
Contig10.1_61_71013_69805	cce_2209	0.258754	3.69639	Carboxypeptidase G2
Contig10.2_3_1621_1328	cce_2206	0.274142	3.63188	Ssr2843 protein
Contig100.2_3_1243_446	cce_0222	0.266222	3.65877	Glucose dehydrogenase (EC 1.1.1.47)
Contig101.2_2_518_1975	cce_4051	0.250876	3.72932	Protein dltB
Contig101.2_4_3273_4895	cce_4053	0.253953	3.71886	Na+/H+ exchanger
Contig101.2_7_6606_6094	cce_4056	0.25172	3.73043	Trk system potassium uptake protein trkA homolog (K(+)-uptake protein trkA homolog)
Contig103.1_1_717_1070	cce_1884	0.239553	3.74997	All2969 protein
Contig103.1_2_1318_1091	cce_1885	0.257296	3.7102	All2969 protein
Contig103.1_4_5343_2890	cce_1888	0.254301	3.72303	DNA mismatch repair protein MutS
Contig104.1_1_2_442	cce_1707	0.260622	3.69301	Na+/H+ antiporter
Contig104.1_2_765_505	cce_1706	0.250399	3.73235	Toxin yoeB
Contig104.1_3_1000_746	cce_1705	0.267604	3.66242	All2969 protein
Contig106.1_1_89_1297	Contig106.1_1_89_1297	0.289447	3.56862	Transposase for IS10 (YedA protein)
Contig107.1_3_2695_1043	cce_0410	0.234749	3.77093	Reverse transcriptase/HNH endonuclease
Contig11.1_10_12697_13161	cce_2948	0.27	3.85598	Alr4914 protein
Contig11.1_17_18441_17956	cce_2955	0.27362	3.63907	photosystem II extrinsic protein, cytochrome c550; psbV
Contig11.1_18_18597_18502	cce_2956	0.28598	3.58331	All2969 protein
Contig11.1_20_19633_20175	cce_2958	0.240861	3.74824	cytochrome b6-f complex Rieske iron-sulfur subunit, plastoquinol--plastocyanin reductase; petC1
Contig11.1_21_20290_21264	cce_2959	0.233966	3.75883	apocytochrome f component of cytochrome b6-f complex; petA
Contig11.1_24_23188_24003	cce_2963	0.259565	3.68955	Zinc ABC transporter permease protein
Contig11.1_5_3672_5336	cce_2943	0.234886	3.76705	Serine/threonine protein kinase
Contig11.1_6_8596_5399	cce_2944	0.277822	3.62159	Heavy metal efflux pump CzcA family
Contig11.1_9_12516_11992	cce_2947	0.271261	3.64688	GNAT family acetyltransferase
Contig11.2_2_604_1680	cce_2967	0.28126	3.6112	Putative fatty acid desaturase RDZIP (Fragment)
Contig11.2_4_2466_2224	cce_2969	0.275782	3.6295	Alr4720 protein
Contig11.3_2_959_99	cce_2970	0.226759	3.83636	UDP-glucose 4-epimerase
Contig11.4_12_10473_9073	cce_2983	0.274462	3.63606	Slr1196 protein
Contig11.4_19_18686_17466	cce_2989	0.217353	3.80026	Macrolide specific ABC-type transporter ATP-binding protein
Contig11.4_25_24977_25639	cce_2995	0.226964	3.79284	ABC transporter ATP binding protein
Contig11.5_1_3_1274	cce_2995	0.222667	3.78994	ABC transporter
Contig11.6_13_10203_11060	cce_3007	0.253984	3.72056	Alr0922 protein
Contig11.6_15_11873_11580	cce_3009	0.259464	3.68595	Asl4138 protein
Contig11.6_16_12535_11915	cce_3010	0.267206	3.66212	DNA-3-methyladenine glycosylase (EC 3.2.2.21)
Contig11.6_1_83_457	cce_2996	0.275357	3.85649	All1164 protein
Contig11.6_20_18168_18593	cce_3013	0.222807	3.78857	WD-40 repeat protein
Contig11.6_26_24539_24024	cce_3019	0.288826	3.57074	Sll0756 protein
Contig11.6_28_26621_25941	cce_3021	0.251435	3.73102	Riboflavin-specific deaminase
Contig11.6_34_32921_33649	cce_3027	0.285974	3.5865	complete genome (Hypothetical membrane protein)
Contig11.6_36_34609_34265	cce_3029	0.234626	3.76114	Slr0058 protein
Contig11.6_37_37581_35125	cce_3030	0.286042	3.5892	Glycerophosphoryl diester phosphodiesterase
Contig11.6_3_1425_1024	cce_2998	0.265038	3.66986	Arsenate reductase
Contig11.6_5_3212_2067	cce_3000	0.267688	3.6548	Arsenical-resistance protein acr3
Contig11.6_6_3331_4074	cce_3001	0.286997	3.58055	RNA methyltransferase TrmH family group 1
Contig110.1_1_1025_48	Contig110.1_1_1025_48	0.245288	3.74168	Transposase
Contig111.1_1_251_3	Contig111.1_1_251_3	0.258723	3.69734	Spore germination protein
Contig111.1_2_1331_297	Contig111.1_2_1331_297	0.231281	3.77527	Spore germination protein GerA family
Contig112.2_1_192_935	Contig112.2_1_192_935	0.233	3.76509	Putative ATP/GTP-binding protein protein
Contig113.1_1_299_201	cce_2833	0.225784	3.83784	All2969 protein
Contig113.1_2_372_244	cce_2834	0.223169	3.78869	All2969 protein
Contig114.2_1_1050_103	Contig114.2_1_1050_103	0.222042	3.81984	Stage II sporulation protein E (EC 3.1.3.16)
Contig115.1_1_222_863	cce_2032	0.224062	3.79005	Two-component sensor histidine kinase
Contig118.2_1_802_14	Contig118.2_1_802_14	0.232227	3.77588	Hydrolase alpha/beta fold family
Contig12.1_2_1103_1300	cce_0482	0.267534	3.66403	Unknown
Contig12.2_10_7976_8761	cce_0492	0.239818	3.84906	Pentapeptide repeat family protein
Contig12.2_12_9973_10383	cce_0494	0.252811	3.72129	Alr4119 protein
Contig12.2_18_15279_14272	cce_0499	0.227398	3.79189	C-type cytochrome synthesis protein
Contig12.2_1_3_374	cce_0483	0.255645	3.71253	Glyoxalase/bleomycin resistance protein/dioxygenase superfamily protein
Contig12.2_21_17528_18592	cce_0503	0.258939	3.69825	Holliday junction DNA helicase ruvB
Contig12.2_22_18706_19164	cce_0504	0.243256	3.84013	Hypothetical 20.9 kDa protein in psaC 3'region
Contig12.2_24_20576_20989	cce_0506	0.228193	3.77957	All3542 protein
Contig12.2_28_26483_27400	cce_0510	0.273322	3.64526	Homoserine kinase (EC 2.7.1.39) (HSK) (HK)
Contig12.2_29_27474_28223	cce_0511	0.28572	3.58619	Mlr7555 protein
Contig12.2_30_28240_30066	cce_0512	0.283318	3.59886	HlpA protein
Contig12.2_31_30185_31162	cce_0513	0.241275	3.74753	O-methyltransferase (EC 2.1.1.101)
Contig12.2_32_31223_31906	cce_0514	0.274523	3.63393	All2969 protein
Contig12.2_34_37971_34885	cce_0516	0.259137	3.69404	Mannosyltransferase B
Contig12.2_35_38899_38012	cce_0517	0.286139	3.58347	Glycosyltransferase (EC 2.4.1.-)
Contig12.2_3_2512_3363	cce_0485	0.27777	3.62434	GTP-binding protein
Contig12.2_40_43307_44122	cce_0522	0.270901	3.65017	NLPE1
Contig12.2_41_44135_46024	cce_0523	0.286132	3.58848	All2969 protein
Contig12.2_43_49881_52892	cce_0525	0.218508	3.80991	Glycosyl transferase group 2 family protein
Contig12.2_44_52889_54049	cce_0526	0.284186	3.59655	Sll1530 protein
Contig12.2_45_54088_55065	cce_0527	0.259396	3.68947	Sll1531 protein
Contig12.2_6_4262_4993	cce_0488	0.233411	3.76875	Conserved hypothetical plastid protein
Contig12.2_9_7757_7488	cce_0491	0.267013	3.65813	Glutaredoxin
Contig12.3_1_115_885	cce_0527	0.279129	3.61998	Sll1531 protein
Contig12.3_2_948_2507	cce_0528	0.285254	3.5934	Sll1531 protein
Contig12.3_4_3454_3921	cce_0530	0.257873	3.706	Hypothetical protein Atu4493 (AGR_L_752p)
Contig12.4_10_7525_8883	cce_0540	0.242885	3.74289	Sun protein
Contig12.4_17_13974_13774	cce_0547	0.234	3.76074	nifT/fixU
Contig12.4_18_14410_14066	cce_0548	0.222713	3.78721	iron-sulfur cofactor synthesis protein; nifZ
Contig12.4_19_15530_14397	cce_0549	0.274907	3.64016	homocitrate synthase; nifV
Contig12.4_22_17143_16433	cce_0553	0.256405	3.70767	Serine acetyltransferase
Contig12.4_23_18102_19574	cce_0554	0.287344	3.57676	nitrogenase cofactor biosynthesis protein; nifB
Contig12.4_28_22775_23758	cce_0559	0.253954	3.72241	nitrogenase iron protein; nifH
Contig12.4_29_23913_25355	cce_0560	0.250746	3.72923	nitrogenase molybdenum-iron protein alpha chain; nifD
Contig12.4_30_25537_27072	cce_0561	0.258882	3.69577	nitrogenase molybdenum-iron protein beta chain; nifK
Contig12.4_34_30595_31008	cce_0565	0.274919	3.64028	probable nitrogen fixation protein; nifX
Contig12.4_39_33341_33700	cce_0570	0.280499	3.60938	Protein hesB
Contig12.4_40_33830_34144	cce_0571	0.259414	3.68797	Ferredoxin
Contig12.4_47_38494_40449	cce_0578	0.274417	3.64241	ATP-binding protein of ABC transporter
Contig12.4_48_40421_40765	cce_0579	0.2175	3.80803	Ferredoxin III (FdIII)
Contig12.4_54_42954_43154	cce_0585	0.281427	3.61061	Asr2172 protein
Contig12.4_55_43317_43568	cce_0586	0.277803	3.62208	Asr2523 protein
Contig12.4_58_45648_45313	cce_0589	0.282491	3.60235	Cytochrome c6 precursor (Soluble cytochrome f) (Cytochrome c553) (Cytochrome c-553)
Contig12.4_7_4274_4020	cce_0537	0.263133	3.67465	Ssr1562 protein
Contig12.4_8_5151_4432	cce_0538	0.285767	3.58602	S-adenosyl-methionine: precorrin-2 methyltransferase
Contig128.1_1_313_798	Contig128.1_1_313_798	0.280564	3.60998	All2969 protein
Contig13.1_3_3737_1380	cce_5213	0.259528	3.68513	Bacteriophage P4 DNA primase
Contig13.1_4_4355_4990	cce_5212	0.224686	3.79119	Crossover junction endodeoxyribonuclease ruvC (EC 3.1.22.4) (Holliday junction nuclease ruvC) (Holliday juction resolvase ruvC)
Contig13.2_16_17031_19040	cce_5196	0.270898	3.64803	Potassium channel
Contig13.2_1_249_716	cce_5211	0.280632	3.61349	All2969 protein
Contig13.2_24_24597_22972	cce_5188	0.27579	3.62782	Betaine aldehyde dehydrogenase (EC 1.2.1.8)
Contig13.2_25_25672_24677	cce_5187	0.22601	3.78299	L-lactate dehydrogenase (EC 1.1.1.27) (L-LDH)
Contig13.2_27_28652_28846	cce_5185	0.254323	3.72292	All2969 protein
Contig13.2_2_776_1336	cce_5210	0.23544	3.77331	All2969 protein
Contig13.2_30_32900_34741	cce_5182	0.228	3.83346	CAMP protein kinase regulatory chain
Contig13.2_35_41061_42488	cce_5177	0.286644	3.58054	pyruvate kinase; pykF2
Contig13.2_36_42495_43190	cce_5176	0.224477	3.82306	phosphoglycerate mutase
Contig13.2_3_1525_2292	cce_5209	0.25983	3.68984	Transposase
Contig13.2_40_46218_46658	cce_5172	0.288439	3.57288	Slr0607 protein
Contig13.2_49_50739_51236	cce_5163	0.280509	3.61588	AGR_L_754p
Contig13.2_52_55211_52560	cce_5159	0.274559	3.63974	Transposase for transposon Tn501
Contig13.2_55_56656_56871	cce_5156	0.224413	3.82192	Transcriptional regulator
Contig13.2_57_59398_59270	cce_5154	0.24775	3.7388	All2969 protein
Contig13.2_59_59946_59557	cce_5153	0.255483	3.71291	Chromosome partitioning protein ParA family ATPase
Contig13.2_60_60228_61163	cce_5152	0.236796	3.75316	Slr6064 protein (Slr6005 protein)
Contig13.2_61_61404_62675	cce_5151	0.251006	3.72797	DNA/RNA non-specific endonuclease
Contig13.2_66_64223_64669	cce_5145	0.253162	3.71659	All2969 protein
Contig13.2_68_66956_65928	cce_5143	0.283965	3.59603	Low-density lipoprotein receptor-related protein 5 precursor (LRP7) (Lr3)
Contig139.1_2_727_278	cce_3540	0.258556	3.70556	TRNA (Ms[2]io[6]A)-hydroxylase (EC 1.-.-.-)
Contig14.2_10_7631_7873	Contig14.2_10_7631_7873	0.249607	3.73479	Uncharacterized membrane protein
Contig14.2_24_26239_25208	cce_0292	0.285931	3.58682	Pyruvate dehydrogenase E1 component alpha subunit (EC 1.2.4.1)
Contig14.2_29_31958_33319	cce_0287	0.223221	3.79535	Chloroplast envelope membrane protein
Contig14.2_2_1707_814	cce_0313	0.256264	3.70808	Binding protein of ABC transporter component
Contig14.2_31_34373_34894	cce_0285	0.266452	3.6607	Photosystem I assembly protein ycf3
Contig14.2_33_35746_35555	cce_0283	0.283434	3.59891	Asr2896 protein
Contig14.2_34_36613_35819	cce_0282	0.223989	3.78764	Imidazole glycerol phosphate synthase subunit hisF (EC 4.1.3.-) (IGP synthase cyclase subunit) (IGP synthase subunit hisF) (ImGP synthase subunit hisF) (IGPS subunit hisF)
Contig14.2_3_1886_2215	cce_0312	0.246418	3.84498	Binding protein of ABC transporter component
Contig14.2_40_42885_44057	cce_0276	0.261278	3.67699	Maltose/maltodextrin import ATP-binding protein malK (EC 3.6.3.19)
Contig14.2_43_47028_47663	cce_0273	0.232222	3.77574	Slr1852 protein
Contig14.2_44_47705_48220	cce_0272	0.276893	3.62618	All2969 protein
Contig14.2_4_2283_2681	cce_0311	0.275687	3.62773	Sll1763 protein
Contig14.2_53_55010_54546	cce_0263	0.286946	3.57637	3-dehydroquinate dehydratase (EC 4.2.1.10) (3-dehydroquinase) (Type II DHQase)
Contig14.2_54_55219_55022	cce_0262	0.254905	3.72178	Asr2781 protein
Contig14.2_56_58164_56806	cce_0260	0.246778	3.74055	GTP-binding protein engA
Contig14.2_59_61592_60132	cce_0257	0.235161	3.83909	Sensory transduction histidine kinase
Contig14.2_5_2790_3977	cce_0310	0.228369	3.77822	Arylsulfatase regulator
Contig14.2_64_66736_64991	cce_0252	0.274457	3.63509	All4442 protein
Contig14.2_70_71180_72061	cce_0247	0.285694	3.59021	Mechanosensitive ion channel family protein
Contig14.2_73_74009_76759	cce_0244	0.259344	3.69835	YngK protein
Contig14.2_74_76930_78183	cce_0243	0.22725	3.82514	Glycosyltransferase
Contig14.2_75_78203_79363	cce_0242	0.281413	3.60585	Glycosyltransferase
Contig14.2_76_79444_80391	cce_0241	0.281095	3.60744	Homogentisate geranylgeranyl transferase
Contig14.2_7_4798_5028	cce_0308	0.28151	3.60676	Asr0064 protein
Contig14.2_8_7066_5102	cce_0307	0.248296	3.73424	Thiamin biosynthesis protein
Contig14.2_9_7200_7607	cce_0306	0.251306	3.73014	All1943 protein
Contig14.3_7_7020_7262	cce_0233	0.260108	3.69146	Sigma factor SigB regulation protein RsbU
Contig14.3_8_7310_8665	cce_0232	0.230104	3.8388	L-argininosuccinate lyase; argH
Contig140.1_2_1302_658	cce_0412	0.273242	3.64542	Glycosyl transferase group 2 family protein
Contig143.1_1_474_1	cce_3249	0.269355	3.85574	Modification methylase BbvI (EC 2.1.1.37) (Cytosine-specific methyltransferase BbvI) (M.BbvI)
Contig144.1_2_1028_699	cce_1477	0.248558	3.73662	Slr0552 protein
Contig15.1_11_14561_11334	cce_1138	0.235805	3.75585	Hybrid sensory kinase
Contig15.1_12_14734_15675	cce_1139	0.227383	3.82739	Phosphate-binding protein PstS
Contig15.1_14_16103_15864	cce_1141	0.275169	3.6427	Phosphate-binding protein PstS
Contig15.1_27_25002_26084	cce_1152	0.215714	3.81734	All2969 protein
Contig15.1_28_26975_26085	cce_1153	0.258775	3.68936	3-Oxoadipate enol-lactonase alpha/beta hydrolase fold family (EC 3.1.1.24)
Contig15.1_2_702_1124	cce_1128	0.259165	3.68087	All2969 protein
Contig15.1_31_30377_28440	cce_1155	0.280429	3.61625	Peptidase M48 family
Contig15.1_3_1442_1125	cce_1129	0.28609	3.58448	All2969 protein
Contig15.1_7_6871_7320	cce_1134	0.271222	3.64847	Hypothetical protein cprZ
Contig15.1_8_7441_8115	cce_1135	0.278	3.85765	Two-component response regulator
Contig15.2_10_12186_13139	cce_1165	0.24	3.85063	Phosphate ABC transporterContig15.2_10_12186_13139
Contig15.2_11_13133_13930	cce_1166	0.274643	3.64242	Phosphate import ATP-binding protein pstB (EC 3.6.3.27) (Phosphate-transporting ATPase) (ABC phosphate transporter)
Contig15.2_14_14854_14738	Contig15.2_14_14854_14738	0.285964	3.58561	All2969 protein
Contig15.2_15_14845_16254	cce_1169	0.260774	3.69277	All2969 protein
Contig15.2_16_17253_16318	cce_1170	0.25326	3.71714	Glycosyltransferase
Contig15.2_17_18089_17292	cce_1171	0.287015	3.57619	F-box only protein 21
Contig15.2_20_20939_20313	cce_1174	0.253252	3.71691	Thymidylate kinase (EC 2.7.4.9) (dTMP kinase)
Contig15.2_22_23239_21674	Contig15.2_22_23239_21674	0.235346	3.75447	NADH dehydrogenase subunit B
Contig15.2_26_25671_25237	cce_1180	0.255526	3.71277	Blue-copper-protein-like protein
Contig15.2_27_26561_25686	cce_1181	0.237323	3.83092	S-methyl-5-thioadenosine phosphorylase (EC 2.4.2.28) (5'-methylthioadenosine phosphorylase) (MTA phosphorylase) (MTAPase)
Contig15.2_28_26948_26691	cce_1182	0.285995	3.58967	Ssr2062 protein
Contig15.2_30_28044_29162	cce_1184	0.28818	3.57352	Similar to stage II sporulation protein D
Contig15.2_35_38347_37562	cce_1189	0.234321	3.77262	Voltage-gated K+ channel protein
Contig15.2_36_39127_38354	cce_1190	0.266111	3.6606	Hydroxyacylglutathione hydrolase cytoplasmic isozyme (EC 3.1.2.6) (Glyoxalase II) (Glx II)
Contig15.2_37_39770_40768	cce_1192	0.241589	3.74705	GntR family transcriptional regulator
Contig15.2_3_6332_7189	cce_1158	0.251397	3.73043	Chloroplast lumen common protein family
Contig15.2_4_7433_8113	cce_1159	0.254261	3.72004	Biopolymer transport protein
Contig15.2_8_10303_11241	cce_1163	0.256749	3.71018	Phosphate ABC transporterContig15.2_8_10303_11241
Contig15.3_2_508_1182	cce_1197	0.228818	3.83561	Fruiting body developmental protein S
Contig16.1_10_7989_7375	cce_1375	0.222876	3.78667	Alr3077 protein
Contig16.1_13_9700_11001	cce_1372	0.270298	3.65099	C-terminal processing protease of the D1 protein
Contig16.1_16_14347_13166	cce_1369	0.275082	3.64261	Factor H-binding inhibitor of complement surface protein PspC
Contig16.1_1_502_20	cce_1384	0.226694	3.83342	cytochrome b6-f complex subunit 4; petD
Contig16.1_20_21077_21472	cce_1365	0.274301	3.6346	Uncharacterized membrane protein
Contig16.1_28_27499_26420	cce_1357	0.244714	3.84429	fructose-1,6-bisphosphate aldolase
Contig16.1_2_1304_636	cce_1383	0.251138	3.7295	cytochrome b6; petB
Contig16.1_31_33369_31060	cce_1354	0.281158	3.61093	Ribonucleoside-diphosphate reductase alpha subunit (EC 1.17.4.1) (Ribonucleotide reductase)
Contig16.1_33_36904_37398	cce_1352	0.216912	3.8182	Helicase DOMINO A
Contig16.1_35_39166_40107	cce_1350	0.216502	3.80413	Uncharacterized conserved membrane protein
Contig16.1_36_40104_40865	cce_1349	0.241917	3.74666	Undecaprenyl pyrophosphate synthetase (EC 2.5.1.31) (UPP synthetase) (Di-transpoly-cis-decaprenylcistransferase) (Undecaprenyl diphosphate synthase) (UDS)
Contig16.1_44_47996_48424	cce_1341	0.226824	3.79224	photosystem I reaction center subunit II; psaD
Contig16.1_49_52181_52585	cce_1337	0.217799	3.80817	PmgA
Contig16.1_53_55236_56483	cce_1333	0.258578	3.69635	Quinolene resistance protein NorA
Contig16.1_54_56642_56815	cce_1332	0.259719	3.69215	All2969 protein
Contig16.1_56_58403_57657	cce_1330	0.250749	3.73553	Cyanobacteria-specific enzyme from dihydropteroate synthase family
Contig16.1_59_61099_60686	cce_1327	0.286066	3.58339	Slr1083 protein
Contig16.1_60_61340_61104	cce_1326	0.256394	3.70945	All2969 protein
Contig16.1_75_73488_74147	cce_1312	0.259296	3.68846	Slr1570 protein
Contig16.1_78_77149_77496	cce_1309	0.277368	3.62497	Rubredoxin (Rd)
Contig16.1_80_78662_78907	cce_1307	0.233134	3.76487	photosystem II cytochrome b559 alpha subunit; psbE
Contig16.1_81_78933_79067	cce_1305	0.229172	3.82553	photosystem II cytochrome b559 beta subunit; psbF
Contig16.1_83_79233_79352	cce_1303	0.236275	3.85056	photosystem II protein J; psbJ
Contig16.1_84_79499_80200	cce_1302	0.258856	3.6836	Gll0499 protein
Contig16.1_89_83778_84857	cce_1297	0.286411	3.59126	GTPase YjeQ
Contig16.1_91_85875_86033	cce_1294	0.254211	3.71496	Tsr1787 protein
Contig16.1_96_88919_89239	cce_1291	0.230802	3.77738	Hemolysin
Contig164.1_1_125_33	Contig164.1_1_125_33	0.233517	3.76922	All2969 protein
Contig168.1_1_412_2	cce_1689	0.253059	3.71837	Sulfate permease family protein
Contig17.1_1_572_3	cce_1819	0.211558	3.81431	Photosystem I reaction centre subunit III precursor (PSI-F)
Contig17.2_13_13611_15152	cce_1804	0.286919	3.5799	Nitroreductase
Contig17.2_16_17703_18053	cce_1801	0.25986	3.69128	Similar to anti-sigma f factor antagonist
Contig17.2_19_20507_19434	cce_1798	0.241644	3.84364	Diacylglycerol kinase related protein
Contig17.2_20_21476_20979	cce_1797	0.280375	3.61456	Diacylglycerol kinase related protein
Contig17.2_21_22528_21506	cce_1796	0.274681	3.63731	Alr3199 protein
Contig17.2_22_26024_22923	cce_1795	0.258943	3.68942	Major antigen (Myosin-like antigen)
Contig17.2_26_30269_30760	cce_1791	0.226598	3.79217	Tll1308 protein
Contig17.2_27_31094_30855	cce_1790	0.234866	3.75518	Preprotein translocase SecG subunit
Contig17.2_32_37817_36774	cce_1785	0.248444	3.8516	Photosystem II chlorophyll a-binding protein
Contig17.2_33_38521_38090	cce_1784	0.280037	3.61782	Transposase
Contig17.2_39_48638_46131	cce_1777	0.253181	3.71797	Sensory transduction histidine kinase
Contig17.2_40_48849_49439	cce_1776	0.284157	3.59617	Ribonuclease PH/Ham1 protein
Contig17.2_41_49834_49496	cce_1775	0.287328	3.5777	Nitrogen regulatory protein P-II
Contig17.2_42_49989_50768	cce_1774	0.224381	3.78482	Biotin acetyl-CoA carboxylase ligase
Contig17.2_43_50804_51307	cce_1773	0.253696	3.71839	Slr0816 protein
Contig17.2_47_53570_54409	cce_1768	0.279219	3.61965	Transcriptional regulator
Contig17.2_51_59073_59435	cce_1764	0.249517	3.73469	NADH dehydrogenase subunit C
Contig17.2_52_59487_60230	cce_1763	0.224188	3.83463	NADH dehydrogenase subunit K
Contig17.2_53_60232_60768	cce_1762	0.215068	3.80262	NAD(P)H-quinone oxidoreductase chain J chloroplast (EC 1.6.5.-) (NAD(P)H dehydrogenase chain J) (NADH-plastoquinone oxidoreductase subunit J)
Contig17.3_11_9335_10036	cce_1750	0.234519	3.76135	Slr0654 protein
Contig17.3_13_12259_11996	cce_1748	0.212034	3.81334	Transglycosylase-associated protein
Contig17.3_17_13893_14954	cce_1744	0.274445	3.63371	Histidinol-phosphate aminotransferase chloroplast precursor (EC 2.6.1.9) (Imidazole acetol-phosphate transaminase) (Gene duplicate 1-A/1-B protein)
Contig17.3_19_16393_15758	cce_1742	0.265318	3.67046	Gll2990 protein
Contig17.3_20_16519_16418	cce_1741	0.235641	3.7545	All2969 protein
Contig17.3_25_20723_21529	cce_1736	0.241235	3.74703	Neurofilament triplet H protein (200 kDa neurofilament protein) (Neurofilament heavy polypeptide) (NF-H)
Contig17.3_30_23370_22879	cce_1733	0.233354	3.76891	Hypothetical UPF0272 protein in difE 5'region
Contig17.3_32_24181_24834	cce_1731	0.22962	3.82527	Sua5/YciO/YrdC/YwlC family protein
Contig17.3_7_5293_5907	cce_1754	0.271208	3.64889	Peptidyl-tRNA hydrolase (EC 3.1.1.29) (PTH)
Contig17.3_8_5993_6280	cce_1753	0.264948	3.66978	Probable 30S ribosomal protein PSRP-3 (Ycf65-like protein)
Contig17.4_1_73_198	cce_1730	0.28376	3.59756	Sua5/YciO/YrdC/YwlC family protein
Contig170.1_1_572_33	cce_3861	0.237364	3.83046	Transposase
Contig179.1_1_497_219	cce_2768	0.263985	3.67359	DrgA protein
Contig18.1_16_13160_12930	cce_3111	0.231037	3.76403	All2969 protein
Contig18.1_20_15729_14659	cce_3107	0.282279	3.60349	Elongation factor G chloroplast precursor (EF-G)
Contig18.1_21_16707_16093	cce_3106	0.2177	3.81881	Reverse transcriptase/HNH endonuclease
Contig18.1_9_9742_10764	cce_3118	0.259626	3.70229	D-alanine--D-alanine ligase (EC 6.3.2.4) (D-alanylalanine synthetase) (D-Ala-D-Ala ligase)
Contig18.2_11_9798_8599	cce_3094	0.276967	3.62624	N-acetylornithine aminotransferase; argD
Contig18.2_12_10061_10699	cce_3093	0.273974	3.64203	YdiC protein
Contig18.2_14_12443_11640	cce_3091	0.215328	3.80596	Phosphomethylpyrimidine kinase
Contig18.2_22_18062_17622	cce_3083	0.254765	3.724	Pentapeptide repeats precursor
Contig18.2_25_27879_23275	cce_3080	0.22789	3.77932	Polyketide synthase (PimS1 protein)
Contig18.2_26_35563_27872	cce_3079	0.283724	3.59745	Polyketide synthase (PimS1 protein)
Contig18.2_27_43182_35563	cce_3078	0.2235	3.82188	Polyketide synthase (PimS1 protein)
Contig18.2_28_46964_43179	cce_3077	0.219144	3.80823	Acyl-CoA dehydrogenase family member 9 mitochondrial precursor (EC 1.3.99.-) (ACAD-9)
Contig18.2_29_47635_47135	cce_3076	0.258346	3.69543	Acyl-CoA dehydrogenase family member 9 mitochondrial precursor (EC 1.3.99.-) (ACAD-9)
Contig18.2_3_2321_2004	Contig18.2_3_2321_2004	0.224471	3.82341	Alr1746 protein
Contig18.2_4_2678_2394	cce_3101	0.224211	3.82326	RNA-binding protein
Contig18.2_5_3729_2905	cce_3100	0.259438	3.68471	Delta-9 desaturase
Contig18.2_6_3969_5186	cce_3099	0.210947	3.81239	Aluminum resistance protein homolog
Contig18.2_9_6078_8174	cce_3096	0.227692	3.82596	Phosphate acetyltransferase (EC 2.3.1.8) (Phosphotransacetylase)
Contig180.1_1_727_2	Contig180.1_1_727_2	0.234032	3.8319	Prolyl oligopeptidase family (Peptidase_S9) (EC 3.4.21.26)
Contig182.1_1_205_2	cce_1703	0.280241	3.6168	Prolyl oligopeptidase family (Peptidase_S9) (EC 3.4.21.26)
Contig187.1_1_501_1	cce_5062	0.258812	3.70359	Paclitaxel/taxanoid biosynthesis susceptibility protein TS1 (Fragment)
Contig19.1_15_13812_16097	cce_3531	0.285797	3.58444	Penicillin-binding protein 1A
Contig19.1_17_17718_16822	cce_3533	0.222983	3.82176	510-methylenetetrahydrofolate reductase
Contig19.1_18_18918_17803	cce_3534	0.213436	3.80346	Tryptophanyl-tRNA synthetase mitochondrial precursor (EC 6.1.1.2) (Tryptophan--tRNA ligase) (TrpRS) ((Mt)TrpRS)
Contig19.1_2_2634_1966	cce_3519	0.247425	3.73992	Phosphate transport system protein phoU homolog
Contig19.1_31_32104_32958	cce_3547	0.225975	3.78322	Gamma-tocopherol methyltransferase (EC 2.1.1.95)
Contig19.1_34_33982_33512	cce_3549	0.266809	3.66598	Asparagine synthase (Glutamine-hydrolyzing) putative
Contig19.1_40_36583_36909	cce_3556	0.256458	3.71016	Transcriptional regulator
Contig19.1_55_52302_52892	cce_3570	0.270926	3.65004	Fibrillin
Contig19.1_58_55943_54375	cce_3573	0.216406	3.80443	Uncharacterized membrane protein
Contig19.1_59_56129_59644	Contig19.1_59_56129_59644	0.277681	3.62362	WD-40 repeat protein
Contig19.2_1_1041_1	cce_3581	0.242492	3.74496	WD-40 repeat protein
Contig19.3_7_5480_4311	cce_3590	0.286991	3.57904	glycosyl transferase, group 1
Contig19.3_8_5885_6607	cce_3591	0.254371	3.71934	Uridylate kinase (EC 2.7.4.-) (UK) (Uridine monophosphate kinase) (UMP kinase)
Contig19.3_9_6597_7142	cce_3592	0.259027	3.70305	Ribosome recycling factor (Ribosome releasing factor) (RRF)
Contig190.1_1_512_3	cce_2220	0.254016	3.72228	Phytoene dehydrogenase related enzyme precursor
Contig195.1_1_633_220	Contig195.1_1_633_220	0.22665	3.78267	All2969 protein
Contig199.1_1_2_829	cce_1704	0.256259	3.70822	Cation or drug efflux system protein
Contig2.1_2_2187_2390	cce_2173	0.214676	3.81643	All2969 protein
Contig2.2_10_10560_10099	cce_2164	0.247988	3.73858	All2969 protein
Contig2.2_14_17001_16594	cce_2160	0.236998	3.75234	All2969 protein
Contig2.2_16_18062_17604	Contig2.2_16_18062_17604	0.235872	3.75707	All0667 protein
Contig2.2_17_18358_19128	cce_2157	0.274564	3.6363	Hypothetical protein
Contig2.2_18_19161_20450	cce_2156	0.260989	3.6777	enolase; eno1
Contig2.2_1_2_1204	cce_2173	0.216295	3.80505	Alr7318 protein
Contig2.2_21_22893_25547	cce_2152	0.233532	3.76952	DNA mismatch repair protein mutS
Contig2.2_22_25554_26183	cce_2151	0.274159	3.64395	Methyltransferase putative 3-demethylubiquinone-9 3-methyltransferase
Contig2.2_30_32696_32271	cce_2143	0.25846	3.68392	Plasmid stability protein stbB
Contig2.2_34_35094_36764	cce_2139	0.2424	3.84305	probable alpha-glucosidase; malZ
Contig2.2_36_37179_38639	cce_2137	0.227047	3.78174	ATP-dependent DNA helicase RecQ
Contig2.2_37_38723_39838	cce_2136	0.259896	3.70052	DNA-binding protein
Contig2.2_39_40550_42127	cce_2134	0.287142	3.58087	D-3-phosphoglycerate dehydrogenase chloroplast precursor (EC 1.1.1.95) (3-PGDH)
Contig2.2_40_42288_43187	cce_2133	0.269314	3.65228	Ribosomal protein L11 methyltransferase (EC 2.1.1.-) (L11 Mtase)
Contig2.2_41_43874_43191	cce_2132	0.214628	3.80235	Glyceraldehyde 3-phosphate dehydrogenase (EC 1.2.1.12)
Contig2.2_43_45659_44865	cce_2130	0.258186	3.68244	Tryptophan synthase alpha chain (EC 4.2.1.20)
Contig2.2_46_46346_46089	cce_2128	0.231345	3.76357	NADH dehydrogenase subunit L
Contig2.2_48_47320_47526	cce_2126	0.23315	3.77217	All2969 protein
Contig2.2_56_54164_53436	cce_2118	0.2589	3.68057	Hypothetical protein
Contig2.2_59_57731_57339	cce_2115	0.211336	3.81418	Putative 6-pyruvoyl tetrahydrobiopterin synthase (EC 4.2.3.12) (PTPS) (PTP synthase)
Contig2.2_5_5306_6064	cce_2169	0.286834	3.57566	YceF (Integral membrane protein TerC family)
Contig2.2_9_9980_8613	Contig2.2_9_9980_8613	0.286713	3.58231	All2969 protein
Contig2.3_10_9865_8798	cce_2096	0.24165	3.74579	Amylovoran biosynthesis glycosyl transferase amsE (EC 2.-.-.-)
Contig2.3_12_11273_11932	cce_2094	0.224103	3.79116	Conserved domain protein
Contig2.3_3_1493_1996	cce_2103	0.226949	3.78023	Secreted pentapeptide repeats protein
Contig2.3_5_4459_3482	cce_2101	0.251309	3.72829	Uridine diphosphate galacturonate 4-epimerase
Contig2.3_6_5643_4537	cce_2100	0.223909	3.79078	Glycosyl transferase group 1 family protein
Contig2.3_8_7566_6631	cce_2098	0.267627	3.65614	All2969 protein
Contig2.4_12_14391_13438	cce_2082	0.266904	3.66157	Acetyl-coenzyme A carboxylase carboxyl transferase subunit beta (EC 6.4.1.2) (ACCase beta chain)
Contig2.4_13_14651_14424	cce_2081	0.259534	3.70187	All2969 protein
Contig2.4_14_15139_14879	cce_2080	0.260696	3.67801	Ssl0467 protein
Contig2.4_19_18611_19987	cce_2076	0.267546	3.65524	UDP-N-acetylglucosamine pyrophosphorylase (Temperature sensitive cell division) (EC 2.7.7.23)
Contig2.4_23_24287_23916	cce_2072	0.258394	3.70428	All2969 protein
Contig2.4_24_24668_24306	cce_2071	0.25953	3.70003	All2969 protein
Contig2.4_25_25400_25062	cce_2070	0.259967	3.6923	All2969 protein
Contig2.4_26_27209_25950	cce_2069	0.257422	3.71118	Uncharacterized conserved membrane protein
Contig2.4_28_29272_28019	cce_2067	0.239142	3.74997	Xylulose kinase (EC 2.7.1.17)
Contig2.4_29_29706_29275	cce_2066	0.251734	3.72953	MutT/nudix family protein
Contig2.4_32_32541_33245	cce_2063	0.274117	3.63324	Dolichol kinase
Contig2.4_38_42228_41077	cce_2057	0.281685	3.60677	Alr1377 protein
Contig2.4_39_43758_42544	cce_2056	0.256122	3.70928	Alr7311 protein
Contig2.4_40_43816_43908	Contig2.4_40_43816_43908	0.213586	3.8036	All2969 protein
Contig2.4_44_47659_48591	cce_2052	0.228491	3.82521	Alr1346 protein
Contig2.4_47_51939_53102	cce_2049	0.224324	3.78771	Membrane-bound lytic transglycosylase A
Contig2.4_50_53516_55528	cce_2046	0.255652	3.85101	UvrABC system protein B (UvrB protein) (Excinuclease ABC subunit B)
Contig2.4_52_57604_59301	cce_2044	0.267416	3.66239	Vanadium chloroperoxidase (EC 1.11.1.10)
Contig2.4_54_61360_62184	cce_2042	0.23203	3.83024	Hypothetical Membrane Spanning Protein
Contig2.4_55_62984_62208	cce_2041	0.211429	3.81552	Widely conserved hypothetical transmembrane protein with dub81
Contig2.4_57_63750_65810	cce_2039	0.235379	3.75584	Highly conserved protein containing a thioredoxin domain
Contig2.4_58_69169_65924	cce_2038	0.281104	3.61028	carbamoyl-phosphate synthase, large subunit; carB
Contig2.4_5_9089_8007	cce_2088	0.226014	3.82772	Conserved membrane protein contains PIN domain
Contig2.4_63_72786_76538	cce_2032	0.235873	3.75366	Sensory box protein
Contig2.4_66_77441_77944	cce_2029	0.286026	3.59072	Slr0250 protein
Contig2.4_71_82646_81330	cce_2024	0.257687	3.70518	ORF genes complete cds
Contig2.4_72_82875_82970	Contig2.4_72_82875_82970	0.253403	3.7175	All2969 protein
Contig2.4_74_83480_83226	cce_2021	0.232274	3.76581	ORF genes complete cds
Contig2.4_86_92307_92768	cce_2011	0.249488	3.73738	All3747 protein
Contig2.4_8_10686_11141	cce_2085	0.235833	3.75411	Oxidoreductase
Contig2.4_9_11211_11561	cce_2084	0.243237	3.74324	Macrophage migration inhibitory factor
Contig20.1_11_13067_12777	cce_2388	0.259432	3.69878	All2003 protein
Contig20.1_13_14424_14107	cce_2390	0.216479	3.80395	Thioredoxin
Contig20.1_14_15019_16530	cce_2391	0.213811	3.81163	Alphaalpha-trehalose-phosphate synthase
Contig20.1_15_16638_16805	cce_2392	0.243002	3.74302	Alphaalpha-trehalose-phosphate synthase
Contig20.1_17_17576_17367	cce_2394	0.285517	3.58437	Alphaalpha-trehalose-phosphate synthase
Contig20.1_6_5526_6794	cce_2383	0.215302	3.80181	gamma-glutamyl phosphate reductase; proA2
Contig20.1_7_6954_8219	cce_2384	0.226301	3.79148	Gamma-glutamyl phosphate reductase (GPR) (EC 1.2.1.41) (Glutamate-5-semialdehyde dehydrogenase) (Glutamyl-gamma-semialdehyde dehydrogenase) (GSA dehydrogenase)
Contig20.1_9_11992_10346	cce_2386	0.273723	3.63858	ATP-binding protein of ABC transporter
Contig20.2_13_10976_12082	cce_2410	0.277359	3.62283	Putative ionotropic glutamate receptor ortholog GLR6
Contig20.2_16_13676_13431	cce_2413	0.284814	3.59499	5-oxoprolinase (EC 3.5.2.9)
Contig20.2_34_29037_29810	cce_2429	0.224045	3.79019	All4180 protein
Contig20.2_37_32112_32390	cce_2432	0.277812	3.62189	All2969 protein
Contig20.2_38_32805_32458	cce_2433	0.281444	3.61103	carbon dioxide concentrating mechanism protein; ccmK4
Contig20.2_42_36928_36149	cce_2437	0.222516	3.79621	Haloacid dehalogenase-like hydrolase
Contig20.2_43_38881_37115	cce_2438	0.259688	3.70113	DNA repair protein
Contig20.2_48_44152_43589	cce_2443	0.226328	3.82204	All2969 protein
Contig20.2_49_44500_44225	cce_2444	0.224215	3.78578	PdtH
Contig20.2_4_1377_1105	cce_2401	0.286631	3.58188	Asl1664 protein
Contig20.2_50_45912_44605	cce_2446	0.258833	3.69756	Threonine synthase chloroplast precursor (EC 4.2.3.1) (TS)
Contig20.2_52_47612_48199	cce_2448	0.224255	3.78788	Chromosome partitioning protein ParA family
Contig20.2_55_52503_51967	cce_2451	0.265183	3.66938	Sll1618 protein
Contig20.2_56_53472_52540	cce_2452	0.281557	3.60554	Hypothetical UPF0187 protein yneE
Contig20.2_57_55440_53482	cce_2453	0.254421	3.72355	Penicillin-binding protein 1B
Contig20.2_9_8339_6651	cce_2406	0.274389	3.63768	Esterase/lipase/thioesterase family active site precursor
Contig201.1_1_77_979	Contig201.1_1_77_979	0.277789	3.62327	Stage II sporulation protein D
Contig203.1_1_1_660	cce_1670	0.2295	3.83791	5-oxoprolinase (EC 3.5.2.9)
Contig204.1_1_360_824	cce_3750	0.25827	3.68211	All4106 protein
Contig208.1_1_481_966	cce_3033	0.231185	3.82984	All2655 protein
Contig21.1_15_18912_16681	cce_1214	0.27	3.85334	Periplasmic nitrate reductase precursor (EC 1.7.99.4)
Contig21.1_17_20302_19649	cce_1216	0.287174	3.57824	Sll1461 protein
Contig21.1_1_2_271	cce_1199	0.243976	3.84085	Hypothetical protein
Contig21.1_24_24818_25153	cce_1224	0.243382	3.74395	Ferredoxin--nitrite reductase chloroplast precursor (EC 1.7.7.1)
Contig21.1_26_25750_27378	cce_1226	0.277431	3.62292	5-methylcytosine-specific restriction enzyme B (EC 3.1.21.-) (EcoKMcrBC)
Contig21.1_28_27896_28345	cce_1228	0.28552	3.59247	All2969 protein
Contig21.1_29_28320_29522	cce_1229	0.274443	3.63201	Putative restriction enzyme modulator protein
Contig21.1_32_31245_32051	cce_1232	0.254772	3.72387	Permease protein of ABC transporter
Contig21.1_33_32059_32829	cce_1233	0.271817	3.647	ATP-binding protein
Contig21.1_34_32826_33758	cce_1234	0.254129	3.72321	DTDP-glucose-46 dehydratase (NAD dependent epimerase/dehydratase)
Contig21.1_36_37638_36934	cce_1236	0.258355	3.70551	Gll1513 protein
Contig21.1_38_39557_39754	cce_1238	0.226029	3.78117	Ssl2148 protein
Contig21.1_39_39807_40274	cce_1239	0.259713	3.70011	TPR repeat precursor
Contig21.1_3_2241_1177	cce_1202	0.233377	3.7597	Isopentenyl-diphosphate delta-isomerase (EC 5.3.3.2) (IPP isomerase) (Isopentenyl pyrophosphate isomerase)
Contig21.1_41_41939_41154	cce_1241	0.267786	3.66365	Iron transport system ATP-binding protein YfeB
Contig21.1_47_48749_50149	cce_1247	0.235041	3.83204	Chloride channel protein EriC (Voltage gated)
Contig21.1_50_53377_52718	cce_1250	0.259042	3.68147	Glycine-rich protein LeGRP1
Contig21.1_52_55580_54249	cce_1252	0.286467	3.59134	Putative exported protein
Contig21.1_59_62955_63497	cce_1259	0.285684	3.59012	All2969 protein
Contig21.1_69_72026_72928	cce_1269	0.232019	3.76309	Putative permease
Contig21.1_70_74875_72992	cce_1270	0.279919	3.61865	Cell division protein ftsH homolog 1 (EC 3.4.24.-)
Contig21.1_9_9902_10540	cce_1208	0.281211	3.61249	Holliday junction DNA helicase RuvA
Contig213.1_2_702_598	Contig213.1_2_702_598	0.2597	3.68636	All2969 protein
Contig216.1_1_2_544	cce_2489	0.258282	3.70472	All2969 protein
Contig22.1_22_27680_27216	cce_5020	0.26823	3.66293	All2969 protein
Contig22.1_7_8724_5839	cce_5005	0.274069	3.63945	ATP-dependent helicase HepA
Contig22.1_8_10039_8912	cce_5006	0.287132	3.58116	All2969 protein
Contig22.2_10_12138_12791	cce_5031	0.24691	3.74034	Putative beta-phosphoglucomutase
Contig22.2_12_14885_14658	cce_5034	0.283988	3.59616	Probable exodeoxyribonuclease VII small subunit (EC 3.1.11.6) (Exonuclease VII small subunit)
Contig22.2_13_16039_14888	cce_5035	0.25391	3.71922	Exodeoxyribonuclease VII large subunit
Contig22.2_16_17075_16797	cce_5038	0.216459	3.80057	HicA protein
Contig22.2_17_18339_17119	cce_5039	0.237556	3.83968	Site-specific recombinase phage integrase family
Contig22.2_21_22339_21776	cce_5043	0.211535	3.81267	All2969 protein
Contig22.2_22_22338_24392	cce_5044	0.215846	3.8062	All1176 protein
Contig22.2_25_29209_27899	cce_5047	0.259124	3.69757	All1186 protein
Contig22.2_2_2828_2337	cce_5022	0.258327	3.68419	AGR_C_1739p
Contig22.2_34_35537_36391	cce_5056	0.231637	3.76447	All1186 protein
Contig22.2_35_36823_36695	cce_5057	0.273646	3.64468	All2969 protein
Contig22.2_36_37362_40463	cce_5058	0.235543	3.83928	PANL1
Contig22.2_44_47180_46233	cce_5067	0.285911	3.59068	Alr8534 protein
Contig22.2_47_48850_48491	cce_5070	0.233739	3.76976	Hypothetical protein
Contig22.2_49_49046_49423	cce_5072	0.219293	3.79896	Alr1010 protein (CcbP)
Contig22.2_4_4797_4243	cce_5024	0.283653	3.59808	All0464 protein
Contig22.2_53_52180_50654	cce_5076	0.277312	3.6253	Putative transposase
Contig22.2_54_52271_52134	cce_5077	0.230539	3.77692	All2969 protein
Contig22.2_55_52341_52550	cce_5078	0.250426	3.851	Unknown
Contig22.2_57_52883_53275	cce_5080	0.249561	3.73498	All2969 protein
Contig22.2_58_53688_53272	cce_5081	0.250793	3.73156	Unknown
Contig22.3_2_909_142	cce_5087	0.265916	3.67124	3-oxoacyl-[acyl-carrier-protein] reductase chloroplast precursor (EC 1.1.1.100) (3-ketoacyl-acyl carrier protein reductase)
Contig23.1_5_3831_5387	cce_2456	0.25974	3.68676	Dolichyl-phosphate-mannose-protein mannosyltransferase family protein
Contig23.1_6_5402_6964	cce_2457	0.216642	3.80666	Metal-dependent membrane protease-like
Contig23.2_2_2536_632	cce_2461	0.283347	3.59939	Glucose-inhibited division protein
Contig23.2_3_3076_2666	cce_2462	0.226733	3.7821	Gll2429 protein
Contig23.4_1_903_190	cce_2468	0.253195	3.72147	Na/H+ antiporter
Contig23.5_10_6100_5282	cce_2476	0.249263	3.73452	Septum site-determining protein MinC
Contig23.5_16_10808_9942	cce_2482	0.2171	3.80109	3-hydroxyisobutyrate dehydrogenase mitochondrial precursor (EC 1.1.1.31) (HIBADH)
Contig23.5_1_291_106	cce_2468	0.254533	3.72005	Na/H+ antiporter
Contig23.5_20_14517_14026	cce_0661	0.216341	3.81064	GatB/Yqey domain protein
Contig23.5_21_15767_14673	cce_0662	0.282435	3.60279	All0567 protein
Contig23.5_22_17969_16242	cce_0663	0.286061	3.58508	succinate dehydrogenase flavoprotein subunit; sdhA
Contig23.5_24_19601_18990	cce_0665	0.281564	3.60645	Gll0499 protein
Contig23.5_25_20009_21589	cce_0666	0.281836	3.60415	glucose-6-phosphate isomerase; pgi1
Contig23.5_37_29506_28847	cce_0678	0.253523	3.71716	Two-component response regulator
Contig23.5_4_1116_1226	Contig23.5_4_1116_1226	0.265518	3.6707	All2969 protein
Contig23.5_8_4417_4118	cce_2473	0.259518	3.6909	Septum site-determining protein
Contig23.5_9_5242_4445	cce_2475	0.23168	3.76458	Septum site-determining protein minD (Cell division inhibitor minD)
Contig23.7_12_10058_10534	cce_0696	0.219843	3.80867	Hypothetical protein MTH293
Contig23.7_13_10541_11728	cce_0697	0.260274	3.69912	Acetyltransferase
Contig23.7_19_22116_20611	cce_0701	0.233778	3.7597	pyruvate kinase; pykF4
Contig23.7_20_22850_22155	cce_0702	0.260054	3.69093	Serine/threonine protein phosphatase (EC 3.1.3.16)
Contig23.7_21_23835_22960	cce_0703	0.231247	3.77709	All4790 protein
Contig24.2_4_4840_6732	cce_3055	0.254649	3.71523	Peptide synthetase
Contig24.3_4_5932_6336	cce_3053	0.260274	3.69925	TonB system transport protein ExbD2
Contig24.3_5_6366_7199	cce_3052	0.221375	3.7968	TonB2
Contig24.3_6_7211_8386	cce_3051	0.274363	3.63627	Major facilitator family transporter
Contig24.4_10_15158_14337	cce_3041	0.26587	3.66727	C-5 sterol desaturase
Contig24.4_11_15981_15232	cce_3040	0.258148	3.6823	ATP-binding protein of ABC transporter
Contig24.4_13_19404_18676	cce_3038	0.234052	3.75792	Alr2662 protein
Contig24.4_14_19998_21896	cce_3037	0.287054	3.57845	All2969 protein
Contig24.4_2_3787_3260	cce_3049	0.26758	3.66459	AGR_L_2314p
Contig24.4_7_7553_6639	cce_3044	0.237969	3.83064	Methyltransferase (EC 2.1.1.-)
Contig24.5_1_3_863	cce_3036	0.288052	3.57277	All2969 protein
Contig24.5_3_1075_4788	cce_3035	0.250874	3.72754	Biofilm-associated surface protein
Contig24.6_1_401_1540	cce_3035	0.245647	3.84017	Rhizobiocin/RTX toxin
Contig24.6_2_1629_4799	cce_3034	0.275645	3.62865	Microcystin synthetase B
Contig24.6_3_5263_10719	cce_3033	0.223636	3.78729	Putative RTX toxin
Contig24.6_4_10719_10934	Contig24.6_4_10719_10934	0.215874	3.80376	All2969 protein
Contig24.6_8_11752_11501	cce_3031	0.221421	3.82017	Flavodoxin
Contig25.1_12_10006_10950	cce_0410	0.27924	3.6198	Reverse transcriptase/HNH endonuclease
Contig25.1_13_11964_11014	cce_0412	0.28845	3.57212	Lipopolysaccharide core biosynthesis glycosyl transferase kdtX (EC 2.-.-.-)
Contig25.1_15_13686_16811	cce_0414	0.267874	3.65651	Cation or drug efflux system protein
Contig25.1_22_25017_24823	cce_0421	0.233952	3.75779	All2969 protein
Contig25.1_24_27229_26909	cce_0423	0.254126	3.72286	Circadian clock protein kaiB
Contig25.1_2_2784_985	cce_0403	0.221969	3.79582	Mechanosensitive ion channel family protein
Contig25.1_3_3001_3855	cce_0404	0.254672	3.71401	Formyltetrahydrofolate deformylase
Contig25.1_4_3983_4876	cce_0405	0.242222	3.84646	3-hydroxyisobutyrate dehydrogenase mitochondrial precursor (EC 1.1.1.31) (HIBADH)
Contig25.2_12_7269_8030	cce_0435	0.220096	3.79858	Circadian oscillation regulator
Contig25.2_14_8799_8410	cce_0437	0.236196	3.75585	All1797 protein
Contig25.2_16_11291_10149	cce_0439	0.280399	3.61578	Serine/threonine kinase
Contig25.2_17_11474_12421	cce_0440	0.223231	3.78995	Undecaprenyl-diphosphatase (EC 3.6.1.27) (Undecaprenyl pyrophosphate phosphatase) (Bacitracin resistance protein)
Contig25.2_22_17997_17632	cce_0446	0.224439	3.82032	Two-component hybrid sensor and regulator
Contig25.2_24_18291_18190	cce_0447	0.286916	3.57958	All2969 protein
Contig25.2_5_3120_3581	cce_0428	0.25873	3.68425	Hypothetical
Contig25.2_9_4696_4601	cce_0432	0.280015	3.61795	All2969 protein
Contig25.3_2_797_1180	cce_0453	0.289994	3.56893	AbrB family transciptional regulator
Contig25.3_8_4731_4979	cce_0459	0.259809	3.6897	SAM-dependent methyltransferase
Contig25.4_17_14469_14948	cce_0476	0.253855	3.71873	2-C-methyl-D-erythritol 24-cyclodiphosphate synthase chloroplast precursor (EC 4.6.1.12) (MECPS) (MECDP-synthase)
Contig25.4_18_15495_14938	cce_0477	0.224016	3.78524	All0596 protein
Contig25.4_3_1876_3336	cce_0462	0.22	3.80885	Latent nuclear antigen (Fragment)
Contig26.1_14_11672_13264	cce_2896	0.226914	3.82234	Gamma-glutamyltranspeptidase precursor (EC 2.3.2.2)
Contig26.1_22_18973_19482	cce_2888	0.280469	3.60862	Diacylglycerol kinase
Contig26.1_23_19529_20125	cce_2887	0.234056	3.75906	Anthranilate synthase component II (EC 4.1.3.27) (Glutamine amido-transferase)
Contig26.1_24_20147_20935	cce_2886	0.274749	3.63687	Inactivated Zn-dependent hydrolase of the beta-lactamase fold
Contig26.1_25_21151_22824	cce_2885	0.253056	3.72137	Mechanosensitive ion channel
Contig26.1_29_24673_25053	cce_2881	0.219761	3.80923	Ferric uptake regulation protein
Contig26.1_31_27756_26548	cce_2879	0.265132	3.6701	Serine--pyruvate aminotransferase (EC 2.6.1.51) (SPT) (Alanine--glyoxylate aminotransferase) (EC 2.6.1.44) (AGT)
Contig26.1_34_34409_31458	cce_2876	0.228067	3.83368	Secreted alpha-amylase
Contig26.1_35_36113_34518	cce_2875	0.248365	3.73917	Secreted alpha-amylase
Contig26.1_36_36341_37951	cce_2874	0.24672	3.7409	All2969 protein
Contig26.1_39_39090_40208	cce_2871	0.258143	3.70545	Serine--pyruvate aminotransferase mitochondrial precursor (EC 2.6.1.51) (SPT) (Alanine--glyoxylate aminotransferase) (EC 2.6.1.44) (AGT)
Contig26.1_40_40232_40456	cce_2870	0.243495	3.74354	Serine--pyruvate aminotransferase mitochondrial precursor (EC 2.6.1.51) (SPT) (Alanine--glyoxylate aminotransferase) (EC 2.6.1.44) (AGT)
Contig26.1_43_42105_41803	cce_2867	0.27438	3.63798	Sll1934 protein
Contig26.1_4_2820_3776	cce_2906	0.274114	3.63441	Phosphate starvation-inducible protein PhoH
Contig26.1_7_7569_6733	cce_2903	0.286099	3.58884	Hydrogenase expression/formation protein
Contig26.1_8_7904_7560	cce_2902	0.284256	3.59636	Hydrogenase nickel incorporation protein hypA
Contig26.2_10_2738_2397	cce_2860	0.286206	3.58892	Transcriptional regulator PemK family
Contig26.2_21_10610_10389	cce_2848	0.282358	3.60273	Asl1824 protein
Contig26.2_22_10834_10607	cce_2847	0.233067	3.76871	Hypothetical UPF0150 protein Ta0767
Contig26.2_23_11286_10930	cce_2846	0.231702	3.82846	Hypothetical protein
Contig26.2_25_12125_11910	cce_2844	0.244816	3.74197	Hypothetical protein
Contig26.2_27_12523_12864	cce_2842	0.2859	3.59263	Gll3357 protein
Contig26.2_3_1095_1226	cce_2865	0.220885	3.81982	Hypothetical protein
Contig26.2_4_1189_1365	cce_2864	0.275015	3.63051	All2969 protein
Contig26.3_3_593_447	Contig26.3_3_593_447	0.253672	3.72489	All2969 protein
Contig26.4_1_321_623	cce_2828	0.22254	3.82018	Reverse transcriptase/HNH endonuclease
Contig27.1_11_9291_11957	cce_3221	0.238325	3.75081	ClpB
Contig27.1_18_15101_14883	cce_3213	0.267728	3.65566	Hypothetical protein
Contig27.1_19_15211_15083	cce_3212	0.28219	3.60184	Hypothetical protein
Contig27.1_20_15370_15927	cce_3211	0.259862	3.70018	Unidentified open reading frame
Contig27.1_22_19273_18110	cce_3209	0.277627	3.62324	Inosinic acid dehydrogenase GuaB (EC 1.1.1.205)
Contig27.1_2_1128_796	cce_3230	0.250734	3.72778	Slr1437 protein
Contig27.1_37_29821_28787	cce_3196	0.259824	3.68645	Modification methylase Eco47II (EC 2.1.1.37) (Cytosine-specific methyltransferase Eco47II) (M.Eco47II)
Contig27.1_39_32092_34074	cce_3194	0.267297	3.66517	Glycogen debranching enzyme-related protein
Contig27.1_41_35300_36727	cce_3192	0.28624	3.58453	Dihydrolipoamide dehydrogenase
Contig27.1_44_38768_39280	cce_3189	0.243951	3.84132	HYPOTHETICAL SIGNAL PEPTIDE PROTEIN
Contig27.1_46_39686_39883	cce_3187	0.267896	3.66285	Asl4748 protein
Contig27.1_49_43047_42058	cce_3184	0.235846	3.83044	Glycosyl transferase
Contig27.1_55_48339_49388	cce_3178	0.281464	3.60626	Delta 12 desaturase
Contig27.1_56_49518_51263	cce_3177	0.216622	3.80132	ATP-binding protein of ABC transporter
Contig27.1_59_53114_52374	cce_3174	0.258581	3.68182	Putative DNA-binding protein DevH (Transcriptional regulator)
Contig27.1_5_5186_4107	cce_3227	0.2655	3.66837	Cobalamin (Vitamin B12) synthesis protein/P47K family protein (EC 2.-.-.-)
Contig27.1_61_55213_54332	cce_3172	0.215392	3.8027	Carboxymethylenebutenolidase
Contig27.1_62_55316_56659	cce_3171	0.252821	3.71642	Membrane associated GTPase
Contig27.1_9_7414_8175	cce_3223	0.225789	3.83509	Transcriptional regulator
Contig28.1_18_28672_31986	cce_3488	0.258546	3.69728	DNA-directed RNA polymerase beta chain (EC 2.7.7.6) (PEP) (Plastid-encoded RNA polymerase beta subunit) (RNA polymerase beta subunit)
Contig28.1_33_48467_49150	cce_3474	0.265033	3.67216	Type II restriction enzyme Eco47I (EC 3.1.21.4) (Endonuclease Eco47I) (R.Eco47I)
Contig28.1_38_54965_54342	cce_3469	0.274936	3.63688	Metallo-beta-lactamase family protein
Contig28.1_4_2795_4786	cce_3498	0.220457	3.81896	Peptidylarginine deiminase type VI (EC 3.5.3.15) (Peptidylarginine deiminase type 6)
Contig28.1_5_4831_6039	cce_3497	0.273917	3.64135	Glutamate permease
Contig28.1_7_13568_7398	cce_3495	0.280926	3.61017	3-phytase precursor (EC 3.1.3.8) (Phytate 3-phosphatase) (Myo-inositol-hexaphosphate 3-phosphohydrolase)
Contig29.1_12_13472_13873	cce_1440	0.285235	3.59365	All2969 protein
Contig29.1_15_16724_17563	cce_1444	0.227609	3.79171	All2969 protein
Contig29.1_19_21318_20572	cce_1448	0.2752	3.63014	TspO-like protein
Contig29.1_26_29256_30980	cce_1457	0.266664	3.66072	Oligo-16-glucosidase
Contig29.1_30_35157_34723	cce_1461	0.28232	3.60118	All2969 protein
Contig29.1_31_35522_35112	cce_1462	0.288927	3.57107	Gene trap ankyrin repeat containing protein
Contig29.1_32_35864_35544	cce_1463	0.282289	3.60326	All2969 protein
Contig29.1_33_36320_36502	cce_1464	0.241552	3.84807	All2969 protein
Contig29.1_36_37317_40262	cce_1466	0.236254	3.75368	Long-chain-fatty-acid--CoA ligase (EC 6.2.1.3) (Long-chain acyl-CoA synthetase)
Contig29.1_37_40474_42183	cce_1467	0.266873	3.66088	Two-component sensor histidine kinase
Contig29.1_38_42265_44529	cce_1468	0.261657	3.67662	Tyrosine-protein kinase ptk (EC 2.7.1.112)
Contig29.1_41_46807_47697	cce_1471	0.286142	3.58856	ABC-2 type transport system permease protein
Contig29.1_6_8197_6692	cce_1433	0.280422	3.61609	All2969 protein
Contig3.1_100_103812_104405	cce_1643	0.235646	3.75405	Nitroreductase family protein
Contig3.1_101_104943_104488	cce_1644	0.223977	3.79099	Alr1060 protein
Contig3.1_102_105073_105186	Contig3.1_102_105073_105186	0.234508	3.77125	All2969 protein
Contig3.1_104_106525_106067	cce_1646	0.234151	3.85001	Sll1940 protein
Contig3.1_106_108425_108096	cce_1648	0.285953	3.58846	Slr1964 protein
Contig3.1_111_113216_115003	cce_1654	0.277874	3.62364	Saframycin Mx1 synthetase B
Contig3.1_114_116787_116470	cce_1658	0.231429	3.83818	Hypothetical protein ssl5113
Contig3.1_118_122067_123125	cce_1662	0.256029	3.70995	Pyruvyl-transferase
Contig3.1_121_123998_124366	cce_1665	0.224952	3.83727	2Fe-2S ferredoxin; petF1
Contig3.1_124_129592_128123	cce_1668	0.216357	3.80462	Zinc-dependent protease TldD/PmbA family
Contig3.1_127_132527_131547	cce_1671	0.265278	3.67216	DNA polymerase III delta subunit
Contig3.1_128_132618_133391	cce_1672	0.273582	3.63884	Slr2070 protein
Contig3.1_131_137366_137259	Contig3.1_131_137366_137259	0.234439	3.7731	All2969 protein
Contig3.1_132_138229_137672	cce_1675	0.282514	3.60297	Slr0356 protein
Contig3.1_133_139146_138469	cce_1676	0.259215	3.68071	All2969 protein
Contig3.1_134_139816_139157	cce_1677	0.211157	3.81255	Conserved hypothetical membrane protein
Contig3.1_135_140213_140974	cce_1678	0.25912	3.68014	Circadian oscillating polypeptide COP23 precursor
Contig3.1_143_147404_147060	cce_1686	0.274403	3.6348	Membrane bound hydrogenase MbxG subunit
Contig3.1_144_147785_147489	cce_1687	0.274602	3.63516	Slr0732 protein
Contig3.1_15_15145_13760	cce_1560	0.259383	3.68784	Serine/threonine protein kinase
Contig3.1_19_18427_19494	cce_1565	0.224334	3.7856	Potassium channel
Contig3.1_1_102_497	Contig3.1_1_102_497	0.274106	3.641	Ribonuclease UK114 (EC 3.1.-.-) (14.5 kDa translational inhibitor protein) (p14.5) (UK114 antigen homolog)
Contig3.1_20_20522_19617	cce_1566	0.274651	3.63217	Sulfatase modifying factor 1 precursor (C-alpha-formyglycine-generating enzyme 1) (UNQ3037/PRO9852)
Contig3.1_26_25189_25782	cce_1571	0.233978	3.77173	Sll1109 protein
Contig3.1_27_26123_26455	cce_1572	0.265509	3.67097	Sll1109 protein
Contig3.1_2_689_513	cce_1547	0.238864	3.84005	Ssl2384 protein
Contig3.1_33_29186_30301	cce_1578	0.288962	3.57132	Type IV pilus biogenesis protein PilM
Contig3.1_36_31944_34256	cce_1581	0.259829	3.69905	General secretion pathway protein D
Contig3.1_41_38664_39530	cce_1586	0.234198	3.83043	Methionine aminopeptidase 1 precursor (EC 3.4.11.18) (MetAP 1) (MAP 1) (Peptidase M 1)
Contig3.1_42_39726_40706	cce_1587	0.222348	3.79522	DnaJ
Contig3.1_44_43567_41891	cce_1589	0.258961	3.6831	Sll1049 protein
Contig3.1_45_43857_43693	cce_1590	0.283602	3.59779	All2969 protein
Contig3.1_47_44695_44988	cce_1592	0.258778	3.68906	Putative Nucleotidyltransferase
Contig3.1_50_46620_49592	cce_1595	0.268621	3.85641	Proline dehydrogenase (EC 1.5.99.8) (EC 1.5.1.12)
Contig3.1_53_52046_51546	cce_1598	0.28489	3.59509	Molybdopterin biosynthesis protein
Contig3.1_56_55162_54149	cce_1601	0.274321	3.63354	D-specific alpha-keto acid dehydrogenase (EC 1.1.1.-) (Vancomycin B-type resistance protein vanHB)
Contig3.1_66_67418_66615	cce_1610	0.223516	3.78894	Internalin putative
Contig3.1_69_69435_71213	cce_1613	0.281454	3.61046	PDZ domain protein
Contig3.1_71_72483_73196	cce_1615	0.234549	3.76805	General secretion pathway protein G
Contig3.1_77_79178_78576	cce_1620	0.282502	3.60463	Superoxide dismutase
Contig3.1_7_6207_7523	cce_1552	0.274058	3.63342	Hypothetical protein
Contig3.1_82_82573_84315	cce_1626	0.217185	3.80628	ATP-binding protein of ABC transporter
Contig3.1_83_84607_85842	cce_1627	0.288957	3.57118	Alpha-amylase 1 (EC 3.2.1.1) (14-alpha-D-glucan glucanohydrolase)
Contig3.1_85_88752_86212	cce_1629	0.274444	3.85348	glycogen phosphorylase; glgP1
Contig3.1_86_89443_90120	cce_1630	0.259229	3.6987	Two-component response regulator
Contig3.1_8_7541_7900	cce_1553	0.280559	3.61552	Hypothetical protein
Contig3.1_92_97610_97894	cce_1636	0.286024	3.58769	Putative heme iron utilization protein
Contig3.1_94_98339_98464	cce_1637	0.224771	3.82696	All2969 protein
Contig3.1_96_101303_99420	cce_1639	0.259232	3.69826	Sucrose phosphorylase (EC 2.4.1.7)
Contig30.2_10_9927_10355	cce_3849	0.259269	3.68777	Sll1068 protein
Contig30.2_25_17756_18304	Contig30.2_25_17756_18304	0.259124	3.68114	Porin major outer membrane protein
Contig30.2_28_19334_19861	cce_3867	0.228207	3.82809	Porin major outer membrane protein
Contig30.2_29_19824_20117	cce_3867	0.234521	3.76759	Slr1841 protein
Contig30.2_30_21129_20218	cce_3868	0.269028	3.65311	MULTIPLE ANTIBIOTIC RESISTANCE PROTEIN MARC
Contig30.2_32_23011_21317	cce_3870	0.264587	3.67321	Arylsulfatase
Contig30.2_33_23150_23674	cce_3871	0.280464	3.60968	PUTATIVE INTEGRAL MEMBRANE PROTEIN
Contig30.2_35_25836_25639	cce_3873	0.287233	3.57845	PANL6
Contig30.2_37_26654_27427	cce_3875	0.258854	3.68871	Putative 3-beta hydroxysteroid dehydrogenase/isomerase
Contig30.2_44_33765_32674	cce_3881	0.258089	3.7104	Surface lipoprotein
Contig30.2_45_34364_33768	cce_3882	0.23156	3.77532	Signal peptidase I (EC 3.4.21.89) (Leader peptidase I)
Contig30.2_49_37717_38067	cce_3886	0.267364	3.665	Glr3449 protein
Contig30.4_11_10035_9493	cce_3897	0.212318	3.81611	Slr0420 protein
Contig30.4_15_12123_14207	cce_3901	0.265589	3.67081	Serine/threonine protein kinase
Contig30.4_16_14562_14275	cce_3902	0.214444	3.80374	Serine/threonine protein kinase
Contig30.4_17_14670_14915	cce_3903	0.248416	3.73794	All5133 protein
Contig30.4_19_15210_15380	cce_3905	0.258787	3.68465	All5133 protein
Contig30.4_4_1339_662	cce_3890	0.25894	3.68592	DNA-binding response regulator
Contig30.4_9_7166_7822	cce_3895	0.214221	3.80363	Two-component response regulator
Contig31.3_10_15581_14550	cce_4803	0.231139	3.76432	Tripartite motif-containing 2
Contig31.3_16_26853_26170	cce_4810	0.282142	3.6042	All0131 protein
Contig31.3_19_31248_29560	cce_4814	0.223131	3.79494	Cytochrome c oxidase subunit I
Contig31.3_38_48770_48567	cce_4832	0.257785	3.71027	GTP cyclohydrolase I 2 (EC 3.5.4.16) (GTP-CH-I 2)
Contig31.3_40_49806_49898	Contig31.3_40_49806_49898	0.286262	3.59124	All2969 protein
Contig31.3_42_50954_52882	cce_4835	0.25378	3.71445	Threonyl-tRNA synthetase mitochondrial precursor (EC 6.1.1.3) (Threonine--tRNA ligase) (ThrRS)
Contig31.3_44_53524_53796	cce_4837	0.241923	3.84234	Molybdenum cofactor biosynthesis protein B
Contig32.1_2_562_1680	cce_1882	0.283531	3.59898	All2969 protein
Contig32.2_11_15686_14250	cce_1872	0.226099	3.82102	HYPOTHETICAL TRANSMEMBRANE PROTEIN
Contig32.2_23_27447_27539	Contig32.2_23_27447_27539	0.286088	3.58732	All2969 protein
Contig32.2_25_29318_28866	cce_1860	0.233503	3.77254	Protein phosphatase putative
Contig32.2_26_30440_29418	cce_1859	0.219444	3.81894	Phosphate ABC transporterContig32.2_26_30440_29418
Contig32.2_28_32366_31506	cce_1857	0.2594	3.69846	NifU protein putative
Contig32.2_29_32787_32563	cce_1856	0.232378	3.77616	Asr0690 protein
Contig32.2_30_33069_32800	cce_1855	0.228077	3.77948	Hypothetical protein
Contig32.2_31_34108_33131	cce_1854	0.275902	3.62887	Hypothetical protein (Alr0691 protein)
Contig32.2_34_38343_37867	cce_1851	0.254378	3.7217	All2969 protein
Contig32.2_35_39437_38463	cce_1850	0.285833	3.85777	malate dehydrogenase; mdh
Contig32.2_36_39675_39457	cce_1849	0.259614	3.69882	Ssl1690 protein
Contig32.2_38_41376_43622	cce_1847	0.265244	3.67238	DNA internalization-related competence protein
Contig32.2_39_43756_44049	cce_1846	0.250152	3.73517	All2969 protein
Contig32.2_3_1940_2356	cce_1880	0.274433	3.6365	All2969 protein
Contig32.2_40_44019_44171	cce_1845	0.286868	3.57901	All2969 protein
Contig32.2_43_47266_48078	cce_1843	0.263947	3.85328	Sll0513 protein
Contig32.2_4_2404_4587	cce_1879	0.23875	3.74996	Lytic murein transglycosylase (EC 3.2.1.-)
Contig32.2_5_4842_8180	cce_1878	0.251232	3.73125	Two-component sensor histidine kinase
Contig32.2_7_10557_10369	cce_1876	0.218675	3.80974	Asl0793 protein
Contig32.3_1_1_153	cce_1842	0.286103	3.58524	Sll0513 protein
Contig32.5_2_1816_482	cce_1837	0.253845	3.72047	photosystem II CP47 protein, 47 kD chlorophyll-binding protein; psbB
Contig33.1_11_7878_8414	cce_3317	0.22312	3.78728	Hypothetical Cytosolic Protein
Contig33.1_12_8428_8676	cce_3316	0.274195	3.63928	Hypothetical Cytosolic Protein
Contig33.1_13_10027_8858	cce_3315	0.234082	3.7592	All3398 protein
Contig33.1_17_13753_12920	cce_3312	0.245789	3.84808	Membrane protein putative
Contig33.1_1_160_1452	cce_3327	0.232281	3.7754	Sensory transduction histidine kinase
Contig33.1_3_2647_2279	cce_3325	0.221356	3.79737	GTP cyclohydrolase I family enzyme
Contig33.1_9_6416_6880	cce_3319	0.280812	3.6135	Sigma-B activity negative regulator
Contig33.2_12_12994_13464	cce_3296	0.258514	3.69716	Hypothetical protein api8
Contig33.2_16_16551_15505	cce_3292	0.267149	3.66225	Histidinol-phosphate aminotransferase chloroplast precursor (EC 2.6.1.9) (Imidazole acetol-phosphate transaminase) (Gene duplicate 1-A/1-B protein)
Contig33.2_21_20572_20114	cce_3287	0.260114	3.68687	Universal stress protein family
Contig33.2_25_22989_21703	cce_3283	0.281353	3.61128	Alr5159 protein
Contig33.2_26_23443_23919	Contig33.2_26_23443_23919	0.226247	3.78161	Transposase
Contig33.2_7_6240_5677	cce_3301	0.243824	3.84492	Slr1378 protein
Contig33.2_8_6355_7077	cce_3300	0.258929	3.6847	Pyridoxal phosphate biosynthetic protein pdxJ (PNP synthase)
Contig33.2_9_7225_7608	cce_3299	0.240729	3.74857	Conserved hypothetical plastid protein
Contig33.3_3_3096_598	cce_3280	0.253915	3.72282	aconitate hydratase 2; acnB
Contig33.4_12_6147_6767	cce_3268	0.281571	3.61168	EsV-1-176
Contig33.4_3_1261_2031	cce_3276	0.265306	3.67185	Inactivated Zn-dependent hydrolase of the beta-lactamase fold
Contig33.4_4_2115_3470	cce_3275	0.251915	3.72691	Methylcrotonoyl-CoA carboxylase alpha chain mitochondrial precursor (EC 6.4.1.4) (3-Methylcrotonyl-CoA carboxylase 1) (MCCase alpha subunit) (3-methylcrotonyl-CoA:carbon dioxide ligase alpha subunit) (3-Methylcrotonyl-CoA carboxylase
Contig33.4_6_3532_3753	Contig33.4_6_3532_3753	0.222274	3.79639	All2969 protein
Contig33.4_9_5023_4658	cce_3271	0.288037	3.57392	All2969 protein
Contig34.1_10_4561_7407	cce_3916	0.28968	3.56939	Cation-transporting ATPase E1-E2 ATPase
Contig34.1_11_7631_8110	cce_3917	0.274971	3.64251	Glr1481 protein
Contig34.1_18_16002_19526	cce_3924	0.280706	3.61005	WD-40 repeat protein
Contig34.1_20_21247_21753	cce_3927	0.23126	3.76444	Serine/threonine protein kinase
Contig34.1_21_21990_23384	cce_3928	0.257614	3.71021	Cell division protein ftsY homolog
Contig34.1_24_24718_24476	cce_3930	0.258185	3.68263	All2969 protein
Contig34.1_25_24748_24855	cce_3931	0.258871	3.68043	All2969 protein
Contig34.1_27_27147_28145	cce_3933	0.248618	3.73678	Acetyl-coenzyme A carboxylase carboxyl transferase subunit alpha (EC 6.4.1.2)
Contig34.1_28_28441_29169	cce_3934	0.266409	3.6599	Short-chain dehydrogenase/reductase family enzyme
Contig34.1_29_29196_29915	cce_3935	0.275027	3.63037	GTP cyclohydrolase I (EC 3.5.4.16) (GTP-CH-I)
Contig34.1_41_41042_39216	cce_3947	0.287301	3.57782	Threonyl-tRNA synthetase mitochondrial precursor (EC 6.1.1.3) (Threonine--tRNA ligase) (ThrRS)
Contig34.1_45_42608_43891	cce_3951	0.274512	3.63356	Serine hydroxymethyltransferase mitochondrial precursor (EC 2.1.2.1) (Serine methylase) (Glycine hydroxymethyltransferase) (SHMT)
Contig34.1_46_44602_44150	cce_3952	0.260183	3.69954	Cytosine deaminase (EC 3.5.4.1) (Cytosine aminohydrolase)
Contig34.1_7_2621_3376	cce_3914	0.250764	3.72795	Short-chain dehydrogenase/reductase
Contig34.2_4_4143_1840	cce_3968	0.232879	3.83037	All2969 protein
Contig34.2_7_8093_6378	cce_3971	0.259762	3.69227	ATP-binding protein of ABC transporter
Contig34.2_8_8349_8894	cce_3972	0.26216	3.67606	Adenylyl-sulfate kinase 1 chloroplast precursor (EC 2.7.1.25) (APS kinase) (Adenosine-5'phosphosulfate kinase) (ATP adenosine-5'-phosphosulfate 3'-phosphotransferase)
Contig35.1_10_6857_5886	cce_1488	0.28073	3.61474	Cobalamin (Vitamin B12) synthesis protein/P47K family protein (EC 2.-.-.-)
Contig35.1_12_9055_8054	cce_1490	0.23433	3.76108	Cobalamin (Vitamin B12) synthesis protein/P47K family protein (EC 2.-.-.-)
Contig35.1_14_10874_10176	cce_1492	0.264496	3.67311	Predicted calcineurin family phosphoesterase
Contig35.1_15_11708_10893	cce_1493	0.259175	3.68945	Metallo-phosphoesterase
Contig35.1_17_14565_12565	cce_1495	0.215488	3.81646	Threonyl-tRNA synthetase mitochondrial precursor (EC 6.1.1.3) (Threonine--tRNA ligase) (ThrRS)
Contig35.1_1_424_2	cce_1480	0.210575	3.81534	Putative Holliday junction resolvase (EC 3.1.-.-)
Contig35.1_24_23502_21994	cce_1503	0.223151	3.78888	ATP synthase F1, alpha subunit; atpA2
Contig35.1_29_25401_25015	cce_1508	0.26571	3.67117	ATP synthase a subunit (EC 3.6.1.34)
Contig35.1_2_550_672	cce_1481	0.228595	3.7787	All2969 protein
Contig35.1_3_783_661	cce_1482	0.212648	3.81628	Putative Holliday junction resolvase (EC 3.1.-.-)
Contig35.1_4_1852_950	cce_1483	0.259979	3.68717	Mechanosensitive ion channel
Contig35.1_5_3119_2115	cce_1484	0.285999	3.58978	ABC transporter solute-binding protein
Contig35.1_6_3168_3413	cce_1485	0.227822	3.83788	ATP-binding protein of ABC transporter
Contig35.2_12_10426_10866	cce_1520	0.284593	3.59437	Sensory transduction regulatory protein
Contig35.2_16_16063_15560	cce_1524	0.28077	3.61382	All1023 protein
Contig35.2_17_16290_16835	cce_1525	0.26911	3.65211	Ferripyochelin binding protein
Contig35.2_21_18493_19272	cce_1529	0.253068	3.71648	Sll0839 protein
Contig35.2_2_671_375	cce_1509	0.275976	3.62899	Hypothetical protein
Contig35.2_4_1553_1152	cce_1511	0.249259	3.73701	putative ATP synthase delta/epsilon subunit
Contig35.2_5_2964_1543	cce_1512	0.275718	3.62873	ATP synthase F1, beta subunit; atpB2
Contig35.2_8_5377_5595	cce_1516	0.274579	3.63483	All2969 protein
Contig35.3_1_827_465	cce_1532	0.227874	3.82237	All2969 protein
Contig35.3_7_9186_7348	cce_1538	0.226372	3.83523	Dolichyl-phosphate-mannose-protein mannosyltransferase family protein
Contig35.3_8_9847_9194	cce_1539	0.280608	3.6084	PAP2 family protein
Contig35.3_9_10089_9994	cce_1540	0.280777	3.61014	All2969 protein
Contig36.1_1_1_405	cce_4917	0.259121	3.69802	Slr0392 protein
Contig36.1_2_410_784	cce_4918	0.226786	3.82349	Slr0393 protein
Contig36.2_1_1036_140	cce_4922	0.283678	3.59789	Integrase/recombinase
Contig36.2_2_1284_1180	Contig36.2_2_1284_1180	0.226207	3.78147	All2969 protein
Contig36.3_3_1046_1591	cce_4926	0.286335	3.58777	Arg-ORF1 protein (Fragment)
Contig36.4_11_13298_16915	cce_4936	0.233963	3.76673	All3500 protein
Contig36.4_18_21937_22170	cce_4943	0.226592	3.78197	All2969 protein
Contig36.4_23_28692_28799	Contig36.4_23_28692_28799	0.217356	3.81749	All2969 protein
Contig36.4_24_28806_29126	cce_4948	0.254558	3.72383	Asr0755 protein
Contig36.4_26_30922_30152	cce_4951	0.220288	3.79835	Hypothetical protein PAE1792
Contig36.4_28_31660_32460	cce_4953	0.255743	3.71216	All2969 protein
Contig36.4_2_2671_584	cce_4928	0.274273	3.63791	Two-component sensor histidine kinase
Contig36.4_30_32695_33126	cce_4954	0.284412	3.85392	All2969 protein
Contig36.4_32_33924_34430	cce_4956	0.234589	3.77429	All2969 protein
Contig36.4_41_42545_42135	cce_4968	0.27467	3.63664	All2969 protein
Contig36.4_42_42712_43848	cce_4969	0.274292	3.63192	Sll1652 protein
Contig36.4_6_5804_8413	cce_4931	0.286869	3.57577	Putative adhesin involved in the adherence of host cells
Contig37.1_1_1009_53	cce_1386	0.255968	3.7092	C4-dicarboxylate transporter
Contig37.2_3_1315_905	cce_1388	0.243421	3.84274	Heat-inducible transcription repressor hrcA
Contig37.2_4_1996_1439	cce_1388	0.288753	3.5709	Heat-inducible transcription repressor hrcA
Contig37.3_11_5313_6653	cce_1397	0.22513	3.82669	ID397 (ABC transporter substrate-binding protein)
Contig37.3_12_6698_9556	cce_1398	0.274338	3.63973	Sensory box/GGDEF domain/EAL domain protein
Contig37.3_15_14362_16272	cce_1401	0.224712	3.83749	1-deoxy-D-xylulose-5-phosphate synthase (EC 2.2.1.7) (1-deoxyxylulose-5-phosphate synthase) (DXP synthase) (DXPS)
Contig37.3_18_20103_20681	cce_1404	0.286616	3.5825	Arg-ORF1 protein (Fragment)
Contig37.3_19_21330_20689	cce_1405	0.256831	3.70696	Slr2084 protein
Contig37.3_22_22582_21464	cce_1406	0.256098	3.85253	Aminotransferase
Contig37.3_23_23085_22630	cce_1407	0.216645	3.80067	All2969 protein
Contig37.3_26_26081_27979	cce_1410	0.28836	3.57206	Alr4062 protein
Contig37.3_27_29495_28041	cce_1411	0.21105	3.81324	GGDEF family protein
Contig37.3_28_29868_29485	cce_1412	0.238983	3.84792	Two-component response regulator
Contig37.3_30_35553_34633	cce_1414	0.2822	3.60084	Slr0637 protein
Contig37.3_39_42666_41935	cce_1423	0.259197	3.68593	Transcriptional regulator
Contig37.3_40_42758_44410	cce_1424	0.23252	3.76459	All0293 protein
Contig37.3_42_45090_46568	cce_1426	0.212051	3.81368	PucC protein
Contig37.3_43_46607_47284	cce_1427	0.230515	3.8297	Sll1217 protein
Contig37.3_8_3823_2828	cce_1394	0.282343	3.60203	Alr0586 protein
Contig37.3_9_4843_3845	cce_1395	0.234913	3.76141	Alr0585 protein
Contig38.1_10_9403_8420	cce_3402	0.266985	3.6573	Hypothetical UPF0190 protein yedY
Contig38.1_11_10924_9545	cce_3401	0.267652	3.65501	Anthranilate synthase component I
Contig38.1_16_15775_14303	cce_3396	0.287031	3.57592	glycogen synthase; glgA1
Contig38.1_19_16756_16872	cce_3394	0.265998	3.65983	photosystem II protein I; psbI
Contig38.1_21_18513_19472	cce_3393	0.226235	3.79368	Repeats containing protein
Contig38.1_24_20214_21479	cce_3390	0.234245	3.75987	Cyanobacteria-specific protein related to lipid A disaccharide synthetase
Contig38.1_28_25674_25015	cce_3386	0.238033	3.84732	Phycocyanin alpha phycocyanobilin lyase related protein
Contig38.1_2_1119_1652	cce_3410	0.235171	3.75582	cytochrome b6-f complex Rieske iron-sulfur protein, plastoquinol--plastocyanin reductase; petC2
Contig38.1_33_29527_29039	cce_3381	0.235248	3.77321	General secretion pathway protein G
Contig38.1_36_31942_31265	cce_3378	0.235458	3.75528	Two-component hybrid sensor and regulator
Contig38.1_42_36831_36013	cce_3371	0.253076	3.71672	Protease IV (EC 3.4.-.-)
Contig38.1_45_37895_37500	cce_3370	0.259536	3.6921	Protease IV (EC 3.4.-.-)
Contig38.1_48_38938_38651	cce_3367	0.269229	3.65216	Asr4133 protein
Contig38.1_50_40980_40507	cce_3365	0.27424	3.63346	Hypothetical 317 kDa protein-putative nucleoside-diphosphate sugar epimerase
Contig38.1_54_42225_42542	cce_3362	0.217379	3.81787	Alr2980 protein
Contig38.1_59_46616_47077	cce_3357	0.281456	3.61162	Sll0382 protein
Contig38.1_6_5053_4130	cce_3406	0.227869	3.83305	Cell division inhibitor
Contig38.1_7_5186_6523	cce_3405	0.241329	3.74659	Replicative DNA helicase (EC 3.6.1.-)
Contig38.2_5_5353_4400	cce_3351	0.266997	3.66179	Dolichyl-phosphate mannose synthase
Contig38.2_7_5543_7624	cce_3349	0.233185	3.76612	Dolichyl-phosphate mannose synthase
Contig39.1_1_812_183	cce_5222	0.277363	3.62479	Inosine-5-monophosphate dehydrogenase
Contig39.1_3_1148_1630	cce_5224	0.250396	3.73522	PROBABLE TRANSMEMBRANE PROTEIN
Contig39.1_4_1682_2356	cce_5225	0.280529	3.61541	PROBABLE TRANSMEMBRANE PROTEIN
Contig39.1_6_3071_4384	cce_5227	0.266184	3.66689	Crossover junction endodeoxyribonuclease ruvC (EC 3.1.22.4) (Holliday junction nuclease ruvC) (Holliday juction resolvase ruvC)
Contig39.2_18_23700_19948	cce_5246	0.213459	3.80326	Putative ATP-binding protein
Contig39.2_27_28619_28446	cce_5255	0.240539	3.74804	All2969 protein
Contig39.2_28_32254_28634	cce_5218	0.282254	3.60375	All3500 protein
Contig39.2_29_33561_33259	cce_5219	0.248647	3.73802	Slr6094 protein
Contig39.2_5_2926_3417	cce_5232	0.233897	3.76059	All2069 protein
Contig39.2_6_3451_3618	cce_5233	0.248488	3.73433	All2069 protein
Contig39.2_8_10404_4879	cce_5235	0.268901	3.65274	DNA translocase ftsK
Contig4.1_14_9101_9862	cce_0815	0.25919	3.69413	Gll1416 protein
Contig4.1_17_11082_12575	cce_0818	0.284656	3.59418	UDP-N-acetylmuramoylalanyl-D-glutamate--26-diaminopimelate ligase (EC 6.3.2.13) (UDP-N-acetylmuramyl-tripeptide synthetase) (Meso-diaminopimelate-adding enzyme) (UDP-MurNAc-tripeptide synthetase)
Contig4.1_19_13874_12942	cce_0820	0.280498	3.6146	Sll0066 protein
Contig4.1_22_15959_15573	cce_0823	0.287274	3.57692	Slr0038 protein
Contig4.1_23_16265_16729	cce_0824	0.284758	3.59487	Transposase
Contig4.1_28_21272_20223	cce_0829	0.282325	3.60333	Anthranilate phosphoribosyltransferase chloroplast precursor (EC 2.4.2.18)
Contig4.1_30_22503_21670	cce_0831	0.280454	3.60835	Naphthoate synthase
Contig4.1_35_26008_24731	cce_0835	0.28338	3.5985	Adenosylhomocysteinase
Contig4.1_36_26063_26176	cce_0836	0.286028	3.58626	All2969 protein
Contig4.1_40_31329_29902	cce_0841	0.234172	3.76637	NAD(P) transhydrogenase subunit beta (EC 1.6.1.2) (Pyridine nucleotide transhydrogenase subunit beta) (Nicotinamide nucleotide transhydrogenase subunit beta) (Proton-translocating transhydrogenase NADP(H)-binding component) (dIII)
Contig4.1_41_31624_31337	cce_0842	0.235179	3.75522	NAD(P) transhydrogenase subunit alpha part 2 (EC 1.6.1.2)
Contig4.1_42_32796_31639	cce_0843	0.258416	3.70441	NAD(P) transhydrogenase subunit alpha part 1 (EC 1.6.1.2) (Pyridine nucleotide transhydrogenase subunit alpha 1) (Nicotinamide nucleotide transhydrogenase subunit alpha 1) (Proton-translocating transhydrogenase component 1) (dI)
Contig4.1_45_36405_33931	cce_0846	0.277429	3.6231	H(+)-transporting ATPase
Contig4.1_48_37933_38235	cce_0849	0.267555	3.66392	Molybdate-binding periplasmic protein
Contig4.1_54_41969_41244	cce_0855	0.215487	3.80541	Outer membrane protein
Contig4.1_60_45598_45792	cce_0860	0.232309	3.77551	photosystem II 10 kD phosphoprotein; psbH
Contig4.1_62_46007_46276	cce_0861	0.226647	3.8237	THA4 protein precursor
Contig4.1_64_47109_48518	cce_0863	0.211181	3.81333	Sodium/alanine symporter
Contig4.1_73_53796_53080	cce_0871	0.287267	3.57651	beta-carbonic anhydrase, periplasmic; icfA2
Contig4.1_74_54311_53820	cce_0872	0.288798	3.57158	AGR_C_2272p
Contig4.1_75_54923_55255	cce_0873	0.274618	3.6312	All1424 protein
Contig4.1_77_58015_56765	cce_0875	0.259885	3.6871	RNA polymerase sigma factor rpoD1
Contig4.1_79_60056_59127	cce_0877	0.288022	3.5735	Geranylgeranyl diphosphate synthase
Contig4.1_7_3583_5199	cce_0807	0.233852	3.76661	putative alpha-glucanotransferase
Contig4.1_80_60143_60616	cce_0878	0.2525	3.85169	Phosphopantetheine adenylyltransferase (EC 2.7.7.3) (Pantetheine-phosphate adenylyltransferase) (PPAT) (Dephospho-CoA pyrophosphorylase)
Contig4.1_9_5744_6976	cce_0809	0.277621	3.62311	Lipid A disaccharide synthetase related enzyme
Contig4.2_5_4507_3626	cce_0884	0.258883	3.69558	Phosphate transport system permease protein PstA
Contig4.2_9_7387_8424	cce_0887	0.286598	3.58027	Phosphate ABC transporterContig4.2_9_7387_8424
Contig4.3_10_11931_10630	cce_0897	0.24139	3.74735	gamma-glutamyl phosphate reductase; proA1
Contig4.3_12_12336_12142	cce_0899	0.249352	3.73462	COG0014: gamma-glutamyl phosphate reductase
Contig4.3_14_13796_13413	cce_0901	0.286192	3.58863	COG0014: gamma-glutamyl phosphate reductase
Contig4.3_15_15014_13869	cce_0902	0.268393	3.663	carbamoyl phosphate synthase small subunit; carA
Contig4.3_21_20226_20846	cce_0909	0.221855	3.79707	All2969 protein
Contig4.3_22_21489_20860	cce_0910	0.233374	3.76619	ATP-binding protein of ABC transporter
Contig4.3_25_26644_23213	cce_0913	0.25443	3.71943	Zinc-binding metalloprotease
Contig4.3_29_29358_30053	cce_0917	0.259865	3.68686	All1043 protein
Contig4.3_7_8631_7861	cce_0894	0.254375	3.7152	Hypothetical UPF0082 protein ycdB
Contig4.3_9_10562_10224	cce_0896	0.224162	3.82297	Membrane protein putative
Contig4.4_10_7649_7383	cce_0931	0.275073	3.63061	All2969 protein
Contig4.4_16_11828_11550	cce_0937	0.26772	3.66252	All2969 protein
Contig4.4_17_12542_11895	cce_0938	0.228219	3.77864	All2969 protein
Contig4.4_19_13721_13266	cce_0940	0.281387	3.60619	Aspartate 1-decarboxylase precursor (EC 4.1.1.11) (Aspartate alpha-decarboxylase)
Contig4.4_1_305_3	cce_0922	0.259838	3.70075	Probable rod shape determining protein
Contig4.4_27_20267_19518	cce_0948	0.282135	3.60174	ATP-binding protein of amino acid ABC transporter
Contig4.4_28_20414_21409	cce_0949	0.266786	3.6612	Methionyl-tRNA formyltransferase (EC 2.1.2.9)
Contig4.4_2_1543_482	cce_0923	0.258909	3.68327	ATP-binding protein Mrp/Nbp35 family
Contig4.4_3_2695_1760	cce_0924	0.280022	3.61739	ADP-HEPTOSE-LPS HEPTOSYLTRANSFERASE II (RFAF)
Contig4.4_4_3012_2824	cce_0925	0.275025	3.64313	All2969 protein
Contig4.4_7_6604_7029	cce_0928	0.233881	3.76107	Acetyltransferase GNAT family
Contig4.5_10_12003_13001	cce_0960	0.281034	3.61301	Hypothetical protein CAC2477
Contig4.5_13_15160_14474	cce_0963	0.273801	3.64441	2-C-methyl-D-erythritol 4-phosphate cytidylyltransferase (EC 2.7.7.60) (4-diphosphocytidyl-2C-methyl-D-erythritol synthase) (MEP cytidylyltransferase) (MCT)
Contig4.5_1_1_591	cce_0951	0.23252	3.76589	Hydrogenase accessory protein
Contig4.5_21_21696_21022	cce_0970	0.23	3.83804	Two-component hybrid sensor and regulator
Contig4.5_3_2172_5804	cce_0953	0.28203	3.60081	Pyruvate-flavodoxin oxidoreductase (EC 1.-)
Contig4.5_4_6743_5862	cce_0954	0.227043	3.83476	Hypothetical protein
Contig4.6_18_9976_11181	cce_0986	0.226336	3.78347	Possible methyltransferase
Contig4.6_2_856_1413	cce_0972	0.226683	3.78255	Thiol:disulfide interchange protein txlA homolog
Contig4.6_3_3281_1776	cce_0973	0.266774	3.66583	Glycerol kinase (EC 2.7.1.30) (ATP:glycerol 3-phosphotransferase) (Glycerokinase) (GK)
Contig4.6_6_4653_6278	cce_0976	0.230915	3.77699	Glutaryl 7-ACA acylase precursor
Contig4.6_9_6692_6937	cce_0978	0.22491	3.78485	All2969 protein
Contig4.7_1_265_774	cce_0992	0.225345	3.83474	Alr4293 protein
Contig40.1_1_1887_73	cce_1098	0.247806	3.73906	Helicase domain protein
Contig40.1_2_2280_1960	cce_1097	0.276502	3.6271	All2969 protein
Contig40.1_4_3069_3347	cce_1095	0.275977	3.62783	Asl1502 protein
Contig40.1_5_3413_3820	cce_1094	0.234804	3.77075	Putative plasmid-related protein
Contig40.3_10_11068_10121	cce_1081	0.257988	3.71063	Sll0314 protein
Contig40.3_20_23304_24287	cce_1072	0.253773	3.72458	Type II restriction enzyme AvaI (EC 3.1.21.4) (Endonuclease AvaI) (R.AvaI)
Contig40.3_21_24435_24731	cce_1071	0.253529	3.71583	Type II restriction enzyme AvaI (EC 3.1.21.4) (Endonuclease AvaI) (R.AvaI)
Contig40.3_22_24966_25514	cce_1070	0.235197	3.77095	All2969 protein
Contig40.3_23_25657_25550	Contig40.3_23_25657_25550	0.286031	3.59112	All2969 protein
Contig40.3_26_26969_30310	cce_1067	0.234982	3.75568	Tll1020 protein
Contig40.3_27_30800_30540	cce_1066	0.222122	3.78721	All2969 protein
Contig40.3_2_2788_2273	cce_1089	0.233772	3.76205	Slr0867 protein
Contig40.3_30_33761_32799	cce_1063	0.248708	3.73689	Uptake hydrogenase small subunit
Contig40.3_34_36350_36793	cce_1059	0.244643	3.84046	Putative iojap protein
Contig40.3_35_36790_37290	cce_1058	0.234214	3.77421	Conserved hypothetical plastid protein
Contig40.3_36_37307_38263	cce_1057	0.2563	3.70937	L-asparaginase II
Contig40.3_38_39609_39181	cce_1055	0.260152	3.69236	All2969 protein
Contig40.3_7_6873_8132	cce_1084	0.258518	3.68422	Phosphoribosylamine--glycine ligase chloroplast precursor (EC 6.3.4.13) (GARS) (Glycinamide ribonucleotide synthetase) (Phosphoribosylglycinamide synthetase)
Contig40.3_8_8758_8180	cce_1083	0.243484	3.74327	Slr0023 protein
Contig40.3_9_9348_9998	cce_1082	0.246056	3.84393	Slr2084 protein
Contig40.4_1_2132_663	cce_1054	0.280281	3.60913	All2969 protein
Contig40.4_2_3234_2620	cce_1053	0.227773	3.77861	Sll0470 protein
Contig41.1_11_4376_5377	cce_4888	0.253256	3.71703	Alcohol dehydrogenase II (EC 1.1.1.1) (YADH-2)
Contig41.1_12_5374_6294	cce_4887	0.280204	3.61697	Hypothetical protein (Acyltransferase family protein)
Contig41.1_14_7357_7052	cce_4885	0.280029	3.61754	Yarrowia lipolytica chromosome E of strain CLIB99 of Yarrowia lipolytica
Contig41.1_16_8926_8288	cce_4883	0.236655	3.75599	Plasmid partition protein ParA
Contig41.1_17_9029_9148	cce_4882	0.276553	3.62678	All2969 protein
Contig41.1_18_9626_9246	cce_4881	0.267524	3.65554	All2969 protein
Contig41.1_19_10977_9715	cce_4880	0.277659	3.6256	Ribonucleoside-diphosphate reductase alpha subunit (EC 1.17.4.1) (Ribonucleotide reductase)
Contig41.1_23_15662_14619	cce_4877	0.268882	3.65307	Ribonucleoside-diphosphate reductase beta chain (EC 1.17.4.1)
Contig41.1_24_15980_16078	Contig41.1_24_15980_16078	0.216175	3.80387	All2969 protein
Contig41.1_25_17314_16805	cce_4874	0.258979	3.70322	All2969 protein
Contig41.1_31_21615_21220	cce_4867	0.277524	3.62502	All2969 protein
Contig41.1_33_27308_22890	cce_4865	0.258676	3.68453	Probably methylase/helicase
Contig41.1_35_29080_27869	cce_4863	0.236958	3.75249	All4724 protein
Contig41.1_40_32255_31863	cce_4859	0.265658	3.66796	Ferric uptake regulation protein
Contig41.1_46_36833_37729	cce_4853	0.236743	3.75278	EF hand domain/PKD domain protein
Contig41.1_48_38878_39624	cce_4851	0.250397	3.73552	Predicted ATPase specific for cyanobacteria
Contig41.1_50_40471_41193	cce_4849	0.259852	3.67933	Predicted calcineurin family phosphoesterase
Contig41.1_51_42291_41200	cce_4848	0.230071	3.8288	Cobalamin (Vitamin B12) synthesis protein/P47K family protein (EC 2.-.-.-)
Contig41.1_52_42447_43568	cce_4847	0.262229	3.6755	Cobalamin (Vitamin B12) synthesis protein/P47K family protein (EC 2.-.-.-)
Contig41.1_53_43577_45226	cce_4846	0.256327	3.71008	Ferrous iron transport protein B
Contig41.1_54_45281_45766	cce_4845	0.243232	3.74309	Phosphoribosyl-AMP cyclohydrolase (EC 3.5.4.19) (PRA-CH)
Contig41.1_56_46739_47779	cce_4843	0.222966	3.79524	Cobalamin (Vitamin B12) synthesis protein/P47K family protein (EC 2.-.-.-)
Contig41.1_59_50149_51084	cce_4840	0.274476	3.63663	All2969 protein
Contig41.1_7_2392_2015	cce_4890	0.225596	3.83627	Alr1010 protein (CcbP)
Contig41.1_8_2442_2627	Contig41.1_8_2442_2627	0.219388	3.81936	All2969 protein
Contig42.1_10_6510_7358	cce_4006	0.276639	3.62662	Two-component hybrid sensor and regulator
Contig42.1_18_15876_16322	cce_3999	0.212018	3.81557	All2969 protein
Contig42.1_22_20507_19941	cce_3994	0.282348	3.60459	Hypothetical UPF0059 protein yebN
Contig42.1_26_24511_25386	cce_3990	0.258756	3.68354	Glycyl-tRNA synthetase alpha chain (EC 6.1.1.14) (Glycine--tRNA ligase alpha chain) (GlyRS)
Contig42.1_30_29999_30487	cce_3986	0.269419	3.65182	Predicted thioesterase
Contig42.1_31_30516_31754	cce_3985	0.266786	3.66079	Glycosyltransferase
Contig42.1_33_32751_32518	cce_3983	0.253989	3.72	Phosphate ABC transporter
Contig42.1_35_33636_33343	cce_3981	0.250678	3.73205	Phosphate-binding protein precursor
Contig42.1_37_35111_36103	Contig42.1_37_35111_36103	0.267634	3.66472	Pentapeptide repeat family protein
Contig42.1_40_39803_38511	cce_3976	0.285673	3.58438	Glutamyl-tRNA reductase (EC 1.2.1.70) (GluTR)
Contig42.1_41_41184_40147	cce_3974	0.224375	3.78543	fructose-1,6-bisphosphatase II; glpX
Contig42.1_42_41477_42094	cce_3973	0.267283	3.66234	Alr5271 protein
Contig42.1_4_2144_3010	cce_4010	0.258497	3.69672	Fructosamine-3-kinase (EC 2.7.1.-)
Contig42.1_5_3446_3132	cce_4009	0.270789	3.65001	All2969 protein
Contig42.1_9_6179_5514	cce_4007	0.234068	3.75977	Pentapeptide repeat family protein
Contig43.1_10_10243_9743	cce_4106	0.264873	3.66928	Hypothetical protein sll1485
Contig43.1_14_13081_14430	cce_4102	0.274308	3.63601	Serine/threonine protein kinase
Contig43.1_15_14427_16133	cce_4101	0.282183	3.60113	Related to peroxidase DyP
Contig43.1_17_16756_19050	cce_4099	0.280583	3.61628	Gra-orf12 protein
Contig43.1_19_20288_26479	cce_4097	0.265326	3.67012	Serine/threonine kinase with two-component sensor domain
Contig43.1_23_33133_33786	cce_4093	0.286255	3.58361	Steroid 5-alpha reductase C-terminal domain
Contig43.1_3_2476_3177	cce_4113	0.265827	3.66717	ABC transporter
Contig43.1_4_4779_3262	cce_4112	0.254048	3.71933	Dehydrogenase (AGR_L_1138p)
Contig43.1_6_7380_5596	cce_4110	0.218411	3.80821	Cytochrome c oxidase subunit I
Contig44.1_11_9893_10456	cce_4661	0.25072	3.7357	Unidentified open reading frame
Contig44.1_16_14807_17020	cce_4657	0.254282	3.71479	Tlr1323 protein
Contig44.1_1_10_345	cce_4671	0.227455	3.79304	Elongation factor G chloroplast precursor (EF-G)
Contig44.1_24_28092_27691	cce_4649	0.258893	3.68013	All4049 protein
Contig44.1_25_29034_28195	cce_4648	0.289565	3.56962	Akinete-marker protein
Contig44.1_26_29369_30352	cce_4647	0.259579	3.69902	Pyruvate dehydrogenase E1 component beta subunit
Contig44.1_28_31924_32850	cce_4645	0.226683	3.78167	Protein-export membrane protein secF
Contig44.1_31_33516_36515	cce_4643	0.248467	3.73378	Putative secreted protein
Contig44.1_32_40065_36928	cce_4642	0.268013	3.6629	Alkaline phosphatase (EC 3.1.3.1)
Contig44.1_7_5146_5727	cce_4664	0.274262	3.63961	Putative inner membrane protein
Contig44.1_9_6283_8082	cce_4663	0.253949	3.72157	Reverse transcriptase/HNH endonuclease
Contig45.1_10_10038_8764	cce_0598	0.22297	3.79483	Sll0319 protein
Contig45.1_11_10780_10247	cce_0599	0.222579	3.78659	Slr0184 protein
Contig45.1_8_6809_6708	Contig45.1_8_6809_6708	0.233966	3.77033	All2969 protein
Contig45.2_1_651_10	cce_0600	0.286658	3.58222	Exopolyphosphatase
Contig45.2_2_1386_2510	cce_0601	0.227512	3.78054	RpoD2 sigma factor
Contig45.2_4_3451_5289	cce_0603	0.234272	3.75887	NADH dehydrogenase subunit 5; ndhF3
Contig45.2_5_5329_6831	cce_0604	0.288783	3.57102	NADH dehydrogenase subunit 4; ndhD3
Contig45.2_6_6926_8227	cce_0605	0.258556	3.70447	protein involved in constitutive low affinity CO2 uptake; cupA
Contig45.3_1_379_152	cce_0604	0.253827	3.72525	NADH dehydrogenase subunit 4; ndhD3
Contig45.3_3_2607_2882	cce_0607	0.220595	3.80889	Ribonuclease H
Contig45.3_4_3114_4259	cce_0608	0.275223	3.63063	Sll0188 protein
Contig45.4_13_10907_11302	cce_0620	0.26629	3.65887	Sll1749 protein
Contig45.4_14_11399_11779	cce_0621	0.216897	3.81843	Sll1749 protein
Contig45.4_21_20598_21143	cce_0628	0.287198	3.57674	Acetolactate synthase small subunit (EC 2.2.1.6) (AHAS) (Acetohydroxy-acid synthase small subunit) (ALS)
Contig45.4_22_21422_21646	cce_0629	0.268844	3.65364	Putative chloroplast protein CP12
Contig45.4_23_22047_23132	cce_0630	0.259803	3.70132	Zinc metalloprotease yluc (EC 3.4.24.-)
Contig45.4_26_25039_25470	cce_0633	0.234714	3.7551	Slr0416 protein
Contig45.4_2_1081_1263	cce_0610	0.259457	3.70107	Prochlorococcus marinus MIT9313 complete genome segment 3/7
Contig45.4_5_6276_5839	cce_0612	0.281014	3.61351	Protoporphyrin IX magnesium chelatase
Contig45.4_6_6542_6276	cce_0613	0.253094	3.71821	Protoporphyrin IX magnesium chelatase
Contig45.4_9_7068_7820	cce_0616	0.287115	3.57758	Protoporphyrin IX magnesium chelatase
Contig46.3_10_12439_13320	cce_5271	0.25943	3.69416	Transcriptional regulator TetR family (AGR_pAT_558p)
Contig46.3_12_14362_14748	cce_5269	0.233239	3.76052	Ssl5027 protein
Contig46.3_14_16788_15304	cce_5267	0.259403	3.69773	All8508 protein
Contig46.3_18_25948_22199	cce_5262	0.2405	3.84194	Slr6031 protein
Contig46.3_20_26460_26185	cce_5259	0.266454	3.66629	All2969 protein
Contig46.3_2_8078_6990	cce_5279	0.277376	3.6255	Recombinase
Contig46.3_3_8236_8499	cce_5278	0.267118	3.66201	Gsl1574 protein
Contig46.3_6_9711_9136	cce_5275	0.235488	3.77361	Predicted ATPase
Contig46.3_7_10820_9942	cce_5274	0.27143	3.64693	Hydrolase alpha/beta fold family
Contig46.3_8_11507_10893	cce_5273	0.26619	3.65989	Putative pyridoxine 5-phosphate oxidase
Contig47.1_13_16824_17279	cce_3756	0.268644	3.65389	HYPOTHETICAL TRANSMEMBRANE PROTEIN
Contig47.1_14_18265_17333	cce_3755	0.258005	3.7103	Phytoene synthase chloroplast precursor (EC 2.5.1.-)
Contig47.1_18_22300_21464	cce_3751	0.238681	3.75116	Branched-chain amino acid aminotransferase
Contig47.1_21_24962_24363	cce_3748	0.225852	3.82231	Gll1515 protein
Contig47.1_23_27108_28529	cce_3746	0.231546	3.83846	6-phosphogluconate dehydrogenase; gnd
Contig47.1_24_28929_30689	cce_3745	0.284333	3.59618	GGDEF family protein
Contig47.1_28_33969_34571	cce_3742	0.232908	3.7648	Sll1338 protein
Contig48.3_10_9756_10958	cce_0735	0.267408	3.66456	Dihydrolipoyl dehydrogenase (EC 1.8.1.4) (E3 component of pyruvate complex) (Dihydrolipoamide dehydrogenase) (LPD)
Contig48.3_5_4582_5259	cce_0730	0.217198	3.81771	HTH DNA-binding protein
Contig48.4_1_103_225	cce_0736	0.267042	3.65798	photosystem II protein X; psbX
Contig48.4_4_2096_2575	cce_0739	0.260402	3.69238	Alr0944 protein
Contig48.5_10_10975_12063	cce_0751	0.280583	3.61644	Ceramide glucosyltransferase (EC 2.4.1.80) (Glucosylceramide synthase) (GCS) (UDP-glucose:N-acylsphingosine D-glucosyltransferase) (UDP-glucose ceramide glucosyltransferase) (GLCT-1)
Contig48.5_12_13257_13985	cce_0753	0.26752	3.65643	Phosphoglycolate phosphatase
Contig48.5_1_188_2404	cce_0743	0.238103	3.75073	Serine/threonine protein kinase
Contig48.5_3_5142_4267	cce_0745	0.218794	3.81883	Esterase
Contig48.5_4_5273_5497	cce_0746	0.233214	3.76917	Putative alpha-hemolysin
Contig48.5_9_9924_10814	cce_0750	0.273978	3.64378	All2969 protein
Contig48.6_11_8289_9173	cce_0764	0.260467	3.69249	Secreted TPR repeats protein
Contig48.6_15_11437_13539	cce_0768	0.25944	3.70226	GGDEF family protein
Contig48.6_21_17986_18198	cce_0773	0.212944	3.81709	Hypothetical protein
Contig48.6_24_21239_20838	cce_0776	0.233625	3.76963	Sll1638 protein
Contig48.6_5_1458_3386	cce_0758	0.244861	3.84367	DNA topoisomerase IV subunit B (EC 5.99.1.-)
Contig48.6_9_5698_7059	cce_0762	0.23402	3.76629	Mechanosensitive ion channel family protein
Contig49.1_10_9058_9861	cce_2354	0.233859	3.75854	Putative Rotamase (Prolyl cis-trans isomerase)
Contig49.1_11_10265_13258	cce_2355	0.259721	3.68622	Toxin secretion ABC transporter ATP-binding protein
Contig49.1_12_13345_15084	cce_2356	0.284735	3.59471	HlyD family of secretion proteins
Contig49.1_17_18943_19905	cce_2360	0.265562	3.67111	LysM domain/M23/M37 peptidase domain protein
Contig49.1_1_1_192	cce_2344	0.237012	3.75294	Ssl3769 protein
Contig49.1_2_886_257	cce_2345	0.249552	3.73703	Alr2518 protein
Contig49.1_3_1088_1564	cce_2346	0.228125	3.83525	Glr3346 protein
Contig49.2_16_17862_18059	cce_2376	0.248134	3.73416	Hybrid sensory kinase
Contig49.2_1_965_3	cce_2361	0.2414	3.74573	UDP-glucose 4-epimerase
Contig49.2_3_3316_2291	cce_2363	0.216358	3.80098	Glycosyltransferase (EC 2.4.1.-)
Contig49.2_4_4455_3379	cce_2364	0.282195	3.60458	Glycosyltransferase (EC 2.4.1.-)
Contig49.2_7_7738_8538	cce_2367	0.258696	3.69556	Hypothetical protein ywqG
Contig49.2_8_10019_8604	cce_2368	0.251287	3.73092	Transposase
Contig5.1_12_10708_10247	cce_0207	0.232048	3.76572	All0025 protein
Contig5.1_20_21095_20019	cce_0199	0.246343	3.74089	Magnesium-chelatase subunit chlI (EC 6.6.1.1) (Mg-protoporphyrin IX chelatase)
Contig5.1_23_24334_22676	cce_0196	0.25383	3.72499	Esterase/lipase/thioesterase family active site precursor
Contig5.1_24_25956_24436	cce_0195	0.286159	3.58801	Cation or drug efflux system protein
Contig5.1_26_26269_26520	cce_0194	0.228213	3.77972	Cation or drug efflux system protein
Contig5.1_29_29698_28790	cce_0191	0.25447	3.72341	Lipoprotein putative
Contig5.1_2_319_215	cce_0216	0.227007	3.78052	All2969 protein
Contig5.1_30_30395_29622	cce_0190	0.287098	3.57638	Putative membrane protein
Contig5.1_34_31823_33178	cce_0186	0.275625	3.85498	Uncharacterized protein conserved in bacteria
Contig5.1_39_37187_37080	cce_0181	0.248872	3.73333	All2969 protein
Contig5.1_43_40133_40540	cce_0176	0.232936	3.77234	Hypothetical UPF0337 protein asr1134
Contig5.1_45_42232_43023	cce_0174	0.276286	3.85391	Glutathione S-transferase
Contig5.1_4_838_449	cce_0214	0.274236	3.63427	Hypothetical protein
Contig5.2_22_17727_18605	cce_0152	0.281333	3.61255	DTDP-4-keto-6-deoxy-D-glucose 4-reductase (MAT2B)
Contig5.2_35_34262_33333	cce_0139	0.248724	3.73919	1-acyl-sn-glycerol-3-phosphate acyltransferase
Contig5.2_37_36297_35392	cce_0137	0.278698	3.62057	Putative sulfotransferase protein
Contig5.2_38_36651_36415	cce_0136	0.23846	3.75093	50S ribosomal protein L28
Contig5.2_39_37431_36796	cce_0135	0.270401	3.65104	Peroxiredoxin 6 (EC 1.11.1.15) (Antioxidant protein 2) (1-Cys peroxiredoxin) (1-Cys PRX) (Acidic calcium-independent phospholipase A2) (EC 3.1.1.-) (aiPLA2) (Non-selenium glutathione peroxidase) (EC 1.11.1.7) (NSGPx)
Contig5.2_42_39592_40050	cce_0132	0.27402	3.64119	All2969 protein
Contig5.2_43_40522_40058	cce_0131	0.227122	3.82939	Slr1195 protein
Contig5.2_45_42192_41140	cce_0129	0.265286	3.66883	Hypothetical lipoprotein syc1174_c precursor
Contig5.2_4_4464_3658	cce_0169	0.259517	3.68817	CysZ protein homolog
Contig5.2_54_49488_49940	cce_0120	0.226556	3.82712	Glr2970 protein
Contig5.2_55_50132_50341	cce_0119	0.276177	3.62801	Asl2713 protein
Contig5.2_56_50426_50788	cce_0118	0.265511	3.67164	Tll1086 protein
Contig5.2_57_51969_50809	cce_0117	0.216931	3.81858	Nuclear transport factor 2 (NTF2)-like protein
Contig5.2_58_52567_52082	cce_0116	0.254451	3.71396	All1984 protein
Contig5.2_59_53645_52668	cce_0115	0.234442	3.77279	Response regulator
Contig5.2_68_65784_65461	cce_0107	0.250061	3.7355	Group II intron-contained ORF
Contig5.2_9_9770_8409	cce_0164	0.235365	3.75673	Sensory transduction histidine kinase
Contig5.3_1_561_16	cce_0103	0.23376	3.8317	ribose 5-phosphate isomerase; rpiA
Contig50.1_15_17378_15987	cce_3246	0.27422	3.63451	NADP-dependent malic enzyme chloroplast precursor (EC 1.1.1.40) (NADP-ME)
Contig50.1_17_18138_19220	cce_3248	0.287384	3.57698	Acyl-CoA dehydrogenase family protein
Contig50.1_19_21797_21279	cce_3250	0.217463	3.81801	Putative phage-related protein
Contig50.1_20_21882_22817	cce_3251	0.285982	3.59028	ornithine carbamoyltransferase; argF
Contig50.1_21_23142_24188	cce_3252	0.281497	3.61131	Dihydroorotate dehydrogenase (EC 1.3.3.1)
Contig50.1_22_24201_25355	cce_3253	0.236772	3.75288	6-phosphofructokinase; pfkA2
Contig50.1_24_28812_26116	cce_3255	0.23383	3.83893	Cation-transporting ATPase E1-E2 family (EC 3.6.3.-)
Contig50.1_5_5164_7701	cce_3236	0.227519	3.78218	Hypothetical protein (Fragment)
Contig50.1_6_9212_7782	cce_3237	0.217605	3.79976	Glycosyltransferase
Contig50.1_9_12328_11429	cce_3241	0.281258	3.61101	Abortive infection protein
Contig51.1_1_3_557	cce_3742	0.233053	3.77251	Sll1338 protein
Contig51.1_2_1080_682	cce_3741	0.266693	3.65843	Hypothetical protein VV2190
Contig51.1_3_1167_1763	cce_3740	0.224915	3.7903	Dephospho-CoA kinase (EC 2.7.1.24) (Dephosphocoenzyme A kinase)
Contig51.3_13_12433_12861	cce_3724	0.259826	3.70121	FKBP-type peptidyl-prolyl cis-trans isomerases 2
Contig51.3_15_16376_17509	cce_3722	0.280529	3.60989	Hybrid sensory kinase
Contig51.3_22_22524_23495	cce_3716	0.27505	3.64285	Quinolinate synthetase A
Contig51.3_26_29212_28292	cce_3712	0.277834	3.62397	Histone deacetylase HDA2
Contig51.3_3_1533_1709	cce_3734	0.285854	3.59022	Asl3595 protein
Contig51.3_7_4956_6836	cce_3730	0.276326	3.62808	Slr0280 protein
Contig51.3_9_7907_9232	cce_3728	0.234344	3.75812	Cytochrome P450 26 (EC 1.14.-.-) (Retinoic acid degrading enzyme CYP26) (XCYP26) (Retinoic acid converting enzyme) (RACE)
Contig52.1_18_15320_14655	cce_2301	0.259979	3.68995	Predicted hydrolases of the HAD superfamily
Contig52.1_22_17846_18895	cce_2297	0.226584	3.82502	Permease protein of peptide ABC transporter
Contig52.1_23_18902_19192	cce_2296	0.259886	3.68602	Asr4584 protein
Contig52.1_25_21469_22833	cce_2294	0.254307	3.71388	Slr0914 protein
Contig52.1_6_6731_5517	cce_2312	0.254182	3.71891	4-hydroxy-3-methylbut-2-en-1-yl diphosphate synthase (EC 1.17.4.3) (1-hydroxy-2-methyl-2-(E)-butenyl 4-diphosphate synthase)
Contig52.2_12_12592_12218	cce_2283	0.285959	3.58445	Steroid delta-5-3-ketosteroid isomerase
Contig52.2_6_6041_4821	cce_2289	0.258892	3.70385	Putative translation initiation factor (IF-2 homolog)
Contig52.2_7_6311_7162	cce_2288	0.27901	3.62016	TPR-domain containing protein
Contig52.2_9_9320_9171	cce_2286	0.216605	3.80623	All2969 protein
Contig53.1_1_2_361	cce_1947	0.285952	3.58953	Slr0650 protein
Contig53.1_2_1978_443	cce_1949	0.282204	3.60057	Sugar kinase
Contig53.1_3_3267_2056	cce_1950	0.219922	3.80843	Probable transposase (IS1136)
Contig53.1_6_5818_7728	cce_1953	0.280309	3.60936	Cell division protein ftsH homolog 2 (EC 3.4.24.-)
Contig53.2_10_7743_6346	cce_1963	0.259075	3.68104	Pheophorbide a oxygenase chloroplast precursor (EC 1.-.-.-) (Pheide a oxygenase) (AtPaO) (Accelerated cell death 1) (Lethal leaf-spot 1 homolog) (Lls1)
Contig53.2_11_7946_8695	cce_1964	0.274171	3.64404	All2969 protein
Contig53.2_13_12746_13141	cce_1966	0.254299	3.7233	Sll0268 protein
Contig53.2_14_13150_13548	cce_1967	0.286982	3.5788	Sll0269 protein
Contig53.2_15_13632_14444	cce_1969	0.282203	3.60046	Uncharacterized membrane protein
Contig53.2_21_19734_19117	cce_1975	0.282593	3.60003	Cytochrome c oxidase polypeptide III (EC 1.9.3.1) (Cytochrome AA3 subunit 3) (Oxidase AA(3) subunit 3)
Contig53.2_22_21487_19820	cce_1976	0.281068	3.60781	Cytochrome c oxidase polypeptide I (EC 1.9.3.1) (Cytochrome AA3 subunit 1) (Oxidase AA(3) subunit 1)
Contig53.2_25_25874_23826	cce_1979	0.256815	3.70711	Alr9014 protein
Contig53.2_2_1949_2317	cce_1955	0.213662	3.81713	Light-independent protochlorophyllide reductase subunit B (EC 1.18.-.-) (LI-POR subunit B) (DPOR subunit B)
Contig53.2_8_3809_4837	cce_1961	0.252853	3.72576	GTP-binding protein GTP1/OBG family
Contig54.1_11_11904_12401	cce_3436	0.236922	3.75198	Slr1178 protein
Contig54.1_13_13270_12677	cce_3434	0.26771	3.65451	2'-5' RNA ligase (EC 6.5.1.-)
Contig54.1_17_15565_16212	cce_3430	0.239317	3.74955	Uncharacterized membrane protein
Contig54.1_18_16218_17228	cce_3429	0.273711	3.63914	Galactosyl transferase cpsE (EC 2.7.8.-)
Contig54.1_1_1710_217	cce_3446	0.227354	3.78026	Hypothetical protein
Contig54.1_22_18139_20142	Contig54.1_22_18139_20142	0.259623	3.68801	Glycine/D-amino acid oxidases-like
Contig54.1_25_21883_21611	cce_3424	0.25693	3.70678	All2969 protein
Contig54.1_26_23713_22364	cce_3423	0.274547	3.6399	UDP-glucose 6-dehydrogenase (EC 1.1.1.22) (UDP-Glc dehydrogenase) (UDP-GlcDH) (UDPGDH) (Teichuronic acid biosynthesis protein tuaD)
Contig54.1_37_34198_34749	cce_3413	0.23123	3.76382	Sll1730 protein
Contig54.1_38_35112_34729	cce_3412	0.277644	3.62428	Predicted ferritin/ribonucleotide reductase-like protein
Contig54.1_4_5689_4940	cce_3443	0.220103	3.81958	Putative transcriptional regulator
Contig54.1_6_6279_7904	cce_3441	0.274227	3.63285	Hypothetical transport protein GSU1016
Contig54.1_9_10098_9460	cce_3438	0.265615	3.66754	unknown protein containing a phosphoglycerate mutase domain
Contig55.2_12_16380_15688	cce_0331	0.235806	3.84722	Slr1572 protein
Contig55.2_13_17141_16377	cce_0332	0.28621	3.58295	Slr1571 protein
Contig55.2_16_18570_19733	cce_0336	0.277937	3.6233	Mannose-1-phosphate guanyltransferase (EC 2.7.7.13) (ATP-mannose-1-phosphate guanylyltransferase) (GDP-mannose pyrophosphorylase) (NDP-hexose pyrophosphorylase)
Contig55.2_17_20971_19730	cce_0337	0.280839	3.61479	Lipid A disaccharide synthetase related enzyme
Contig55.2_18_21677_20985	cce_0338	0.277189	3.62549	N-acylneuraminate cytidylyltransferase (EC 2.7.7.43) (CMP-N-acetylneuraminic acid synthetase) (CMP-NeuNAc synthetase)
Contig55.2_20_22368_23651	cce_0340	0.274226	3.63594	Hypothetical lipoprotein yddW precursor
Contig55.2_21_24246_25091	cce_0341	0.271265	3.64856	Prohibitin
Contig55.2_22_25181_25840	cce_0342	0.256795	3.70735	ABC transporter ATP-binding protein
Contig55.2_4_4352_6082	cce_0323	0.259796	3.69091	Probable activation/secretion signal peptide protein
Contig55.2_5_7275_6118	cce_0324	0.226445	3.78373	Putative membrane protein
Contig55.3_1_236_84	Contig55.3_1_236_84	0.285946	3.59049	Prohibitin
Contig55.4_2_856_590	cce_0347	0.211092	3.81473	Ssr7093 protein
Contig56.1_11_10385_7974	cce_1924	0.231984	3.76561	Predicted membrane associated GTPase
Contig56.1_14_12335_13537	cce_1921	0.260442	3.67831	Glycosyltransferase
Contig56.1_19_19144_19067	cce_1916	0.233706	3.77162	All2969 protein
Contig56.1_1_371_1072	cce_1935	0.223995	3.78736	Uncharacterized membrane protein
Contig56.1_21_19518_19928	cce_1914	0.282185	3.60431	Alr1589 protein
Contig56.1_24_21511_20912	cce_1911	0.260297	3.69938	ATP-dependent Clp protease proteolytic subunit (EC 3.4.21.92) (Endopeptidase Clp)
Contig56.1_25_22223_21543	cce_1910	0.255663	3.71232	ClpP protease complex subunit ClpR3
Contig56.1_28_23619_22879	cce_1908	0.241232	3.7455	Hypothetical protein
Contig56.1_31_25563_24670	cce_1905	0.223659	3.78999	tRNA pseudouridine synthase 4 (EC 5.4.99.-) (tRNA pseudouridine 55 synthase) (Psi55 synthase) (tRNA-uridine isomerase 4) (tRNA pseudouridylate synthase 4)
Contig56.1_35_30141_29686	cce_1901	0.222576	3.78974	Pathogen-related protein
Contig56.1_3_2454_2173	cce_1933	0.281423	3.61209	Asl3656 protein
Contig56.1_4_2529_2906	cce_1932	0.279765	3.61863	Sll0565 protein
Contig56.1_5_3999_2944	cce_1931	0.248107	3.73948	All2969 protein
Contig56.1_8_5448_5179	cce_1927	0.270664	3.65039	Asl3609 protein
Contig56.2_1_210_1	cce_1901	0.233743	3.76019	Alr4619 protein
Contig56.3_4_2029_1028	cce_1895	0.287333	3.57724	Na+/H+ antiporter
Contig57.1_4_3203_3298	Contig57.1_4_3203_3298	0.226137	3.78095	All2969 protein
Contig57.1_6_5013_4861	cce_3781	0.238735	3.75098	All3613 protein
Contig57.1_7_5082_5510	cce_3782	0.286181	3.59077	Alr3614 protein
Contig57.3_14_11003_12070	cce_3801	0.256558	3.70731	Iron(III) ABC transporter ATP-binding protein
Contig57.3_22_15934_15098	cce_3809	0.226761	3.784	Sll0497 protein
Contig57.3_24_16655_16401	cce_3811	0.234338	3.77069	All2969 protein
Contig57.3_6_4563_2872	cce_3793	0.273704	3.857	Transposase
Contig58.1_11_9933_8974	cce_2929	0.275921	3.62874	FH protein interacting protein FIP2
Contig58.1_14_12067_13242	cce_2926	0.280133	3.60911	C protein
Contig58.1_16_16452_15784	cce_2924	0.217811	3.81864	Alr0236 protein
Contig58.1_1_3_251	cce_2937	0.266441	3.66001	Hypothetical protein
Contig58.1_21_20728_19595	cce_2919	0.258502	3.69524	Phycocyanin alpha-subunit phycocyanobilin lyase
Contig58.1_23_22989_23237	cce_2916	0.26008	3.69908	All2969 protein
Contig58.1_28_30034_29831	cce_2911	0.217266	3.80671	phycobilisome LC linker polypeptide; apcC
Contig58.1_8_5936_6523	cce_2931	0.248193	3.73833	Slr1307 protein
Contig59.1_16_21798_21655	cce_3073	0.27392	3.6415	All2969 protein
Contig59.1_4_6184_5093	cce_3062	0.27099	3.64785	Alr2660 protein
Contig59.1_8_8927_7218	cce_3065	0.249876	3.73708	ABC transporter ATP-binding protein
Contig59.1_9_10670_8961	cce_3068	0.268731	3.65271	ABC transporter ATP-binding protein
Contig59.2_1_3141_1	cce_3073	0.256135	3.71004	Peptide synthetase
Contig59.3_3_11140_7904	cce_3075	0.226577	3.79335	Microcystin synthetase B
Contig6.1_2_481_873	cce_0015	0.285877	3.58623	All2969 protein
Contig6.2_10_3465_6626	cce_0004	0.243632	3.744	Cation or drug efflux system protein
Contig6.2_13_7165_8166	cce_0002	0.258444	3.68263	Alcohol dehydrogenase II (EC 1.1.1.1) (YADH-2)
Contig6.2_14_8163_9083	cce_0001	0.266304	3.66063	Hypothetical protein (Acyltransferase family protein)
Contig6.2_16_11827_10055	cce_4765	0.212803	3.81278	Reverse transcriptase/HNH endonuclease
Contig6.2_17_12094_12309	cce_4764	0.239775	3.83975	All2969 protein
Contig6.2_23_18267_19313	cce_4758	0.28584	3.58578	fructose 1,6-bisphosphatase I
Contig6.2_24_19317_19859	cce_4757	0.285933	3.5867	Cobinamide kinase
Contig6.2_29_25389_21634	cce_4752	0.281558	3.61183	Aerobic cobaltochelatase cobN subunit (EC 6.6.1.2) (Hydrogenobyrinic acid ac-diamide cobaltochelatase cobN subunit)
Contig6.2_31_27822_28490	cce_4750	0.275997	3.62799	N-ACYLGLUCOSAMINE-6-P 2-EPIMERASE (EC 5.1.3.9)
Contig6.2_32_28502_29107	cce_4749	0.224451	3.79024	Slr0016 protein
Contig6.2_35_31378_32454	cce_4746	0.274314	3.64168	Type II restriction enzyme HgiDI (EC 3.1.21.4) (Endonuclease HgiDI) (R.HgiDI)
Contig6.2_36_32499_33458	cce_4745	0.251957	3.72847	Modification methylase HindV (EC 2.1.1.37) (Cytosine-specific methyltransferase HindV) (M.HindV)
Contig6.2_37_34402_33578	cce_4744	0.251598	3.72847	Sll1757 protein
Contig6.2_41_37927_38319	cce_4740	0.28203	3.60156	All2969 protein
Contig6.2_47_43924_43667	cce_4733	0.26023	3.68719	Transposase
Contig6.2_51_49116_48799	cce_4730	0.254682	3.72173	Sll1155 protein
Contig6.2_63_62986_61802	cce_4717	0.226462	3.78391	NADH dehydrogenase 49 kD subunit
Contig6.2_67_66508_66750	cce_4713	0.253355	3.71761	All2969 protein
Contig6.3_13_11814_11251	cce_4700	0.228424	3.8239	Slr0779 protein
Contig6.3_16_13821_15383	cce_4696	0.270426	3.65069	All0726 protein
Contig6.3_18_17674_17045	cce_4694	0.228598	3.83642	Serine/threonine kinase
Contig6.3_1_134_454	cce_4712	0.217792	3.79983	NarL subfamily
Contig6.3_20_21585_19099	cce_4692	0.220205	3.8194	phosphoenolpyruvate synthase; ppsA
Contig6.3_2_471_635	cce_4711	0.211289	3.81538	All2969 protein
Contig6.3_3_1280_660	cce_4710	0.234074	3.76684	RNA pseudouridine synthase family protein
Contig6.4_10_7405_7956	cce_4679	0.274349	3.64207	67-dimethyl-8-ribityllumazine synthase (EC 2.5.1.9) (DMRL synthase) (Lumazine synthase) (Riboflavin synthase beta chain)
Contig6.4_11_8024_8524	cce_4678	0.244694	3.85068	Phosphoribosyl transferase domain protein
Contig6.4_12_8696_9094	cce_4677	0.275277	3.64285	Hypothetical protein yvgZ
Contig6.4_13_9292_9194	cce_4676	0.251404	3.72977	All2969 protein
Contig6.4_14_14483_9267	cce_4675	0.267629	3.65598	Putative hemolysin
Contig6.4_2_611_1783	cce_4687	0.259627	3.69419	transaldolase AB family; talA/talB
Contig6.4_3_1844_2896	cce_4686	0.231654	3.76333	Thiamine-phosphate pyrophosphorylase (EC 2.5.1.3) (TMP pyrophosphorylase) (TMP-PPase) (Thiamine-phosphate synthase)
Contig6.4_8_6373_4844	cce_4682	0.24195	3.74581	Phosphoglucomutase/phosphomannomutase family protein
Contig6.4_9_7134_7322	cce_4680	0.253837	3.71861	photosystem II protein Z; psbZ
Contig60.1_14_12840_11923	Contig60.1_14_12840_11923	0.251191	3.72804	ATP-NAD kinase (EC 2.7.1.23)
Contig60.1_16_15153_14083	cce_4073	0.225066	3.82711	Glycine cleavage T-protein aminomethyltransferase
Contig60.1_22_18502_18753	cce_4067	0.235614	3.77372	ATPase or kinase (Putative)
Contig60.1_26_22201_23544	cce_4063	0.249792	3.85069	Predicted Zn-dependent protease
Contig60.1_29_27042_27890	cce_4060	0.222407	3.7959	Serine/threonine protein kinase
Contig60.1_7_4376_3177	cce_4083	0.2615	3.85264	Slr0386 protein
Contig61.1_1_390_1706	cce_0071	0.267436	3.85272	Membrane associated GTPase
Contig61.2_11_10860_12245	cce_0080	0.258979	3.68885	C-terminal processing protease of the D1 protein
Contig61.2_14_13166_13750	cce_0083	0.259058	3.68065	Leucyl/phenylalanyl-tRNA--protein transferase (EC 2.3.2.6) (L/F-transferase) (Leucyltransferase) (Phenyalanyltransferase)
Contig61.2_19_17480_16560	cce_0087	0.215165	3.80617	Putative transcripton factor (Alr4674 protein)
Contig61.2_1_3_365	cce_0071	0.281232	3.61034	Membrane associated GTPase
Contig61.2_26_23570_24727	cce_0094	0.22195	3.79619	All2969 protein
Contig61.2_29_26799_26188	cce_0097	0.250769	3.73236	Probable molybdopterin-guanine dinucleotide biosynthesis protein A
Contig61.2_2_530_820	cce_0072	0.259402	3.69064	Conserved hypothetical membrane protein
Contig61.2_31_27497_27357	cce_0099	0.259572	3.6907	Phycobilisome degradation protein nblA homolog 2
Contig61.2_7_3014_3403	cce_0076	0.282353	3.60232	All3972 protein
Contig61.2_9_7447_10095	cce_0078	0.274475	3.64214	Chloride channel protein
Contig62.1_12_9552_9869	cce_0024	0.287665	3.57467	Glr3019 protein
Contig62.1_1_1274_207	cce_0015	0.265943	3.65957	MspA1I restriction endonuclease
Contig62.1_4_4404_5051	cce_0018	0.234408	3.76075	Metallo-beta-lactamase superfamily hydrolase
Contig62.1_8_7527_7952	cce_0022	0.281143	3.60726	TPR-repeat protein specific for cyanobacteria
Contig62.2_4_3167_3823	cce_0030	0.258648	3.69494	Phosphoribosyl-AMP cyclohydrolasephosphoribosyl-ATP diphosphatase (EC 3.5.4.19) (EC 3.6.1.31)
Contig62.2_8_7172_6882	cce_0034	0.266224	3.66023	Hypothetical protein
Contig62.3_15_10332_10628	cce_0049	0.234899	3.77311	Antitoxin yefM
Contig62.3_18_11206_11412	Contig62.3_18_11206_11412	0.223988	3.79442	Alr5021 protein
Contig62.3_1_78_482	cce_0035	0.234545	3.76697	All2969 protein
Contig62.3_20_12126_12512	cce_0052	0.226462	3.78121	All1003 protein
Contig62.3_21_12563_13516	cce_0053	0.260643	3.69268	Carbohydrate esterase family 1
Contig62.3_2_1773_685	cce_0036	0.271607	3.64696	Alanine dehydrogenase (EC 1.4.1.1)
Contig62.3_8_6711_6145	cce_0042	0.274668	3.64216	Histidinol-phosphatase (EC 3.1.3.15)
Contig62.3_9_7313_6723	cce_0043	0.274155	3.64162	Phosphoheptose isomerase (EC 5.3.1.-) (Sedoheptulose 7-phosphate isomerase)
Contig63.1_13_8449_9045	cce_3138	0.287412	3.57785	Hypothetical protein XCC3031
Contig63.1_16_11315_11731	cce_3141	0.282294	3.60192	All2969 protein
Contig63.1_22_23013_21100	cce_3147	0.241095	3.74652	All4820 protein
Contig63.1_23_23133_23507	cce_3148	0.259827	3.70042	Slr1826 protein
Contig63.1_4_2996_2247	cce_3130	0.287783	3.57442	Alr0857 protein
Contig63.1_5_3459_2917	cce_3131	0.286051	3.59171	Hypothetical protein yafM
Contig63.1_7_3864_4148	cce_3133	0.287002	3.58111	Asr4471 protein
Contig63.1_8_4423_5661	cce_3134	0.240761	3.74842	Tryptophan synthase beta chain 1 chloroplast precursor (EC 4.2.1.20)
Contig63.4_4_3968_5125	cce_3158	0.288528	3.57219	Ferrochelatase (EC 4.99.1.1) (Heme synthetase) (Protoheme ferro-lyase)
Contig64.1_14_13851_13447	cce_1114	0.289741	3.56885	All0298 protein
Contig64.1_16_15482_16405	cce_1112	0.260029	3.67867	Prohibitin
Contig64.1_20_20154_18841	Contig64.1_20_20154_18841	0.28019	3.61759	4-hydroxy-3-methylbut-2-enyl diphosphate reductase (EC 1.17.1.2)
Contig64.1_3_1476_2615	cce_1125	0.233736	3.75877	Dihydroorotate dehydrogenase (EC 1.3.3.1) (Dihydroorotate oxidase) (DHOdehase) (DHODase) (DHOD)
Contig64.1_5_5571_5263	cce_1123	0.22517	3.82806	Alr7127 protein
Contig64.1_6_5844_5599	cce_1122	0.265955	3.66687	Ssl1520 protein
Contig64.2_2_802_620	cce_5103	0.285609	3.59254	4-hydroxy-3-methylbut-2-enyl diphosphate reductase (EC 1.17.1.2)
Contig64.2_3_1058_846	cce_5104	0.216411	3.81747	4-hydroxy-3-methylbut-2-enyl diphosphate reductase (EC 1.17.1.2)
Contig64.3_1_1_294	cce_1107	0.262473	3.6755	Cytochrome c6-like precursor
Contig64.3_2_607_302	cce_1106	0.252163	3.72864	Slr0438 protein
Contig64.4_4_1769_1347	cce_5111	0.21664	3.81043	All2969 protein
Contig64.6_12_6862_6434	cce_5124	0.250206	3.73193	Alr7358 protein
Contig64.6_13_7634_6876	cce_5125	0.286107	3.59122	UOS1
Contig64.6_1_332_9	cce_1104	0.235264	3.75658	All2969 protein
Contig64.6_2_894_304	cce_1103	0.230755	3.83642	Putative prophage protein (Ps3)
Contig64.6_8_4032_4922	cce_5120	0.2204	3.80928	All7259 protein
Contig65.1_10_11364_11023	cce_0365	0.265298	3.6725	Histidine triad nucleotide-binding protein 2 (EC 3.-.-.-) (HINT-2) (HINT-3) (HIT-17kDa) (PKCI-1-related HIT protein)
Contig65.1_11_11694_11422	cce_0364	0.235353	3.76705	Hypothetical protein Atu1271 (AGR_C_2344p)
Contig65.1_3_1821_4430	cce_0372	0.22687	3.7915	Sensory box/GGDEF domain/EAL domain protein
Contig65.1_6_7858_7313	cce_0369	0.233968	3.83148	All4736 protein
Contig65.1_9_10600_10962	cce_0366	0.283568	3.59742	Slr0588 protein
Contig65.2_1_244_390	cce_0363	0.257053	3.71018	Ssr2060 protein
Contig65.2_2_504_3530	cce_0362	0.258724	3.70305	Exonuclease sbcC (EC 3.1.11.-)
Contig65.2_4_3891_4262	cce_0360	0.257494	3.71132	All2969 protein
Contig65.3_1_662_985	cce_0358	0.223298	3.82027	Transposase
Contig65.4_11_12097_13089	cce_0348	0.280984	3.60771	CRISPR-associated protein Cas1/Cas4
Contig65.4_12_13109_13405	cce_0347	0.266	3.65941	Ssr7093 protein
Contig65.4_1_2_724	cce_0358	0.253819	3.71845	Transposase TnpA
Contig65.4_3_3262_2720	cce_0356	0.274615	3.64003	All2969 protein
Contig65.4_9_11642_10437	cce_0350	0.227249	3.79246	Hypothetical protein
Contig66.1_2_1244_687	cce_3450	0.28018	3.61456	Hypothetical cytosolic protein
Contig66.1_4_2899_3090	Contig66.1_4_2899_3090	0.267191	3.65742	All2969 protein
Contig66.2_11_13782_13360	cce_3464	0.263253	3.67433	All2969 protein
Contig66.2_4_6364_4073	cce_3459	0.253876	3.72148	Glycogen debranching enzyme-related protein (4-alpha-glucanotransferase)
Contig66.2_6_10567_8411	cce_3461	0.26265	3.67555	Transcription accessory protein TEX RNA-binding protein containing S1 domain
Contig66.3_1_714_97	cce_3465	0.254714	3.71946	glycogen debranching enzyme; glgX
Contig67.1_10_11471_11184	cce_2186	0.258944	3.67993	WD-repeat protein
Contig67.1_7_10034_9474	cce_2189	0.248718	3.73381	HlyD family of secretion proteins
Contig67.1_8_10616_10095	cce_2188	0.27078	3.64784	All2969 protein
Contig67.2_12_10833_12137	cce_2175	0.251917	3.72862	Oxidoreductase FAD-binding
Contig67.2_2_5384_5067	cce_2185	0.242782	3.74468	All3580 protein
Contig67.2_4_6751_8517	cce_2183	0.216416	3.80481	Hypothetical protein
Contig67.2_5_8890_8705	cce_2181	0.274124	3.64207	All2969 protein
Contig67.2_8_9517_9729	cce_2178	0.288276	3.57359	Hypothetical protein MA0765
Contig67.3_1_447_872	cce_2174	0.212468	3.81344	Serine/threonine-protein kinase A (EC 2.7.1.37)
Contig68.2_10_7730_8053	cce_5283	0.285769	3.58845	All8048 protein
Contig68.2_3_1593_1931	cce_5296	0.25859	3.69622	Virulence-associated protein
Contig69.1_2_2049_2216	Contig69.1_2_2049_2216	0.274056	3.63959	All2969 protein
Contig69.3_3_1435_2820	cce_3825	0.217576	3.80728	Cytochrome P450 3A30 (EC 1.14.14.1) (CYPIIIA30)
Contig69.3_7_9795_7171	cce_3822	0.282352	3.60433	phosphoenolpyruvate carboxylase; ppc
Contig69.3_9_10867_11643	cce_3821	0.281514	3.60636	carbon dioxide concentrating mechanism protein; ccmO
Contig7.1_10_11359_10556	cce_3702	0.24349	3.74378	Uroporphyrin-III C-methyltransferase (EC 2.1.1.107) (Urogen III methylase) (SUMT) (Uroporphyrinogen III methylase) (UROM)
Contig7.1_11_12232_11393	cce_3701	0.241479	3.74759	Alr0519 protein
Contig7.1_14_15898_15242	cce_3698	0.286151	3.58776	Hypothetical protein
Contig7.1_25_27067_25955	cce_3689	0.281231	3.61233	Tocopherol cyclase chloroplast precursor (Vitamin E deficient 1) (Sucrose export defective 1)
Contig7.1_29_31309_30656	cce_3685	0.259793	3.68658	All2969 protein
Contig7.1_30_31869_31387	cce_3684	0.286907	3.58076	Slr1907 protein
Contig7.1_32_32686_32997	cce_3682	0.281337	3.60605	Glutaredoxin
Contig7.1_39_38432_38262	cce_3675	0.243813	3.74329	Mechanosensitive ion channel family protein
Contig7.1_45_42968_43267	cce_3670	0.271167	3.64907	All2969 protein
Contig7.1_4_5993_4626	cce_3708	0.235301	3.76721	Glycolate oxidase subunit (Fe-S) protein
Contig7.1_6_7722_7456	cce_3706	0.225618	3.82195	Asl4353 protein
Contig7.1_9_9878_10579	cce_3703	0.227613	3.82622	Gll1513 protein
Contig7.2_15_13922_13017	cce_3655	0.28361	3.59716	Pseudouridine synthase (Uracil hydrolyase)
Contig7.2_16_14448_14026	cce_3654	0.265897	3.66797	Ferredoxin (Bacterial type ferredoxin family)
Contig7.2_17_14834_14448	cce_3653	0.259699	3.69123	Conserved hypothetical plastid protein
Contig7.2_6_3914_5053	cce_3663	0.27127	3.64932	UDP-N-acetylglucosamine 2-epimerase (EC 5.1.3.14) (UDP-GlcNAc-2-epimerase)
Contig7.2_7_5220_6659	cce_3662	0.262789	3.6756	NADH dehydrogenase transmembrane protein (EC 1.6.99.3)
Contig7.4_15_17333_19054	cce_3637	0.240911	3.74807	Glutathione-regulated potassium-efflux system protein
Contig7.4_16_19340_19570	cce_3636	0.273982	3.64392	Glutathione-regulated potassium-efflux system protein
Contig7.4_17_21380_19653	cce_3635	0.274444	3.63563	Diflavin flavoprotein A 1 (EC 1.-.-.-) (SsATF573) (NADH:oxygen oxidoreductase)
Contig7.4_19_23530_23934	cce_3633	0.253828	3.71469	photosystem II 11 kD protein; psb27
Contig7.4_1_1233_121	cce_3651	0.283399	3.59922	Permease protein of ABC transporter
Contig7.4_23_26684_27877	cce_3629	0.26173	3.67704	Glycosyl transferase group 2 family protein
Contig7.4_31_35485_34838	cce_3621	0.235484	3.75688	Signal peptidase I
Contig7.4_35_37900_37643	cce_3618	0.286202	3.58692	Ssr2554 protein
Contig7.4_9_12578_10671	cce_3643	0.254163	3.72248	ABC-type transport system involved in gliding motility
Contig7.5_12_11852_11391	cce_3605	0.217557	3.80008	Slr0935 protein
Contig7.5_13_11997_12449	cce_3604	0.280955	3.61025	Hypothetical protein At1g67080
Contig7.5_18_15945_15415	cce_3599	0.251065	3.72825	Membrane protein YKJA_BACSU homolog
Contig7.5_19_17043_15988	cce_3598	0.216611	3.80107	YdjJ protein
Contig7.5_23_20946_20116	cce_3594	0.257916	3.70624	Sigma factor 2 precursor
Contig7.5_4_2479_3981	cce_3614	0.215157	3.80375	Serine/threonine kinase
Contig7.5_5_3989_5272	cce_3613	0.243235	3.74436	Serine/threonine protein kinase
Contig7.5_6_6556_5519	cce_3612	0.288282	3.57286	glyceraldehyde-3-phosphate dehydrogenase; gap1
Contig7.5_9_7073_7354	cce_3609	0.286322	3.58697	Glr3392 protein
Contig70.1_1_2_1453	cce_3517	0.287748	3.57429	Porin major outer membrane protein
Contig70.1_2_2166_1501	cce_3516	0.225937	3.7914	Dethiobiotin synthetase (EC 6.3.3.3) (Dethiobiotin synthase) (DTB synthetase) (DTBS)
Contig70.1_4_4012_4530	cce_3514	0.254048	3.71474	Putative acetyltransferase
Contig70.1_8_8914_6800	cce_3510	0.258922	3.68287	Carbon monoxide dehydrogenase large chain
Contig71.1_4_1546_1788	cce_1017	0.26529	3.66866	Putative NifU-like protein
Contig71.1_6_2688_3878	cce_1019	0.240628	3.7487	LPS glycosyltransferase
Contig71.3_11_9554_10477	cce_1037	0.25306	3.71784	Tll2293 protein
Contig71.3_12_10494_10598	cce_1038	0.258504	3.69703	Tll2293 protein
Contig71.3_15_13924_12578	cce_1041	0.239726	3.74955	Conserved domain protein
Contig71.3_16_14999_13992	cce_1042	0.219609	3.80833	Ergot alkaloid biosynthetic protein B
Contig71.3_5_4274_3498	cce_1031	0.286736	3.58196	Phage shock protein A
Contig71.3_6_5655_4432	cce_1032	0.251429	3.85243	Tyrosyl-tRNA synthetase (EC 6.1.1.1) (Tyrosine--tRNA ligase) (TyrRS)
Contig71.3_8_6346_6780	cce_1034	0.232605	3.77594	Bacterioferritin
Contig71.3_9_6889_7815	cce_1035	0.267739	3.65555	Membrane protein
Contig72.2_10_9615_8980	cce_0790	0.230429	3.82402	tRNA (guanine-N(7)-)-methyltransferase (EC 2.1.1.33) (tRNA(m7G46)-methyltransferase)
Contig72.2_18_18696_17668	cce_0782	0.231449	3.77657	Aldose reductase (EC 1.1.1.21) (AR) (Aldehyde reductase)
Contig72.2_2_1184_483	cce_0798	0.231728	3.82404	ribulose-phosphate 3-epimerase; rpe
Contig72.2_4_2498_2839	cce_0796	0.259921	3.67888	All4757 protein
Contig72.2_8_7050_6493	cce_0792	0.21649	3.81082	Predicted metal-binding protein
Contig72.3_1_217_915	cce_0779	0.261811	3.67636	Extracellular solute-binding protein
Contig72.3_2_1744_1049	cce_0778	0.262633	3.67511	Sll0208 protein
Contig73.1_11_11912_10830	cce_1717	0.213486	3.81631	Cytochrome b2 mitochondrial precursor (EC 1.1.2.3) (L-lactate dehydrogenase
Contig73.1_16_19316_16677	cce_1722	0.267697	3.6641	Alanyl-tRNA synthetase cytoplasmic (EC 6.1.1.7) (Alanine--tRNA ligase) (AlaRS)
Contig73.1_17_19686_21713	cce_1723	0.287046	3.57962	Hypothetical protein
Contig73.1_18_22539_21853	cce_1724	0.251885	3.72677	Uncharacterized membrane protein
Contig73.1_9_9396_7918	cce_1715	0.26743	3.65596	All1256 protein
Contig74.1_13_6586_5639	cce_4905	0.251325	3.72845	Inward rectifyer potassium channel KirBac1.4
Contig74.1_17_8784_9086	cce_4909	0.287145	3.57648	All7117 protein
Contig74.1_19_9303_11006	cce_4911	0.274516	3.6321	Hypothetical UPF0061 protein ydiU
Contig74.1_8_3109_2300	cce_4901	0.274352	3.63813	Glucose dehydrogenase (EC 1.1.1.47)
Contig75.1_12_14917_13589	cce_1006	0.285924	3.58503	FAD linked oxidase N-terminal
Contig75.1_18_20395_20084	cce_1012	0.280161	3.61799	All2003 protein
Contig75.1_1_1_954	cce_0995	0.235136	3.77356	phosphoribulokinase; prk
Contig75.1_2_1448_1924	cce_0996	0.272118	3.64614	Phosphoribulokinase chloroplast precursor (EC 2.7.1.19) (Phosphopentokinase) (PRKase) (PRK)
Contig76.2_10_9326_9859	cce_1988	0.267776	3.65671	DNA topology modulation protein
Contig76.2_13_11546_12067	cce_1985	0.279853	3.61843	Gluconokinase
Contig76.2_14_12068_12793	cce_1984	0.25791	3.71077	Gll1513 protein
Contig77.2_12_11678_11427	cce_0385	0.235806	3.75695	Deoxycytidylate deaminase (EC 3.5.4.12) (dCMP deaminase)
Contig77.2_13_12329_11901	cce_0384	0.257696	3.70537	Deoxyuridine 5'-triphosphate nucleotidohydrolase mitochondrial precursor (EC 3.6.1.23) (dUTPase) (dUTP pyrophosphatase)
Contig77.2_18_16817_15609	cce_0379	0.259173	3.68471	Methyltransferase (EC 2.1.1.-)
Contig77.2_19_17027_16860	cce_0378	0.274676	3.63129	Methyltransferase (EC 2.1.1.-)
Contig77.2_3_2171_3631	cce_0394	0.261533	3.677	Neopullulanase 2 (EC 3.2.1.135) (Alpha-amylase II) (TVA II)
Contig77.2_5_4182_4286	cce_0392	0.28244	3.6021	photosystem II protein T; psbT
Contig77.2_7_5249_6613	cce_0390	0.279286	3.61929	K+ uptake transporter (Trk family)
Contig77.2_8_6677_7369	cce_0389	0.225661	3.7913	Trk system potassium uptake protein trkA
Contig78.1_1_3_296	cce_5000	0.228254	3.77906	PANL29
Contig78.1_7_8876_7032	cce_4994	0.227433	3.79291	Putative mobilization protein
Contig79.1_11_11896_12648	cce_0658	0.28212	3.60161	Phycocyanin alpha phycocyanobilin lyase-like
Contig79.1_12_14033_12765	cce_0659	0.232687	3.76598	photosystem II CP43 protein, chlorophyll-binding protein CP43; psbC
Contig79.1_1_3_443	cce_0649	0.227225	3.78212	All2969 protein
Contig79.1_2_895_599	cce_0650	0.235385	3.85033	YGGT family conserved hypothetical integral membrane protein
Contig79.1_5_2670_4010	Contig79.1_5_2670_4010	0.283194	3.59881	PmbA protein
Contig8.1_11_10836_11921	cce_4557	0.254331	3.71506	Galactosyltransferase
Contig8.1_13_13226_14233	cce_4559	0.241631	3.74663	Hypothetical protein
Contig8.1_15_14797_15879	cce_4561	0.230073	3.82945	XerC/D integrase/recombinase protein
Contig8.1_16_15872_17332	cce_4562	0.248826	3.73351	Transposase B
Contig8.1_23_26388_26897	cce_4569	0.259024	3.69587	Endonuclease V (EC 3.1.21.7) (Deoxyinosine 3'endonuclease) (Deoxyribonuclease V) (DNase V)
Contig8.1_24_26917_27294	cce_4570	0.25056	3.73194	Uncharacterized conserved membrane protein
Contig8.1_26_28794_28651	cce_4572	0.282498	3.60288	UDP-sulfoquinovose synthase chloroplast precursor (EC 3.13.1.1) (Sulfite:UDP-glucose sulfotransferase) (Sulfolipid biosynthesis protein) (SoSQD1)
Contig8.1_28_29112_30020	cce_4574	0.269069	3.65336	INTEGRAL MEMBRANE PROTEIN-Small-conductance mechanosensitive channel
Contig8.1_33_37570_33983	cce_4579	0.227064	3.79168	Sensory transduction histidine kinase
Contig8.1_35_39090_38128	cce_4581	0.220255	3.7982	Pentapeptide repeat family protein
Contig8.1_36_39779_39189	cce_4582	0.253458	3.72484	3-isopropylmalate dehydratase small subunit (EC 4.2.1.33) (Isopropylmalate isomerase) (Alpha-IPM isomerase) (IPMI)
Contig8.1_37_41004_39886	cce_4583	0.259417	3.69203	Possible ligand gated channel (GIC family) precursor
Contig8.1_38_42364_41159	cce_4584	0.224442	3.78527	Na(+)/H(+) antiporter
Contig8.1_40_45965_44829	cce_4586	0.233585	3.76629	Aminotransferase
Contig8.1_43_46869_47993	cce_4589	0.280428	3.61535	Glycosyltransferase
Contig8.1_44_48351_49025	Contig8.1_44_48351_49025	0.221975	3.79681	Guanylate kinase (EC 2.7.4.8) (GMP kinase)
Contig8.1_46_49668_51368	cce_4593	0.287212	3.57767	Cell wall-associated protease precursor (EC 3.4.21.-)
Contig8.1_50_55146_53764	cce_4596	0.283587	3.59704	tRNA modification GTPase trmE
Contig8.1_59_62829_61588	cce_4604	0.274633	3.63145	Phosphoesterase RecJ-like:TrkA-N:Phosphoesterase DHHA1
Contig8.1_62_64211_66292	cce_4606	0.254284	3.71357	Cephalosporin acylase
Contig8.1_64_67540_68103	cce_4608	0.260224	3.68997	Peptide deformylase chloroplast precursor (EC 3.5.1.88) (PDF) (Polypeptide deformylase)
Contig8.1_66_69212_69562	#N/A	0.248681	3.73443	#N/A
Contig8.1_73_76161_75742	cce_4617	0.287057	3.57917	Slr1362 protein
Contig8.1_76_77617_79548	cce_4621	0.242162	3.8434	5'-nucleotidase precursor (EC 3.1.3.5) (Ecto-nucleotidase)
Contig8.1_78_80917_82302	cce_4623	0.275842	3.62915	Pheophorbide a oxygenase chloroplast precursor (EC 1.-.-.-) (Pheide a oxygenase) (AtPaO) (Accelerated cell death 1) (Lethal leaf-spot 1 homolog) (Lls1)
Contig8.1_82_89102_91114	cce_4627	0.253535	3.72148	transketolase; tktA
Contig8.1_84_92798_94735	cce_4629	0.242812	3.84613	All2969 protein
Contig8.1_87_95418_95248	cce_4632	0.277969	3.62162	All2969 protein
Contig8.1_89_95956_97455	cce_4634	0.256558	3.70774	Phytoene dehydrogenase chloroplast precursor (EC 1.14.99.-) (Phytoene desaturase)
Contig8.1_8_7472_8620	cce_4554	0.285332	3.59247	Rhs family protein
Contig8.1_91_98977_97874	cce_4636	0.242911	3.842	Hypothetical 31.4 kDa protein in mobD 3'region
Contig8.1_92_100228_99068	cce_4637	0.249704	3.73287	N-acetyl-glucosamine-6-phosphate deacetylase
Contig8.1_94_100400_100858	cce_4638	0.256391	3.7086	Phosphoribosylaminoimidazole carboxylase catalytic subunit (EC 4.1.1.21) (AIR carboxylase) (AIRC)
Contig8.1_9_8694_9905	cce_4555	0.289033	3.57035	Conserved protein
Contig80.1_10_10394_10918	cce_0063	0.271042	3.64958	Crossover junction endodeoxyribonuclease ruvC (EC 3.1.22.4) (Holliday junction nuclease ruvC) (Holliday juction resolvase ruvC)
Contig80.1_14_16018_15353	cce_0067	0.259849	3.69146	Cation-transporting ATPase
Contig80.1_3_3372_4529	cce_0056	0.281541	3.61145	Arabidopsis thaliana genomic DNA chromosome 5 P1 clone:MRO11
Contig80.1_6_6917_6357	cce_0059	0.274415	3.63464	All2969 protein
Contig81.1_14_15051_15905	cce_0720	0.266736	3.66152	Lipoprotein NlpD
Contig82.1_10_6631_5111	cce_5093	0.214678	3.80254	Glr3136 protein
Contig82.1_12_7145_13051	cce_5091	0.258598	3.70384	Bifunctional hemolysin-adenylate cyclase precursor (Cyclolysin) (ACT) (AC-HLY)
Contig82.1_1_10_510	Contig82.1_1_10_510	0.254516	3.71361	Pentapeptide repeat family protein
Contig82.1_4_1753_2382	cce_5099	0.218289	3.80729	All2969 protein
Contig82.1_7_3465_3214	cce_5096	0.252	3.84515	All2969 protein
Contig83.1_12_10824_10054	cce_1283	0.284761	3.59535	Uncharacterized secreted protein
Contig83.1_15_13176_13640	cce_1286	0.210176	3.81527	Universal stress protein family
Contig83.1_16_14715_13777	cce_1287	0.24092	3.84009	Oxidoreductase MocA
Contig83.1_7_4090_4371	cce_1277	0.251095	3.73085	DNA binding protein HU
Contig83.1_8_4518_5561	cce_1278	0.28227	3.60091	All3531 protein
Contig85.1_10_9473_8799	cce_4120	0.216327	3.80558	ParA
Contig85.1_1_1_1866	cce_4129	0.254538	3.72369	Porin major outer membrane protein
Contig85.1_2_2412_1957	cce_4128	0.211946	3.81597	All2969 protein
Contig85.1_4_4511_3237	cce_4126	0.259611	3.68492	All4350 protein
Contig85.1_5_4672_5847	cce_4125	0.234394	3.7705	Permease protein of amino acid ABC transporter
Contig85.2_1_734_147	cce_4119	0.251333	3.72996	Metal dependent membrane associated protease S2P family
Contig86.1_10_8137_7574	cce_3776	0.222063	3.78707	All2969 protein
Contig86.1_11_8393_8683	cce_3777	0.280605	3.60944	All2969 protein
Contig86.1_12_8684_9154	cce_3778	0.27766	3.62233	All2969 protein
Contig86.1_1_530_2614	cce_3768	0.285112	3.59361	Oligopeptidase A (EC 3.4.24.70)
Contig86.1_4_3384_4052	cce_3771	0.220413	3.798	PifA
Contig87.1_1_733_17	cce_2317	0.211802	3.81581	NAD-dependent formate dehydrogenase alpha subunit
Contig87.2_1_913_2	cce_2318	0.229653	3.82811	NADH-ubiquinone oxidoreductase 51 kDa subunit mitochondrial precursor (EC 1.6.5.3) (EC 1.6.99.3) (Complex I-51KD) (CI-51KD) (NADH dehydrogenase flavoprotein 1)
Contig87.2_2_1440_919	cce_2319	0.286817	3.58055	NADH-ubiquinone oxidoreductase 24 kDa subunit mitochondrial precursor (EC 1.6.5.3) (EC 1.6.99.3)
Contig87.2_6_4766_3726	cce_2323	0.222727	3.78932	Hypothetical 47.8 kDa protein y4iL
Contig87.3_3_1424_1570	cce_2328	0.280369	3.61524	Hypothetical sufE-like protein slr1419
Contig87.5_4_3712_2927	cce_2334	0.231895	3.83883	All2969 protein
Contig87.6_1_2824_2	cce_2335	0.21073	3.81412	ATP-dependent RNA helicase DOB1 (mRNA transport regulator MTR4)
Contig87.6_8_7057_6551	cce_2341	0.257967	3.70539	Hypothetical protein
Contig88.1_12_12849_11854	cce_2268	0.234528	3.76985	Periplasmic amino acid-binding protein of amino acid ABC transporter
Contig88.1_2_1797_1087	cce_2279	0.274273	3.64081	Arylesterase
Contig88.1_6_6681_7028	cce_2274	0.274563	3.63686	All2969 protein
Contig88.1_7_8306_7092	Contig88.1_7_8306_7092	0.217163	3.80415	Inosine-5'-monophosphate dehydrogenase related protein VIII
Contig89.1_2_515_982	cce_4770	0.274456	3.63543	Periplasmic amino acid-binding protein of amino acid ABC transporter
Contig89.1_7_3333_2749	cce_4775	0.231747	3.77539	All2069 protein
Contig9.1_15_13322_14983	cce_2499	0.285864	3.58947	Sodium:galactoside family symporter
Contig9.1_4_4604_3093	cce_2488	0.274095	3.64154	Protein dltB
Contig9.1_5_4927_6579	cce_2489	0.210482	3.81504	All2969 protein
Contig9.1_7_7432_7731	cce_2491	0.278697	3.62075	Uncharacterized membrane protein
Contig9.1_8_8780_7755	cce_2492	0.228623	3.82942	Gene trap ankyrin repeat containing protein
Contig9.2_12_9356_10762	cce_2515	0.251472	3.7295	Lignostilbene-alphabeta-dioxygenase
Contig9.2_16_13318_13887	cce_2519	0.263285	3.67404	Uncharacterized membrane protein
Contig9.2_20_17811_16459	cce_2523	0.226658	3.78354	Serine/threonine protein kinase
Contig9.2_22_19444_18851	cce_2525	0.230804	3.76428	Tellurium resistance protein terE
Contig9.2_24_20652_20074	cce_2527	0.225562	3.82349	Tellurium resistance protein terD
Contig9.2_32_32377_31007	cce_2535	0.285758	3.59259	OpcA protein
Contig9.2_33_34030_32501	cce_2536	0.232099	3.76458	glucose 6-phosphate dehydrogenase; zwf
Contig9.2_34_34254_35759	cce_2537	0.265827	3.65936	Integral membrane glycosyltransferase
Contig9.2_35_36755_35790	cce_2538	0.215761	3.80548	Peptidase M48-like
Contig9.2_36_37015_37947	cce_2539	0.28991	3.56808	Inward rectifyer potassium channel KirBac1.4
Contig9.2_38_39215_39889	cce_2541	0.258658	3.69504	All2969 protein
Contig9.2_39_39961_45147	cce_2542	0.242936	3.74431	FUSOBACTERIUM outer membrane protein family
Contig9.2_44_51025_51750	cce_2547	0.217011	3.80796	4'-phosphopantetheinyl transferase hetI (EC 2.7.8.-)
Contig9.2_45_51814_52695	cce_2548	0.233978	3.77256	Mus musculus ES cells cDNA RIKEN full-length enriched library clone:2410018D16 product:DTDP-4-KETO-6-DEOXY-D-GLUCOSE 4-REDUCTASE homolog
Contig9.2_51_59721_59566	cce_2554	0.249909	3.73512	All2969 protein
Contig9.2_61_67063_67950	cce_2564	0.252651	3.72609	4-hydroxybenzoate-octaprenyl transferase
Contig9.2_68_78161_77811	cce_2571	0.279965	3.60908	Slr0443 protein
Contig9.2_69_78372_78671	cce_2572	0.267211	3.66539	photosystem II manganese-stabilizing polypeptide, 33 kD extrinsic protein; psbO
Contig9.2_7_5525_6130	cce_2510	0.235893	3.84904	Two-component hybrid sensor and regulator
Contig9.2_8_6390_6953	cce_2511	0.22939	3.82399	Hypothetical protein Atu5287 (AGR_pAT_413p)
Contig90.1_10_9093_7846	cce_3333	0.233702	3.76226	Glycosyltransferase
Contig90.1_3_568_2304	cce_3340	0.289531	3.56872	ABC transporter peptide-binding protein
Contig90.1_4_2906_2316	cce_3339	0.265895	3.65974	Hypothetical protein ygfJ
Contig90.1_9_7822_6893	cce_3334	0.236916	3.75221	Succinoglycan biosynthesis protein (ExoM)
Contig91.1_10_10481_9126	cce_4132	0.255116	3.85194	C-type cytochrome biogenesis protein
Contig91.1_11_10747_10649	cce_4131	0.287021	3.57579	C-type cytochrome biogenesis protein
Contig91.1_12_11376_10981	cce_4131	0.274098	3.63312	C-type cytochrome biogenesis protein
Contig91.1_14_13126_13560	cce_4129	0.256376	3.70833	Porin major outer membrane protein
Contig91.1_7_7017_7946	cce_4135	0.225867	3.82739	2-oxo-hepta-3-ene-17-dioate hydratase
Contig91.1_9_8606_9112	cce_4133	0.234759	3.75494	Hypothetical protein sam2B
Contig92.1_11_9132_10571	cce_4990	0.265676	3.66767	All0464 protein
Contig93.1_2_1651_1148	cce_5141	0.252801	3.72588	All7021 protein
Contig93.2_3_899_1657	cce_5137	0.288078	3.57333	Thermonuclease family protein
Contig93.2_4_2232_1651	cce_5136	0.222609	3.78845	Acetyltransferase family protein
Contig93.2_9_4944_4357	cce_5131	0.281254	3.61046	Cyanobacteria-specific protein containing UvrC-like endonuclease domain
Contig94.2_11_9791_11488	cce_1690	0.264831	3.66918	NADH dehydrogenase subunit 4
Contig94.2_3_2405_1998	cce_1698	0.234082	3.77042	Mercuric resistance operon regulatory protein
Contig94.2_5_3577_3116	cce_1696	0.226644	3.82808	Transposase
Contig95.2_1_84_2528	cce_5304	0.286031	3.5869	Putative relaxase/mobilization nuclease MobA
Contig95.2_3_4658_4011	cce_5302	0.259701	3.68597	All2969 protein
Contig95.2_7_7483_6998	cce_5309	0.259394	3.70213	RepA
Contig96.1_2_603_914	cce_3264	0.235063	3.76773	Cytochrome cM
Contig96.1_3_1025_1822	cce_3263	0.240595	3.74887	Alr1700 protein
Contig96.1_5_3914_2418	cce_3261	0.227507	3.79258	Ammonium/methylammonium permease
Contig97.2_11_8372_9529	cce_1830	0.253572	3.71596	Lipid A disaccharide synthase
Contig97.2_3_1763_3013	cce_1822	0.271013	3.64886	S-adenosylmethionine synthetase (EC 2.5.1.6) (Methionine adenosyltransferase) (AdoMet synthetase) (MAT)
Contig97.2_5_3600_3388	cce_1824	0.223656	3.78759	Asr2939 protein
Contig98.2_1_541_1149	cce_0641	0.234069	3.76982	ATP-dependent Clp protease subunit ClpP (NClpP1) (ATP-dependent Clp protease proteolytic subunit ClpP5)
Contig98.2_2_1538_1221	cce_0642	0.286633	3.58039	Hemolysin-related protein
Contig98.3_1_745_92	cce_0642	0.277828	3.62383	Probable hemolysin-related protein/CBS domain containing protein
Contig98.3_2_920_780	cce_0643	0.259301	3.68556	All2969 protein
Contig98.4_2_1408_2208	cce_0649	0.256226	3.70854	All2969 protein
Contig99.1_3_2678_2505	cce_1945	0.268958	3.6533	Preprotein translocase secA subunit
Contig99.2_1_2218_98	cce_1945	0.267778	3.65526	Preprotein translocase secA subunit
Contig99.2_2_2857_2348	cce_1944	0.225014	3.7913	phycobilisome core component; apcF
Contig99.2_3_3061_3672	cce_1943	0.26741	3.66437	Hypothetical 10.4 kDa protein in psaC 5'region
Contig99.4_1_539_36	cce_1940	0.268737	3.65303	All2969 protein

## Sheet: Fourier.FDR.Crocosphaera
Gene_ID	FDR	Fourier	Function
CwatDRAFT_0969	0.241019	4.37672	Aldehyde dehydrogenase
CwatDRAFT_4397	0.141224	4.96487	Alanine racemase
CwatDRAFT_5589	0.0757895	5.34795	N-acetyl-gamma-glutamyl-phosphate reductase
CwatDRAFT_5161	0.0533115	5.53998	Acetylornithine and succinylornithine aminotransferase
CwatDRAFT_4406	0.0490323	5.63194	Ornithine carbamoyltransferase
CwatDRAFT_0464	0.115985	5.10757	Argininosuccinate synthase
CwatDRAFT_1495	0.17365	4.7712	Argininosuccinate lyase
CwatDRAFT_2950	0.141942	4.95835	3-dehydroquinate synthase
CwatDRAFT_3438	0.0511197	5.57469	Quinate/Shikimate 5-dehydrogenase
CwatDRAFT_3450	0.184701	4.70749	Aspartate-semialdehyde dehydrogenase_ USG-1 related
CwatDRAFT_2172	0.178143	4.74762	Aspartate kinase:Aspartate kinase_ monofunctional class
CwatDRAFT_0796	0.0341667	5.84138	Cysteine synthase K/M:Cysteine synthase A
CwatDRAFT_4914	0.115936	5.10827	Dihydrodipicolinate reductase
CwatDRAFT_6328	0.239957	4.39094	Diaminopimelate epimerase
CwatDRAFT_6504	0.243137	4.36695	Prokaryotic diacylglycerol kinase
CwatDRAFT_4294	0.0346429	5.83089	Iron-containing alcohol dehydrogenase
CwatDRAFT_6625	0.142469	4.95212	Glucosamine-fructose-6-phosphate aminotransferase_ isomerising
CwatDRAFT_1165	0.27048	4.22523	Glutathione S-transferase_ N-terminal
CwatDRAFT_6327	0.220099	4.50185	Phosphoribosylformimino-5-aminoimidazole carboxamide ribotide isomerase
CwatDRAFT_2133	0.0738264	5.36799	Imidazoleglycerol-phosphate dehydratase
CwatDRAFT_2134	0.0409231	5.69469	Histidinol-phosphate aminotransferase
CwatDRAFT_1658	0.116965	5.10101	Histidine biosynthesis protein HisF
CwatDRAFT_1852	0.0635156	5.46395	Phosphoribosyl-AMP cyclohydrolase:Phosphoribosyl-ATP pyrophosphohydrolase
CwatDRAFT_4730	0.194779	4.65448	Acetohydroxy acid isomeroreductase
CwatDRAFT_4460	0.115789	5.10827	Dihydroxy-acid dehydratase
CwatDRAFT_5428	0.115888	5.10913	Acetolactate synthase_ large subunit_ biosynthetic type
CwatDRAFT_4703	0.0406977	5.69579	Acetolactate synthase_ small subunit
CwatDRAFT_5617	0.214986	4.52768	2-isopropylmalate synthase/homocitrate synthase
CwatDRAFT_5260	0.0855907	5.28479	3-isopropylmalate dehydrogenase
CwatDRAFT_1169	0.237522	4.40718	3-isopropylmalate dehydratase small subunit
CwatDRAFT_4267	0.212177	4.54507	Diaminopimelate decarboxylase
CwatDRAFT_0550	0.118664	5.08497	5-methyltetrahydropteroyltriglutamate--homocysteine S-methyltransferase
CwatDRAFT_5852	0.11887	5.08562	S-adenosylmethionine synthetase
CwatDRAFT_3769	0.252027	4.32288	UDP-N-acetylmuramyl-tripeptide synthetase
CwatDRAFT_4119	0.107748	5.15382	UDP-N-acetylmuramoylalanyl-D-glutamyl-2_6-diaminopimelate-D-alanyl-D-alanyl ligase
CwatDRAFT_2580	0.296533	4.08695	L-aspartate oxidase
CwatDRAFT_0475	0.26559	4.25188	Peptidase S51_ dipeptidase E
CwatDRAFT_1114	0.144775	4.94097	Polysaccharide deacetylase
CwatDRAFT_6395	0.0513953	5.60363	D-3-phosphoglycerate dehydrogenase
CwatDRAFT_5093	0.172628	4.77915	Gamma-glutamyl phosphate reductase GPR
CwatDRAFT_4835	0.2053	4.58714	Delta 1-pyrroline-5-carboxylate reductase
CwatDRAFT_0865	0.178463	4.7452	delta-1-pyrroline-5-carboxylate dehydrogenase 2
CwatDRAFT_6617	0.141929	4.9579	Homoserine dehydrogenase
CwatDRAFT_4050	0.236043	4.41473	Threonine synthase
CwatDRAFT_6707	0.218901	4.50717	Indole-3-glycerol-phosphate synthase
CwatDRAFT_4965	0.141985	4.9586	Anthranilate phosphoribosyl transferase
CwatDRAFT_1619	0.240887	4.37666	Asparagine synthase (glutamine-hydrolyzing)
CwatDRAFT_3142	0.0490395	5.63931	Asparagine synthase_ glutamine-hydrolyzing
CwatDRAFT_3767	0.0515625	5.57525	Alanine--tRNA ligase
CwatDRAFT_4984	0.122697	5.06342	Alanine--glyoxylate transaminase
CwatDRAFT_6564	0.110503	5.13687	Amidase
CwatDRAFT_0649	0.0662108	5.42405	Pyridoxal-dependent decarboxylase
CwatDRAFT_1869	0.274911	4.20192	Aminotransferase_ class I and II
CwatDRAFT_5226	0.0434667	5.67288	Glutathione synthetase_ prokaryotic
CwatDRAFT_5572	0.193844	4.65932	Aminotransferase_ class I and II
CwatDRAFT_4717	0.0317647	5.86213	Glutathione peroxidase
CwatDRAFT_1793	0.296297	4.08994	Glycine--tRNA ligase
CwatDRAFT_1794	0.152052	4.89355	Glycine--tRNA ligase
CwatDRAFT_4248	0.0406897	5.76688	Phosphoribosyl-AMP cyclohydrolase
CwatDRAFT_5641	0.0887739	5.26313	Caffeoyl-CoA O-methyltransferase
CwatDRAFT_1610	0.193971	4.6587	Insulinase-like:Peptidase M16_ C-terminal
CwatDRAFT_1880	0.130994	5.01651	Orn/Lys/Arg decarboxylase_ major region:Orn/Lys/Arg decarboxylase_ C-terminal
CwatDRAFT_2797	0.101071	5.19238	Peroxidase
CwatDRAFT_4419	0.0521053	5.59327	Prephenate dehydrogenase
CwatDRAFT_1414	0.0751149	5.3556	Glutamate-5-semialdehyde dehydrogenase
CwatDRAFT_4746	0.25183	4.32127	Creatininase
CwatDRAFT_1823	0.0643041	5.46008	GCN5-related N-acetyltransferase
CwatDRAFT_4269	0.181015	4.72933	Di-trans-poly-cis-decaprenylcistransferase
CwatDRAFT_4086	0.257062	4.29411	similar to Nucleoside-diphosphate-sugar epimerases
CwatDRAFT_6652	0.0387288	5.70984	Aconitate hydratase 2
CwatDRAFT_2453	0.0365957	5.79028	similar to NAD-dependent aldehyde dehydrogenases
CwatDRAFT_2454	0.0658685	5.43455	Iron-containing alcohol dehydrogenase
CwatDRAFT_0842	0.105851	5.16761	Aldehyde dehydrogenase (NAD+)
CwatDRAFT_1600	0.139101	4.9776	Citrate (Si)-synthase
CwatDRAFT_2125	0.0911503	5.24563	Deoxyribose-phosphate aldolase
CwatDRAFT_3088	0.0565689	5.50864	KDPG and KHG aldolase
CwatDRAFT_1513	0.0522314	5.58291	Enolase
CwatDRAFT_2789	0.0490164	5.63406	Inositol phosphatase/fructose-1_6-bisphosphatase
CwatDRAFT_1050	0.0450314	5.66328	Fumarate hydratase_ class II
CwatDRAFT_0790	0.073834	5.36838	Glyceraldehyde-3-phosphate dehydrogenase_ type I
CwatDRAFT_1297	0.201531	4.61934	Glycosyl transferase_ group 1
CwatDRAFT_2178	0.126381	5.03726	Glycosyl transferase_ group 1
CwatDRAFT_6377	0.17784	4.75177	Starch (bacterial glycogen) synthase
CwatDRAFT_4840	0.0614441	5.47804	Glycoside hydrolase_ family 13_ N-terminal:Alpha amylase_ catalytic region
CwatDRAFT_2188	0.14849	4.91633	1_4-alpha-glucan branching enzyme
CwatDRAFT_0783	0.249093	4.33728	1_4-alpha-glucan branching enzyme
CwatDRAFT_1219	0.0404918	5.76471	Glucose-1-phosphate adenylyltransferase
CwatDRAFT_2051	0.115487	5.11157	Phosphorylase
CwatDRAFT_4758	0.0721268	5.38152	Phosphorylase
CwatDRAFT_2702	0.0708903	5.38803	Glycogen debranching enzyme_ archaeal type
CwatDRAFT_6644	0.0395238	5.79418	UDP-N-acetylglucosamine pyrophosphorylase
CwatDRAFT_3766	0.203155	4.60963	fructose-1_6-bisphosphatase
CwatDRAFT_3533	0.0729495	5.37679	6-phosphogluconate dehydrogenase_ decarboxylating
CwatDRAFT_3401	0.047093	5.64931	Phosphoglycerate/bisphosphoglycerate mutase
CwatDRAFT_2028	0.142433	4.95143	Phosphoglycerate mutase_ 2_3-bisphosphoglycerate-independent
CwatDRAFT_0516	0.049418	5.62879	Nickel-dependent hydrogenase_ large subunit
CwatDRAFT_3583	0.118441	5.08992	Isocitrate dehydrogenase NADP-dependent_ prok type
CwatDRAFT_6305	0.121239	5.07157	Glycoside hydrolase_ family 77
CwatDRAFT_4350	0.0671272	5.41582	Malate dehydrogenase (oxaloacetate decarboxylating)
CwatDRAFT_1938	0.152951	4.88586	similar to CMP-N-acetylneuraminic acid synthetase
CwatDRAFT_4408	0.206412	4.57773	similar to 6-phosphofructokinase
CwatDRAFT_4146	0.0415476	5.73377	Glucose-6-phosphate isomerase
CwatDRAFT_2823	0.0521224	5.58103	6-phosphogluconolactonase
CwatDRAFT_1801	0.136453	4.9894	Pyruvate decarboxylase:4Fe-4S ferredoxin_ iron-sulfur binding:Pyruvate ferredoxin/flavodoxin oxidoreductase:Pyruvate flavodoxin/ferredoxin oxidoreductase_ N-terminal
CwatDRAFT_2431	0.0457669	5.65898	Phosphoenolpyruvate carboxylase
CwatDRAFT_6560	0.143422	4.94729	Pyruvate kinase
CwatDRAFT_6117	0.108587	5.14577	dTDP-4-dehydrorhamnose 3_5-epimerase
CwatDRAFT_4134	0.148381	4.91885	Succinate dehydrogenase or fumarate reductase_ flavoprotein subunit
CwatDRAFT_1526	0.0891536	5.25707	Succinate dehydrogenase/fumarate reductase iron-sulfur protein
CwatDRAFT_0814	0.218846	4.50859	CoA-binding
CwatDRAFT_3782	0.0422857	5.75082	Transaldolase AB
CwatDRAFT_5302	0.114737	5.11443	UDP-N-acetylglucosamine 2-epimerase
CwatDRAFT_3080	0.0803784	5.3235	Glucose-6-phosphate dehydrogenase
CwatDRAFT_4186	0.0514737	5.55769	Ribonuclease E and G
CwatDRAFT_6131	0.268805	4.23592	N-acylglucosamine-6-phosphate 2-epimerase
CwatDRAFT_4161	0.173129	4.77531	similar to Cytochrome P450
CwatDRAFT_1075	0.27468	4.20332	Mannose-6-phosphate isomerase
CwatDRAFT_1209	0.225957	4.47266	Mannose-1-phosphate guanylyltransferase (GDP)
CwatDRAFT_1947	0.0409259	5.71435	Nucleotidyl transferase
CwatDRAFT_2856	0.0684348	5.40853	Glycosyl transferase_ group 1
CwatDRAFT_3044	0.131421	5.00944	Phosphoglucomutase/phosphomannomutase C terminal:Phosphoglucomutase/phosphomannomutase alpha/beta/alpha domain I:Phosphoglucomutase/phosphomannomutase alpha/beta/alpha domain II:Phosphoglucomutase/phosphomannomutase alpha/beta/alpha domain III
CwatDRAFT_3316	0.275823	4.1935	similar to GDP-D-mannose dehydratase
CwatDRAFT_6265	0.149961	4.90653	NAD-dependent epimerase/dehydratase
CwatDRAFT_6680	0.114116	5.11823	Mannose-6-phosphate isomerase_ type II:Cupin region
CwatDRAFT_1326	0.138625	4.98018	NAD-dependent epimerase/dehydratase
CwatDRAFT_2190	0.187374	4.69159	Phosphoglucomutase/phosphomannomutase C terminal:Phosphoglucomutase/phosphomannomutase alpha/beta/alpha domain III
CwatDRAFT_2494	0.0839003	5.29977	Dihydrolipoamide dehydrogenase
CwatDRAFT_2694	0.192843	4.66265	Phosphoglucomutase/phosphomannomutase alpha/beta/alpha domain I:Phosphoglucomutase/phosphomannomutase alpha/beta/alpha domain II
CwatDRAFT_3423	0.218067	4.51454	Biotin/lipoyl attachment:Catalytic domain of components of various dehydrogenase complexes:E3 binding
CwatDRAFT_5760	0.0515962	5.60454	Phosphoglycerate/bisphosphoglycerate mutase
CwatDRAFT_6388	0.0412371	5.72408	Pyruvate decarboxylase
CwatDRAFT_0515	0.0509774	5.57131	NADH ubiquinone oxidoreductase_ 20 kDa subunit
CwatDRAFT_5626	0.0517921	5.56002	Methenyltetrahydrofolate cyclohydrolase
CwatDRAFT_6448	0.0524324	5.549	HAD-superfamily hydrolase_ subfamily IA_ variant 1
CwatDRAFT_0792	0.275818	4.19425	Phosphoketolase
CwatDRAFT_3485	0.0523973	5.55164	Formate C-acetyltransferase
CwatDRAFT_6508	0.248306	4.34024	Glyoxalase I
CwatDRAFT_1710	0.0646076	5.45468	HAD-superfamily hydrolase_ subfamily IA_ variant 3
CwatDRAFT_3569	0.140318	4.96941	Glycoside hydrolase_ family 57
CwatDRAFT_3670	0.0644275	5.45689	Glycoside hydrolase_ family 15
CwatDRAFT_3695	0.0655198	5.44733	Alpha amylase_ catalytic region:Alpha amylase_ C-terminal all-beta
CwatDRAFT_4112	0.121194	5.07296	Alpha amylase_ catalytic region
CwatDRAFT_5230	0.127401	5.03266	Alpha amylase_ catalytic region
CwatDRAFT_5244	0.0397619	5.70066	Glycoside hydrolase_ family 13_ N-terminal:Alpha amylase_ catalytic region
CwatDRAFT_6216	0.0505366	5.61301	Glycoside hydrolase_ family 57
CwatDRAFT_4087	0.270535	4.22549	similar to Chemotaxis signal transduction protein
CwatDRAFT_4801	0.0928182	5.2364	Response regulator receiver
CwatDRAFT_5307	0.0535759	5.53234	Histidine kinase_ HAMP region:Bacterial chemotaxis sensory transducer
CwatDRAFT_6379	0.205182	4.58707	ATP-binding region_ ATPase-like
CwatDRAFT_6380	0.0942129	5.2291	sensor histidine kinase/response regulator
CwatDRAFT_1840	0.196724	4.64271	Alanine dehydrogenase and pyridine nucleotide transhydrogenase
CwatDRAFT_4305	0.0412329	5.748	Phycobilisome protein
CwatDRAFT_0193	0.130935	5.01527	Allophycocyanin_ beta subunit
CwatDRAFT_4306	0.108522	5.14538	Allophycocyanin_ beta subunit
CwatDRAFT_4307	0.129339	5.02191	CpcD phycobilisome linker-like
CwatDRAFT_1608	0.0525833	5.58347	Phycobilisome protein
CwatDRAFT_1063	0.276573	4.18816	Phycobilisome linker polypeptide:Phycobilisome protein
CwatDRAFT_6289	0.041831	5.68421	ATP synthase F1_ alpha subunit
CwatDRAFT_2096	0.0418493	5.67965	ATP synthase F1_ beta subunit
CwatDRAFT_6290	0.0244444	5.89569	H+-transporting two-sector ATPase_ gamma subunit
CwatDRAFT_6288	0.0398077	5.71986	H+-transporting two-sector ATPase_ delta (OSCP) subunit
CwatDRAFT_2097	0.0361538	5.83306	H+-transporting two-sector ATPase_ delta/epsilon subunit
CwatDRAFT_6287	0.0393805	5.71238	ATP synthase F0_ subunit B
CwatDRAFT_6286	0.0335	5.85203	H+-transporting two-sector ATPase_ B/B' subunit
CwatDRAFT_6285	0.0415278	5.74943	ATP synthase F0_ C subunit
CwatDRAFT_6284	0.0373913	5.79056	H+-transporting two-sector ATPase_ A subunit
CwatDRAFT_5388	0.129854	5.02011	Cytochrome-c oxidase
CwatDRAFT_4108	0.0469364	5.64872	Cytochrome-c oxidase
CwatDRAFT_5386	0.229128	4.44999	Cytochrome c oxidase_ subunit II:Cytochrome c oxidase_ subunit II
CwatDRAFT_4107	0.0511985	5.56991	Cytochrome-c oxidase
CwatDRAFT_5389	0.120725	5.07436	Cytochrome c oxidase_ subunit III
CwatDRAFT_4109	0.041223	5.68728	Cytochrome c oxidase_ subunit III
CwatDRAFT_6341	0.139648	4.97392	CpcD phycobilisome linker-like
CwatDRAFT_3431	0.161233	4.84346	PBS lyase HEAT-like repeat
CwatDRAFT_6054	0.0793053	5.32949	HEAT:PBS lyase HEAT-like repeat
CwatDRAFT_6343	0.0661136	5.42723	Phycobilisome linker polypeptide
CwatDRAFT_0407	0.0647716	5.4548	Phycobilisome protein
CwatDRAFT_5717	0.154158	4.8779	Phycobilisome linker polypeptide:CpcD phycobilisome linker-like
CwatDRAFT_5718	0.153248	4.88399	Phycobilisome linker polypeptide:CpcD phycobilisome linker-like
CwatDRAFT_0658	0.177777	4.75105	Phycobilisome linker polypeptide:CpcD phycobilisome linker-like
CwatDRAFT_5721	0.0934337	5.23292	phycoerythrin-associated linker protein
CwatDRAFT_5719	0.148317	4.91794	putative phycoerythrin-associated linker protein
CwatDRAFT_0664	0.147628	4.9241	Protein of unknown function DUF1001
CwatDRAFT_5720	0.184413	4.70893	Protein of unknown function DUF1001
CwatDRAFT_0665	0.107005	5.16156	PBS lyase HEAT-like repeat
CwatDRAFT_5981	0.0423611	5.68017	HEAT:PBS lyase HEAT-like repeat
CwatDRAFT_6660	0.0404	5.72307	Cytochrome oxidase assembly
CwatDRAFT_6661	0.0404545	5.71313	Protoheme IX farnesyltransferase
CwatDRAFT_3852	0.231754	4.43658	Phosphoadenosine phosphosulfate reductase CysH-type
CwatDRAFT_2319	0.285458	4.14305	Fructose-bisphosphate aldolase
CwatDRAFT_3318	0.0818472	5.31564	Ketose-bisphosphate aldolase_ class-II:Fructose-bisphosphate aldolase_ class II_ Calvin cycle subtype
CwatDRAFT_3834	0.298828	4.07488	FeoA
CwatDRAFT_0980	0.0750951	5.35328	Glyceraldehyde-3-phosphate dehydrogenase_ type I
CwatDRAFT_5271	0.13447	4.99813	Glutamine synthetase type I
CwatDRAFT_5417	0.0527731	5.58428	Glutamate synthase (NADPH)
CwatDRAFT_3258	0.0563768	5.5065	Photosystem II protein
CwatDRAFT_0403	0.0417687	5.67908	Phycobilisome protein
CwatDRAFT_0402	0.0451592	5.66453	Phycobilisome protein
CwatDRAFT_2834	0.234202	4.42178	Phycobilisome protein
CwatDRAFT_3495	0.235784	4.41428	Nitrate reductase
CwatDRAFT_6309	0.205325	4.58851	Proton-translocating NADH-quinone oxidoreductase_ chain N
CwatDRAFT_2712	0.136796	4.9867	Proton-translocating NADH-quinone oxidoreductase_ chain M
CwatDRAFT_2974	0.283786	4.1516	NADH dehydrogenase subunit 4
CwatDRAFT_3920	0.0336842	5.85513	Proton-translocating NADH-quinone oxidoreductase_ chain M
CwatDRAFT_1237	0.198775	4.63205	NADH dehydrogenase subunit 5
CwatDRAFT_6239	0.294556	4.10037	NADH-ubiquinone/plastoquinone oxidoreductase_ chain 6
CwatDRAFT_6238	0.23299	4.4304	NADH-plastoquinone oxidoreductase_ subunit I:NADH-quinone oxidoreductase_ chain I
CwatDRAFT_3815	0.278397	4.17657	Nitrogenase cofactor biosynthesis protein NifB
CwatDRAFT_3827	0.282746	4.15591	Nitrogen fixation protein NifW
CwatDRAFT_3683	0.0935639	5.23214	Nitrite/sulfite reductase_ hemoprotein beta-component_ ferrodoxin-like:Nitrite and sulphite reductase 4Fe-4S region
CwatDRAFT_3430	0.0737876	5.37199	Phycocyanin_ alpha subunit
CwatDRAFT_3429	0.05387	5.52778	Phycocyanin_ beta subunit
CwatDRAFT_2853	0.045697	5.65711	Ferredoxin-dependent bilin reductase
CwatDRAFT_2854	0.0912538	5.24409	Phycobilisome linker polypeptide
CwatDRAFT_2936	0.123341	5.05698	Cytochrome f
CwatDRAFT_4239	0.108723	5.14431	Cytochrome b/b6_ N-terminal
CwatDRAFT_0991	0.109031	5.14768	Plastoquinol--plastocyanin reductase
CwatDRAFT_4240	0.199485	4.62979	Cytochrome b/b6_ C-terminal
CwatDRAFT_2656	0.1227	5.06407	Blue (type 1) copper domain
CwatDRAFT_1273	0.042	5.72476	Ferredoxin
CwatDRAFT_1274	0.0431646	5.73693	Ferredoxin
CwatDRAFT_4700	0.141481	4.96237	Ferredoxin
CwatDRAFT_5331	0.0620968	5.47281	Ferredoxin
CwatDRAFT_5636	0.12603	5.03923	Cytochrome b6/f complex_ subunit 5
CwatDRAFT_3658	0.10231	5.18378	Oxidoreductase FAD/NAD(P)-binding:CpcD phycobilisome linker-like
CwatDRAFT_5524	0.0615027	5.47847	Phosphoglycerate kinase
CwatDRAFT_6491	0.200585	4.6222	Polyphosphate kinase
CwatDRAFT_2598	0.131611	5.00965	Phosphoribulokinase/uridine kinase
CwatDRAFT_1222	0.202882	4.60878	Photosystem I psaA
CwatDRAFT_1223	0.0888995	5.2632	Photosystem I psaB
CwatDRAFT_0312	0.0385714	5.81033	Photosystem I reaction centre subunit IV/PsaE
CwatDRAFT_6729	0.0843919	5.29266	Photosystem I reaction center protein PsaF_ subunit III
[truncated: 1,786 more rows]
