# Supplementary material for: The Transcriptional Cycle Is Suited to Daytime N2 Fixation in the Unicellular Cyanobacterium “Candidatus Atelocyanobacterium thalassa” (UCYN-A)
Source: mBio. 2019 Jan 2;10(1):e02495-18. doi: 10.1128/mBio.02495-18 (PMC6315102; doi:10.1128/mBio.02495-18)
Supplement: TABLE S5 [file mbo004184246st5.xlsx]

## Sheet: Data_UCYNA1
GENE_ID	D12	L1	L2	L3	L4	L5	L6	L7	L8	L9	L10	L11	L12	D1	D2	D3	D4	D5	D6	D7	D8	D9	D10	D11	2D12	L1	L2	2L3	2L4	2L5	2L6	2L7	2L8	2L9	2L10	2L11	2L12					Mean Expression
UCYN_10980							10.7076			10.2874						10.1649			9.94546						9.99028			10.9841						13.0128			10.5901					10.7104
UCYN_02650							10.9766			9.32489						10.2367			9.65424						10.594			11.3127						12.1915			9.12471					10.4269
UCYN_08640							8.88577			9.34962						8.31092			7.73863						8.50428			9.08351						11.0999			9.09006					9.00783
UCYN_08260							11.7812			9.44965						11.4372			11.3389						11.3485			12.2156						10.5844			10.2402					11.0494
UCYN_02800							9.82161			11.5197						9.75185			8.2235						9.19832			11.218						10.5483			10.4856					10.0959
UCYN_01370							8.63726			6.96935						6.47588			7.17959						8.36417			8.78439						9.00723			6.75362					7.77144
UCYN_02520							7.52271			8.06072						6.4911			6.1482						6.91825			7.46657						8.94783			7.71516					7.40882
UCYN_09680							8.80005			8.29522						7.03807			6.79986						8.22965			8.77755						8.92259			7.70228					8.07066
UCYN_06160							7.355			8.49791						5.84379			5.51088						7.18082			8.31622						8.92146			7.49182					7.38974
UCYN_04610							8.60419			8.17101						7.08123			6.93063						8.41326			8.8863						8.69482			7.08424					7.98321
UCYN_01230							7.81526			8.06503						7.46501			6.86549						7.58674			7.94981						8.54183			8.10074					7.79874
UCYN_09060							8.22067			7.57373						7.62395			7.37862						7.82193			8.36068						8.52092			7.29923					7.84996
UCYN_01670							7.56275			7.8567						7.18773			6.55368						7.33977			7.52089						8.2411			7.95621					7.52735
UCYN_04290							7.18509			7.62495						7.14893			6.30293						6.98761			7.19156						8.20645			8.01604					7.33295
UCYN_01470							7.88311			7.69999						7.43275			6.67825						7.49164			7.79378						8.1663			8.11496					7.6576
UCYN_01070							7.09485			7.44488						6.46584			5.98525						6.58156			6.98871						8.02454			7.62377					7.02617
UCYN_00530							8.08494			7.46599						7.01696			7.0137						7.98884			8.19875						7.92319			7.32349					7.62698
UCYN_10540							7.55807			7.70843						7.80562			7.69936						7.10559			7.66871						7.86076			8.65545					7.75775
UCYN_12050							10.2964			7.75489						7.40281			7.54339						9.76391			9.1586						7.85981			9.23268					8.62656
UCYN_05160							7.20791			7.57777						6.80962			6.18385						6.81304			7.20666						7.85322			7.67552					7.16595
UCYN_04680							8.0011			7.52629						7.08711			6.17398						7.88949			7.96973						7.85232			7.65264					7.51908
UCYN_10450							7.33012			7.38163						7.18696			6.61819						7.09413			7.44038						7.85118			7.59633					7.31236
UCYN_09990							6.96923			7.62665						6.22039			5.55768						6.71342			7.02099						7.8134			7.98275					6.98806
UCYN_04130							6.81427			7.16731						6.43806			5.95267						6.74235			6.97445						7.80623			7.15082					6.88077
UCYN_01750							7.07491			7.38957						6.99596			6.38189						7.02645			7.10516						7.77694			7.66543					7.17704
UCYN_00840							7.12277			6.94864						6.46128			5.68134						6.67242			7.09323						7.73299			6.64725					6.79499
UCYN_09840							7.09044			7.4341						6.52705			6.04643						6.76375			7.12351						7.7207			7.48553					7.02394
UCYN_03980							6.56832			6.77663						5.95236			5.46685						6.07538			6.49336						7.70369			6.71049					6.46839
UCYN_02280							7.95398			7.20965						7.20618			6.63997						7.47562			8.14661						7.68082			7.07453					7.42342
UCYN_06590							6.84023			6.8617						6.49561			6.04673						6.87724			7.00257						7.5702			6.69503					6.79866
UCYN_08300							7.43054			7.12441						7.02931			6.65303						7.12195			7.75399						7.55738			7.59586					7.28331
UCYN_05080							7.46217			7.06813						6.96892			6.35324						7.22019			7.38691						7.52295			7.13409					7.13957
UCYN_02320							7.1064			7.10945						6.7715			6.1784						7.22931			7.14285						7.51431			7.356					7.05103
UCYN_09640							6.57966			6.91671						6.31219			5.77493						6.46413			6.63818						7.50376			6.98069					6.64628
UCYN_02980							7.17792			7.44309						6.38032			5.81955						6.94467			7.09531						7.50159			7.69348					7.00699
UCYN_10370							8.52709			7.09538						8.68116			8.22267						8.36286			8.5609						7.48346			7.94611					8.10995
UCYN_02040							6.82167			7.19695						6.21719			5.65545						6.35801			6.99015						7.44102			7.11491					6.72442
UCYN_10050							5.95387			6.86204						5.72274			5.33166						6.09876			6.31338						7.41126			6.68766					6.29767
UCYN_05180							7.27965			7.16474						6.64673			6.12727						7.11084			7.41254						7.40692			7.16962					7.03979
UCYN_09220							6.77			6.86053						6.12781			5.47688						7.14602			6.93111						7.37238			6.81131					6.687
UCYN_04190							6.91696			7.12191						6.23453			5.63045						6.66998			6.76476						7.36583			7.05351					6.71974
UCYN_12340							6.67373			6.77765						6.05353			5.17357						6.5775			6.67045						7.36257			6.57712					6.48327
UCYN_02300							7.3041			7.05006						6.86652			6.0568						7.16342			7.39394						7.3435			7.02545					7.02547
UCYN_12640							7.25886			7.08419						6.52523			5.69838						6.86057			6.92284						7.34328			7.19671					6.86126
UCYN_00690							7.1902			7.10143						6.63655			6.1444						7.28107			7.30609						7.26906			7.16371					7.01156
UCYN_05380							7.09013			7.22768						6.56451			5.87783						6.74888			7.12946						7.2459			7.31362					6.89975
UCYN_04780							6.5866			7.16142						5.86506			5.2025						6.26055			6.54278						7.23632			7.17065					6.50324
UCYN_10430							6.47143			6.39544						6.49054			6.03134						6.3012			6.76512						7.21385			6.486					6.51937
UCYN_11860							7.71269			7.46143						8.16462			7.0182						7.53759			7.80869						7.21247			8.22837					7.64301
UCYN_01680							6.97731			6.55632						6.93351			6.27824						6.72661			7.01423						7.20712			6.72311					6.80206
UCYN_09320							6.36292			6.74924						5.80244			5.22411						6.14293			6.49251						7.19108			6.7295					6.33684
UCYN_00370							6.96992			6.92112						6.44058			5.83469						6.89266			7.00159						7.17642			6.94746					6.77305
UCYN_10510							6.731			7.18972						6.25768			5.48919						6.14546			6.48069						7.15716			6.67098					6.51524
UCYN_04550							6.90611			6.71216						6.77385			6.31355						7.03999			6.98534						7.15508			6.85046					6.84207
UCYN_09570							6.82356			6.51303						6.91998			6.86327						6.80937			6.89331						7.12455			6.74546					6.83657
UCYN_08230							8.53343			6.72623						7.60866			7.25378						8.27154			8.43742						7.12331			7.98717					7.74269
UCYN_06100							7.10356			7.57722						6.25697			6.21821						6.94533			7.16132						7.11245			7.43244					6.97594
UCYN_06790							6.60961			7.01121						5.88832			5.39819						5.96096			6.71086						7.10352			6.84654					6.44115
UCYN_05740							6.83538			6.53686						6.23929			5.41911						6.38897			6.76706						7.10267			6.41773					6.46338
UCYN_08140							6.59601			6.70149						6.31311			5.65108						6.70192			6.70166						7.04528			6.71192					6.55281
UCYN_06870							7.10752			6.87778						6.49943			6.00432						6.87607			7.15262						7.02456			6.83219					6.79681
UCYN_07170							7.04287			6.83813						6.43709			6.19826						6.64664			7.03734						7.01674			7.13106					6.79352
UCYN_10420							6.58252			6.55342						6.50968			6.29089						6.37184			6.69327						6.99176			6.80661					6.6
UCYN_06650							6.83843			6.6501						5.50518			5.20853						6.13301			7.46995						6.98364			7.00511					6.47424
UCYN_05300							6.19619			6.71868						5.90308			5.86973						5.9363			6.28926						6.98241			6.96467					6.35754
UCYN_07120							6.67607			6.75115						7.90861			8.95567						8.26503			7.33806						6.96689			7.06474					7.49078
UCYN_05140							5.81454			6.43911						5.17656			4.59224						5.53346			5.93639						6.96487			6.67916					5.89204
UCYN_06320							6.90451			6.64857						6.51331			6.48898						7.57158			6.82441						6.95997			6.82802					6.84242
UCYN_09360							5.93574			6.26234						5.43241			4.82588						5.84572			6.02153						6.94115			6.28207					5.94336
UCYN_01190							6.29739			6.51911						5.64453			5.00813						5.92351			6.30199						6.93805			6.33363					6.12079
UCYN_01320							6.91893			6.37775						5.21974			5.57665						7.20916			7.41112						6.91812			6.01127					6.45534
UCYN_09470							6.73879			6.25857						6.35814			5.72502						6.50448			6.8537						6.91139			6.42871					6.47235
UCYN_11610							6.51296			7.03242						5.82606			5.13582						6.08799			6.56543						6.90904			6.98812					6.38223
UCYN_04600							7.77088			6.45107						6.26404			5.79586						7.30087			7.68182						6.90494			6.14097					6.78881
UCYN_07160							6.42208			6.49789						5.88819			5.3561						6.33952			6.54742						6.90191			6.53663					6.31122
UCYN_06570							6.53768			6.55441						5.9682			5.48663						6.12287			6.3498						6.89424			6.55179					6.3082
UCYN_01630							6.47642			6.24196						6.02318			5.54698						6.24322			6.5535						6.89097			6.2141					6.27379
UCYN_11670							5.85444			6.50843						5.50716			5.11854						5.83779			5.91398						6.87146			6.47649					6.01104
UCYN_07280							7.11845			6.59029						6.45591			6.0528						6.76185			7.00022						6.86693			6.55716					6.67545
UCYN_01990							6.096			6.12419						5.54588			4.98472						5.77678			6.1275						6.85759			6.03108					5.94297
UCYN_04860							6.36113			6.71093						5.8576			5.31485						6.27497			6.42507						6.85755			6.8949					6.33713
UCYN_02540							7.20143			6.54781						6.21509			6.02044						7.21701			7.05314						6.82308			7.07563					6.7692
UCYN_04080							6.00399			6.26957						5.41298			4.90985						5.96735			6.22933						6.81981			6.3229					5.99197
UCYN_03170							6.30174			6.64987						5.70837			4.98605						6.43232			6.37554						6.81939			6.74185					6.25189
UCYN_03000							6.61927			6.04998						5.71137			5.25439						6.01323			6.4346						6.817			6.42541					6.16566
UCYN_12550							6.23848			6.6316						5.82116			5.09288						5.91297			6.12288						6.79959			6.80121					6.1776
UCYN_00980							7.19208			6.8338						7.35637			7.69423						7.75136			7.13544						6.7944			8.13527					7.36162
UCYN_04140							6.74164			6.70941						6.23402			5.66988						6.51436			6.7569						6.78252			6.91252					6.54015
UCYN_00380							5.969			6.3859						5.40935			4.85088						5.90108			6.18442						6.77737			6.67083					6.0186
UCYN_01040							6.08365			6.12381						5.63417			5.02533						5.8656			6.21112						6.77667			6.25396					5.99679
UCYN_12730							6.03139			6.43207						5.50952			5.38062						5.73174			6.02454						6.75797			6.52323					6.04889
UCYN_01160							6.39543			6.3194						6.00096			5.40297						6.36221			6.31969						6.72172			6.41876					6.24264
UCYN_11600							6.76508			6.46684						6.13493			5.6806						6.59951			6.62917						6.70335			6.82932					6.4761
UCYN_06110							7.45209			6.40192						6.39675			5.8052						7.72787			7.28555						6.70229			6.36343					6.76689
UCYN_00770							6.65786			6.5497						6.10714			5.59355						6.48683			6.8294						6.69956			6.71676					6.4551
UCYN_04330							6.34044			6.53259						5.82525			5.07668						6.09714			6.39673						6.68403			6.63833					6.1989
UCYN_03330							6.33184			6.48131						5.84351			5.28356						6.3561			6.26646						6.68166			6.56805					6.22656
UCYN_11890							6.34369			6.88977						5.92812			5.3044						6.22411			6.32327						6.68022			6.96942					6.33287
UCYN_11770							6.18171			6.2024						5.67569			5.11219						5.87871			6.35644						6.67003			6.53882					6.077
UCYN_03990							6.64035			6.47754						6.11434			5.48044						6.51712			6.72516						6.66896			6.36184					6.37322
UCYN_01140							6.61376			6.53436						6.19053			5.61055						6.71546			6.81642						6.66866			6.47678					6.45331
UCYN_06620							6.42949			6.29726						5.43111			5.0746						6.43005			6.52972						6.66393			6.37508					6.1539
UCYN_07010							6.558			6.77229						6.07342			6.58451						6.88632			6.67653						6.66165			6.74637					6.61989
UCYN_08620							6.45438			6.20072						6.23914			5.74574						6.34931			6.45395						6.65169			6.5417					6.32958
UCYN_05490							6.31721			6.20423						5.9583			5.43324						6.46264			6.42701						6.65086			6.10865					6.19527
UCYN_11210							5.53807			6.38112						4.69316			4.09196						5.17394			5.61744						6.64814			6.51377					5.5822
UCYN_01910							6.11329			6.09672						5.59394			4.82179						5.92213			6.16186						6.64612			6.01018					5.92076
UCYN_12720							5.81316			6.64028						5.26565			4.9929						5.54646			5.79747						6.63961			6.52008					5.90195
UCYN_08070							6.08728			6.16394						5.23084			4.4555						5.94746			6.12674						6.63327			6.11473					5.84497
UCYN_10490							5.68052			5.96341						5.00114			5.08528						6.19379			6.00442						6.63177			5.79053					5.79386
UCYN_01220							6.68238			6.22428						6.05189			5.44089						6.05307			6.4837						6.62531			6.47332					6.25435
UCYN_01150							6.0852			6.47414						5.425			5.05094						5.82545			6.02113						6.6028			6.33496					5.97745
UCYN_02390							5.99767			6.1632						6.10551			5.85388						6.05018			6.22305						6.6026			6.5071					6.1879
UCYN_04210							6.18611			6.38177						5.57645			5.05256						6.20159			6.33009						6.57594			6.40352					6.0885
UCYN_03210							6.11169			6.30389						5.59982			5.18914						5.93397			6.48089						6.56626			6.37242					6.06976
UCYN_11720							6.7758			6.15231						6.35398			5.65974						6.37717			6.80017						6.5644			6.34063					6.37803
UCYN_07020							6.03339			6.09128						5.41224			4.97493						5.94796			6.04985						6.54613			6.1772					5.90412
UCYN_04870							5.8889			6.43252						5.39774			5.05412						5.94503			5.94461						6.54427			6.19663					5.92548
UCYN_04430							6.42148			6.30001						5.76717			5.16						6.05446			6.11417						6.53811			6.37193					6.09092
UCYN_12460							6.27876			6.2799						5.96278			5.64153						6.21903			6.38951						6.53204			6.52584					6.22867
UCYN_12520							6.86974			6.28268						5.68677			5.90188						6.80566			6.82747						6.52165			6.30868					6.40057
UCYN_04980							6.50252			6.24227						5.93657			5.30412						6.34102			6.48338						6.50317			6.31429					6.20342
UCYN_11370							6.32657			5.97118						5.60349			4.75275						6.02522			6.05862						6.50234			5.81872					5.88236
UCYN_03710							6.11907			6.34898						5.47462			4.9897						6.08678			6.19803						6.49963			6.38669					6.01294
UCYN_09050							5.71238			5.93952						5.24444			4.73508						5.55498			5.85723						6.49852			6.21157					5.71922
UCYN_06480							6.59973			6.0754						6.36489			5.87768						6.70088			6.70261						6.49091			5.99805					6.35127
UCYN_05480							5.86232			6.26941						5.17827			4.56275						5.33173			5.76947						6.478			6.47015					5.74026
UCYN_12290							5.76831			5.82788						5.52936			6.03756						5.8263			6.1364						6.47657			5.65212					5.90681
UCYN_07710							6.53448			6.07371						5.97124			5.58767						6.47941			6.51459						6.47494			6.15217					6.22353
UCYN_00920							6.37357			5.83792						5.63272			4.98923						6.22374			6.23468						6.4703			5.64258					5.92559
UCYN_05350							6.19789			6.36995						5.69418			5.77276						6.4029			6.24846						6.45742			6.58143					6.21562
UCYN_06850							5.84267			6.06561						5.27111			4.84899						5.65314			5.82417						6.45672			6.34795					5.78879
UCYN_06970							6.35103			6.22486						6.17935			7.13364						6.87492			6.75334						6.45282			6.02592					6.49948
UCYN_10270							6.31652			6.03742						6.48395			6.19389						6.46193			6.67041						6.43971			6.42095					6.3781
UCYN_11190							6.42959			6.50136						5.7627			5.0701						6.06375			6.51674						6.4342			6.65169					6.17877
UCYN_02210							6.05761			5.82866						5.26251			4.92347						5.79837			5.985						6.4313			5.9473					5.77928
UCYN_11030							6.05383			6.26067						4.90588			5.31067						6.62294			6.79362						6.42665			6.15393					6.06602
UCYN_05550							5.44437			5.60421						5.10427			4.58931						5.11091			5.31515						6.41371			5.73262					5.41432
UCYN_04410							5.82459			5.94483						5.24065			4.83482						5.64861			5.91724						6.41175			5.85301					5.70944
UCYN_05530							6.33915			6.27986						5.49865			4.81611						6.17745			6.31253						6.41065			6.50498					6.04242
UCYN_00750							6.40294			6.18845						6.23684			5.57407						6.13569			6.13582						6.38745			6.05616					6.13968
UCYN_08080							6.1408			5.96728						5.6416			4.76945						5.77902			5.97358						6.37781			5.98499					5.82932
UCYN_08240							6.78993			6.53826						6.54457			5.96718						7.01135			6.88243						6.37234			6.72544					6.60394
UCYN_05020							6.21944			5.82069						6.16052			5.87726						6.09907			6.31536						6.36325			6.22462					6.13503
UCYN_08210							5.89452			5.83624						5.39679			4.77674						5.67726			5.7622						6.36047			5.96673					5.70887
UCYN_09580							5.45277			5.95323						5.21546			4.68101						5.53608			5.65381						6.35109			5.9637					5.60089
UCYN_05170							6.21987			6.00664						5.64952			5.25437						5.92444			6.12583						6.34906			6.14511					5.95936
UCYN_04660							6.08864			6.53237						5.47309			4.87585						6.0418			6.10051						6.3399			6.5405					5.99908
UCYN_05010							6.3039			6.36999						6.24096			5.65469						6.19622			6.08403						6.3361			6.68083					6.23334
UCYN_10920							5.64829			6.34779						5.03633			4.63318						5.661			5.77453						6.30396			6.31228					5.71467
UCYN_03290							5.18075			5.05124						4.70323			4.30104						5.20066			5.64095						6.29972			4.8382					5.15197
UCYN_07810							6.0363			6.08581						5.94631			5.67337						5.70815			6.12225						6.29373			6.28652					6.01905
UCYN_08160							6.06746			6.03514						5.22224			4.64012						5.77984			6.03782						6.28332			5.77242					5.72979
UCYN_07460							6.10182			6.13575						5.3884			4.70278						5.71039			6.05934						6.27874			6.28327					5.83256
UCYN_03140							6.11579			6.14633						5.48406			4.8856						5.85967			5.99557						6.27676			6.20331					5.87089
UCYN_01560							5.95094			5.84134						5.41142			4.74001						5.81317			5.90432						6.26726			5.73107					5.70744
UCYN_08890							6.02159			5.77695						5.37215			4.74163						5.71644			6.06816						6.26669			6.06285					5.75331
UCYN_04320							6.25391			5.66294						5.62057			5.1742						5.90231			6.36991						6.26619			5.70929					5.86991
UCYN_02570							5.69941			5.59578						4.86852			4.28634						5.52702			5.64426						6.26385			5.6156					5.4376
UCYN_05410							5.67828			6.00299						4.66231			4.10598						5.37951			5.99792						6.26207			5.95016					5.5049
UCYN_11700							6.28155			6.19782						5.45424			4.83516						5.90229			6.50965						6.26084			6.22805					5.9587
UCYN_08500							5.30882			5.92264						5.1216			4.80213						5.26986			5.53345						6.25867			6.17598					5.54914
UCYN_10730							5.91426			6.12928						6.30205			5.79243						5.97335			6.1327						6.25835			6.61517					6.1397
UCYN_07220							5.79523			5.74451						5.61807			4.85178						5.86448			6.14906						6.25186			6.07069					5.79321
UCYN_10330							5.98454			5.7852						6.64577			6.31492						6.04525			6.09368						6.23888			6.36034					6.18357
UCYN_03490							5.88355			6.00224						5.36152			4.88498						5.76871			5.88738						6.22451			6.05304					5.75824
UCYN_03870							5.83536			5.76868						5.31694			4.86359						5.98352			5.94181						6.20608			5.7524					5.70855
UCYN_07650							5.75344			6.24048						5.34567			4.84772						5.74766			5.78914						6.20061			6.24494					5.77121
UCYN_05990							5.65355			5.84666						4.8851			4.13735						5.52872			5.57972						6.2			5.80136					5.45406
UCYN_04060							5.8134			5.9495						5.10967			4.54193						5.57065			5.78464						6.1954			5.85857					5.60297
UCYN_08180							6.04071			6.0368						5.52212			4.92984						6.01043			6.1204						6.1932			6.06254					5.8645
UCYN_07820							5.8665			5.69794						5.60285			5.30983						5.65466			5.89775						6.1875			6.22756					5.80557
UCYN_03700							5.76873			6.10699						5.32407			4.87248						5.73001			6.04879						6.17731			5.95995					5.74854
UCYN_04500							5.81218			5.63765						5.47673			5.1823						5.82966			5.91925						6.17123			5.52044					5.69368
UCYN_02150							6.3962			5.77893						5.87349			5.21955						6.18202			6.35612						6.1701			6.08339					6.00747
UCYN_09710							4.99158			5.64119						4.49649			3.94689						4.73517			5.07786						6.16555			5.56902					5.07797
UCYN_01480							6.07534			5.93735						5.44309			4.89082						5.77413			6.05503						6.15486			5.83914					5.77122
UCYN_11460							5.66946			5.75171						5.12187			4.4672						5.55967			5.73636						6.15207			5.83884					5.53715
UCYN_03120							6.41192			6.17656						6.03278			5.63233						6.16571			6.19014						6.151			6.5037					6.15802
UCYN_02230							5.88336			5.80772						5.48251			4.89701						5.72203			5.81584						6.14404			5.89857					5.70638
UCYN_11980							5.48725			6.22708						4.84082			4.52601						5.3882			5.61943						6.13781			6.31866					5.56816
UCYN_02730							5.37898			6.08187						4.67205			4.18453						5.20687			5.35926						6.1329			6.11698					5.39168
UCYN_07520							5.69348			6.39648						5.24114			4.51387						5.2361			5.20434						6.1324			6.89001					5.66348
UCYN_02700							5.621			6.14182						5.25809			4.44298						5.9643			5.79435						6.12243			6.06208					5.67588
UCYN_05780							6.15481			6.02339						5.73555			5.00325						6.19029			6.16376						6.1181			6.02543					5.92682
UCYN_08840							6.37306			5.60839						5.90264			5.60216						6.1014			6.3251						6.10796			5.53378					5.94431
UCYN_07970							5.93431			5.92475						5.58042			5.13564						5.65716			5.82423						6.10791			5.80633					5.74634
UCYN_05570							5.65299			5.87525						5.13577			4.49718						5.56245			5.6951						6.10698			5.71447					5.53002
UCYN_12030							5.62518			5.72133						5.21795			4.92717						5.33381			5.52018						6.10075			5.92251					5.54611
UCYN_01030							5.39703			5.44285						5.06014			4.63695						5.43721			5.5847						6.09725			5.60306					5.4074
UCYN_02060							5.86477			6.1345						5.31256			4.91936						5.76628			5.99285						6.08872			6.15792					5.77962
UCYN_02940							5.87574			6.05129						5.24911			4.67347						5.8826			5.72928						6.08645			6.0268					5.69684
UCYN_11590							5.75192			6.10742						4.96698			4.4848						5.67151			5.72835						6.08049			5.78214					5.5717
UCYN_00310							5.45892			5.81796						4.78767			4.21007						5.16652			5.54423						6.07609			5.93682					5.37478
UCYN_01060							5.6712			5.84602						5.17501			4.56834						5.26953			5.71053						6.07367			5.87281					5.52339
UCYN_01820							6.21531			5.75088						5.73619			5.25094						6.03501			6.21592						6.06968			5.73226					5.87577
UCYN_01900							5.29718			6.09894						4.41272			3.21324						5.0703			4.93504						6.06238			6.05589					5.14321
UCYN_04910							6.01922			5.92447						5.6764			5.08108						5.81732			6.00144						6.06145			6.10974					5.83639
UCYN_09610							5.71425			5.78618						5.0921			4.6949						5.58427			5.82241						6.0591			5.73734					5.56132
UCYN_08760							5.76266			5.76904						4.81003			4.11922						5.34177			5.77577						6.05637			5.76138					5.42453
UCYN_02290							5.46883			5.90005						4.78773			4.20434						5.35297			5.4538						6.05243			5.96806					5.39853
UCYN_03690							5.77957			5.80044						5.27673			4.68053						5.61588			5.72073						6.05237			5.60342					5.56621
UCYN_04270							5.88084			5.77929						5.40051			5.07359						5.8486			6.26376						6.05139			5.9611					5.78239
UCYN_05820							5.46971			5.79672						5.74588			5.24539						5.24325			5.44296						6.04902			5.85026					5.6054
UCYN_02690							6.16842			5.84268						5.48219			4.97363						5.55992			6.06915						6.04034			5.57339					5.71371
UCYN_08320							5.50149			5.12236						4.99484			4.3664						5.07234			5.53453						6.03541			5.17724					5.22558
UCYN_08860							5.93946			5.77563						5.61451			5.29034						5.84149			5.92049						6.03178			5.90603					5.78997
UCYN_09130							5.73396			5.92136						4.82621			4.23549						5.27365			5.81589						6.02787			6.13441					5.4961
UCYN_03650							6.42087			5.50659						6.23519			5.85792						6.33721			6.39334						6.0221			5.81365					6.07336
UCYN_00460							5.79674			5.67557						5.30221			4.75944						5.58592			5.76593						6.02074			6.04831					5.61936
UCYN_12300							5.58305			5.73961						5.6528			6.50953						5.57386			5.64036						6.02036			5.71519					5.80435
UCYN_07430							5.87989			5.55851						5.79439			5.30767						5.6613			5.94249						6.01773			5.93847					5.76256
UCYN_10720							6.45899			5.95681						5.23046			4.8732						6.406			6.70369						6.01445			6.57299					6.02708
UCYN_10960							5.92933			5.683						5.41074			4.98191						5.66964			5.88745						6.00786			5.60277					5.64659
UCYN_00540							5.99511			5.82841						4.87062			5.19646						6.41237			6.1979						6.00747			5.83204					5.79255
UCYN_10130							5.88301			5.22469						5.2859			4.95841						5.63858			6.00128						6.00451			5.30712					5.53794
UCYN_12120							6.21385			5.63387						5.75102			5.12752						6.12831			6.42387						6.00142			5.61989					5.86247
UCYN_09300							5.62074			5.40977						5.18798			4.74054						5.55869			5.64837						5.99663			5.66162					5.47804
UCYN_08430							6.44926			5.57626						5.90349			5.30422						6.7175			6.66768						5.99612			5.36922					5.99797
UCYN_02990							6.0747			5.9791						6.21581			6.17016						6.14292			5.71728						5.99506			6.75617					6.1314
UCYN_07830							5.68605			5.25973						5.62281			4.52665						5.40251			5.55895						5.99231			5.86773					5.48959
UCYN_00120							5.5324			5.50357						4.77035			3.94702						5.24304			5.50585						5.99205			5.97014					5.30805
UCYN_05880							5.98818			6.19518						5.42263			4.93732						5.79582			6.12146						5.97574			6.38754					5.85298
UCYN_10300							6.24069			5.61652						6.0921			5.60031						6.2348			6.31087						5.9751			5.88841					5.99485
UCYN_03150							5.42744			5.58942						4.91992			4.37001						5.3435			5.52669						5.96725			5.58947					5.34171
UCYN_00520							6.05988			5.77219						5.25853			5.06491						6.00304			5.93021						5.95624			5.7059					5.71886
UCYN_03230							4.99723			5.81426						4.60485			4.08403						4.82267			5.40284						5.94862			6.03958					5.21426
UCYN_03410							5.72538			5.77621						5.02522			4.54154						5.51182			5.60883						5.94829			5.87327					5.50132
UCYN_02490							5.77152			5.95168						7.16186			6.74487						6.01486			6.27366						5.93569			6.27604					6.26627
UCYN_02580							5.15961			5.50381						4.62074			4.12063						4.8315			5.18008						5.93344			5.63521					5.12313
UCYN_05890							5.59545			6.00402						4.98402			4.43715						5.67387			5.74509						5.92836			6.27112					5.57988
UCYN_05860							5.78134			6.15712						4.94558			4.80699						5.66692			5.73489						5.92646			6.14375					5.64538
UCYN_10530							6.03608			5.64056						6.55899			6.48208						5.39209			6.11297						5.92571			6.43972					6.07353
UCYN_06240							5.85736			5.94527						5.06302			5.01988						6.2958			6.06009						5.92331			5.90455					5.75866
UCYN_00290							6.08242			5.57485						5.45209			5.03966						5.7663			6.1126						5.91658			5.69042					5.70437
UCYN_02180							5.73459			5.94709						5.55179			4.80741						5.78486			5.96093						5.91303			6.13439					5.72926
UCYN_08660							5.80438			5.70271						4.95402			4.43079						5.49021			5.61094						5.9107			5.52684					5.42882
UCYN_09560							5.08607			6.02838						4.33412			3.70689						5.27778			5.05065						5.90936			5.834					5.15341
UCYN_12710							5.81146			5.47371						5.38648			5.07604						5.75636			5.94113						5.9068			5.49599					5.606
UCYN_09410							5.35637			5.57012						4.83213			4.43126						5.28817			5.29112						5.90268			5.25123					5.24039
UCYN_08370							5.74292			5.66047						5.42485			4.87186						5.08157			5.69385						5.90244			5.78916					5.52089
UCYN_07780							5.71735			5.4692						5.25599			4.74009						5.51396			5.66762						5.90154			5.70524					5.49637
UCYN_09310							6.20923			5.82241						5.81491			5.38213						6.10487			6.19463						5.89901			6.05518					5.9353
UCYN_02640							6.09915			5.52043						4.84835			4.75548						6.05617			5.95999						5.89064			5.5242					5.5818
UCYN_12600							5.11047			5.32919						4.58493			3.99557						5.10483			5.28531						5.88606			5.32168					5.07726
UCYN_10560							6.34025			5.99762						5.66647			5.06343						6.47418			6.35833						5.88089			6.31228					6.01168
UCYN_05800							5.58015			5.84208						5.957			5.46795						5.52834			5.56037						5.87825			6.30247					5.76458
UCYN_10850							5.95057			5.79396						5.22726			4.57325						5.8325			5.94669						5.87605			5.92283					5.64039
UCYN_04670							5.70854			5.5332						5.03276			4.54302						5.479			5.68853						5.87344			5.57801					5.42956
UCYN_12020							5.36025			5.21708						4.92343			4.58416						4.9896			5.26804						5.87181			5.41127					5.2032
UCYN_11070							5.63819			5.19852						5.15784			4.64265						5.61716			5.76249						5.86877			5.3021					5.39846
UCYN_10670							5.78063			5.68136						5.1467			4.51278						5.56233			5.76886						5.86721			5.62597					5.49323
UCYN_01250							5.58878			5.55668						4.88871			4.19603						5.36325			5.64425						5.86383			5.82058					5.36526
UCYN_00180							5.79601			5.95992						5.49505			5.02275						5.75396			5.91341						5.86358			6.02369					5.72855
UCYN_04880							5.1176			5.58755						4.5783			3.8115						4.97804			5.09461						5.86155			5.6807					5.08873
UCYN_04260							5.23758			5.86054						4.54418			3.99244						5.00552			5.51266						5.85563			5.68026					5.2111
UCYN_06130							5.78039			5.65388						4.76972			4.22677						6.5869			5.88632						5.85405			5.76017					5.56478
UCYN_12010							4.82644			5.6814						4.31799			3.79309						4.8255			5.07317						5.83907			5.70499					5.00771
UCYN_06150							6.01615			5.89147						4.30552			3.31598						6.96025			6.8878						5.83693			4.84848					5.50782
UCYN_06080							5.66458			5.29359						4.97913			4.63989						5.74438			5.50791						5.83031			5.26905					5.36611
UCYN_04340							5.51748			5.68233						5.03729			4.43699						5.59431			5.708						5.82894			5.80158					5.45087
UCYN_07580							6.0355			5.61086						5.52655			5.08201						5.82169			6.06992						5.8251			5.63029					5.70024
UCYN_08310							5.48545			5.86088						5.14335			4.57905						5.57595			5.60031						5.81266			5.82765					5.48566
UCYN_00870							6.08329			5.61857						5.72659			5.39858						5.73045			6.0422						5.80489			5.73667					5.76765
UCYN_11660							5.59144			5.61222						5.03088			4.46065						5.4495			5.72449						5.80316			6.0646					5.46712
UCYN_03840							5.79379			5.39878						5.30763			4.71787						5.65298			5.64708						5.80279			5.51275					5.47921
UCYN_03940							5.59218			5.75412						4.92846			4.46443						5.29259			5.60629						5.79249			5.58615					5.37709
UCYN_09750							6.53374			5.45188						6.05074			5.54806						6.53318			6.40514						5.79083			5.66135					5.99687
UCYN_01730							6.03813			5.18879						5.59176			4.72493						5.98097			5.92326						5.78333			5.49605					5.5909
UCYN_08150							5.45886			5.6604						4.83768			4.24813						5.28005			5.38009						5.78188			5.7807					5.30347
UCYN_00470							6.17383			5.65792						5.73272			5.22552						5.93781			6.31379						5.77764			5.62881					5.80601
UCYN_08360							6.0445			5.79353						5.35016			4.76484						6.02488			5.99941						5.76139			5.91397					5.70658
UCYN_06770							5.9727			5.92433						5.20968			4.51605						5.74064			6.06313						5.76134			5.90135					5.63615
UCYN_01770							5.97279			5.67011						5.16365			4.57235						5.62281			5.7624						5.75874			5.65512					5.52225
UCYN_07380							5.68862			5.57255						4.96013			4.03523						5.59302			5.725						5.75435			5.83958					5.39606
UCYN_01110							6.74579			5.34944						6.27773			5.88515						6.96329			6.94334						5.75092			5.41992					6.16695
UCYN_03280							5.95235			5.67617						5.54194			4.864						5.96122			5.97037						5.73525			5.49519					5.64956
UCYN_02470							5.9649			5.6181						6.38588			6.17989						6.03889			6.13216						5.72426			6.14214					6.02328
UCYN_05110							5.09894			5.32788						5.56799			4.94187						5.22266			5.22352						5.71462			5.62492					5.3403
UCYN_09520							6.03032			5.69598						5.51399			4.89144						5.71326			5.90504						5.69423			5.795					5.65491
UCYN_06220							6.55682			5.47522						5.83968			5.42065						6.47429			6.56154						5.68552			5.65691					5.95883
UCYN_05360							5.89581			5.50045						5.38703			4.95179						5.56653			5.95865						5.68396			5.81268					5.59461
UCYN_03420							6.31076			5.36161						5.59377			5.19828						6.2072			6.23072						5.66469			5.37969					5.74334
UCYN_07530							6.01677			5.72667						5.42556			4.62341						5.35876			5.75611						5.66282			6.1712					5.59266
UCYN_11380							5.78932			6.07169						5.48112			4.97884						5.9093			6.18393						5.64967			6.10586					5.77122
UCYN_06120							6.03659			5.54356						5.03427			4.6115						6.29319			6.00552						5.64813			5.10082					5.5342
UCYN_04160							5.76971			5.19383						5.49878			5.07221						5.58833			5.81668						5.64712			5.50844					5.51189
UCYN_12560							5.26411			5.73969						4.58667			4.20341						5.02672			5.30552						5.64565			5.67087					5.18033
UCYN_10520							5.38677			5.23694						6.23858			5.80657						5.63999			5.61851						5.61297			5.97361					5.68924
UCYN_12390							5.75756			5.83348						5.19769			4.81343						5.8529			5.99438						5.60933			5.80812					5.60836
UCYN_03480							5.59516			5.91674						5.02285			4.21138						5.52616			5.59338						5.60521			5.30218					5.34663
UCYN_10340							5.1209			4.99004						6.24093			5.98736						5.58565			5.42172						5.592			5.84666					5.59816
UCYN_08450							5.96527			5.59339						5.42744			4.9372						5.671			5.87686						5.57235			5.66951					5.58913
UCYN_10320							5.53739			5.41377						6.32601			6.37191						5.54299			5.57045						5.56691			6.18718					5.81458
UCYN_01490							5.87849			5.44289						5.01753			4.51195						5.67475			5.86695						5.55705			5.45368					5.42541
UCYN_12060							6.085			5.70229						5.86009			5.43914						6.14082			6.072						5.55507			5.83693					5.83642
UCYN_07150							5.77626			5.72251						5.16802			4.5759						5.811			5.80858						5.55378			5.77391					5.52375
UCYN_03030							5.63331			5.56235						5.14478			4.68939						5.65128			5.68959						5.53738			5.8969					5.47562
UCYN_09980							5.55292			5.31164						5.14796			4.43467						5.59608			5.68248						5.53504			5.69632					5.36964
UCYN_06370							5.6134			5.45543						5.04084			4.31877						5.23016			5.58424						5.5328			5.56033					5.292
UCYN_06170							5.7296			5.27674						5.26801			4.60041						6.21419			5.6858						5.5193			5.11178					5.42573
UCYN_12750							5.38526			5.23063						4.49888			3.99281						4.89813			5.09565						5.51024			5.371					4.99782
UCYN_02840							5.76993			5.06593						5.27443			5.09594						5.66636			5.92857						5.50723			5.16063					5.43363
UCYN_02170							5.41821			5.58804						5.48306			4.77472						4.99573			5.30604						5.50677			6.21768					5.41128
UCYN_08280							5.6264			5.69401						5.72798			5.61029						5.5839			5.40977						5.50335			6.22174					5.67218
UCYN_07920							5.98468			4.91693						5.34141			4.63168						5.57693			6.01428						5.49434			5.11965					5.38499
UCYN_07930							5.607			5.68837						5.38348			4.83346						5.71978			5.6148						5.47429			5.88866					5.52623
UCYN_08650							6.00463			5.12665						5.37337			4.91215						5.44265			6.0393						5.46678			5.24256					5.45101
UCYN_04390							5.20963			5.38629						4.71168			4.27768						4.92888			5.15488						5.45251			5.94566					5.1334
UCYN_10740							5.17555			5.12474						5.25651			4.69309						5.43698			5.46176						5.44945			5.47404					5.25902
UCYN_03580							5.8066			5.48394						5.41291			4.91263						5.59976			6.03208						5.42439			5.40029					5.50908
UCYN_00850							5.6398			5.64809						5.08876			4.37278						5.53473			5.68514						5.40639			5.53404					5.36372
UCYN_02760							5.78562			5.11503						5.18544			4.69878						5.54211			5.8958						5.39859			5.35783					5.3724
UCYN_11120							5.41247			5.13225						4.24499			4.02157						5.52311			5.03054						5.39493			5.4436					5.02543
UCYN_02270							6.02527			5.31091						5.36468			4.80934						5.75508			5.79705						5.39346			5.38007					5.47948
UCYN_06230							6.975			5.6821						5.87947			7.09763						7.82588			8.20719						5.39115			4.88697					6.49317
UCYN_08930							5.83137			5.36045						5.34971			4.64546						5.48733			5.71386						5.38831			5.60541					5.42274
UCYN_03810							6.19359			5.14903						5.72612			5.1815						6.09331			5.80838						5.38551			4.96159					5.56238
UCYN_11910							5.68758			5.24142						5.07272			4.59787						5.54148			5.65854						5.38151			5.07979					5.28261
UCYN_10400							5.70647			5.01462						6.33152			6.3015						5.65574			5.71918						5.37376			6.15184					5.78183
UCYN_07110							5.52249			5.34692						5.70545			7.74732						7.00716			5.72216						5.37292			5.89741					6.04023
UCYN_06040							5.93451			5.00386						6.02674			4.79758						5.75795			5.48453						5.37122			5.18416					5.44507
UCYN_09670							4.53867			5.20862						4.61316			4.15605						4.73403			4.60494						5.35841			5.61828					4.85402
UCYN_03860							5.48512			5.51103						4.96275			4.5147						5.37428			5.51558						5.34397			5.47526					5.27284
UCYN_09690							5.66408			4.96082						3.94789			3.88212						5.2527			5.25823						5.32056			4.5626					4.85613
UCYN_07400							6.14069			5.1853						5.34513			4.77803						5.76395			5.92087						5.31528			5.32009					5.47117
UCYN_10440							4.85465			5.04507						6.11337			5.69317						5.05748			5.0102						5.29613			5.48874					5.31985
UCYN_00710							5.26422			5.43715						5.39122			5.36181						5.87618			4.88418						5.29394			5.83962					5.41854
UCYN_00240							5.63489			5.28816						5.26638			4.73012						5.42003			5.6813						5.29206			5.32693					5.32999
UCYN_04820							5.57157			4.98356						4.63689			4.24762						5.9423			5.36417						5.27423			4.90358					5.11549
UCYN_02500							5.61891			5.55041						6.4825			6.22874						5.65141			5.72629						5.27331			6.03708					5.82108
UCYN_03100							5.38623			5.46836						5.12376			4.79044						5.49025			5.33532						5.26269			5.87051					5.34095
UCYN_12450							5.73734			5.1376						5.07362			4.24342						5.17118			5.44121						5.25597			5.0207					5.13513
UCYN_10500							5.55771			5.16234						6.38147			6.08853						6.08183			5.84727						5.23874			5.65981					5.75221
UCYN_08680							5.36481			5.26852						6.02171			4.52859						5.19943			5.2117						5.23614			6.32544					5.39454
UCYN_07630							5.09514			5.60897						4.21496			4.20217						5.38647			5.62872						5.23065			5.35797					5.09063
UCYN_08110							5.93759			4.96933						5.91616			5.10687						6.062			5.80409						5.22151			5.32731					5.54311
UCYN_06750							5.55453			5.75379						4.9029			4.35966						5.59121			5.59188						5.2146			5.81583					5.34805
UCYN_02400							5.29954			4.93084						8.54299			8.39408						5.35103			5.33131						5.20388			6.6662					6.21498
UCYN_00970							6.17478			5.48449						6.1753			5.68906						6.80505			6.23076						5.11678			5.86548					5.94271
UCYN_10410							4.88329			4.97191						6.07321			6.08349						4.84554			5.13249						5.08808			5.61853					5.33707
UCYN_03240							5.92061			5.21799						4.99955			4.60141						5.87343			6.18179						5.08559			5.12218					5.37532
UCYN_10360							6.00436			4.90564						6.53297			6.43055						5.82356			5.90888						5.0566			5.93788					5.82505
UCYN_04230							5.28287			5.28649						4.85149			4.28859						4.94478			4.9593						5.03887			5.83737					5.06122
UCYN_01760							6.09168			4.53255						4.89601			4.36835						5.2864			5.51145						5.02222			4.55392					5.03282
UCYN_01390							5.94513			4.92473						3.62208			4.02642						6.36212			5.96359						5.01811			4.44628					5.03856
UCYN_01380							6.21065			4.48023						4.05293			4.49612						6.7711			6.27122						4.94475			4.50243					5.21618
UCYN_05200							4.53491			4.98477						4.42304			4.26274						4.93311			4.87664						4.84107			5.33987					4.77452
UCYN_11800							4.70122			4.43043						4.23973			4.07821						7.42808			5.17956						4.75631			4.53773					4.91891
UCYN_02480							5.08325			4.32195						7.00068			6.9397						5.04157			5.75079						4.72346			5.32732					5.52359
UCYN_10380							5.2749			4.63495						6.36886			6.31043						5.6181			5.67066						4.62961			5.59192					5.51243
UCYN_10480							4.92216			4.58301						6.84035			6.81524						5.4077			5.57243						4.54808			6.0454					5.5918
UCYN_12620							4.80557			4.2605						3.83469			3.5118						8.98926			5.41663						4.50699			4.19768					4.94039
UCYN_02950							5.16801			4.05229						4.0066			4.50342						5.99274			4.56866						4.3176			4.69471					4.663
UCYN_01360							5.34501			4.17919						4.22502			4.8892						6.19672			5.72311						4.04523			3.7932					4.79959
UCYN_10310							4.82591			3.51256						5.71225			5.74941						5.39587			5.216						3.81242			4.48812					4.83907
UCYN_00790							5.16459			4.14077						5.34583			4.34401						5.38572			5.17926						3.77538			4.31485					4.7063
UCYN_11990							5.41103			5.17673						5.23913			4.99427						5.43424			5.66153						5.79214			5.40326					5.38904
UCYN_04760							6.11213			7.23296						5.4585			4.96305						5.85174			6.08127						7.61837			7.32168					6.32996
UCYN_05400							6.05801			6.42649						5.55002			4.84922						5.85078			6.16078						6.77342			6.59891					6.03346
UCYN_12400							5.94035			6.08586						5.30941			4.69791						5.73752			6.12921						6.44732			6.26218					5.82622
UCYN_09770							6.20553			6.1341						5.55179			4.93716						5.9754			6.09138						6.40135			6.13129					5.9285
UCYN_05760							6.24367			6.27864						6.05132			5.13198						6.34408			6.60635						6.31401			6.36529					6.16692
UCYN_11490							5.71571			5.75878						4.85181			4.32789						5.33774			5.64949						6.03183			5.63315					5.4133
UCYN_09370							5.67705			6.02769						5.25437			4.88016						5.77905			5.9778						6.00082			6.28685					5.73547
UCYN_10160							5.40454			5.81335						5.08681			4.3886						5.14992			5.42688						5.97577			5.97816					5.40301
UCYN_07670							5.18211			5.63202						4.59882			4.17894						5.12646			5.28762						5.91809			5.77531					5.21242
UCYN_09200							5.00135			4.82345						5.17325			4.80015						5.18781			5.18664						4.58359			5.52238					5.03483

## Sheet: Description_UCYNA1
GENE_ID_NCBI	GENE_ID_JGI	GENE_ID_KEGG	Ann	Gene	KEGG1	KEGG2
UCYN_08640	646530644		hypothetical protein [Cyanobacterium UCYN-A: NC_013771] (-)strand
UCYN_02800	646530073		hypothetical protein [Cyanobacterium UCYN-A: NC_013771] (-)strand
UCYN_04290	646530217		hypothetical protein [Cyanobacterium UCYN-A: NC_013771] (-)strand
UCYN_01470	646529944		hypothetical protein [Cyanobacterium UCYN-A: NC_013771] (-)strand		ucyna2DRAFT_00640
UCYN_12050	646530978	K03689	PetN [Cyanobacterium UCYN-A: NC_013771] (+)strand	PetN	Energy metabolism	Photosynthesis
UCYN_06100	646530396		hypothetical protein [Cyanobacterium UCYN-A: NC_013771] (-)strand			Nitrogen metabolism
UCYN_01190	646529917		putative molecular chaperone, inactive metal-dependent protease like protein [Cyanobacterium UCYN-A: NC_013771] (+)strand
UCYN_07280	646530512	K00974	tRNA nucleotidyltransferase/poly(A) polymerase [Cyanobacterium UCYN-A: NC_013771] (+)strand
UCYN_01990	646529994	K07260	D-Ala-D-Ala carboxypeptidase [Cyanobacterium UCYN-A: NC_013771] (-)strand			Peptidoglycan biosynthesis
UCYN_01040	646529902		hypothetical protein [Cyanobacterium UCYN-A: NC_013771] (+)strand
UCYN_08070	646530589		Caspase domain-containing protein [Cyanobacterium UCYN-A: NC_013771] (+)strand
UCYN_04210	646530209	K06381	SpoIID/LytB domain protein [Cyanobacterium UCYN-A: NC_013771] (-)strand
UCYN_12400	646531012	K02233	cobalamin-5'-phosphate synthase [Cyanobacterium UCYN-A: NC_013771] (-)strand	cobS/cobV	Metabolism of cofactors and vitamins
UCYN_08160	646530598	K07462	single-stranded DNA-specific exonuclease [Cyanobacterium UCYN-A: NC_013771] (+)strand
UCYN_02940	646530087		Protein of unknown function (DUF1997) [Cyanobacterium UCYN-A: NC_013771] (+)strand
UCYN_10720	646530846		RRM domain-containing RNA-binding protein [Cyanobacterium UCYN-A: NC_013771] (+)strand
UCYN_12120	646530985	K00014	shikimate dehydrogenase [Cyanobacterium UCYN-A: NC_013771] (+)strand	aroK	Amino acid metabolism	Phenylalanine tyrosine and tryptophan biosynthesis
UCYN_09560	646530733		predicted transcriptional regulator [Cyanobacterium UCYN-A: NC_013771] (-)strand
UCYN_10670	646530841		hypothetical protein [Cyanobacterium UCYN-A: NC_013771] (-)strand
UCYN_04260	646530214		hypothetical protein [Cyanobacterium UCYN-A: NC_013771] (-)strand
UCYN_12750	646531046	K02055	spermidine/putrescine-binding periplasmic protein [Cyanobacterium UCYN-A: NC_013771] (+)strand
UCYN_08650	646530645		signal transduction histidine kinase [Cyanobacterium UCYN-A: NC_013771] (-)strand
UCYN_00850	646529884		hypothetical protein [Cyanobacterium UCYN-A: NC_013771] (+)strand
UCYN_04230	646530211		Ycf66 protein N-terminus [Cyanobacterium UCYN-A: NC_013771] (-)strand
UCYN_01760	646529971		hypothetical protein [Cyanobacterium UCYN-A: NC_013771] (-)strand
UCYN_10980	646530872		RRM domain-containing RNA-binding protein [Cyanobacterium UCYN-A: NC_013771] (+)strand
UCYN_02650	646530058	K02112	ATP synthase F1 subcomplex beta subunit [Cyanobacterium UCYN-A: NC_013771] (-)strand	atpD	Energy metabolism	Oxidative Phosphorylation
UCYN_08260	646530608	K02358	translation elongation factor 1A (EF-1A/EF-Tu) [Cyanobacterium UCYN-A: NC_013771] (+)strand
UCYN_01370	646529934	K02110	ATP synthase F0 subcomplex C subunit [Cyanobacterium UCYN-A: NC_013771] (-)strand	atpE	Energy metabolism	Oxidative Phosphorylation
UCYN_02520	646530045	K03060	DNA-directed RNA polymerase, omega subunit [Cyanobacterium UCYN-A: NC_013771] (-)strand
UCYN_09680	646530744	K02635	Cytochrome b6-f complex subunit, cytochrome b6 [Cyanobacterium UCYN-A: NC_013771] (+)strand	PetB	Energy metabolism	Photosynthesis
UCYN_06160	646530402	K02591	Mo-nitrogenase MoFe protein subunit NifK [Cyanobacterium UCYN-A: NC_013771] (+)strand	NifK	Energy metabolism	Nitrogen metabolism
UCYN_04610	646530247	K02636	Cytochrome b6-f complex iron-sulfur subunit PetC1 (Rieske iron sulfur protein ) [Cyanobacterium UCYN-A: NC_013771] (-)strand	PetC	Energy metabolism	Photosynthesis
UCYN_01230	646529921	K00677	acyl-(acyl-carrier-protein)--UDP-N- acetylglucosamine O-acyltransferase [Cyanobacterium UCYN-A: NC_013771] (-)strand	LpxC	Carbon metabolism	Lipopolysaccharide biosynthesis
UCYN_09060	646530686	K03696	ATPase with chaperone activity, ATP-binding subunit [Cyanobacterium UCYN-A: NC_013771] (-)strand
UCYN_01670	646529962		predicted redox protein, regulator of disulfide bond formation [Cyanobacterium UCYN-A: NC_013771] (-)strand
UCYN_01070	646529905	K02293	zeta-carotene desaturase /three-step phytoene desaturase [Cyanobacterium UCYN-A: NC_013771] (+)strand
UCYN_00530	646529853	K05582	NADH dehydrogenase subunit B [Cyanobacterium UCYN-A: NC_013771] (-)strand	ndhK	Energy metabolism	Oxidative Phosphorylation
UCYN_10540	646530828	K02996	SSU ribosomal protein S9P [Cyanobacterium UCYN-A: NC_013771] (+)strand	RP-S9	Genetic Information Processing	Translation
UCYN_05160	646530302	K03531	cell division protein FtsZ [Cyanobacterium UCYN-A: NC_013771] (+)strand	FtsZ		Cell division
UCYN_04680	646530254	K01961	biotin carboxylase /acetyl-CoA carboxylase carboxyltransferase subunit alpha [Cyanobacterium UCYN-A: NC_013771] (+)strand	accC	Carbohydrate metabolism/Lipid metabolism	Pyruvate metabolism/ Fatty acid biosynthesis
UCYN_10450	646530819	K03076	protein translocase subunit secY/sec61 alpha [Cyanobacterium UCYN-A: NC_013771] (+)strand
UCYN_09990	646530773		cytochrome c-type biogenesis protein CcsB [Cyanobacterium UCYN-A: NC_013771] (-)strand	CcsB	Energy metabolism	Photosynthesis
UCYN_04130	646530201	K02038	phosphate ABC transporter membrane protein 2, pstA [Cyanobacterium UCYN-A: NC_013771] (-)strand	pstA	Membrane transport	ABC transporters
UCYN_01750	646529970	K09903	uridylate kinase [Cyanobacterium UCYN-A: NC_013771] (-)strand
UCYN_00840	646529883		hypothetical protein [Cyanobacterium UCYN-A: NC_013771] (+)strand		ucyna2DRAFT_01240	putative ribonuclease H
UCYN_09840	646530759	K03798	membrane protease FtsH catalytic subunit [Cyanobacterium UCYN-A: NC_013771] (+)strand	FtsH		Cell division
UCYN_03980	646530186	K02520	bacterial translation initiation factor 3 (bIF-3) [Cyanobacterium UCYN-A: NC_013771] (-)strand
UCYN_02280	646530022		Kef-type K+ transport system, membrane component [Cyanobacterium UCYN-A: NC_013771] (-)strand
UCYN_04760	646530262	K13541	precorrin-3 methyltransferase [Cyanobacterium UCYN-A: NC_013771] (-)strand	cbiH/cobJ/cbiG
UCYN_06590	646530444	K01962	acetyl-CoA carboxylase carboxyltransferase subunit alpha [Cyanobacterium UCYN-A: NC_013771] (-)strand	accA	Carbohydrate metabolism	Pyruvate metabolism, TCA, Fatty acid metabolism..
UCYN_08300	646530611		transcriptional regulator, LysR family [Cyanobacterium UCYN-A: NC_013771] (+)strand
UCYN_05080	646530294	K03695	ATP-dependent chaperone ClpB [Cyanobacterium UCYN-A: NC_013771] (+)strand	ClpB
UCYN_02320	646530026	K06207	GTP-binding protein TypA/BipA [Cyanobacterium UCYN-A: NC_013771] (-)strand
UCYN_09640	646530740	K01920	glutathione synthase [Cyanobacterium UCYN-A: NC_013771] (-)strand		Amino acid metabolism	Cysteine and methionine metabolism
UCYN_02980	646530091	K02469	DNA topoisomerase IV subunit A [Cyanobacterium UCYN-A: NC_013771] (+)strand			DNA Replication (toposimerase)
UCYN_10370	646530811	K02874	LSU ribosomal protein L14P [Cyanobacterium UCYN-A: NC_013771] (+)strand	RP-L14	Genetic Information Processing	Translation
UCYN_02040	646529999		hypothetical protein [Cyanobacterium UCYN-A: NC_013771] (+)strand
UCYN_10050	646530779		hopanoid-associated sugar epimerase [Cyanobacterium UCYN-A: NC_013771] (-)strand
UCYN_05180	646530304	K01955	carbamoyl-phosphate synthase large subunit [Cyanobacterium UCYN-A: NC_013771] (+)strand	646530304	Amino acid metabolism	Pyrimidine metabolism/Alanine, aspartate and glutamate metabolism
UCYN_09220	646530702	K05575	NADH dehydrogenase subunit M [Cyanobacterium UCYN-A: NC_013771] (+)strand	ndhD	Energy metabolism	Oxidative Phosphorylation
UCYN_04190	646530207	K02011	ABC-type Fe3+ transport system, permease component [Cyanobacterium UCYN-A: NC_013771] (+)strand	afuB	Membrane transport	ABC transporters
UCYN_12340	646531007	K08679	nucleoside-diphosphate-sugar epimerase [Cyanobacterium UCYN-A: NC_013771] (+)strand		Carbohydrate metabolism	Amino sugar and nucleotide sugar metabolism
UCYN_02300	646530024	K00931	glutamate 5-kinase [Cyanobacterium UCYN-A: NC_013771] (+)strand	proB	Amino acid metabolism	Arginine and proline metabolism
UCYN_12640	646531035	K04043	chaperone protein DnaK [Cyanobacterium UCYN-A: NC_013771] (+)strand
UCYN_00690	646529869	K06282	(NiFe) uptake hydrogenase small subunit [Cyanobacterium UCYN-A: NC_013771] (+)strand	hupS		Microbial metabolism in diverse environments
UCYN_05380	646530324	K01803	triosephosphate isomerase [Cyanobacterium UCYN-A: NC_013771] (+)strand	tpi	Carbon metabolism	Glycolysis / Gluconeogenesis
UCYN_04780	646530264		NhaP-type Na+(K+)/H+ antiporter,K+ transport system, NAD-binding component [Cyanobacterium UCYN-A: NC_013771] (+)strand			Transporter
UCYN_10430	646530817	K02988	SSU ribosomal protein S5P [Cyanobacterium UCYN-A: NC_013771] (+)strand	RP-S5	Genetic Information Processing	Translation
UCYN_11860	646530959	K02916	LSU ribosomal protein L35P [Cyanobacterium UCYN-A: NC_013771] (-)strand	RP-L35	Genetic Information Processing	Translation
UCYN_01680	646529963	K03686	chaperone protein DnaJ [Cyanobacterium UCYN-A: NC_013771] (-)strand
UCYN_09320	646530710	K04485	DNA repair protein RadA [Cyanobacterium UCYN-A: NC_013771] (+)strand
UCYN_00370	646529837	K10112	carbohydrate ABC transporter ATP-binding protein, CUT1 family [Cyanobacterium UCYN-A: NC_013771] (-)strand	CUT1	Membrane transport	ABC transporters
UCYN_10510	646530825	K02879	LSU ribosomal protein L17P [Cyanobacterium UCYN-A: NC_013771] (+)strand	RP-L17	Genetic Information Processing	Translation
UCYN_04550	646530241	K02954	SSU ribosomal protein S14P [Cyanobacterium UCYN-A: NC_013771] (-)strand	RP-S14	Genetic Information Processing	Translation
UCYN_09570	646530734	K10960	geranylgeranyl reductase [Cyanobacterium UCYN-A: NC_013771] (-)strand		Metabolism of cofactors and vitamins	Porphyrin and chlorophyll metabolism
UCYN_08230	646530605	K02950	SSU ribosomal protein S12P [Cyanobacterium UCYN-A: NC_013771] (+)strand	RP-S12	Genetic Information Processing	Translation
UCYN_06790	646530463	K03153	glycine oxidase ThiO [Cyanobacterium UCYN-A: NC_013771] (+)strand
UCYN_05740	646530360	K01661	1,4-Dihydroxy-2-naphthoate synthase [Cyanobacterium UCYN-A: NC_013771] (-)strand
UCYN_08140	646530596	K01924	UDP-N-acetylmuramate--L-alanine ligase [Cyanobacterium UCYN-A: NC_013771] (-)strand	murC	Carbohydrate metabolism	Peptidoglycan biosynthesis/Amino sugar and nucleotide sugar metabolism
UCYN_06870	646530471		Fe-S oxidoreductase [Cyanobacterium UCYN-A: NC_013771] (-)strand(B12-binding domain-containing radical SAM protein)
UCYN_07170	646530501	K01358	protease subunit of ATP-dependent protease [Cyanobacterium UCYN-A: NC_013771] (-)strand
UCYN_10420	646530816	K02881	LSU ribosomal protein L18P [Cyanobacterium UCYN-A: NC_013771] (+)strand	RP-L18	Genetic Information Processing	Translation
UCYN_06650	646530450	K19032	Plastid and cyanobacterial ribosomal protein (PSRP-3 / Ycf65) [Cyanobacterium UCYN-A: NC_013771] (-)strand	PSRP-3	Genetic Information Processing	Translation
UCYN_05300	646530316	K02301	protoheme IX farnesyltransferase [Cyanobacterium UCYN-A: NC_013771] (-)strand (cytochrome c oxidase)	CyoE	Energy metabolism	Oxidative Phosphorylation
UCYN_07120	646530496	K02690	photosystem I core protein PsaB [Cyanobacterium UCYN-A: NC_013771] (+)strand	PsaB	Energy metabolism	Photosynthesis
UCYN_05140	646530300	K03797	C-terminal processing peptidase-2 [Cyanobacterium UCYN-A: NC_013771] (-)strand
UCYN_06320	646530418	K02694	photosystem I subunit III precursor, plastocyanin (cyt c553) docking protein (PsaF) [Cyanobacterium UCYN-A: NC_013771] (+)strand	PsaF	Energy metabolism	Photosynthesis
UCYN_09360	646530714	K07009	predicted glutamine amidotransferase [Cyanobacterium UCYN-A: NC_013771] (+)strand
UCYN_01320	646529930	K02111	ATP synthase F1 subcomplex alpha subunit [Cyanobacterium UCYN-A: NC_013771] (-)strand	atpA	Energy metabolism	Oxidative Phosphorylation
UCYN_09470	646530724		nucleoside-diphosphate-sugar epimerase [Cyanobacterium UCYN-A: NC_013771] (-)strand		Carbohydrate metabolism	Galactose metabolism, Amino sugar and nucleotide sugar metabolism
UCYN_11610	646530934		hypothetical protein [Cyanobacterium UCYN-A: NC_013771] (+)strand
UCYN_04600	646530246	K02634	Cytochrome b6-f complex subunit, apocytochrome f [Cyanobacterium UCYN-A: NC_013771] (-)strand	PetA	Energy metabolism	Photosynthesis
UCYN_07160	646530500	K01358	ATP-dependent Clp protease proteolytic subunit ClpP [Cyanobacterium UCYN-A: NC_013771] (-)strand	ClpP
UCYN_06570	646530442	K01495	GTP cyclohydrolase I [Cyanobacterium UCYN-A: NC_013771] (-)strand
UCYN_01630	646529958		hypothetical protein [Cyanobacterium UCYN-A: NC_013771] (+)strand
UCYN_11670	646530940	K10716	K+ transport system, NAD-binding component [Cyanobacterium UCYN-A: NC_013771] (-)strand
UCYN_04860	646530272	K00962	polyribonucleotide nucleotidyltransferase [Cyanobacterium UCYN-A: NC_013771] (-)strand		Nucleotide metabolism
UCYN_02540	646530047	K02691	photosystem I iron-sulfur protein PsaC [Cyanobacterium UCYN-A: NC_013771] (-)strand	PsaC	Energy metabolism	Photosynthesis
UCYN_04080	646530196		aminotransferase class V [Cyanobacterium UCYN-A: NC_013771] (+)strand
UCYN_03170	646530108	K02945	SSU ribosomal protein S1P [Cyanobacterium UCYN-A: NC_013771] (-)strand	RP-S1	Genetic Information Processing	Translation
UCYN_03000	646530093	K02902	LSU ribosomal protein L28P [Cyanobacterium UCYN-A: NC_013771] (+)strand	RP-L28	Genetic Information Processing	Translation
UCYN_12550	646531026		hypothetical protein [Cyanobacterium UCYN-A: NC_013771] (-)strand
UCYN_00980	646529896	K02888	LSU ribosomal protein L21P [Cyanobacterium UCYN-A: NC_013771] (-)strand	RP-L21	Genetic Information Processing	Translation
UCYN_04140	646530202	K02037	phosphate ABC transporter membrane protein 1, pstC [Cyanobacterium UCYN-A: NC_013771] (-)strand	PstC	Membrane transport	ABC transporters
UCYN_00380	646529838	K08300	ribonuclease, Rne/Rng family [Cyanobacterium UCYN-A: NC_013771] (-)strand	rne		RNA degradation
UCYN_05400	646530326	K03795	hypothetical protein [Cyanobacterium UCYN-A: NC_013771] (+)strand
UCYN_12730	646531044	K03561	Ferric siderophore transport system, biopolymer transport protein ExbB [Cyanobacterium UCYN-A: NC_013771] (+)strand	exbB		Transporter
UCYN_01160	646529914	K04654	hydrogenase expression/formation protein HypD [Cyanobacterium UCYN-A: NC_013771] (-)strand	HypD		Hydrogenases
UCYN_11600	646530933		conserved hypothetical protein, cofD-related protein [Cyanobacterium UCYN-A: NC_013771] (+)strand
UCYN_06110	646530397	K02585	nitrogenase cofactor biosynthesis protein NifB [Cyanobacterium UCYN-A: NC_013771] (+)strand	NifB	Energy metabolism	Nitrogen metabolism
UCYN_00770	646529876	K15633	phosphoglycerate mutase [Cyanobacterium UCYN-A: NC_013771] (+)strand	gpmI	Carbon metabolism	Glycolysis / Gluconeogenesis
UCYN_04330	646530220		trypsin-like serine protease with C-terminal PDZ domain [Cyanobacterium UCYN-A: NC_013771] (+)strand
UCYN_03330	646530123	K02469	DNA gyrase subunit A [Cyanobacterium UCYN-A: NC_013771] (+)strand			Replication
UCYN_11890	646530962	K01915	L-glutamine synthetase [Cyanobacterium UCYN-A: NC_013771] (-)strand	glnA	Energy metabolism	Nitrogen metabolism
UCYN_11770	646530950	K00012	nucleotide sugar dehydrogenase [Cyanobacterium UCYN-A: NC_013771] (+)strand		Carbon metabolism	Amino sugar and nucleotide sugar metabolism
UCYN_03990	646530187	K00003	homoserine dehydrogenase [Cyanobacterium UCYN-A: NC_013771] (+)strand	646530187	Amino acid metabolism	Glycine serine and threonine metabolism/Cysteine and methionine metabolism/Lysine biosynthesis
UCYN_01140	646529912	K00648	3-oxoacyl-(acyl-carrier-protein) synthase III [Cyanobacterium UCYN-A: NC_013771] (+)strand	fabH	Lipid metabolism	Fatty acid biosynthesis
UCYN_06620	646530447	K05577	NADH dehydrogenase subunit L [Cyanobacterium UCYN-A: NC_013771] (-)strand	ndhF	Energy metabolism	Oxidative Phosphorylation
UCYN_07010	646530485	K00615	transketolase [Cyanobacterium UCYN-A: NC_013771] (-)strand	tktA	Carbohydrate metabolism	Pentose phosphate
UCYN_08620	646530642	K03046	DNA-directed RNA polymerase gamma chain [Cyanobacterium UCYN-A: NC_013771] (-)strand	DPO3G		Nucleotide metabolism/RNA polymerase
UCYN_05490	646530334	K02699	Photosystem I reaction centre subunit XI [Cyanobacterium UCYN-A: NC_013771] (-)strand	PsaL	Energy metabolism	Photosynthesis
UCYN_11210	646530895	K03856	3-deoxy-D-arabinoheptulosonate-7-phosphate synthase [Cyanobacterium UCYN-A: NC_013771] (+)strand	AROA2	Amino acid metabolism	Phenylalanine, tyrosine and tryptophan biosynthesis
UCYN_01910	646529986	K00981	CDP-diglyceride synthetase [Cyanobacterium UCYN-A: NC_013771] (+)strand		Carbohydrate and lipid metabolism	Glycerophospholipid metabolism
UCYN_12720	646531043	K00058	D-3-phosphoglycerate dehydrogenase [Cyanobacterium UCYN-A: NC_013771] (-)strand	serA	Amino acid metabolism	Glycine serine and threonine metabolism Methane metabolism
UCYN_10490	646530823	K02948	SSU ribosomal protein S11P [Cyanobacterium UCYN-A: NC_013771] (+)strand	RP-S11	Genetic Information Processing	Translation
UCYN_01220	646529920	K00748	lipid-A-disaccharide synthase [Cyanobacterium UCYN-A: NC_013771] (-)strand		Carbohydrate and lipid metabolism	Fatty acid biosynthesis
UCYN_01150	646529913	K00645	malonyl CoA-acyl carrier protein transacylase [Cyanobacterium UCYN-A: NC_013771] (+)strand	fabD	Carbohydrate and lipid metabolism	Fatty acid biosynthesis
UCYN_02390	646530033	K01738	cysteine synthase [Cyanobacterium UCYN-A: NC_013771] (-)strand		Amino acid metabolism
UCYN_03210	646530112	K02986	SSU ribosomal protein S4P [Cyanobacterium UCYN-A: NC_013771] (+)strand	RP-S4	Genetic Information Processing	Translation
UCYN_11720	646530945	K09458	3-oxoacyl-(acyl-carrier-protein) synthase II [Cyanobacterium UCYN-A: NC_013771] (+)strand	fabF	Lipid metabolism	Fatty acid biosynthesis
UCYN_07020	646530486	K03798	membrane protease FtsH catalytic subunit [Cyanobacterium UCYN-A: NC_013771] (+)strand	FtsH		Cell division
UCYN_04870	646530273	K03885	NADH dehydrogenase, FAD-containing subunit [Cyanobacterium UCYN-A: NC_013771] (+)strand	ndh	Energy metabolism	Oxidative Phosphorylation
UCYN_04430	646530230	K02563	UDP-N-acetylglucosamine--N-acetylmuramyl- (pentapeptide) pyrophosphoryl-undecaprenol N-acetylglucosamine transferase [Cyanobacterium UCYN-A: NC_013771] (+)strand	murG	Carbohydrate metabolism	Peptidoglycan biosynthesis/Amino sugar and nucleotide sugar metabolism
UCYN_12460	646531017	K03087	RNA polymerase sigma factor, sigma-70 family; RNA polymerase sigma factor, cyanobacterial RpoD-like family [Cyanobacterium UCYN-A: NC_013771] (+)strand			Sigma
UCYN_12520	646531023	K02639	ferredoxin, (2Fe-2S) [Cyanobacterium UCYN-A: NC_013771] (-)strand	petF	Energy metabolism	Photosynthesis
UCYN_04980	646530284	K01778	diaminopimelate epimerase [Cyanobacterium UCYN-A: NC_013771] (+)strand
UCYN_11370	646530910	K04043	chaperone protein DnaK [Cyanobacterium UCYN-A: NC_013771] (-)strand
UCYN_03710	646530159	K01810	glucose-6-phosphate isomerase [Cyanobacterium UCYN-A: NC_013771] (+)strand	pgi	Carbon metabolism	Glycolysis / Gluconeogenesis/Pentose phosphate
UCYN_09050	646530685	K01488	adenosine deaminase [Cyanobacterium UCYN-A: NC_013771] (-)strand
UCYN_06480	646530433	K05592	DNA/RNA helicase, superfamily II [Cyanobacterium UCYN-A: NC_013771] (+)strand			RNA degradation
UCYN_05480	646530333		UDP-N-acetylmuramyl pentapeptide phosphotransferase/UDP-N-acetylglucosamine-1-phosphate transferase [Cyanobacterium UCYN-A: NC_013771] (+)strand			Peptidoglycan biosynthesis
UCYN_12290	646531002	K02274	cytochrome c oxidase, subunit I [Cyanobacterium UCYN-A: NC_013771] (-)strand	coxA	Energy metabolism	Oxidative Phosphorylation
UCYN_07710	646530554	K00640	serine O-acetyltransferase [Cyanobacterium UCYN-A: NC_013771] (+)strand
UCYN_00920	646529890		Integral membrane protein DUF6 [Cyanobacterium UCYN-A: NC_013771] (+)strand
UCYN_05350	646530321	K02641	Oxidoreductase NAD-binding domain protein [Cyanobacterium UCYN-A: NC_013771] (+)strand	petH (FNR)
UCYN_06850	646530469	K01689	enolase [Cyanobacterium UCYN-A: NC_013771] (-)strand	eno	Carbohydrate metabolism	Glycolysis / Gluconeogenesis
UCYN_06970	646530481	K00033	6-phosphogluconate dehydrogenase (decarboxylating) [Cyanobacterium UCYN-A: NC_013771] (+)strand	pgd	Carbohydrate metabolism	Glycolysis/Gluconeogenesis/Pentose phosphate
UCYN_10270	646530801	K02906	LSU ribosomal protein L3P [Cyanobacterium UCYN-A: NC_013771] (+)strand	RP-L3	Genetic Information Processing	Porphyrin and chlorophyll metabolism
UCYN_11190	646530893		hypothetical protein [Cyanobacterium UCYN-A: NC_013771] (-)strand
UCYN_02210	646530016		PMT family glycosyltransferase, 4-amino-4-deoxy-L-arabinose transferase [Cyanobacterium UCYN-A: NC_013771] (-)strand
UCYN_11030	646530877		Ca2+-binding protein (EF-Hand superfamily) [Cyanobacterium UCYN-A: NC_013771] (-)strand
UCYN_05550	646530340	K02012	ABC-type Fe3+ transport system, periplasmic component [Cyanobacterium UCYN-A: NC_013771] (-)strand	afuA	Membrane transport	ABC transporters
UCYN_04410	646530228		hypothetical protein [Cyanobacterium UCYN-A: NC_013771] (+)strand
UCYN_05530	646530338	K00507	Delta-9 acyl-phospholipid desaturase [Cyanobacterium UCYN-A: NC_013771] (+)strand	SCD	Lipid metabolism	Fatty acid biosynthesis
UCYN_09770	646530753	K01749	hydroxymethylbilane synthase [Cyanobacterium UCYN-A: NC_013771] (+)strand	hemC
UCYN_00750	646529874	K11145	hypothetical protein [Cyanobacterium UCYN-A: NC_013771] (+)strand
UCYN_08080	646530590		hypothetical protein [Cyanobacterium UCYN-A: NC_013771] (+)strand
UCYN_08240	646530606	K02992	SSU ribosomal protein S7P [Cyanobacterium UCYN-A: NC_013771] (+)strand	RP-S7	Genetic Information Processing	Translation
UCYN_05020	646530288	K02967	SSU ribosomal protein S2P [Cyanobacterium UCYN-A: NC_013771] (-)strand	RP-S2	Genetic Information Processing	Translation
UCYN_08210	646530603		hypothetical protein [Cyanobacterium UCYN-A: NC_013771] (+)strand
UCYN_09580	646530735	K03979	Obg family GTPase CgtA [Cyanobacterium UCYN-A: NC_013771] (+)strand
UCYN_05170	646530303	K07090	predicted permease [Cyanobacterium UCYN-A: NC_013771] (+)strand
UCYN_04660	646530252		hypothetical protein [Cyanobacterium UCYN-A: NC_013771] (+)strand
UCYN_05010	646530287	K02357	translation elongation factor Ts (EF-Ts) [Cyanobacterium UCYN-A: NC_013771] (-)strand
UCYN_05760	646530362	K01845	glutamate-1-semialdehyde 2,1-aminomutase [Cyanobacterium UCYN-A: NC_013771] (+)strand	hemL	Metabolism of cofactors and vitamins	Porphyrin and chlorophyll metabolism
UCYN_10920	646530866	K00128	NAD-dependent aldehyde dehydrogenase [Cyanobacterium UCYN-A: NC_013771] (-)strand	E1.2.1.3	Lipid metabolism	Glycerolipid metabolism
UCYN_03290	646530119		hypothetical protein [Cyanobacterium UCYN-A: NC_013771] (+)strand
UCYN_07810	646530564	K04037	light-independent protochlorophyllide reductase, iron-sulfur ATP-binding protein [Cyanobacterium UCYN-A: NC_013771] (+)strand	lhgo
UCYN_07460	646530530	K01895	acetyl-coenzyme A synthetase [Cyanobacterium UCYN-A: NC_013771] (+)strand	acs	Carbohydrate metabolism	Pyruvate metabolism TCA Fatty acid metabolism/Glycolisis/Gluconeogenesis
UCYN_03140	646530105	K00806	undecaprenyl diphosphate synthase [Cyanobacterium UCYN-A: NC_013771] (-)strand	uppS		Biosynthesis of secondary metabolites
UCYN_01560	646529951	K14652	GTP cyclohydrolase II/3,4-dihydroxy-2-butanone 4-phosphate synthase [Cyanobacterium UCYN-A: NC_013771] (+)strand
UCYN_08890	646530669	K04040	chlorophyll synthase [Cyanobacterium UCYN-A: NC_013771] (-)strand		Metabolism of cofactors and vitamins	Porphyrin and chlorophyll metabolism
UCYN_04320	646530219		hypothetical protein [Cyanobacterium UCYN-A: NC_013771] (-)strand
UCYN_02570	646530050		PMT family glycosyltransferase, 4-amino-4-deoxy-L-arabinose transferase [Cyanobacterium UCYN-A: NC_013771] (-)strand
UCYN_05410	646530327		hypothetical protein [Cyanobacterium UCYN-A: NC_013771] (+)strand
UCYN_11700	646530943	K00790	UDP-N-acetylglucosamine 1-carboxyvinyltransferase [Cyanobacterium UCYN-A: NC_013771] (+)strand	murA	Carbohydrate metabolism	Peptidoglycan biosynthesis/Amino sugar and nucleotide sugar metabolism
UCYN_08500	646530631	K00259	L-alanine dehydrogenase [Cyanobacterium UCYN-A: NC_013771] (+)strand	ald	Amino acid metabolism	Glycine serine and threonine metabolism/ Cysteine and methionine metabolism/Lysine biosynthesis
UCYN_10730	646530847		RRM domain-containing RNA-binding protein [Cyanobacterium UCYN-A: NC_013771] (+)strand
UCYN_07220	646530506	K02600	transcription termination factor NusA [Cyanobacterium UCYN-A: NC_013771] (+)strand
UCYN_10330	646530807	K02982	SSU ribosomal protein S3P [Cyanobacterium UCYN-A: NC_013771] (+)strand	RP-S3	Genetic Information Processing	Translation
UCYN_03490	646530139	K03609	septum site-determining protein MinD [Cyanobacterium UCYN-A: NC_013771] (-)strand	MinD		Cell division
UCYN_03870	646530175	K01624	fructose-bisphosphate aldolase [Cyanobacterium UCYN-A: NC_013771] (-)strand	fbaA	Carbon metabolism	Glycolysis / Gluconeogenesis/Pentose phosphate
UCYN_07650	646530548	K00161	pyruvate dehydrogenase E1 component, alpha subunit [Cyanobacterium UCYN-A: NC_013771] (+)strand	pdhA	Carbohydrate metabolism	Glycolysis / Gluconeogenesis
UCYN_05990	646530385		PMT family glycosyltransferase, 4-amino-4-deoxy-L-arabinose transferase [Cyanobacterium UCYN-A: NC_013771] (-)strand
UCYN_04060	646530194		hypothetical protein [Cyanobacterium UCYN-A: NC_013771] (-)strand
UCYN_08180	646530600	K00721	glycosyl transferase [Cyanobacterium UCYN-A: NC_013771] (-)strand
UCYN_07820	646530565	K04038	light-independent protochlorophyllide reductase, N subunit [Cyanobacterium UCYN-A: NC_013771] (+)strand
UCYN_03700	646530158	K03403	Protoporphyrin IX magnesium chelatase, subunit H [Cyanobacterium UCYN-A: NC_013771] (+)strand		Metabolism of cofactors and vitamins	Porphyrin and chlorophyll metabolism
UCYN_04500	646530236		Predicted unusual protein kinase [Cyanobacterium UCYN-A: NC_013771] (-)strand
UCYN_02150	646530010	K00966	Nucleoside-diphosphate-sugar pyrophosphorylase family protein [Cyanobacterium UCYN-A: NC_013771] (+)strand
UCYN_09710	646530747	K01737	6-pyruvoyl-tetrahydropterin synthase [Cyanobacterium UCYN-A: NC_013771] (-)strand		Metabolism of cofactors and vitamins	Folate biosynthesis
UCYN_01480	646529945	K00812	aspartate/tyrosine/aromatic aminotransferase [Cyanobacterium UCYN-A: NC_013771] (-)strand	aspB	Amino acid metabolism	Phenylalanine tyrosine and tryptophan biosynthesis
UCYN_11460	646530919		phosphomannomutase [Cyanobacterium UCYN-A: NC_013771] (+)strand
UCYN_03120	646530104	K02914	LSU ribosomal protein L34P [Cyanobacterium UCYN-A: NC_013771] (-)strand	RP-L34	Genetic Information Processing	Translation
UCYN_02230	646530018		penicillin-binding protein, 1A family [Cyanobacterium UCYN-A: NC_013771] (+)strand
UCYN_11980	646530971	K00036	glucose-6-phosphate 1-dehydrogenase [Cyanobacterium UCYN-A: NC_013771] (+)strand	zwf	Carbohydrate metabolism	Glycolysis / Gluconeogenesis/Pentose phosphate pathway
UCYN_02730	646530066	K01878	glycyl-tRNA synthetase alpha chain [Cyanobacterium UCYN-A: NC_013771] (+)strand
UCYN_07520	646530536	K04078	Co-chaperonin GroES [Cyanobacterium UCYN-A: NC_013771] (+)strand
UCYN_02700	646530063	K00793	riboflavin synthase, alpha subunit [Cyanobacterium UCYN-A: NC_013771] (-)strand
UCYN_05780	646530364	K00773	tRNA-guanine transglycosylase [Cyanobacterium UCYN-A: NC_013771] (+)strand
UCYN_08840	646530664		amidase, Asp-tRNAAsn/Glu-tRNAGln amidotransferase A subunit [Cyanobacterium UCYN-A: NC_013771] (-)strand
UCYN_07970	646530579	K03593	ATPase involved in chromosome partitioning [Cyanobacterium UCYN-A: NC_013771] (-)strand
UCYN_05570	646530342	K01358	ATP-dependent Clp protease proteolytic subunit ClpP [Cyanobacterium UCYN-A: NC_013771] (+)strand	ClpP
UCYN_12030	646530976	K00228	coproporphyrinogen oxidase [Cyanobacterium UCYN-A: NC_013771] (+)strand
UCYN_01030	646529901		hypothetical protein [Cyanobacterium UCYN-A: NC_013771] (+)strand
UCYN_02060	646530001	K00845	transcriptional regulator/sugar kinase [Cyanobacterium UCYN-A: NC_013771] (+)strand
UCYN_11590	646530932	K05579	NADH dehydrogenase subunit D [Cyanobacterium UCYN-A: NC_013771] (-)strand	ndhH	Energy metabolism	Oxidative Phosphorylation
UCYN_00310	646529831		restriction endonuclease [Cyanobacterium UCYN-A: NC_013771] (+)strand
UCYN_01060	646529904	K02067	ABC-type transport system involved in resistance to organic solvents, periplasmic component [Cyanobacterium UCYN-A: NC_013771] (+)strand		Membrane transport	ABC transporters
UCYN_01820	646529977	K03182	3-octaprenyl-4hydroxybenzoate decarboxylase [Cyanobacterium UCYN-A: NC_013771] (+)strand		Metabolism of cofactors and vitamins	Ubiquinone and other terpenoid-quinone biosynthesis
UCYN_01900	646529985	K01956	carbamoyl-phosphate synthase small subunit [Cyanobacterium UCYN-A: NC_013771] (+)strand		Amino acid metabolism	Pyrimidine metabolism/Alanine, aspartate and glutamate metabolism
UCYN_04910	646530277	K00566	tRNA (5-methylaminomethyl-2-thiouridylate)-methyltransferase [Cyanobacterium UCYN-A: NC_013771] (+)strand
UCYN_09610	646530737		hypothetical protein [Cyanobacterium UCYN-A: NC_013771] (-)strand
UCYN_08760	646530656	K00612	predicted carbamoyl transferase, NodU family [Cyanobacterium UCYN-A: NC_013771] (-)strand
UCYN_02290	646530023	K00845	glucokinase [Cyanobacterium UCYN-A: NC_013771] (+)strand	glk	Carbohydrate metabolism	Glycolysis / Gluconeogenesis
UCYN_03690	646530157	K00284	glutamate synthase (ferredoxin) [Cyanobacterium UCYN-A: NC_013771] (+)strand	UCYN_03690	Energy metabolism	Nitrogen metabolism
UCYN_04270	646530215	K00948	ribose-phosphate pyrophosphokinase [Cyanobacterium UCYN-A: NC_013771] (+)strand	prps	Carbohydrate metabolism	Pentose phosphate
UCYN_05820	646530368		hopanoid biosynthesis associated radical SAM protein HpnJ [Cyanobacterium UCYN-A: NC_013771] (+)strand
UCYN_02690	646530062		hypothetical protein [Cyanobacterium UCYN-A: NC_013771] (-)strand
UCYN_08320	646530613	K11996	dinucleotide-utilizing enzyme possibly involved in molybdopterin or thiamin biosynthesis [Cyanobacterium UCYN-A: NC_013771] (-)strand
UCYN_11490	646530922	K02231	adenosylcobinamide kinase [Cyanobacterium UCYN-A: NC_013771] (-)strand	cobU/cobP
UCYN_08860	646530666	K01883	cysteinyl-tRNA synthetase [Cyanobacterium UCYN-A: NC_013771] (+)strand		Amino Acid metabolism
UCYN_09130	646530693	K00928	aspartate kinase [Cyanobacterium UCYN-A: NC_013771] (-)strand		Amino acid metabolism
UCYN_03650	646530153	K02884	LSU ribosomal protein L19P [Cyanobacterium UCYN-A: NC_013771] (-)strand	RP-L19	Genetic Information Processing	Translation
UCYN_00460	646529846		SPFH domain, Band 7 family protein [Cyanobacterium UCYN-A: NC_013771] (+)strand
UCYN_12300	646531003	K02275	cytochrome c oxidase, subunit II [Cyanobacterium UCYN-A: NC_013771] (-)strand	coxB	Energy metabolism	Oxidative Phosphorylation
UCYN_07430	646530527		hypothetical protein [Cyanobacterium UCYN-A: NC_013771] (+)strand
UCYN_10960	646530870	K00761	uracil phosphoribosyltransferase [Cyanobacterium UCYN-A: NC_013771] (+)strand	UCYN_10960	Nucleotide metabolism	Glycosyltransferases
UCYN_00540	646529854	K05574	NADH dehydrogenase subunit A [Cyanobacterium UCYN-A: NC_013771] (-)strand	ndhC	Energy metabolism	Oxidative Phosphorylation
UCYN_10130	646530787	K00518	superoxide dismutase, Ni [Cyanobacterium UCYN-A: NC_013771] (+)strand	SOD	Environmental Information Processing	Signal transduction
UCYN_09370	646530715	K02492	glutamyl-tRNA reductase [Cyanobacterium UCYN-A: NC_013771] (+)strand	hemA
UCYN_09300	646530708	K00390	phosphoadenylylsulfate reductase (thioredoxin) [Cyanobacterium UCYN-A: NC_013771] (-)strand	cysH	Energy metabolism	Sulfur metabolism
UCYN_08430	646530624	K05572	NADH dehydrogenase subunit H [Cyanobacterium UCYN-A: NC_013771] (-)strand	ndhA	Energy metabolism	Oxidative Phosphorylation
UCYN_02990	646530092		1-Cys peroxiredoxin [Cyanobacterium UCYN-A: NC_013771] (+)strand			Antioxidant
UCYN_07830	646530566		ferredoxin [Cyanobacterium UCYN-A: NC_013771] (-)strand	petF	Energy metabolism	Photosynthesis
UCYN_00120	646529814	K03183	demethylmenaquinone methyltransferase [Cyanobacterium UCYN-A: NC_013771] (+)strand	ubiE	Metabolism of cofactors and vitamins	Ubiquinone and other terpenoid-quinone biosynthesis
UCYN_10160	646530790	K02227	adenosylcobinamide-phosphate synthase [Cyanobacterium UCYN-A: NC_013771] (-)strand	cbiB/cobC/cobD	Metabolism of cofactors and vitamins	Porphyrin and chlorophyll metabolism
UCYN_05880	646530374	K03043	DNA-directed RNA polymerase subunit beta [Cyanobacterium UCYN-A: NC_013771] (+)strand	DPO3B		Nucleotide metabolism/RNA polymerase
UCYN_10300	646530804	K02886	LSU ribosomal protein L2P [Cyanobacterium UCYN-A: NC_013771] (+)strand	RP-L2	Genetic Information Processing	Translation
UCYN_03150	646530106		conserved hypothetical protein TIGR00159 [Cyanobacterium UCYN-A: NC_013771] (-)strand
UCYN_00520	646529852	K05581	NADH dehydrogenase subunit C [Cyanobacterium UCYN-A: NC_013771] (-)strand	ndhJ	Energy metabolism	Oxidative Phosphorylation
UCYN_03230	646530113		amidohydrolase [Cyanobacterium UCYN-A: NC_013771] (-)strand	646530113	Amino acid metabolism	Arginine biosynthesis/ Alanine aspartate and glutamate metabolism/ D-Glutamine and D-glutamate metabolism
UCYN_03410	646530131		Orn/Lys/Arg decarboxylase major region [Cyanobacterium UCYN-A: NC_013771] (-)strand
UCYN_02490	646530042	K02601	transcription antitermination protein nusG [Cyanobacterium UCYN-A: NC_013771] (-)strand	nusG		Transcription
UCYN_02580	646530051	K00858	predicted sugar kinase [Cyanobacterium UCYN-A: NC_013771] (-)strand
UCYN_05890	646530375	K03046	DNA-directed RNA polymerase subunit beta' [Cyanobacterium UCYN-A: NC_013771] (+)strand	DPO3B		Nucleotide metabolism/RNA polymerase
UCYN_05860	646530372		NHL repeat protein [Cyanobacterium UCYN-A: NC_013771] (-)strand
UCYN_10530	646530827	K02871	LSU ribosomal protein L13P [Cyanobacterium UCYN-A: NC_013771] (+)strand	RP-L13	Genetic Information Processing	Translation
UCYN_06240	646530410	K02639	ferredoxin, (2Fe-2S) [Cyanobacterium UCYN-A: NC_013771] (+)strand		Energy metabolism	Nitrogen metabolism
UCYN_07670	646530550	K06042	precorrin-8X methylmutase [Cyanobacterium UCYN-A: NC_013771] (+)strand	cbiC/cobH
UCYN_00290	646529829	K03703	Excinuclease ABC subunit C [Cyanobacterium UCYN-A: NC_013771] (-)strand
UCYN_02180	646530013	K18534	methylase involved in ubiquinone/menaquinone biosynthesis [Cyanobacterium UCYN-A: NC_013771] (-)strand
UCYN_08660	646530646		hypothetical protein [Cyanobacterium UCYN-A: NC_013771] (+)strand
UCYN_12710	646531042	K02687	(LSU ribosomal protein L11P)-lysine N-methyltransferase [Cyanobacterium UCYN-A: NC_013771] (-)strand	RP-L11	Genetic Information Processing	Translation
UCYN_09410	646530719		subtilisin-like serine protease [Cyanobacterium UCYN-A: NC_013771] (+)strand
UCYN_08370	646530618		predicted dehydrogenase [Cyanobacterium UCYN-A: NC_013771] (+)strand			dehydrogenase
UCYN_07780	646530561	K01928	UDP-N-acetylmuramoylalanyl-D-glutamate--2, 6-diaminopimelate ligase [Cyanobacterium UCYN-A: NC_013771] (+)strand	murE	Carbohydrate metabolism	Peptidoglycan biosynthesis/Amino sugar and nucleotide sugar metabolism
UCYN_09310	646530709	K11329	two component transcriptional regulator, winged helix family [Cyanobacterium UCYN-A: NC_013771] (-)strand
UCYN_02640	646530057	K02114	ATP synthase F1 subcomplex epsilon subunit [Cyanobacterium UCYN-A: NC_013771] (-)strand	atpC	Energy metabolism	Oxidative Phosphorylation
UCYN_12600	646531031	K07106	N-acetylmuramic acid 6-phosphate etherase [Cyanobacterium UCYN-A: NC_013771] (-)strand	murQ	Carbohydrate metabolism	Peptidoglycan biosynthesis/Amino sugar and nucleotide sugar metabolism
UCYN_10560	646530830	K02835	bacterial peptide chain release factor 1 (bRF-1) [Cyanobacterium UCYN-A: NC_013771] (+)strand
UCYN_05800	646530366	K14330	acyl-ACP reductase	acp	Lipid metabolism	Fatty acid biosynthesis
UCYN_10850	646530859		AAA+ family ATPase [Cyanobacterium UCYN-A: NC_013771] (+)strand
UCYN_04670	646530253	K01802	FKBP-type peptidyl-prolyl cis-trans isomerase [Cyanobacterium UCYN-A: NC_013771] (+)strand
UCYN_12020	646530975		predicted Zn-dependent peptidase [Cyanobacterium UCYN-A: NC_013771] (+)strand
UCYN_11070	646530881	K02066	hypothetical protein [Cyanobacterium UCYN-A: NC_013771] (-)strand			ABC transporters
UCYN_01250	646529923	K16787	ABC-type cobalt transport system, ATPase component [Cyanobacterium UCYN-A: NC_013771] (-)strand	cbiO	Membrane transport	ABC transporters
UCYN_00180	646529819		hypothetical protein [Cyanobacterium UCYN-A: NC_013771] (-)strand
UCYN_04880	646530274		hypothetical protein [Cyanobacterium UCYN-A: NC_013771] (+)strand
UCYN_06130	646530399	K13819	Fe-S cluster assembly protein NifU [Cyanobacterium UCYN-A: NC_013771] (+)strand	NifU	Energy metabolism	Nitrogen metabolism
UCYN_12010	646530974		hypothetical protein [Cyanobacterium UCYN-A: NC_013771] (-)strand
UCYN_06150	646530401	K02586	Mo-nitrogenase MoFe protein subunit NifD precursor [Cyanobacterium UCYN-A: NC_013771] (+)strand	NifD	Energy metabolism	Nitrogen metabolism
UCYN_06080	646530394	K02594	homocitrate synthase NifV [Cyanobacterium UCYN-A: NC_013771] (-)strand	NifV	Energy metabolism	Nitrogen metabolism
UCYN_04340	646530221		conserved hypothetical protein TIGR00297 [Cyanobacterium UCYN-A: NC_013771] (-)strand
UCYN_07580	646530542		hypothetical protein [Cyanobacterium UCYN-A: NC_013771] (+)strand
UCYN_08310	646530612	K02639	ferredoxin, (2Fe-2S) [Cyanobacterium UCYN-A: NC_013771] (-)strand	petF	Energy metabolism	Photosynthesis
UCYN_00870	646529886	K13789	farnesyl-diphosphate synthase [Cyanobacterium UCYN-A: NC_013771] (+)strand	GGPS		Metabolic pathways Terpenoid backbone biosynthesis Biosynthesis of secondary metabolites
UCYN_11660	646530939	K03687	molecular chaperone GrpE (heat shock protein) [Cyanobacterium UCYN-A: NC_013771] (+)strand
UCYN_03840	646530172	K07568	S-adenosylmethionine--tRNA ribosyltransferase-isomerase [Cyanobacterium UCYN-A: NC_013771] (+)strand
UCYN_03940	646530182	K00946	thiamine-phosphate kinase [Cyanobacterium UCYN-A: NC_013771] (+)strand
UCYN_09750	646530751	K01807	ribose-5-phosphate isomerase [Cyanobacterium UCYN-A: NC_013771] (-)strand	rpiA	Carbohydrate metabolism	Pentose phosphate
UCYN_01730	646529968	K00794	6,7-dimethyl-8-ribityllumazine synthase [Cyanobacterium UCYN-A: NC_013771] (-)strand		Metabolism of cofactors and vitamins	Riboflavin metabolism
UCYN_08150	646530597	K00059	3-oxoacyl-(acyl-carrier-protein) reductase [Cyanobacterium UCYN-A: NC_013771] (-)strand	fabG	Lipid metabolism	Fatty acid biosynthesis
UCYN_00470	646529847	K16786	ABC-type cobalt transport system, ATPase component [Cyanobacterium UCYN-A: NC_013771] (+)strand	cbiO	Membrane transport	ABC transporters
UCYN_08360	646530617	K03553	RecA protein [Cyanobacterium UCYN-A: NC_013771] (+)strand	RecA	Nucleotide metabolism	recombination protein RecA
UCYN_06770	646530461	K03179	4-hydroxybenzoate polyprenyltransferase-like prenyltransferase [Cyanobacterium UCYN-A: NC_013771] (-)strand		Metabolism of cofactors and vitamins	Ubiquinone and other terpenoid-quinone biosynthesis
UCYN_01770	646529972	K01265	methionine aminopeptidase, type I [Cyanobacterium UCYN-A: NC_013771] (+)strand
UCYN_07380	646530522	K09014	Iron-regulated ABC transporter membrane component SufB [Cyanobacterium UCYN-A: NC_013771] (-)strand	SufB	Membrane transport	ABC transporters
UCYN_01110	646529909	K06942	GTP-binding protein YchF [Cyanobacterium UCYN-A: NC_013771] (+)strand
UCYN_03280	646530118	K06890	FtsH-interacting integral membrane protein [Cyanobacterium UCYN-A: NC_013771] (+)strand	FtsH		Cell division
UCYN_02470	646530040	K02863	LSU ribosomal protein L1P [Cyanobacterium UCYN-A: NC_013771] (-)strand	RP-L1	Genetic Information Processing	Translation
UCYN_05110	646530297	K05575	NADH dehydrogenase subunit M [Cyanobacterium UCYN-A: NC_013771] (-)strand	ndhD	Energy metabolism	Oxidative Phosphorylation
UCYN_09520	646530729		hypothetical protein [Cyanobacterium UCYN-A: NC_013771] (-)strand
UCYN_06220	646530408		dinucleotide-utilizing enzyme possibly involved in molybdopterin or thiamin biosynthesis [Cyanobacterium UCYN-A: NC_013771] (+)strand	hesA		Nitrogen metabolism
UCYN_05360	646530322		polysaccharide pyruvyl transferase CsaB [Cyanobacterium UCYN-A: NC_013771] (-)strand
UCYN_03420	646530132	K05585	hypothetical protein [Cyanobacterium UCYN-A: NC_013771] (+)strand
UCYN_07530	646530537	K04077	chaperonin GroL [Cyanobacterium UCYN-A: NC_013771] (+)strand
UCYN_11380	646530911		thioredoxin-like protein [Cyanobacterium UCYN-A: NC_013771] (-)strand
UCYN_06120	646530398	K04487	cysteine desulfurase NifS [Cyanobacterium UCYN-A: NC_013771] (+)strand	NifS	Energy metabolism	Nitrogen metabolism
UCYN_04160	646530204	K02040	phosphate ABC transporter substrate-binding protein, pstS [Cyanobacterium UCYN-A: NC_013771] (-)strand	PstS	Membrane transport	ABC transporters
UCYN_12560	646531027	K02911	LSU ribosomal protein L32P [Cyanobacterium UCYN-A: NC_013771] (-)strand	RP-L32	Genetic Information Processing	Translation
UCYN_10520	646530826	K06173	pseudouridylate synthase I [Cyanobacterium UCYN-A: NC_013771] (+)strand	truA
UCYN_12390	646531011		putative pre-peptidase [Cyanobacterium UCYN-A: NC_013771] (+)strand
UCYN_03480	646530138	K03608	cell division topological specificity factor MinE [Cyanobacterium UCYN-A: NC_013771] (-)strand	MinE		Cell division
UCYN_10340	646530808	K02878	LSU ribosomal protein L16P [Cyanobacterium UCYN-A: NC_013771] (+)strand	RP-L16	Genetic Information Processing	Translation
UCYN_08450	646530626	K03271	phosphoheptose isomerase [Cyanobacterium UCYN-A: NC_013771] (+)strand
UCYN_10320	646530806	K02890	LSU ribosomal protein L22P [Cyanobacterium UCYN-A: NC_013771] (+)strand	RP-L22	Genetic Information Processing	Translation
UCYN_01490	646529946	K05575	NADH dehydrogenase subunit M [Cyanobacterium UCYN-A: NC_013771] (-)strand	ndhD	Energy metabolism	Oxidative Phosphorylation
UCYN_12060	646530979		Protein of unknown function (DUF2488) [Cyanobacterium UCYN-A: NC_013771] (-)strand
UCYN_07150	646530499	K17686	copper/silver-translocating P-type ATPase [Cyanobacterium UCYN-A: NC_013771] (+)strand
UCYN_03030	646530096		L-threonine O-3-phosphate decarboxylase [Cyanobacterium UCYN-A: NC_013771] (-)strand
UCYN_09980	646530772	K04075	tRNA(Ile)-lysidine synthetase [Cyanobacterium UCYN-A: NC_013771] (-)strand
UCYN_06370	646530423	K02034	ABC-type dipeptide/oligopeptide/nickel transport system, permease component [Cyanobacterium UCYN-A: NC_013771] (-)strand	nikB	Membrane transport	ABC transporters
UCYN_06170	646530403	K02587	nitrogenase molybdenum-iron cofactor biosynthesis protein NifE [Cyanobacterium UCYN-A: NC_013771] (+)strand	NifE	Energy metabolism	Nitrogen metabolism
UCYN_02840	646530077	K07056	conserved hypothetical protein TIGR00096 [Cyanobacterium UCYN-A: NC_013771] (+)strand
UCYN_02170	646530012	K06118	UDP-sulfoquinovose synthase [Cyanobacterium UCYN-A: NC_013771] (+)strand	SQD1		Sulfolipid biosynthesis
UCYN_08280	646530609	K02946	SSU ribosomal protein S10P [Cyanobacterium UCYN-A: NC_013771] (+)strand	RP-S10	Genetic Information Processing	Translation
UCYN_07920	646530575	K01868	threonyl-tRNA synthetase /Ser-tRNA(Thr) hydrolase [Cyanobacterium UCYN-A: NC_013771] (-)strand
UCYN_07930	646530576	K01875	seryl-tRNA synthetase [Cyanobacterium UCYN-A: NC_013771] (+)strand
UCYN_04390	646530226		predicted membrane protein [Cyanobacterium UCYN-A: NC_013771] (+)strand
UCYN_10740	646530848		hypothetical protein [Cyanobacterium UCYN-A: NC_013771] (+)strand
UCYN_03580	646530148		ATPase component of various ABC-type transport systems with duplicated ATPase domain [Cyanobacterium UCYN-A: NC_013771] (+)strand
UCYN_02760	646530069	K03106	signal recognition particle subunit FFH/SRP54 (srp54) [Cyanobacterium UCYN-A: NC_013771] (+)strand
UCYN_11120	646530886	K05583	NADH dehydrogenase transmembrane subunit [Cyanobacterium UCYN-A: NC_013771] (+)strand	ndhL	Energy metabolism	Oxidative Phosphorylation
UCYN_02270	646530021	K01776	glutamate racemase [Cyanobacterium UCYN-A: NC_013771] (-)strand	murI	Metabolism of other amino acids	D-Glutamine and D-glutamate metabolism
UCYN_06230	646530409	K13628	Iron-sulfur cluster assembly accessory protein [Cyanobacterium UCYN-A: NC_013771] (+)strand	hesB		Nitrogen metabolism
UCYN_08930	646530673	K00208	Enoyl-(acyl-carrier-protein) reductase (NADH) [Cyanobacterium UCYN-A: NC_013771] (-)strand	fabI	Lipid metabolism	Fatty acid biosynthesis
UCYN_03810	646530169		glycosyltransferase [Cyanobacterium UCYN-A: NC_013771] (+)strand
UCYN_11910	646530964		cAMP-binding protein [Cyanobacterium UCYN-A: NC_013771] (-)strand
UCYN_10400	646530814	K02994	SSU ribosomal protein S8P [Cyanobacterium UCYN-A: NC_013771] (+)strand	RP-S8	Genetic Information Processing	Translation
UCYN_07110	646530495	K02689	photosystem I core protein PsaA [Cyanobacterium UCYN-A:NC_013771]	psaA	Energy metabolism	Photosynthesis
UCYN_06040	646530390	K02643	PetM family of cytochrome b6f complex subunit 7 [Cyanobacterium UCYN-A: NC_013771] (+)strand	PetM	Energy metabolism	Photosynthesis
UCYN_09670	646530743		hypothetical protein [Cyanobacterium UCYN-A: NC_013771] (+)strand
UCYN_03860	646530174	K13799	cytidylate kinase [Cyanobacterium UCYN-A: NC_013771] (+)strand
UCYN_09690	646530745	K02637	cytochrome b6/f complex subunit IV [Cyanobacterium UCYN-A: NC_013771] (+)strand	PetD	Energy metabolism	Photosynthesis
UCYN_07400	646530524	K03070	protein translocase subunit secA [Cyanobacterium UCYN-A: NC_013771] (+)strand
UCYN_10440	646530818	K02876	LSU ribosomal protein L15P [Cyanobacterium UCYN-A: NC_013771] (+)strand	RP-L15	Genetic Information Processing	Translation
UCYN_00710	646529870	K06281	Ni,Fe-hydrogenase I large subunit [Cyanobacterium UCYN-A: NC_013771] (+)strand	hupL		Microbial metabolism in diverse environments
UCYN_00240	646529825	K00134	glyceraldehyde-3-phosphate dehydrogenase [Cyanobacterium UCYN-A: NC_013771] (+)strand	gap	Carbohydrate metabolism	Glycolysis / Gluconeogenesis
UCYN_04820	646530268		peroxiredoxin [Cyanobacterium UCYN-A: NC_013771] (+)strand			Antioxidant
UCYN_02500	646530043	K03073	protein translocase subunit secE/sec61 gamma [Cyanobacterium UCYN-A: NC_013771] (-)strand	secE		Bacterial secretion system/Protein export
UCYN_03100	646530102	K03217	membrane protein insertase, YidC/Oxa1 family, C-terminal domain protein [Cyanobacterium UCYN-A: NC_013771] (-)strand
UCYN_12450	646531016	K03695	ATPase family protein associated with various cellular activities (AAA) [Cyanobacterium UCYN-A: NC_013771] (-)strand
UCYN_10500	646530824	K03040	DNA-directed RNA polymerase subunit alpha [Cyanobacterium UCYN-A: NC_013771] (+)strand	DPO3A1		Nucleotide metabolism/RNA polymerase
UCYN_08680	646530648		Tic22-like family [Cyanobacterium UCYN-A: NC_013771] (+)strand
UCYN_07630	646530546	K02970	SSU ribosomal protein S21P [Cyanobacterium UCYN-A: NC_013771] (-)strand	RP-S21	Genetic Information Processing	Translation
UCYN_08110	646530593	K00748	hypothetical protein [Cyanobacterium UCYN-A: NC_013771] (+)strand
UCYN_06750	646530460	K01772	ferrochelatase [Cyanobacterium UCYN-A: NC_013771] (+)strand	hemH	Metabolism of cofactors and vitamins	Porphyrin and chlorophyll metabolism
UCYN_02400	646530034		putative S-layer protein [Cyanobacterium UCYN-A: NC_013771] (-)strand	OprB	Carbohydrate-selective porin, OprB family	Transporter
UCYN_00970	646529895	K02899	LSU ribosomal protein L27P [Cyanobacterium UCYN-A: NC_013771] (-)strand	RP-L27	Genetic Information Processing	Translation
UCYN_10410	646530815	K02933	LSU ribosomal protein L6P [Cyanobacterium UCYN-A: NC_013771] (+)strand	RP-L6	Genetic Information Processing	Translation
UCYN_03240	646530114	K09001	molecular chaperone [Cyanobacterium UCYN-A: NC_013771] (-)strand
UCYN_10360	646530810	K02961	ribosomal protein S17 [Cyanobacterium UCYN-A: NC_013771] (+)strand	RP-S17	Genetic Information Processing	Translation
UCYN_01390	646529936	K02116	Bacterial ATP synthase I [Cyanobacterium UCYN-A: NC_013771] (-)strand	atp	Energy metabolism	Oxidative Phosphorylation
UCYN_01380	646529935	K02108	ATP synthase F0 subcomplex A subunit [Cyanobacterium UCYN-A: NC_013771] (-)strand	atpB	Energy metabolism	Oxidative Phosphorylation
UCYN_05200	646530306	K04039	light-independent protochlorophyllide reductase, B subunit [Cyanobacterium UCYN-A: NC_013771] (+)strand
UCYN_11800	646530953	K04035	Mg-protoporphyrin IX monomethyl ester (oxidative) cyclase [Cyanobacterium UCYN-A: NC_013771] (+)strand	acsF, chlE	Metabolism of cofactors and vitamins	Porphyrin and chlorophyll metabolism
UCYN_02480	646530041	K02867	LSU ribosomal protein L11P [Cyanobacterium UCYN-A: NC_013771] (-)strand	RP-L11	Genetic Information Processing	Translation
UCYN_10380	646530812	K02895	LSU ribosomal protein L24P [Cyanobacterium UCYN-A: NC_013771] (+)strand	RP-L24	Genetic Information Processing	Translation
UCYN_09200	646530700	K01885	glutamyl-tRNA synthetase /glutamate--tRNA(Gln) ligase [Cyanobacterium UCYN-A: NC_013771] (+)strand	gltX
UCYN_10480	646530822	K02952	SSU ribosomal protein S13P [Cyanobacterium UCYN-A: NC_013771] (+)strand	RP-S13	Genetic Information Processing	Translation
UCYN_12620	646531033		hypothetical protein [Cyanobacterium UCYN-A: NC_013771] (+)strand	COP23
UCYN_02950	646530088	K02693	Photosystem I reaction centre subunit IV / PsaE [Cyanobacterium UCYN-A: NC_013771] (+)strand	PsaE	Energy metabolism	Photosynthesis
UCYN_01360	646529933	K02109	ATP synthase F0 subcomplex B' subunit [Cyanobacterium UCYN-A: NC_013771] (-)strand	atpF	Energy metabolism	Oxidative Phosphorylation
UCYN_10310	646530805	K02965	SSU ribosomal protein S19P [Cyanobacterium UCYN-A: NC_013771] (+)strand	RP-S19	Genetic Information Processing	Translation
UCYN_00790	646529878	K03469	RNase HI [Cyanobacterium UCYN-A: NC_013771] (-)strand	RNaseHI		DNA replication
UCYN_11990	646530972		glucose-6-phosphate dehydrogenase assembly protein OpcA	opcA		Pentose phosphate

## Sheet: Data_UCYNA2
	D12	L1	L2	L3	L4	L5	L6	L7	L8	L9	L10	L11	L12	D1	D2	D3	D4	D5	D6	D7	D8	D9	D10	D11	2D12	L1	L2	2L3	2L4	2L5	2L6	2L7	2L8	2L9	2L10	2L11	2L12				Mean Expression
ucyna2_00630							11.1516			10.6793						10.0217			9.7662						10.4332			11.2291						13.46			10.5894				10.9163
ucyna2_00811							10.5713			9.0659						8.10559			7.87566						9.54909			10.3339						10.7702			7.92112				9.27409
ucyna2_00924							9.96821			8.94259						6.93123			7.10173						10.2693			11.0895						10.1665			7.78594				9.03187
ucyna2_01248							9.84343			8.83282						8.37457			8.3389						9.50582			10.175						9.50235			8.48547				9.1323
ucyna2_00546							9.08673			8.29995						8.88489			8.44397						9.09754			9.25888						9.18843			8.49745				8.84473
ucyna2_01178							8.67573			7.55556						7.48827			7.86874						8.72376			9.17732						7.77767			7.2509				8.06474
ucyna2_00323							8.85255			7.4842						8.76213			8.84189						8.88838			9.24211						8.65781			8.14637				8.60943
ucyna2_00606							8.31225			8.84181						7.1892			6.86359						7.68516			8.14038						9.87372			7.80626				8.08905
ucyna2_00540							8.8997			7.63463						8.89208			8.54375						9.11322			9.05266						8.80982			7.70448				8.58129
ucyna2_00716							8.64799			7.38595						7.23983			7.15769						8.2456			8.17772						8.44374			7.7856				7.88552
ucyna2_00881							8.79996			8.90649						8.29854			7.68802						8.34622			8.86628						9.7553			9.13091				8.72396
ucyna2_00440							9.81136			7.45317						7.17393			7.37152						9.35049			8.86932						7.39366			8.84609				8.28369
ucyna2_00393							8.9205			7.46912						7.94308			7.52754						8.50916			8.6698						8.46879			7.66328				8.14641
ucyna2_00866							8.56882			9.04358						7.93595			7.53581						8.25257			8.61463						10.0059			9.04018				8.62468
ucyna2_00699							8.49368			8.54098						9.22966			9.8927						9.48285			9.09358						8.96549			9.11208				9.10138
ucyna2_00915							7.83211			6.55782						6.44067			7.7049						8.18119			8.75292						6.86112			5.86533				7.27451
ucyna2_00131							7.76346			7.30207						6.55152			6.81684						8.08561			8.45737						7.47674			6.15205				7.32571
ucyna2_01048							8.23643			7.97343						8.44983			8.4074						7.39344			8.20066						8.24944			8.93874				8.23117
ucyna2_00923							7.20984			6.9019						4.50479			3.9068						8.19625			8.53863						6.51831			5.19507				6.37145
ucyna2_01244							8.30047			7.08451						7.45527			6.64964						7.50603			7.78723						8.01051			7.16013				7.49422
ucyna2_01179							7.70402			6.55859						6.63021			7.43648						7.8958			8.20456						6.66125			6.21994				7.16386
ucyna2_00361							7.81768			6.33441						6.88787			6.74273						7.389			7.44373						7.08604			6.391				7.01156
ucyna2_00794							8.14748			7.70088						7.39671			6.87288						7.65938			8.2086						8.39321			7.54865				7.74097
ucyna2_01252							7.76869			7.7756						6.98574			6.46688						7.37124			7.98804						8.54727			7.83237				7.59198
ucyna2_00658							7.82546			7.18821						7.54503			6.8574						7.33705			7.48544						7.80385			7.41853				7.43262
ucyna2_00617							7.71962			7.2166						7.24543			6.90983						7.30927			7.81593						7.5597			7.3642				7.39257
ucyna2_00552							6.91659			7.35264						8.62115			8.66418						7.10969			7.64212						8.16245			7.49926				7.74601
ucyna2_00709							7.27858			7.28047						6.90865			6.52088						6.81147			7.23195						7.73995			7.13041				7.11279
ucyna2_00326							7.36895			6.77106						7.3074			7.60309						7.09734			7.69869						7.40838			7.60324				7.35727
ucyna2_00743							7.12637			7.12117						6.51717			5.92991						6.59267			7.16441						7.88581			6.94202				6.90994
ucyna2_01240							7.31696			8.02667						6.40893			5.96062						6.81174			7.38693						8.90648			7.59303				7.30142
ucyna2_00632							7.10029			6.38551						4.41212			6.10381						7.54791			7.48591						6.57552			5.62916				6.40503
ucyna2_00580							7.47228			7.58841						7.02291			6.6324						7.1992			7.37457						7.94628			7.80731				7.38042
ucyna2_00686							7.19699			6.3952						6.82838			6.78398						6.6164			7.19364						7.4013			6.59041				6.87579
ucyna2_00673							7.42555			7.17369						6.95344			6.53732						7.14819			7.26728						7.92797			7.26719				7.21258
ucyna2_00190							7.33375			7.34645						6.95529			6.50644						7.21553			7.3028						7.71846			7.45451				7.22915
ucyna2_00416							7.04574			7.32467						6.50763			6.46023						6.82762			7.11443						8.25202			7.45277				7.12314
ucyna2_00638							7.13683			7.12675						6.79991			6.61505						7.02102			7.13928						7.33805			7.47663				7.08169
ucyna2_00157							7.28759			7.30185						6.77804			6.15864						7.02362			7.24168						7.7229			7.16051				7.08435
ucyna2_01159							7.18671			5.98151						6.84894			6.44542						7.15736			7.12671						6.64798			6.28652				6.71014
ucyna2_01144							7.1875			6.41689						6.509			5.57255						6.78895			7.42931						6.9065			6.64466				6.68192
ucyna2_01068							6.99194			7.14153						7.41416			6.95975						6.92432			7.00836						7.34695			7.36806				7.14438
ucyna2_01128							6.99944			6.01627						6.51083			5.88376						6.94842			6.83282						6.35001			5.87564				6.42715
ucyna2_00544							6.9588			6.89313						7.29264			6.76097						6.78941			7.20827						7.54157			7.23134				7.08451
ucyna2_01234							7.18131			7.33059						6.89058			6.40978						7.05775			7.16765						7.33531			7.44625				7.1024
ucyna2_00847							7.19384			6.27403						6.51454			5.75622						6.64182			7.20753						6.89806			6.34415				6.60377
ucyna2_00516							6.98725			6.35317						7.53212			7.40744						6.93456			7.09268						6.25587			7.09871				6.95772
ucyna2_00541							6.6232			6.36991						8.42665			8.24791						6.87176			7.13666						6.76564			7.60635				7.25601
ucyna2_00640							7.06823			7.24615						6.68198			6.13155						6.89191			6.98516						7.47212			7.4747				6.99398
ucyna2_00473							7.47245			7.19146						6.65796			6.0269						6.95161			7.37513						7.58299			7.36028				7.07735
ucyna2_00517							6.73075			4.73797						3.60406			3.94833						6.43452			7.21487						4.99506			3.97205				5.2047
ucyna2_00561							6.9771			6.8903						7.40057			7.11049						6.69682			7.10718						7.34551			7.06019				7.07352
ucyna2_00926							6.83084			6.69479						5.57312			5.32227						7.66635			6.88759						6.91384			6.3841				6.53411
ucyna2_00535							6.62077			5.65439						7.89854			8.03201						6.55311			7.04293						5.85225			7.0295				6.83544
ucyna2_00875							6.98295			6.64388						6.62123			6.13673						6.57893			7.08056						7.96113			6.75065				6.84451
ucyna2_00692							6.91821			5.99764						6.54541			6.24997						7.0129			7.1319						6.18259			6.09692				6.51694
ucyna2_01087							7.12773			7.1334						7.0125			6.32785						7.08207			7.18022						7.43243			7.47762				7.09673
ucyna2_00902							6.96849			7.19312						6.5496			6.30981						7.39657			6.95415						7.69235			7.43018				7.06178
ucyna2_00722							7.00108			7.16521						8.65729			8.48352						6.96755			7.35642						7.57193			7.87388				7.63461
ucyna2_01042							6.41529			5.22						6.60209			6.61383						6.34606			6.50337						5.94183			5.62283				6.15816
ucyna2_00592							6.24016			6.09813						7.40642			7.9383						6.57376			6.7122						6.53094			6.70417				6.77551
ucyna2_00442							6.93318			6.75232						6.74532			6.03707						6.60591			6.92145						6.78796			6.98954				6.7216
ucyna2_00860							6.98426			7.54145						6.38309			5.83944						6.91949			6.94526						7.66417			7.59273				6.98374
ucyna2_00107							6.76961			6.18835						6.23869			5.73497						6.51305			6.70272						6.39468			6.46107				6.37539
ucyna2_00904							6.7914			6.39347						6.61067			5.89948						6.74835			6.76759						6.89179			6.64948				6.59403
ucyna2_00555							6.93962			6.46551						7.18715			6.57053						7.26951			7.24934						6.7467			6.60509				6.87918
ucyna2_00091							7.01125			5.91632						6.56275			6.0108						6.71738			6.98087						6.45074			6.30104				6.4939
ucyna2_01043							6.46552			5.83833						6.96908			6.79659						6.38449			6.3979						6.31517			6.64058				6.47596
ucyna2_00720							6.71759			6.91536						7.52942			7.30928						6.47333			6.73384						7.55082			7.15262				7.04778
ucyna2_00148							6.90551			6.73712						6.43401			5.74575						6.92227			6.9581						7.11331			6.92782				6.71799
ucyna2_00245							6.18477			5.99129						5.26357			5.45576						5.9508			5.97251						6.42721			5.28952				5.81693
ucyna2_00380							6.68363			5.92118						6.2668			5.34438						6.01697			6.069						6.10752			6.05103				6.05756
ucyna2_01000							6.76852			6.8124						6.28129			5.80391						6.53277			6.76007						7.24438			6.84141				6.63059
ucyna2_00208							6.81775			6.33014						6.5272			5.54945						6.37875			6.86848						7.2263			6.47321				6.52141
ucyna2_00610							6.73203			6.2892						6.28024			6.1374						6.63537			6.75466						6.90097			6.29737				6.50341
ucyna2_00853							7.17795			7.54894						6.299			5.67139						6.73288			7.13069						7.54987			7.60614				6.96461
ucyna2_00721							6.38266			6.50004						8.28726			7.88054						6.45341			6.85935						6.65728			6.9995				7.00251
ucyna2_00320							6.32996			6.5133						6.27208			5.94981						6.43707			6.32312						6.69593			6.46431				6.3732
ucyna2_00700							6.70763			6.24525						8.23416			9.04433						8.26469			7.78324						6.47131			6.67599				7.42833
ucyna2_00810							6.14758			5.1727						4.51252			4.65827						5.55529			6.08542						5.57236			5.03988				5.343
ucyna2_00325							6.56155			7.28188						6.56159			6.34054						6.52662			6.81805						7.69326			7.27685				6.88254
ucyna2_01150							6.23752			6.65173						7.13109			7.34767						6.46309			6.47913						6.76004			7.23592				6.78827
ucyna2_00005							6.89151			6.65091						6.13528			5.31706						5.98311			6.96356						7.62343			6.73597				6.5376
ucyna2_01156							6.63195			6.42459						6.08669			5.36154						6.3788			6.48296						6.42087			6.26442				6.25648
ucyna2_00882							6.60742			6.48567						6.21029			5.63685						6.34692			6.72879						7.01287			6.55152				6.44754
ucyna2_00925							6.45753			6.46477						5.94282			5.19745						7.36079			6.63217						6.6511			6.48256				6.39865
ucyna2_01246							7.09555			6.01755						6.26182			5.40599						6.73057			6.89358						6.40196			6.3612				6.39603
ucyna2_01107							6.46132			6.43974						6.17509			6.84653						7.03634			6.71913						6.32803			5.97249				6.49733
ucyna2_00691							6.57407			6.01077						5.75172			5.89565						6.06929			6.3613						6.45153			6.0176				6.14149
ucyna2_00270							6.33008			6.6801						5.86384			5.29134						6.29728			6.34472						7.24753			6.66587				6.34009
ucyna2_00988							6.52585			6.51319						5.88892			5.82988						6.80519			6.62627						6.45816			6.54913				6.39957
ucyna2_00353							6.53336			6.10731						5.86421			5.5093						6.21277			6.55405						6.78346			6.33471				6.23739
ucyna2_00487							6.43221			6.23515						5.41594			5.67282						6.91238			7.10372						6.58534			6.24934				6.32586
ucyna2_00941							6.66816			6.68091						6.80958			6.32545						6.66522			6.61663						7.00032			7.04283				6.72614
ucyna2_00867							6.75131			6.68316						6.21229			5.48407						6.60367			6.68095						7.13205			6.7027				6.53128
ucyna2_01256							6.61971			5.98608						6.45255			5.32207						6.55061			6.63427						6.66441			6.27868				6.31355
ucyna2_00943							6.4961			6.27961						6.06429			5.57878						6.39729			6.54334						6.47654			6.23216				6.25851
ucyna2_01024							6.29325			7.19237						5.54366			5.18916						6.22921			6.1894						7.65355			6.8809				6.39644
ucyna2_00946							6.97802			6.77271						6.34183			5.60652						6.91856			6.84436						7.10366			7.16674				6.71655
ucyna2_01226							6.43237			6.28151						6.17319			5.75182						6.7192			6.47416						6.70857			6.44031				6.37264
ucyna2_01272							6.41453			5.94264						6.16681			5.63212						6.32673			6.41715						6.17821			6.19578				6.15925
ucyna2_00905							6.57824			6.53002						5.96266			5.46085						6.42652			6.58438						6.95768			6.56797				6.38354
ucyna2_00916							6.42542			6.14602						6.1437			5.87961						6.60015			6.44082						6.36179			6.18778				6.27316
ucyna2_01214							6.35022			5.77624						5.16203			5.31976						6.34308			6.61791						5.90113			5.52363				5.87425
ucyna2_00340							6.41019			6.75348						5.8459			5.42325						6.21838			6.39569						6.90925			6.43228				6.29855
ucyna2_00242							6.58237			5.35282						6.53815			5.50247						6.53162			6.41271						5.43534			5.43038				5.97323
ucyna2_00930							6.72065			7.62592						6.04905			5.47979						6.46258			6.75218						7.82425			7.49706				6.80144
ucyna2_00536							5.87478			5.23491						7.49536			7.35027						6.03337			6.40451						5.81154			6.28102				6.31072
ucyna2_00139							6.27678			6.67239						5.89614			5.45631						6.14253			6.28674						7.16719			6.66094				6.31988
ucyna2_01004							6.41216			6.45886						5.98776			5.43296						5.9468			6.28565						7.26529			6.47122				6.28259
ucyna2_00061							6.31031			6.47507						5.79097			5.4315						6.54383			6.46486						6.84831			6.47792				6.29285
ucyna2_00826							6.54231			6.35741						6.61176			6.38087						6.50138			6.85518						6.50458			6.82832				6.57273
ucyna2_01206							6.32738			6.38602						6.15444			5.99492						6.41278			6.33436						6.7229			6.78877				6.3902
ucyna2_00982							6.41815			6.04668						5.88085			5.32917						5.9316			6.37524						6.22504			6.15102				6.04472
ucyna2_01247							6.44188			6.47746						5.88563			5.42688						6.48924			6.6052						7.53287			6.4597				6.41486
ucyna2_00130							6.25955			6.39349						5.34299			5.16187						6.26666			6.40209						6.53048			6.31508				6.08403
ucyna2_00451							6.3344			5.47164						5.83064			5.33847						6.37748			6.47051						6.00809			5.44429				5.90944
ucyna2_00007							6.48862			6.50521						5.9061			5.36218						6.36126			6.44747						6.743			6.55963				6.29668
ucyna2_00243							6.56658			6.13479						5.92388			5.20318						6.27071			6.45164						6.67214			6.36949				6.19905
ucyna2_00559							6.33531			6.4322						7.4751			7.14301						6.52685			6.76046						6.64047			6.83031				6.76796
ucyna2_00834							6.34756			5.53592						5.63501			5.19404						6.27448			6.38978						6.29342			5.72475				5.92437
ucyna2_00628							6.50368			6.0148						5.29214			5.32635						6.34594			6.59645						6.13889			5.64006				5.98229
ucyna2_00983							6.41117			6.7508						6.07867			5.71884						6.29606			6.54423						7.2824			6.80538				6.48594
ucyna2_00821							6.28562			5.87031						6.16241			6.28325						6.12711			6.22601						6.32684			6.18067				6.18278
ucyna2_00055							6.34208			6.03685						5.77796			5.27539						6.30223			6.36825						6.3739			5.89914				6.04697
ucyna2_00545							5.94415			6.11085						7.35568			7.46784						5.98558			6.30705						6.33577			6.70584				6.5266
ucyna2_00307							6.05542			6.73224						5.55714			5.16857						6.21926			6.44471						7.02684			6.70029				6.23806
ucyna2_00912							6.17994			6.19373						5.56737			5.47199						6.22563			6.49497						6.49697			6.1273				6.09474
ucyna2_00840							6.1322			6.0793						5.50298			5.00184						5.57354			6.10414						7.12002			6.33429				5.98104
ucyna2_00304							6.50457			5.71105						5.98516			5.48559						6.23312			6.55153						5.68049			5.74277				5.98678
ucyna2_00058							6.52668			6.05234						5.89191			5.42845						6.22055			6.4746						6.53007			6.02265				6.14341
ucyna2_00662							6.32451			5.66512						5.53427			5.22385						5.88489			6.16677						5.94775			5.58987				5.79213
ucyna2_00601							6.47334			5.84572						6.20604			5.86965						6.02616			6.41415						6.01186			6.18735				6.12928
ucyna2_01049							5.71179			5.26649						6.79473			6.68218						5.46113			6.03296						5.27716			6.02901				5.90693
ucyna2_00845							6.14893			5.32166						5.7904			5.20418						5.75577			6.09895						6.08641			5.67609				5.7603
ucyna2_00229							6.5939			6.44122						5.56267			4.91193						7.1984			6.73778						6.05408			6.65408				6.26926
ucyna2_01040							6.40915			6.15394						5.93436			5.31249						6.06514			6.06514						6.35044			6.21358				6.06303
ucyna2_00725							6.31863			6.06372						6.06602			5.40546						6.48814			6.44461						6.60837			6.49305				6.236
ucyna2_00901							6.34462			5.57129						6.27459			7.38281						7.75751			6.73936						5.0121			5.84242				6.36559
ucyna2_00169							6.34245			6.53236						5.79011			5.43079						6.09414			6.26711						7.24504			6.65401				6.2945
ucyna2_01001							6.18337			5.83643						6.07605			6.60092						7.21843			6.26986						6.19357			5.74476				6.26542
ucyna2_00089							6.0033			5.65659						5.78016			5.76144						6.01056			6.10448						6.00188			5.57865				5.86213
ucyna2_00472							6.16741			5.28216						5.71635			5.25438						5.74394			6.34301						6.16731			5.41281				5.76092
ucyna2_00909							6.24037			5.83381						5.31839			4.65042						5.91583			6.11688						6.15222			5.83713				5.75813
ucyna2_00102							6.44641			6.2736						5.67936			5.3397						6.53472			6.46257						6.5789			5.94232				6.1572
ucyna2_00631							6.11814			4.85197						4.50533			5.00099						6.74145			6.48996						5.17316			4.54826				5.42866
ucyna2_00659							6.28554			6.25534						5.67367			4.74618						5.69495			5.67491						6.03746			6.52438				5.86155
ucyna2_00616							6.16464			5.52082						5.79295			5.41507						5.95286			6.09479						6.03352			5.49309				5.80847
ucyna2_00168							6.1802			6.37844						5.78483			5.35991						6.10625			6.29504						6.47501			6.61694				6.14958
ucyna2_00096							6.26511			6.73239						5.84833			5.14475						6.13961			6.26955						7.05913			6.7748				6.27921
ucyna2_00163							6.24078			6.49455						5.60864			5.05498						6.19116			6.39361						6.7809			6.58001				6.16808
ucyna2_01249							6.10633			6.21916						5.25338			4.81833						6.02343			6.26493						6.12399			6.22515				5.87934
ucyna2_00085							6.19399			5.87694						6.0149			5.22148						6.04953			6.23601						6.71997			5.98074				6.0367
ucyna2_00922							5.45251			5.17655						3.73431			3.35913						6.53157			6.3284						5.2245			3.94767				4.96933
ucyna2_00781							6.36706			5.99121						5.66492			5.26325						5.88695			6.29251						6.32135			5.93391				5.96514
ucyna2_00783							6.33098			6.53359						5.84304			5.09537						5.92802			6.39961						7.77981			6.7976				6.3385
ucyna2_00766							6.64272			7.00237						5.87937			5.27066						6.13011			6.67952						7.36246			7.25236				6.52745
ucyna2_01191							6.26832			6.70874						5.87163			5.32471						5.93685			6.39917						6.72072			6.73967				6.24623
ucyna2_00839							6.40649			6.1022						6.24286			5.6006						6.26877			6.31045						6.22653			6.25785				6.17697
ucyna2_00608							6.14589			6.28392						5.68898			5.28135						6.03724			6.1984						6.82672			6.26025				6.09034
ucyna2_00557							5.8522			5.93443						6.67548			6.53753						5.96332			5.9957						5.95214			6.51959				6.1788
ucyna2_00629							5.20933			4.6199						3.77608			5.3923						6.23992			6.05675						4.67476			3.8627				4.97897
ucyna2_00009							6.11605			5.71016						5.64383			5.25717						5.73157			6.03398						6.29763			6.02949				5.85249
ucyna2_00741							6.51597			6.63244						5.65991			5.04534						6.23468			6.53525						7.01198			6.61312				6.28109
ucyna2_01111							5.41593			5.32893						5.54329			6.49679						6.26661			6.06283						5.68589			4.90047				5.71259
ucyna2_00045							5.88778			5.57273						5.2901			5.11006						5.74264			6.04761						5.70469			5.51752				5.60914
ucyna2_00173							6.08099			6.05453						6.13497			5.92223						6.0154			6.11225						6.36647			6.18082				6.10846
ucyna2_00002							6.23238			6.55282						5.5648			5.04045						6.06307			6.25345						6.91994			6.46547				6.13655
ucyna2_00751							6.07147			5.84623						5.98608			5.27199						6.0481			6.05341						6.06175			5.75438				5.88668
ucyna2_00747							6.22361			6.82392						6.03472			5.44948						6.05331			6.24791						7.6978			6.99196				6.44034
ucyna2_01273							6.13752			6.06531						5.71405			5.24285						6.01608			6.12756						6.22857			6.23242				5.97054
ucyna2_00986							6.32618			6.26958						5.53702			5.08448						5.96582			6.04455						6.44079			6.39297				6.00767
ucyna2_00578							5.99878			6.06487						5.44584			4.89497						5.83245			6.11901						6.64791			6.01525				5.87738
ucyna2_00600							6.17811			6.49073						5.97896			5.55406						6.2304			6.3656						6.71044			6.64463				6.26912
ucyna2_01104							5.76957			5.88715						5.352			5.05817						5.79874			5.73956						6.06682			5.70616				5.67227
ucyna2_00166							6.32878			6.39312						5.63871			5.0232						6.04019			6.20057						6.6863			6.59798				6.11361
ucyna2_00106							6.38283			6.38154						5.77194			5.21269						6.0514			6.26527						6.51736			6.45862				6.13021
ucyna2_01170							6.00792			6.28238						5.60159			5.07945						5.83431			5.84064						6.40583			6.45577				5.93848
ucyna2_00556							5.99186			5.78756						6.85789			6.43274						6.16395			6.36098						6.29828			6.22167				6.26437
ucyna2_00197							6.11882			6.7208						5.51374			4.96915						6.00685			6.23049						7.08891			6.79719				6.18074
ucyna2_00269							6.24557			6.57426						6.30977			5.89787						5.86106			6.29518						6.67881			6.89667				6.3449
ucyna2_00970							6.03879			5.93899						5.48443			4.88852						5.88901			6.13547						6.33006			6.14418				5.85618
ucyna2_01002							7.14166			7.4778						5.71016			5.45915						6.82625			6.86004						6.73039			6.86935				6.63435
ucyna2_00111							6.20341			6.33419						6.03943			5.41555						5.91179			6.02948						6.6125			6.88286				6.17865
ucyna2_00537							6.00109			5.50729						6.78955			6.54878						5.92666			6.27477						5.88824			6.12822				6.13307
ucyna2_00357							5.98396			5.52534						5.51463			4.99174						5.76165			5.98472						6.14541			5.74559				5.70663
ucyna2_01123							5.87512			5.55693						5.49956			4.95432						6.0488			6.00322						6.02857			5.64864				5.70189
ucyna2_00202							5.93119			5.6285						5.41971			5.05992						5.69108			6.06953						6.02348			5.7977				5.70264
ucyna2_00274							6.07189			6.31362						5.48415			4.89571						5.85163			6.12694						6.6994			6.45692				5.98753
ucyna2_00313							6.00795			6.34285						5.87867			5.16003						5.65561			6.22692						6.71687			6.40293				6.04898
ucyna2_00539							6.11058			5.90741						6.8855			6.58343						6.37614			6.47782						6.10259			6.28654				6.34125
ucyna2_00438							5.89973			5.72101						5.67075			5.11367						5.61575			5.88862						5.99826			6.07735				5.74814
ucyna2_00769							6.05245			5.82217						6.31345			9.32436						7.31094			6.04144						6.05572			6.3829				6.66293
ucyna2_00063							6.22948			6.51848						5.38446			4.82165						5.96036			6.04895						6.79701			6.71486				6.05941
ucyna2_01276							6.4139			6.71832						5.64058			4.93191						6.35743			6.4452						6.54476			6.64096				6.21163
ucyna2_00582							6.02548			6.029						5.58361			5.22615						5.63887			6.10482						6.40195			6.34335				5.91915
ucyna2_00028							6.11141			5.93507						5.82788			5.51247						5.68181			5.95145						6.13324			6.03973				5.89913
ucyna2_00833							5.73019			6.17295						5.32747			4.90135						5.67468			5.88201						6.26569			5.9003				5.73183
ucyna2_00322							5.77495			6.30476						5.8019			5.85474						5.71305			5.65531						6.32182			6.25166				5.95978
ucyna2_00138							6.20601			6.10503						5.52815			4.94347						5.99614			6.08243						5.98451			6.45898				5.91309
ucyna2_00039							5.91466			4.96948						6.30689			6.25294						5.85584			5.80663						5.5183			5.5704				5.77439
ucyna2_00752							5.94452			6.00819						5.5448			5.01829						5.71701			5.92612						6.08502			6.08926				5.79165
ucyna2_00730							5.9697			6.02268						6.27518			6.40407						5.65989			5.88859						5.89894			5.90049				6.00244
ucyna2_00030							6.06487			5.94876						5.44273			4.86409						5.99115			5.97565						6.1415			5.95697				5.79821
ucyna2_00110							5.73536			5.34495						5.52698			5.19049						5.50796			5.87386						6.12806			5.46718				5.59685
ucyna2_01005							6.0486			6.29621						5.50805			5.11148						6.05949			6.16624						6.54076			6.3729				6.01296
ucyna2_00182							5.81697			5.19258						6.13519			5.2503						5.86099			5.77443						6.07924			5.36267				5.68405
ucyna2_00213							6.12033			6.4474						5.52956			4.91953						6.04752			6.2073						6.38317			6.49965				6.01931
ucyna2_00666							5.72997			5.59438						5.59987			5.09626						5.57079			5.79642						5.93453			5.77587				5.63726
ucyna2_00739							5.95861			5.97164						5.49043			5.40712						5.75866			5.83666						6.06361			5.96373				5.80631
ucyna2_00573							5.90271			5.87368						5.45984			4.83776						5.7829			5.9361						6.39863			5.822				5.7517
ucyna2_01080							6.05551			6.05602						5.76935			5.35872						6.13968			6.16349						6.60359			6.31043				6.0571
ucyna2_01076							5.62274			4.91577						5.28247			4.77249						5.35015			5.81699						4.81619			4.92584				5.18783
ucyna2_00940							6.10882			5.44972						5.49276			5.05458						6.23328			5.87713						5.49889			5.41578				5.64137
ucyna2_01275							6.08608			6.37797						5.39533			5.12167						5.96556			5.97547						6.6489			6.53668				6.01346
ucyna2_00921							5.95786			6.61694						5.43542			4.89663						6.0975			5.9557						6.8678			6.62958				6.05718
ucyna2_00513							6.25448			6.7399						5.522			4.6239						6.16876			6.27141						7.18025			6.73568				6.18705
ucyna2_00192							6.00375			5.83456						5.39346			4.90942						5.69704			5.99358						5.91837			6.03567				5.72323
ucyna2_00027							5.65541			5.1046						5.3944			4.98971						5.6319			5.97557						5.9045			4.71276				5.42111
ucyna2_00223							5.90238			5.99382						5.52262			4.92911						5.83349			6.07308						6.18068			6.16761				5.82535
ucyna2_00994							5.70592			5.84288						5.36505			4.96183						5.89647			5.78918						6.09684			5.70547				5.67045
ucyna2_00590							6.04675			5.92169						5.45163			4.75341						6.033			6.10714						6.12268			6.1781				5.8268
ucyna2_01058							6.08197			5.90356						5.65408			4.94094						5.78987			6.20811						6.0096			5.87712				5.80816
ucyna2_00084							6.10023			6.36809						5.58984			4.88119						6.06389			6.1551						6.55804			6.53009				6.03081
ucyna2_00562							5.79506			5.59757						6.86648			6.61005						6.22175			6.33241						5.56044			6.06125				6.13063
ucyna2_00093							5.77564			5.70783						5.5054			4.99216						5.99846			5.70013						5.72414			5.5739				5.62221
ucyna2_00492							6.15281			6.98029						6.1903			5.92163						6.0766			6.20701						5.87599			6.6102				6.25185
ucyna2_00626							5.75306			4.75786						3.73303			4.88889						6.45394			6.5148						4.62438			4.34944				5.13442
ucyna2_00165							6.07443			6.35965						5.53364			4.90783						5.98823			6.04412						6.48837			6.78375				6.0225
ucyna2_00886							6.09397			5.94418						5.40402			4.78573						5.63775			6.06447						6.04505			5.83899				5.72677
ucyna2_00294							6.00229			5.91999						5.50379			4.98146						5.7423			5.91629						6.06836			6.32176				5.80703
ucyna2_01186							5.51906			4.71637						5.30787			5.10313						5.38923			5.43544						4.68834			4.72811				5.11094
ucyna2_01083							5.91083			5.7048						5.11597			4.7021						5.77384			5.95545						6.03018			5.60267				5.59948
ucyna2_00105							5.72544			5.69362						5.42024			5.05311						5.25753			5.95467						6.02185			6.04594				5.64655
ucyna2_00354							5.92398			6.19559						5.66981			5.10849						5.9984			5.9304						6.2331			6.2102				5.90875
ucyna2_01099							6.15633			5.40687						5.27123			4.70933						5.3596			5.51064						5.84771			6.24808				5.56372
ucyna2_00598							5.71291			5.42003						5.74088			5.22343						5.43232			5.59079						6.02781			5.85381				5.62525
ucyna2_00482							5.94672			6.05553						5.27101			4.68283						5.80101			6.00796						6.22451			6.14394				5.76669
ucyna2_01015							5.86777			5.60724						5.22388			4.58646						5.73943			5.84031						5.87214			5.60991				5.54339
ucyna2_00008							5.78612			5.60171						5.41667			4.84991						5.61993			5.73448						5.95371			5.52565				5.56102
ucyna2_01006							5.83811			4.82525						5.18059			4.75853						5.80879			5.79088						4.90824			5.05915				5.27119
ucyna2_00374							6.08084			5.80363						5.46851			4.70843						5.75224			5.97926						6.04205			5.92903				5.7205
ucyna2_01026							6.09421			6.24477						5.35354			4.59504						5.76296			6.01819						6.81616			6.48788				5.92159
ucyna2_01211							5.8171			5.8405						6.23849			6.09308						5.62918			5.98633						5.90664			6.189				5.96254
ucyna2_00622							6.04665			5.90843						5.48468			4.78779						5.64191			5.99077						6.36967			6.02795				5.78223
ucyna2_00742							5.80964			5.94379						5.12175			4.76783						5.54427			5.82354						6.11426			6.01867				5.64297
ucyna2_01135							5.86199			5.88793						5.26396			4.65327						5.86472			5.83612						5.80333			6.07336				5.65558
ucyna2_00824							6.12272			5.36038						5.21394			4.72996						5.25732			5.86599						6.21814			5.11874				5.4859
ucyna2_00542							6.08013			5.77003						6.13738			5.63484						5.75118			6.00152						5.57702			6.49593				5.931
ucyna2_00504							5.79533			5.35524						5.34263			4.70218						5.61112			5.85424						5.60416			5.18652				5.43143
ucyna2_00964							5.97777			5.91861						5.19565			4.59095						5.89821			6.01993						6.05207			5.63768				5.66136
ucyna2_00813							5.66336			5.18857						5.36863			4.81563						5.60511			5.6946						5.74789			5.32681				5.42632
ucyna2_01288							5.87077			6.10565						5.24189			4.65046						5.24791			5.6592						6.42371			6.001				5.65007
ucyna2_00671							5.62755			5.78772						5.64443			5.14028						5.66395			5.9065						5.77893			5.78588				5.6669
ucyna2_00607							5.97651			6.03301						5.52683			5.20492						5.7204			5.7204						6.33656			6.04876				5.82093
ucyna2_00551							5.36954			5.02439						6.67549			6.75086						5.47034			5.75412						4.99057			5.38038				5.67696
ucyna2_00927							5.18884			5.04107						3.17393			3.64688						7.25591			6.09566						4.63584			3.69755				4.84196
ucyna2_00225							5.84664			4.87468						5.16101			4.77865						5.50476			5.81745						5.43253			5.1962				5.32649
ucyna2_00984							5.87154			6.16344						6.26763			7.32399						5.87511			5.87283						6.33479			6.25744				6.24585
ucyna2_00861							5.6437			5.79387						5.07494			4.62075						5.39515			5.31831						5.96347			5.51417				5.41554
ucyna2_00758							6.23539			6.33198						5.12639			4.2044						5.87519			6.18733						6.83966			6.30906				5.88868
ucyna2_00188							6.03583			5.78327						5.41725			4.83221						5.82237			5.95089						6.15846			5.95544				5.74446
ucyna2_01054							6.05912			5.7801						5.42777			4.98099						5.80891			5.88977						5.89178			6.16971				5.75102
ucyna2_00497							5.87359			5.96671						5.12876			4.66427						5.83392			5.83392						6.10867			6.05602				5.68323
ucyna2_01176							5.60585			5.70513						4.9794			4.60783						5.22934			5.66334						6.42736			5.91372				5.51649
ucyna2_01235							5.74796			5.94211						5.55517			4.99821						5.60318			5.89925						6.07973			6.18224				5.75098
ucyna2_00029							5.61559			5.69544						5.4284			5.16821						5.52791			5.63926						5.59391			5.82054				5.56116
ucyna2_01050							5.55355			5.64127						5.06806			4.47878						5.33567			5.65435						6.08188			5.59715				5.42634
ucyna2_00724							5.33678			5.1571						6.34072			6.21732						5.55275			5.9748						5.09233			5.22223				5.61175
ucyna2_00033							5.65638			5.87114						5.0354			4.3924						5.421			5.67035						6.5114			6.00479				5.57036
ucyna2_00508							5.80988			5.37675						5.19464			4.53365						5.47272			5.74161						5.65759			5.54258				5.41618
ucyna2_00318							5.77789			5.3045						5.26382			4.80322						5.42298			5.75198						6.10276			5.69537				5.51531
ucyna2_00585							5.76007			5.73793						5.16411			4.54046						5.39558			5.65998						6.20309			5.74458				5.52573
ucyna2_01074							5.58103			5.92235						5.49671			4.868						5.71459			5.67331						6.23635			6.17764				5.70875
ucyna2_00932							5.97297			5.94876						5.30582			4.78621						5.80521			6.13606						6.24066			6.22885				5.80307
ucyna2_01177							6.07949			6.08366						5.29642			4.68741						6.01457			5.96495						6.23238			6.07168				5.80382
ucyna2_00399							5.76568			6.03636						5.10975			4.52226						5.57262			5.86134						6.1389			6.0843				5.6364
ucyna2_01187							5.96263			5.90338						5.37411			4.64738						5.91625			5.99713						5.78234			5.94719				5.6913
ucyna2_00239							5.906			5.87746						5.30345			4.78865						5.62864			5.99598						6.02557			6.09951				5.70316
ucyna2_00143							5.78338			5.76466						5.1756			4.61755						5.52724			5.68506						6.01769			5.79997				5.54639
ucyna2_00283							5.55874			5.52682						5.41297			4.5517						5.22741			5.46887						5.73807			5.72775				5.40154
ucyna2_00427							5.85426			5.64708						6.18926			5.32217						5.89021			5.67468						5.99484			6.55385				5.89079
ucyna2_00397							5.98193			6.07187						5.3485			4.62294						5.93162			5.94077						6.45692			6.0594				5.80175
ucyna2_00966							5.79564			5.16579						5.08585			4.52993						5.54458			5.84665						5.14898			5.34427				5.30771
ucyna2_00950							5.87145			5.99701						5.21116			4.75592						5.44778			5.69127						5.85367			6.0477				5.6095
ucyna2_00339							5.47642			5.72552						5.61397			5.41136						5.4805			5.69999						6.05192			5.90197				5.67021
ucyna2_00222							5.95141			5.25842						5.54135			5.02521						5.88638			5.68151						5.42731			5.41431				5.52324
ucyna2_00203							5.81146			5.61803						5.10321			4.56626						5.73233			5.73291						5.82309			5.83692				5.52802
ucyna2_01162							5.86197			5.76698						5.41908			4.82385						5.6092			5.74819						5.83356			6.1614				5.65303
ucyna2_00172							5.78123			5.56193						5.68387			5.52942						5.71263			5.52158						5.84526			5.84653				5.68531
ucyna2_00961							5.72673			6.68698						5.3198			5.01912						5.73657			5.81556						6.34549			6.49933				5.8937
ucyna2_00911							5.47995			4.64039						4.22556			4.23471						7.12173			5.6272						5.34627			3.96449				5.08004
ucyna2_00723							5.58456			5.28457						7.21542			6.68653						5.77605			5.87753						5.36403			5.80642				5.94939
ucyna2_00327							5.88736			5.19493						5.03192			4.33143						5.74416			5.61864						5.39177			5.45666				5.33211
ucyna2_00075							5.73499			5.41107						4.98633			4.4041						5.54467			5.73412						5.44923			5.58172				5.35578
ucyna2_00152							5.73343			5.38868						4.99239			4.30716						5.59383			5.51752						5.92371			5.4062				5.35787
ucyna2_01233							5.68611			5.73087						5.41278			4.64128						5.80343			5.83435						5.92292			6.06207				5.63673
ucyna2_00775							5.74721			5.52095						4.8548			4.08212						5.47587			5.6567						5.6176			5.56296				5.31477
ucyna2_00760							5.74582			6.72291						5.20938			4.68157						5.54549			5.87404						6.72228			6.74767				5.90614
ucyna2_00324							6.00363			5.00882						6.44074			5.96361						6.27276			6.32479						5.28278			5.96655				5.90796
ucyna2_00300							5.69369			6.36355						5.2106			4.54008						5.65742			5.75609						6.62154			6.59093				5.80424
ucyna2_01254							5.88316			5.59535						5.06381			4.40185						6.17348			5.89267						5.56981			5.88604				5.55827
ucyna2_00273							5.69254			5.67188						5.23469			4.79987						5.59877			5.72667						5.92219			5.56956				5.52702
ucyna2_00074							5.42579			5.43547						5.22926			4.9014						5.45002			5.56377						5.7742			5.59711				5.42213
ucyna2_00297							5.68644			5.58038						5.12875			4.52104						5.46221			5.69381						5.8633			5.65649				5.44905
ucyna2_00625							5.68164			6.27222						4.90226			4.30543						5.52239			5.71955						6.33883			6.38603				5.64104
ucyna2_00373							5.62632			5.43704						5.04603			4.53165						5.34284			5.62379						5.71255			5.48535				5.3507
ucyna2_00759							5.66247			5.39774						4.63453			4.85651						6.16509			5.7427						5.49539			5.35306				5.41344
ucyna2_00791							5.72401			5.07754						5.33833			4.75017						5.51444			5.57126						5.53381			5.21402				5.34045
ucyna2_00097							5.63732			5.71986						5.19894			4.95994						5.57999			5.91005						5.78915			5.79984				5.57438
ucyna2_00014							5.70708			5.72267						5.07414			4.55859						5.60877			5.68178						5.98261			5.76383				5.51243
ucyna2_01215							5.73103			5.66595						5.19896			4.67381						5.62841			5.5373						5.63968			5.52381				5.44987
ucyna2_01294							5.20171			5.32044						2.82974			3.21015						6.65703			6.05723						5.13128			4.3245				4.84151
ucyna2_00293							5.85488			6.05501						5.25666			4.47033						5.79951			5.75301						5.87703			6.16077				5.6534
ucyna2_00070							5.78297			6.28692						4.97428			4.29298						5.51565			5.88661						6.59724			6.3747				5.71392
ucyna2_00690							5.76121			5.55755						5.78196			5.25943						5.31048			5.81186						5.70708			5.67731				5.60836
ucyna2_00503							5.3031			5.7487						5.61478			4.99695						5.44104			5.15386						5.86449			7.22717				5.66876
ucyna2_01069							5.43565			5.79448						5.34074			4.76598						5.4636			5.34973						6.14903			5.73393				5.50414
ucyna2_01032							5.71986			5.66235						5.11375			4.96879						5.64275			5.73874						5.37486			5.6649				5.48575
ucyna2_00734							6.13501			3.67916						4.49667			3.91244						4.80196			4.72303						4.80748			3.85038				4.55077
ucyna2_01062							5.61039			5.48525						4.98254			4.54786						5.59263			5.61401						5.94727			5.47793				5.40723
ucyna2_00496							5.79877			5.75431						5.25519			4.64641						5.61177			5.66175						5.65575			5.69438				5.50979
ucyna2_00685							5.43173			5.32244						4.82271			4.42864						5.03108			5.36545						6.36903			5.33276				5.26298
ucyna2_00750							5.48788			5.72643						5.0452			4.24973						5.31948			5.33483						5.97662			5.59716				5.34217
ucyna2_00534							5.32336			4.11225						5.95968			6.31535						5.20913			5.40044						4.66535			5.27209				5.28221
ucyna2_00914							5.22613			5.18114						4.5687			4.33451						5.88322			5.61471						5.16566			4.97888				5.11912
ucyna2_00368							5.67462			5.98743						5.03612			4.4947						5.61549			5.56346						6.23168			6.16905				5.59657
ucyna2_00831							5.43873			5.17254						4.45272			3.88008						6.74746			5.71996						5.49543			4.95458				5.23269
ucyna2_00108							5.44852			5.42473						5.04031			4.46336						5.20203			5.68753						5.44715			5.71742				5.30388
ucyna2_00560							5.33056			5.00111						6.51998			6.42216						5.25511			5.50767						5.30158			5.72474				5.63287
ucyna2_00729							5.24771			5.86402						7.66632			7.62975						5.30075			5.54813						6.07765			7.02555				6.29498
ucyna2_01113							5.52984			5.35301						4.98857			4.51871						5.47285			5.52808						5.41931			5.50914				5.28994
ucyna2_00262							5.43854			4.09075						5.98288			6.03853						4.67286			4.86534						4.514			6.32962				5.24157
ucyna2_00679							5.59218			4.78534						5.15217			4.45216						5.3321			5.65549						5.92517			5.07455				5.24614
ucyna2_00894							5.60437			5.42544						6.37836			5.61689						5.24271			5.57993						5.89743			6.26447				5.7512
ucyna2_00024							5.38738			5.81702						4.76421			4.392						5.26762			5.66479						6.47139			6.17792				5.49279
ucyna2_01081							5.86688			5.46678						5.27887			4.19093						5.48034			5.7215						5.88231			5.44238				5.41625
ucyna2_00934							5.47092			5.09253						5.46867			5.17216						5.19171			5.54874						4.67841			5.44638				5.25869
ucyna2_00204							5.44196			5.9232						4.65787			4.05839						5.32803			5.54394						5.89688			6.01277				5.35788
ucyna2_00403							5.40542			5.4032						4.81782			3.96564						5.234			5.39773						5.86577			5.3364				5.17825
ucyna2_00554							4.6081			5.02164						6.51359			6.52325						5.01771			5.1269						5.3258			5.28205				5.42738
ucyna2_00764							5.66154			5.47979						4.98048			4.30408						5.67521			5.69271						5.5111			5.70576				5.37633
ucyna2_00485							5.53286			5.75795						4.85055			4.30656						5.31247			5.39464						5.80081			5.92152				5.35967
ucyna2_01097							5.35198			5.99686						4.81838			4.40741						5.36009			5.56757						6.18607			5.89614				5.44806
ucyna2_00206							5.15113			5.83925						4.70777			4.14074						5.35319			5.38412						5.7925			5.7154				5.26051
ucyna2_00876							5.35955			5.45043						5.69308			4.9808						5.30395			5.49898						5.74955			5.70692				5.46791
ucyna2_00777							5.48396			6.02288						4.68769			4.00112						5.32736			5.45356						5.42963			5.93902				5.29315
ucyna2_00745							5.13455			5.19964						4.57704			4.02243						4.94989			5.09234						5.87184			5.38774				5.02943
ucyna2_00753							5.22595			5.38721						5.87778			5.66451						5.14091			5.44746						5.71717			5.97594				5.55462
ucyna2_00820							5.37178			5.8603						4.80416			4.02746						5.16143			5.31783						5.98234			6.10932				5.32933
ucyna2_00391							5.25173			5.55619						4.60958			3.98228						5.05229			5.18736						5.79312			5.74079				5.14667
ucyna2_00382							5.13164			4.63027						4.55844			4.20628						8.3535			5.4421						4.94805			4.45813				5.21605
ucyna2_00799							5.51334			5.61743						5.16701			4.68985						5.43561			5.41276						5.52173			5.99763				5.41942
ucyna2_00413							5.40264			5.95026						4.90094			4.63111						5.37921			5.40155						5.47391			5.74035				5.36
ucyna2_00041							5.21719			5.79008						4.58134			3.89586						5.06054			5.28269						6.03621			5.81129				5.2094
ucyna2_00308							4.95875			3.84228						4.10455			4.48883						5.74349			5.60833						3.48547			3.97263				4.52554
ucyna2_00175							5.45547			6.10154						4.73497			4.08766						5.2991			5.55668						5.87508			6.37526				5.43572
ucyna2_00547							5.25595			5.2973						5.78656			5.56932						5.49466			5.40788						5.55584			5.85235				5.52748
ucyna2_00071							5.25729			5.5627						4.6338			4.09105						5.04797			4.99435						6.21345			5.58276				5.17292
ucyna2_00477							5.47929			5.1373						4.389			4.03662						5.51238			5.19514						4.97934			5.49312				5.02777
ucyna2_00526							5.23765			6.11486						4.953			4.91355						5.15426			5.13947						5.84785			6.125				5.4357
ucyna2_00090							5.27836			5.86066						4.84962			4.32506						5.06858			5.27394						5.90177			6.08526				5.33041
ucyna2_00568							5.22761			6.17451						4.63564			3.87322						5.15987			5.24047						6.56476			6.46074				5.4171
ucyna2_00812							5.0994			5.2513						5.30348			4.94562						5.16462			5.04659						5.13415			5.70666				5.20648
ucyna2_00452							5.23046			5.94247						4.78544			3.89784						5.25174			5.39713						6.5034			5.88447				5.36162
ucyna2_00650							5.47704			4.97093						4.46581			3.76655						5.05657			5.153						4.89322			4.76272				4.81823
ucyna2_00377							5.47059			5.27929						4.57331			4.27209						4.71574			5.04312						5.29728			5.45054				5.01274
ucyna2_00147							5.16603			6.12936						4.40716			4.02366						4.84292			5.11168						6.25859			6.29211				5.27894
ucyna2_00553							5.01893			4.32687						5.92133			5.73239						4.99762			4.95986						3.86607			5.17527				4.99979
ucyna2_00046							5.18148			5.77826						4.73204			4.22863						5.08261			5.17627						5.84686			5.76845				5.22433
ucyna2_00795							4.92713			5.10711						5.66939			5.31182						4.5021			5.05735						5.26957			5.41077				5.15691
ucyna2_00918							5.26291			4.78089						4.52241			4.41714						4.86394			5.62881						4.95526			4.74545				4.8971
ucyna2_01103							5.0916			5.46773						4.90997			4.1977						5.0544			5.40604						5.60867			5.70647				5.18032
ucyna2_00687							4.99161			5.70767						4.35859			3.70237						4.71545			4.93889						6.20122			5.67106				5.03586
ucyna2_00711							5.48592			7.52438						4.95548			4.7664						5.5565			5.53117						7.31867			7.48665				6.07815
ucyna2_01152							4.55253			4.53891						6.09264			5.7698						4.32885			4.72233						4.70955			5.0952				4.97623
ucyna2_00877							4.5393			5.44603						4.57304			4.35719						4.40399			4.43368						5.86624			5.52737				4.89335
ucyna2_00951							4.63804			3.75922						3.89251			4.82086						5.93167			4.90127						3.17708			4.06621				4.39836
ucyna2_00404							4.64362			5.82543						4.0102			3.45177						4.67568			4.71355						5.47086			5.85343				4.83057
ucyna2_00550							4.2865			3.61257						5.53117			5.35123						4.24226			4.77068						3.84444			4.11304				4.46899
ucyna2_00558							3.86602			2.73044						6.04753			5.8385						4.30287			4.40601						2.44564			3.62805				4.15813
ucyna2_00415							4.28692			4.18065						5.22805			7.78117						5.32379			4.13467						4.51643			4.57154				5.0029
ucyna2_01205							3.60664			4.23257						5.17623			6.14893						3.36339			3.90809						3.8029			5.17292				4.42646
ucyna2_00348							5.1951			5.59496						4.53611			3.69896						5.22715			5.26423						5.51239			5.32001				5.04361
ucyna2_00446							4.86289			4.77045						4.31591			4.48234						5.42343			5.1648						4.66687			4.7576				4.80554
ucyna2_00447							5.62433			5.41318						5.03737			4.61532						5.66229			5.7298						5.78117			5.45175				5.4144
ucyna2_00146							6.52027			6.67509						6.23226			5.66717						6.33074			6.69083						7.07624			6.78299				6.49695
ucyna2_00232							6.16851			5.40995						6.02249			5.63651						6.18648			6.062						5.31221			5.62506				5.8029
ucyna2_00431							5.66527			5.78945						5.33464			4.66013						5.34867			5.77265						5.91806			5.86818				5.54463
ucyna2_01147							5.68672			5.90392						5.95301			5.18887						5.58256			5.73573						6.21982			6.04394				5.78932
ucyna2_00405							5.63749			5.39179						5.33782			5.04328						5.61802			5.9041						5.40582			5.72531				5.50796
ucyna2_00216							5.56208			6.32521						5.29408			5.16074						5.87345			5.71307						6.38321			6.29806				5.82624
ucyna2_00993							5.82367			5.705						5.2172			4.55189						5.39614			5.94182						6.32678			5.78467				5.5934
ucyna2_00375							5.29773			5.72716						4.41532			3.83095						5.20542			5.24114						6.21456			5.85306				5.22317

## Sheet: Description_UCYNA2
GENE_ID_NCBI	GENE_ID_JGI	GENE_ID_KEGG	Ann	Symbol gene	GENE	KEGG 1	KEGG2
ucyna2_00630	2528847883	K02110	ATP synthase F0 subcomplex C subunit	ATPF0C, atpE	atpE	Energy metabolism	Oxidative Phosphorylation
ucyna2_00811	2528848064	K02635	Cytochrome b subunit of the bc complex	petB			Photosynthesis
ucyna2_00924	2528848177	K02588	Mo-nitrogenase iron protein subunit NifH (EC 1.18.6.1)	nifH	NifH	Energy metabolism	Nitrogen metabolism
ucyna2_01248	2528848500	K02112	ATP synthase F1 subcomplex beta subunit	ATPF1B, atpD	atpD	Energy metabolism	Oxidative Phosphorylation
ucyna2_00546	2528847799	K02988	SSU ribosomal protein S5P	RP-S5, MRPS5, rpsE	RP-S5	Genetic Information Processing	Translation
ucyna2_01178	2528848431	K05582	NADH dehydrogenase subunit B (EC 1.6.5.3)	ndhK	ndhK	Energy metabolism	Oxidative Phosphorylation
ucyna2_00323	2528847577	K02358	translation elongation factor TU	tuf, TUFM
ucyna2_00606	2528847859	K02642	petL	petL	cytochrome b6		Photosynthesis
ucyna2_00540	2528847793	K02948	SSU ribosomal protein S11P	RP-S11, MRPS11, rpsK	RP-S11	Genetic Information Processing	Translation
ucyna2_00716	2528847969	K02691	photosystem I iron-sulfur protein PsaC	psaC	PsaC	Energy metabolism	Photosystem I
ucyna2_00881	2528848134		transporter- cation-chloride cotransporter (CCC) family (TC 2.A.30)				Transporter
ucyna2_00440	2528847693		PetN		PetN	Energy metabolism	Photosynthesis
ucyna2_00393	2528847646	K02639	ferredoxin [2Fe-2S]	petF	petF	Energy metabolism	Photosynthesis
ucyna2_00866	2528848119		Phosphomannomutase
ucyna2_00699	2528847952	K02690	photosystem I core protein PsaB	psaB	PsaB	Energy metabolism	Photosystem I
ucyna2_00915	2528848168	K13628	Iron-sulfur cluster assembly accessory protein	hesB	hesB		Nitrogen metabolism
ucyna2_00131	2528847385	K02636	Rieske Fe-S protein	petC	PetC	Energy metabolism	Photosynthesis
ucyna2_01048	2528848301	K02913	LSU ribosomal protein L33P	RP-L33, MRPL33, rpmG	RP-L33	Genetic Information Processing	Translation
ucyna2_00923	2528848176	K02586	Mo-nitrogenase MoFe protein subunit NifD precursor (EC 1.18.6.1)	nifD	NifD	Energy metabolism	Nitrogen metabolism
ucyna2_01244	2528848496		Molecular chaperone
ucyna2_01179	2528848432	K05574	NADH dehydrogenase subunit A (EC 1.6.5.3)	ndhC	ndhC	Energy metabolism	Oxidative Phosphorylation
ucyna2_00361	2528847615	K03405	protoporphyrin IX magnesium-chelatase (EC 6.6.1.1)	chlI, bchI			Porphyrin and chlorophyll metabolism
ucyna2_00794	2528848047	K03798	membrane protease FtsH catalytic subunit (EC 3.4.24.-)	ftsH, hflB	FtsH		cell division
ucyna2_01252	2528848504	K05577	NADH dehydrogenase subunit L (EC 1.6.5.3)	ndhF	ndhF	Energy metabolism	Oxidative Phosphorylation
ucyna2_00658	2528847911	K04077	chaperonin GroL	groEL, HSPD1
ucyna2_00617	2528847870	K00677	acyl-[acyl-carrier-protein]--UDP-N-acetylglucosamine O-acyltransferase (EC 2.3.1.129)	lpxA	acp	Fatty acid biosynthesis
ucyna2_00552	2528847805	K02874	LSU ribosomal protein L14P	RP-L14, MRPL14, rplN	RP-L14	Genetic Information Processing	Translation
ucyna2_00709	2528847962		ATP-dependent metalloprotease FtsH		FtsH		cell division
ucyna2_00326	2528847580	K02950	SSU ribosomal protein S12P	RP-S12, MRPS12, rpsL	RP-S12	Genetic Information Processing	Translation
ucyna2_00743	2528847996		sodium/proton antiporter NhaS3( CPA2 family (TC 2.A.37.2.4))				transporter
ucyna2_01240	2528848492		hypothetical protein
ucyna2_00632	2528847885	K02116	ATP synthase I chain	atpI	atp	Energy metabolism	Oxidative Phosphorylation
ucyna2_00580	2528847833	K01533	copper-(or silver)-translocating P-type ATPase	copB
ucyna2_00686	2528847939	K02519	bacterial translation initiation factor 2 (bIF-2)	infB, MTIF2
ucyna2_00673	2528847926	K09014	Iron-regulated ABC transporter membrane component SufB	sufB	SufB	Membrane transport	ABC transporters
ucyna2_00190	2528847444		Carbamoylphosphate synthase large subunit (split gene in MJ)		carB	Amino acid metabolism	Pyrimidine metabolism/Alanine, aspartate and glutamate metabolism
ucyna2_00416	2528847669	K02274	cytochrome c oxidase subunit I	coxA	coxA	Energy metabolism	Oxidative Phosphorylation
ucyna2_00638	2528847891	K03671	thioredoxin	trxA			Chaperones and folding catalysts
ucyna2_00157	2528847411	K00962	polyribonucleotide nucleotidyltransferase	pnp, PNPT1		Nucleotide metabolism	Purine metabolism
ucyna2_01159	2528848412	K03046	DNA-directed RNA polymerase subunit beta' (EC 2.7.7.6)	rpoC	DPO3B		Nucleotide metabolism/RNA polymerase
ucyna2_01144	2528848397		Sigma-70				Factor Sigma
ucyna2_01068	2528848321	K03686	chaperone protein DnaJ	dnaJ
ucyna2_01128	2528848381	K01689	phosphopyruvate hydratase		eno	Carbohydrate metabolism	Glycolysis / Gluconeogenesis
ucyna2_00544	2528847797	K03076	protein translocase subunit secY/sec61 alpha	secY	rpsE	Genetic Information Processing	Translation
ucyna2_01234	2528848486		Protein of unknown function (DUF3318)	Membrane protein
ucyna2_00847	2528848100		Predicted glycosyltransferases
ucyna2_00516	2528847769		RNA-binding proteins (RRM domain)
ucyna2_00541	2528847794	K02952	SSU ribosomal protein S13P	RP-S13, rpsM	RP-S13	Genetic Information Processing	Translation
ucyna2_00640	2528847893		hypothetical protein
ucyna2_00473	2528847726	K01424	asparaginase (EC 3.5.1.1)	E3.5.1.1, ansA, ansB		Amino acid metabolism	Alanine, aspartate and glutamate metabolism
ucyna2_00517	2528847770		RNA-binding proteins (RRM domain)
ucyna2_00561	2528847814	K02926	LSU ribosomal protein L4P	RP-L4, MRPL4, rplD	RP-L4	Genetic Information Processing	Translation
ucyna2_00926	2528848179	K04487	cysteine desulfurase NifS	nifS	NifS	Energy metabolism	Nitrogen metabolism
ucyna2_00535	2528847788	K02996	SSU ribosomal protein S9P	RP-S9, MRPS9, rpsI	RP-S9	Genetic Information Processing	Translation
ucyna2_00875	2528848128	K01962	acetyl-CoA carboxylase carboxyltransferase subunit alpha	accA	accA	Carbohydrate metabolism	Pyruvate metabolism, TCA, Fatty acid metabolism..
ucyna2_00692	2528847945	K01358	ATP-dependent Clp protease proteolytic subunit ClpP (EC 3.4.21.92)	clpP, CLPP	ClpX
ucyna2_01087	2528848340	K02470	DNA gyrase subunit B (EC 5.99.1.3)	gyrB			Dna Replication (topoisomerase)
ucyna2_00902	2528848155	K02694	Photosystem I reaction centre subunit III	psaF	PsaF	Energy metabolism	Photosynthesis
ucyna2_00722	2528847975	K02867	LSU ribosomal protein L11P	RP-L11, MRPL11, rplK	RP-L11	Genetic Information Processing	Translation
ucyna2_01042	2528848295	K04037	ferredoxin protochlorophyllide reductase subunit L (EC 1.3.7.7)	chlL	chlL	Metabolism of cofactors and vitamins	Porphyrin and chlorophyll metabolism
ucyna2_00592	2528847845	K02888	LSU ribosomal protein L21P	RP-L21, MRPL21, rplU	RP-L21	Genetic Information Processing	Translation
ucyna2_00442	2528847695	K00228	coproporphyrinogen oxidase (EC 1.3.3.3)	CPOX, hemF	hemF	Metabolism of cofactors and vitamins	Porphyrin and chlorophyll metabolism
ucyna2_00860	2528848113	K06920	preQ(0) biosynthesis protein QueC	queC		Metabolism of cofactors and vitamins	Folate biosynthesis
ucyna2_00107	2528847361	K13628	Iron-sulfur cluster assembly accessory protein	iscA, ISCA1		Transfer RNA biogenesis	tRNA modification factors
ucyna2_00904	2528848157	K03569	cell shape determining protein ( MreB/Mrl family)	mreB	MreB		Cell division
ucyna2_00555	2528847808	K02878	LSU ribosomal protein L16P	RP-L16, MRPL16, rplP	RP-L16	Genetic Information Processing	Translation
ucyna2_00091	2528847345	K02040	phosphate ABC transporter substrate-binding protein (PhoT family (TC 3.A.1.7.1))	pstS	PstS	Membrane transport	ABC transporters
ucyna2_01043	2528848296	K04038	ferredoxin protochlorophyllide reductase subunit N (EC 1.3.7.7)	chlN	chlN	Metabolism of cofactors and vitamins	Porphyrin and chlorophyll metabolism
ucyna2_00720	2528847973	K03073	preprotein translocase ( SecE subunit)	secE			Protein export
ucyna2_00148	2528847402		sodium/proton antiporter ( CPA1 family (TC 2.A.36))				transporter
ucyna2_00245	2528847499	K03696	ATPases with chaperone activity ( ATP-binding subunit)	clpC
ucyna2_00380	2528847633	K04043	chaperone protein DnaK	dnaK
ucyna2_01000	2528848253		UDP-N-acetylmuramyl pentapeptide phosphotransferase/UDP-N-acetylglucosamine-1-phosphate transferase				Peptidoglycan biosynthesis
ucyna2_00208	2528847462		Nucleoside-diphosphate-sugar epimerases			Carbon metabolism	Galactose metabolism
ucyna2_00610	2528847863	K04654	Hydrogenase maturation protein HypD	hypD	HypD		Hydrogenases
ucyna2_00853	2528848106	K05579	NADH dehydrogenase subunit D (EC 1.6.5.3)	ndhH	ndhH	Energy metabolism	Oxidative Phosphorylation
ucyna2_00721	2528847974	K02601	transcription antitermination protein nusG	nusG	nusG		Transcription
ucyna2_00320	2528847574		Transcriptional regulator
ucyna2_00700	2528847953	K02689	photosystem I core protein PsaA	psaA	PsaA	Energy metabolism	Photosystem I
ucyna2_00810	2528848063	K02637	cytochrome b6/f complex subunit IV	petD	PetD	Energy metabolism	Photosynthesis
ucyna2_00325	2528847579	K02992	SSU ribosomal protein S7P	RP-S7, MRPS7, rpsG	RP-S7	Genetic Information Processing	Translation
ucyna2_01150	2528848403	K14330	acyl-ACP reductase	K14330	acp	Lipid metabolism	Fatty acid biosynthesis
ucyna2_00005	2528847259		Chlorophyll A-B binding protein				Porphyrin and chlorophyll metabolism
ucyna2_01156	2528848409		NHL repeat
ucyna2_00882	2528848135		Predicted Zn-dependent hydrolases of the beta-lactamase fold
ucyna2_00925	2528848178	K13819	Modular FeS cluster scaffolding protein NifU	nifU	NifU	Energy metabolism	Nitrogen metabolism
ucyna2_01246	2528848498	K04567	lysyl-tRNA synthetase- class II (EC 6.1.1.6)	KARS, lysS			Aminoacyl-tRNA biosynthesis
ucyna2_01107	2528848360	K00615	transketolase bacterial and yeast		tktA	Carbon metabolism	Pentose phosphate patway/Glutathione metabolism
ucyna2_00691	2528847944	K01358	Protease subunit of ATP-dependent Clp proteases	clpP, CLPP
ucyna2_00270	2528847524	K01784	UDP-galactose 4-epimerase (EC 5.1.3.2)	galE, GALE		Carbon metabolism	Galactose metabolism
ucyna2_00988	2528848241	K02641	Oxidoreductase NAD-binding domain protein [Cyanobacterium UCYN-A: NC_013771] (+)strand	petH		Energy metabolism	Photosynthesis
ucyna2_00353	2528847607	K12573	Exoribonuclease R	rnr, vacB
ucyna2_00146	2528847400	K13541	precorrin-3 methyltransferase (EC 2.1.1.131)	cbiGH-cobJ	cbiH/cobJ/cbiG	Metabolism of cofactors and vitamins	Metabolism of cofactors and vitamins
ucyna2_00487	2528847740		Ca2+-binding protein (EF-Hand superfamily)
ucyna2_00941	2528848194	K01662	1-deoxy-D-xylulose-5-phosphate synthase (EC 2.2.1.7)	dxs			Metabolism of cofactors and vitamins
ucyna2_00867	2528848120		YUP8H12.25 {{Arabidopsis thaliana}}-type protein. Metallo peptidase. MEROPS family M50B			Carbohydrate metabolism	Fructose and mannose metabolism, Amino sugar and nucleotide sugar metabolism
ucyna2_01256	2528848508	K02643	PetM family of cytochrome b6f complex subunit 7	petM	PetM	Energy metabolism	Photosynthesis
ucyna2_00943	2528848196		L-threonine O-3-phosphate decarboxylase (EC 4.1.1.81)				Porphyrin and chlorophyll metabolism
ucyna2_01024	2528848277	K02970	SSU ribosomal protein S21P	RP-S21, MRPS21, rpsU	RP-S21	Genetic Information Processing	Translation
ucyna2_00946	2528848199	K02902	LSU ribosomal protein L28P	RP-L28, MRPL28, rpmB	RP-L28	Genetic Information Processing	Translation
ucyna2_01226	2528848479		Ni-Fe-hydrogenase I small subunit)		hupS	Hydrogenases
ucyna2_01272	2528848524	K00059	3-oxoacyl-[acyl-carrier-protein] reductase (EC 1.1.1.100)	fabG	fabG	Fatty acid biosynthesis
ucyna2_00905	2528848158	K03570	rod shape-determining protein MreC	mreC	MreC		Cell division
ucyna2_00916	2528848169		Dinucleotide-utilizing enzymes involved in molybdopterin and thiamine biosynthesis family 2	hesA	hesA		Nitrogen metabolism
ucyna2_01214	2528848467	ndhF	NADH dehydrogenase subunit L [Cyanobacterium UCYN-A: NC_013771] (-)strand			Energy metabolism	Oxidative Phosphorylation
ucyna2_00340	2528847594	K00133	aspartate semialdehyde dehydrogenase (EC 1.2.1.11)	asd	asd	Amino acid metabolism	Glycine serine and threonine metabolism/ Cysteine and methionine metabolism/Lysine biosynthesis
ucyna2_00242	2528847496	K03310	amino acid carrier protein(n alanine or glycine:cation symporter, AGCS family)	TC.AGCS			Transporter
ucyna2_00930	2528848183	K02945	SSU ribosomal protein S1P	RP-S1, rpsA	RP-S1	Genetic Information Processing	Translation
ucyna2_00536	2528847789	K02871	LSU ribosomal protein L13P	RP-L13, MRPL13, rplM	RP-L13	Genetic Information Processing	Translation
ucyna2_00139	2528847393	K01961	biotin carboxylase (EC 6.3.4.14)/acetyl-CoA carboxylase carboxyltransferase subunit alpha	accC	accC	Carbohydrate metabolism/Lipid metabolism	Pyruvate metabolism/ Fatty acid biosynthesis
ucyna2_01004	2528848257		Cystathionine beta-lyase family protein involved in aluminum resistance
ucyna2_00061	2528847315	K01624	fructose-bisphosphate aldolase (EC 4.1.2.13)		fbaA	Carbon metabolism	Glycolysis / Gluconeogenesis
ucyna2_00826	2528848079	K02916	LSU ribosomal protein L35P	RP-L35, MRPL35, rpmI	RP-L35	Genetic Information Processing	Translation
ucyna2_01206	2528848459	K11145	Uncharacterized protein conserved in bacteria	K11145
ucyna2_00982	2528848235	K07462	exonuclease RecJ (EC 3.1.-.-)	recJ	RecJ	Replication	Base excision repair
ucyna2_01247	2528848499		lysyl-tRNA synthetase; lysS				Aminoacyl-tRNA biosynthesis
ucyna2_00130	2528847384	K02634	Apocytochrome F- C-terminal	petA	PetA	Energy metabolism	Photosynthesis
ucyna2_00451	2528847704	K01358	ATP-dependent Clp protease proteolytic subunit ClpP (EC 3.4.21.92)	clpP, CLPP	Clp
ucyna2_00007	2528847261	K02294	Fatty acid desaturase	crtR			Carotenoid biosynthesis
ucyna2_00243	2528847497	K02836	peptide chain release factor 2	prfB
ucyna2_00559	2528847812	K02886	LSU ribosomal protein L2P	RP-L2, MRPL2, rplB	RP-L2	Genetic Information Processing	Translation
ucyna2_00834	2528848087	K00012	nucleotide sugar dehydrogenase	UGDH, ugd		Carbohydrate metabolism	Amino sugar and nucleotide sugar metabolism
ucyna2_00628	2528847881	K02109	F0F1-type ATP synthase- subunit b	ATPF0B, atpF	atpF	Energy metabolism	Oxidative Phosphorylation
ucyna2_00983	2528848236	K02301	protoheme IX farnesyltransferase (cytocrome c oxidase)	cyoE		Energy metabolism	Oxidative phosphorylation/Porphyrine metabolism
ucyna2_00821	2528848074	K10960	geranylgeranyl reductase	chlP, bchP		Metabolism of cofactors and vitamins	Porphyrin and chlorophyll metabolism
ucyna2_00055	2528847309		Glycosyltransferase
ucyna2_00545	2528847798	K02876	LSU ribosomal protein L15P	RP-L15, MRPL15, rplO	RP-L15	Genetic Information Processing	Translation
ucyna2_00307	2528847561	K05572	NADH dehydrogenase subunit H (EC 1.6.5.3)	ndhA	ndhA	Energy metabolism	Oxidative Phosphorylation
ucyna2_00912	2528848165	K02018	molybdate ABC transporter ( permease protein)	modB	Mod	Membrane transport	Nitrogen metabolism
ucyna2_00840	2528848093	K02078	acyl carrier protein	acpP	acp	Lipid metabolism	Fatty acid biosynthesis
ucyna2_00304	2528847558	K03273	histidinol-phosphate phosphatase family domain/HAD-superfamily hydrolase ( subfamily IIIA)	gmhB		Carbohydrate metabolism/Lipid metabolism	Lipopolysaccharide biosynthesis
ucyna2_00058	2528847312	K07568	S-adenosylmethionine--tRNA ribosyltransferase-isomerase	queA			Glycosyltransferases
ucyna2_00662	2528847915		photosystem I reaction center subunit XII, psaM	PsaM	PsaM	Energy metabolism	Photosynthesis
ucyna2_00601	2528847854	K02293	zeta-carotene desaturase (EC 1.3.99.26)/three-step phytoene desaturase (EC 1.3.99.28)	PDS, crtP		Carbohydrate metabolism/Lipid metabolism	Carotenoid biosynthesis
ucyna2_01049	2528848302	K02963	SSU ribosomal protein S18P	RP-S18, MRPS18, rpsR	RP-S18	Genetic Information Processing	Translation
ucyna2_00845	2528848098	K03687	Molecular chaperone GrpE (heat shock protein)	GRPE
ucyna2_00229	2528847483	K05575	NADH dehydrogenase subunit M (EC 1.6.5.3)	ndhD	ndhD	Energy metabolism	Oxidative Phosphorylation
ucyna2_01040	2528848293		Formate hydrogenlyase subunit 6/NADH:ubiquinone oxidoreductase 23 kD subunit (chain I)			Energy metabolism	Oxidative Phosphorylation
ucyna2_00725	2528847978	K02935	LSU ribosomal protein L12P	RP-L7, MRPL12, rplL	RP-L12	Genetic Information Processing	Translation
ucyna2_00901	2528848154	K02697	Photosystem I reaction centre subunit IX / PsaJ	psaJ	PsaJ	Energy metabolism	Photosystem I
ucyna2_00169	2528847423	K01778	diaminopimelate epimerase (EC 5.1.1.7)	dapF		Amino acid metabolism	Lysina Biosynthesis
ucyna2_01001	2528848254	K02699	Photosystem I reaction centre subunit XI	psaL	PsaL	Energy metabolism	Photosystem I
ucyna2_00089	2528847343	K02038	phosphate ABC transporter membrane protein 2 (PhoT family (TC 3.A.1.7.1))	pstA	pstA	Membrane transport	ABC transporters
ucyna2_00472	2528847725		Protein of unknown function (DUF1230)
ucyna2_00909	2528848162	K01338	Uncharacterized protein ( similar to the N-terminal domain of Lon protease)	lon(ATP-dependent protease in Cyanothece and no present in UCYN-A1)			Cell cycle
ucyna2_00102	2528847356		hypothetical protein
ucyna2_00631	2528847884	K02108	ATP synthase F0 subcomplex A subunit	ATPF0A, atpB	atpB	Energy metabolism	Oxidative Phosphorylation
ucyna2_00659	2528847912	K04078	Co-chaperonin GroES (HSP10)	groES, HSPE1
ucyna2_00616	2528847869	K00748	lipid-A-disaccharide synthase (EC 2.4.1.182)	lpxB		Glycan biosynthesis and metabolism	Lipopolysaccharide biosynthesis
ucyna2_00168	2528847422	K03088	RNA polymerase ( sigma subunit)	SIG3.2, rpoE	rpoE	Nucleotide metabolism	Purine metabolism/pyrimidine metabolism
ucyna2_00096	2528847350	K00525	ribonucleoside-diphosphate reductase- alpha subunit	E1.17.4.1A, nrdA, nrdE			Purine metabolism
ucyna2_00163	2528847417	K05573	NADH dehydrogenase subunit N (EC 1.6.5.3)	ndhB	ndhB	Energy metabolism	Oxidative Phosphorylation
ucyna2_01249	2528848501	K02114	ATP synthase F1 subcomplex epsilon subunit	ATPF1E, atpC	atpC	Energy metabolism	Oxidative Phosphorylation
ucyna2_00085	2528847339	K02536	UDP-3-O-[3-hydroxymyristoyl] glucosamine N-acyltransferase (EC 2.3.1.191)	lpxD	LpxC	Glycan biosynthesis and metabolism	Lipopolysaccharide biosynthesis
ucyna2_00922	2528848175	K02591	Mo-nitrogenase MoFe protein subunit NifK (EC 1.18.6.1)	nifK	NifK	Energy metabolism	Nitrogen metabolism
ucyna2_00781	2528848034		cytochrome c-type biogenesis protein CcsB
ucyna2_00783	2528848036	K12573	RNAse R (EC 3.1.-.-)	rnr, vacB
ucyna2_00766	2528848019		Protein of unknown function (DUF3611)	UCYN_02040	clusterI	Same pattern than rest
ucyna2_01191	2528848444	K00075	UDP-N-acetylmuramate dehydrogenase (EC 1.1.1.158)	murB	murB	Carbohydrate metabolism	Peptidoglycan biosynthesis/Amino sugar and nucleotide sugar metabolism
ucyna2_00839	2528848092	K09458	3-oxoacyl-[acyl-carrier-protein] synthase II (EC 2.3.1.41)	fabF	fabF	Lipid metabolism	Fatty acid biosynthesis
ucyna2_00608	2528847861	K00648	3-oxoacyl-[acyl-carrier-protein] synthase III (EC 2.3.1.41)	fabH	fabH	Lipid metabolism	Fatty acid biosynthesis
ucyna2_00557	2528847810	K02890	LSU ribosomal protein L22P	RP-L22, MRPL22, rplV	RP-L22	Genetic Information Processing	Translation
ucyna2_00629	2528847882	K02109	ATP synthase F0 subcomplex B' subunit	ATPF0B, atpF	atpF	Energy metabolism	Oxidative Phosphorylation
ucyna2_00009	2528847263	K02469	DNA gyrase subunit A (EC 5.99.1.3)	gyrA			DNA Replication (toposiomerase)
ucyna2_00741	2528847994	K00931	glutamate 5-kinase (EC 2.7.2.11)	proB		Amino acid metabolism	Arginine and proline metabolism
ucyna2_01111	2528848364	K00033	6-phosphogluconate dehydrogenase (decarboxylating) (EC 1.1.1.44)		pgd	Carbon metabolism	Pentose phosphate patway/Glutathione metabolism
ucyna2_00045	2528847299	K01810	glucose-6-phosphate isomerase (EC 5.3.1.9)		pgi	Carbon metabolism	Glycolysis / Gluconeogenesis/Pentose phosphate
ucyna2_00173	2528847427	K02967	SSU ribosomal protein S2P	RP-S2, MRPS2, rpsB	RP-S2	Genetic Information Processing	Translation
ucyna2_00002	2528847256		Predicted membrane protein
ucyna2_00751	2528848004	K03495	glucose-inhibited division protein A	gidA, mnmG, MTO1
ucyna2_00747	2528848000		penicillin-binding protein
ucyna2_01273	2528848525	K09001	Predicted molecular chaperone distantly related to HSP70-fold metalloproteases	anmK
ucyna2_00986	2528848239	K01887	arginyl-tRNA synthetase (EC 6.1.1.19)	RARS, argS
ucyna2_00578	2528847831	K02341	DNA polymerase III- delta prime subunit (EC 2.7.7.7)	dnaE	dnaE		DNA replication/Nucleotide metabolism
ucyna2_00600	2528847853	K02067	ABC-type transport system involved in resistance to organic solvents periplasmic component	mlaD, linM		Membrane transport	ABC transporters
ucyna2_01104	2528848357	K07260	D-Ala-D-Ala carboxypeptidase. Metallo peptidase. MEROPS family M15B	vanY
ucyna2_00166	2528847420	K03568	Predicted Zn-dependent proteases and their inactivated homologs	tldD
ucyna2_00106	2528847360		TIGR00297 family protein
ucyna2_01170	2528848423		Uncharacterized protein conserved in bacteria
ucyna2_00556	2528847809	K02982	SSU ribosomal protein S3P	RP-S3, rpsC	RP-S3	Genetic Information Processing	Translation
ucyna2_00197	2528847451	K02548	1-4-dihydroxy-2-naphthoate phytyltransferase	menA
ucyna2_00269	2528847523	K04035	Mg-protoporphyrin IX monomethyl ester (oxidative) cyclase (EC 1.14.13.81)	E1.14.13.81, acsF, chlE
ucyna2_00970	2528848223	K03106	signal recognition particle subunit FFH/SRP54 (srp54)	SRP54, ffh
ucyna2_01002	2528848255	K02696	photosystem I reaction center subunit VIII	psaI	PsaI	Energy metabolism	Photosystem I
ucyna2_00111	2528847365		Predicted membrane protein
ucyna2_00537	2528847790	K06173	tRNA pseudouridine(38-40) synthase	truA, PUS1	truA
ucyna2_00357	2528847611	K02483	two component transcriptional regulator ( winged helix family)	K02483
ucyna2_01123	2528848376		Fe-S oxidoreductase (B12-binding domain-containing radical SAM protein)
ucyna2_00202	2528847456	K02837	peptide chain release factor 3	prfC
ucyna2_00274	2528847528	K00612	Predicted carbamoyl transferase	E2.1.3.-
ucyna2_00313	2528847567		Predicted dehydrogenases and related proteins
ucyna2_00539	2528847792	K03040	DNA-directed RNA polymerase subunit alpha (EC 2.7.7.6)	rpoA	DPO3A1		Nucleotide metabolism/RNA polymerase
ucyna2_00438	2528847691	K03474	pyridoxine 5'-phosphate synthase (EC 2.6.99.2)	pdxJ		Metabolism of cofactors and vitamins	Vitamin B6 metabolism
ucyna2_00769	2528848022		hypothetical protein
ucyna2_00063	2528847317		hypothetical protein
ucyna2_01276	2528848528		Protein of unknown function (DUF2949)				Nitrogen metabolism
ucyna2_00582	2528847835	K13789	farnesyl-diphosphate synthase (EC 2.5.1.10)	GGPS		Carbohydrate metabolism/Lipid metabolism	Terpenoid backbone biosynthesis
ucyna2_00028	2528847282		Ycf4		Ycf4	Energy metabolism	Photosynthesis
ucyna2_00833	2528848086	K00609	aspartate carbamoyltransferase (EC 2.1.3.2)	pyrB, PYR2		Nucleotide metabolism
ucyna2_00322	2528847576	K02946	SSU ribosomal protein S10P	RP-S10, MRPS10, rpsJ	RP-S10	Genetic Information Processing	Translation
ucyna2_00138	2528847392		FKBP-type peptidyl-prolyl cis-trans isomerases 1
ucyna2_00039	2528847293	K02884	LSU ribosomal protein L19P	RP-L19, MRPL19, rplS	RP-L19	Genetic Information Processing	Translation
ucyna2_00752	2528848005	K18534	2-methyl-6-solanesyl-1-4-benzoquinol methyltransferase (EC 2.1.1.-)	K18534
ucyna2_00730	2528847983	K01738	cysteine synthase (EC 2.5.1.47)	cysK	cysK	Amino acid metabolism	Cysteine and methionine metabolism
ucyna2_00030	2528847284	K00937	polyphosphate kinase 1	ppk		Energy metabolism	Oxidative Phosphorylation
ucyna2_00110	2528847364	K06971	membrane complex biogenesis protein ( BtpA family)	K06971
ucyna2_01005	2528848258	K00507	Delta-9 acyl-phospholipid desaturase (EC 1.14.19.-)	SCD, desC		Fatty acid metabolism	Biosynthesis of unsaturated fatty acids
ucyna2_00182	2528847436	K05575	NADH dehydrogenase subunit M (EC 1.6.5.3)	ndhD	ndhD	Energy metabolism	Oxidative Phosphorylation
ucyna2_00213	2528847467		Subtilisin-like serine proteases
ucyna2_00666	2528847919		Predicted pyridoxal phosphate-dependent enzyme apparently involved in regulation of cell wall biogenesis
ucyna2_00739	2528847992	K06207	GTP-binding protein TypA/BipA	typA, bipA
ucyna2_00573	2528847826	K01082	3'-Phosphoadenosine 5'-phosphosulfate (PAPS) 3'-phosphatase	E3.1.3.7, cysQ, MET22, BPNT1
ucyna2_01080	2528848333	K09903	uridylate kinase (EC 2.7.4.22)	pyrH
ucyna2_01076	2528848329	K03530	Bacterial nucleoid DNA-binding protein	hupB
ucyna2_00940	2528848193	K17892	Ferredoxin-thioredoxin reductase (catalytic subunit)	FTRC
ucyna2_00232	2528847486	K01885	glutamyl-tRNA synthetase (EC 6.1.1.17)/glutamate--tRNA(Gln) ligase (EC 6.1.1.24)	EARS, gltX	gltX	Metabolism of cofactors and vitamins	Metabolism of cofactors and vitamins
ucyna2_01275	2528848527		Isopropylmalate/homocitrate/citramalate synthases	nifV			Nitrogen metabolism
ucyna2_00921	2528848174	K02587	nitrogenase molybdenum-iron cofactor biosynthesis protein NifE	nifE	NifE	Energy metabolism	Nitrogen metabolism
ucyna2_00513	2528847766	K03980	integral membrane protein MviN	murJ, mviN	murJ	Carbohydrate metabolism	Peptidoglycan biosynthesis
ucyna2_00192	2528847446	K03977	ribosome-associated GTPase EngA	engA	EngA	Genetic Information Processing	Translation
ucyna2_00027	2528847281	K00383	NADPH-glutathione reductase (EC 1.8.1.7)	GSR, gor
ucyna2_00223	2528847477	K00390	phosphoadenylylsulfate reductase (thioredoxin) (EC 1.8.4.8)	cysH
ucyna2_00994	2528848247		Protein of unknown function (DUF3148)
ucyna2_00590	2528847843		Na+/proline symporter				transporter
ucyna2_01058	2528848311	K03593	ATPases involved in chromosome partitioning	mrp, NUBPL
ucyna2_00084	2528847338		Serine-pyruvate aminotransferase/archaeal aspartate aminotransferase
ucyna2_00562	2528847815	K02906	LSU ribosomal protein L3P	RP-L3, MRPL3, rplC	RP-L3	Genetic Information Processing	Translation
ucyna2_00093	2528847347	K02011	ABC-type Fe3+ transport system permease component	afuB, fbpB	afuB	Membrane transport	ABC transporters
ucyna2_00492	2528847745		RNA-binding proteins (RRM domain)
ucyna2_00626	2528847879	K02111	ATP synthase F1 subcomplex alpha subunit	ATPF1A, atpA	atpA	Energy metabolism	Oxidative Phosphorylation
ucyna2_00165	2528847419	K04487	Cysteine sulfinate desulfinase/cysteine desulfurase and related enzymes	iscS, NFS1
ucyna2_00886	2528848139	K05592	Superfamily II DNA and RNA helicases	deaD, cshA
ucyna2_00294	2528847548	K02035	ABC-type dipeptide transport system periplasmic component	ABC.PE.S	nikA	Membrane transport	ABC transporters
ucyna2_01186	2528848439		TPR repeat
ucyna2_01083	2528848336	K03547	Exodeoxyribonuclease I subunit D (EC 3.1.11.1)	sbcD
ucyna2_00105	2528847359		Trypsin-like serine proteases ( typically periplasmic)
ucyna2_00354	2528847608		hypothetical protein
ucyna2_01099	2528848352		Glutaredoxin-like domain (DUF836)
ucyna2_00598	2528847851		hypothetical protein
ucyna2_00482	2528847735		conserved hypothetical integral membrane protein
ucyna2_01015	2528848268	K03625	NusB antitermination factor	nusB
ucyna2_00008	2528847262	K01925	UDP-N-acetylmuramoylalanine--D-glutamate ligase (EC 6.3.2.9)	murD	murD	Carbohydrate metabolism	Peptidoglycan biosynthesis
ucyna2_01006	2528848259		RNA-binding proteins (RRM domain)
ucyna2_00374	2528847627		hypothetical protein
ucyna2_01026	2528848279	K00161	pyruvate dehydrogenase E1 component- alpha subunit		pdhA	Carbohydrate metabolism	Glycolysis / Gluconeogenesis
ucyna2_01211	2528848464		hopanoid biosynthesis associated radical SAM protein HpnH
ucyna2_00622	2528847875	K06442	hemolysin TlyA family protein	tlyA
ucyna2_00742	2528847995	K00845	glucokinase (EC 2.7.1.2)		glk	Carbohydrate metabolism	Glycolysis / Gluconeogenesis
ucyna2_01135	2528848388	K03153	glycine oxidase (EC 1.4.3.19)	thiO		Metabolism of cofactors and vitamins	Thiamine metabolism
ucyna2_00431	2528847684	K05936	precorrin-4 C11-methyltransferase (EC 2.1.1.133)	cobM, cbiF	cbiF/cobM	Metabolism of cofactors and vitamins	Metabolism of cofactors and vitamins
ucyna2_00824	2528848077		Double zinc ribbon
ucyna2_00542	2528847795	K02518	bacterial translation initiation factor 1 (bIF-1)	infA	rplO	Genetic Information Processing	Translation
ucyna2_00504	2528847757		ATPases of the AAA+ class
ucyna2_00964	2528848217		FAD dependent oxidoreductase
ucyna2_00813	2528848066	K01737	6-pyruvoyl-tetrahydropterin synthase	queD, ptpS, PTS
ucyna2_01288	2528848540		6-pyruvoyl-tetrahydropterin synthase related domain
ucyna2_00671	2528847924	K03070	protein translocase subunit secA	secA
ucyna2_00607	2528847860	K03621	phosphate:acyl-[acyl carrier protein] acyltransferase	plsX	plsX	Lipid metabolism	Glycerolipid metabolism
ucyna2_00551	2528847804	K02895	LSU ribosomal protein L24P	RP-L24, MRPL24, rplX	RP-L24	Genetic Information Processing	Translation
ucyna2_00927	2528848180		Uncharacterized conserved protein	nifB			Nitrogen metabolism
ucyna2_00225	2528847479		hypothetical protein
ucyna2_00984	2528848237	K02259	cytochrome c oxidase assembly protein subunit 15	COX15	cox15	Energy metabolism	Oxidative Phosphorylation
ucyna2_00861	2528848114	K00891	shikimate kinase (EC 2.7.1.71)	E2.7.1.71, aroK, aroL	aroK	Amino acid metabolism	Phenylalanine tyrosine and tryptophan biosynthesis
ucyna2_00758	2528848011		Protein of unknown function (DUF3172)
ucyna2_00188	2528847442	K03531	cell division protein FtsZ	ftsZ	FtsZ	Cell cycle and replication	Cell division
ucyna2_01054	2528848307	K01868	threonyl-tRNA synthetase	TARS, thrS
ucyna2_00497	2528847750	K01255	leucyl aminopeptidase (EC:3.4.11.1). Metallo peptidase. MEROPS family M17	CARP, pepA	CARP	Amino acid metabolism	Glutathione metabolism
ucyna2_01176	2528848429	K03723	transcription-repair coupling factor	mfd
ucyna2_01235	2528848487	K01915	L-glutamine synthetase (EC 6.3.1.2)	glnA, GLUL	glnA	Nitrogen metabolism
ucyna2_00029	2528847283	K03768	Peptidyl-prolyl cis-trans isomerase (rotamase) - cyclophilin family	PPIB, ppiB
ucyna2_01050	2528848303	K01147	Exoribonuclease R	rnb	rnb	Genetic Information Processing	Transfer RNA biogenesis
ucyna2_00724	2528847977	K02864	LSU ribosomal protein L10P	RP-L10, MRPL10, rplJ	RP-L10	Genetic Information Processing	Translation
ucyna2_00033	2528847287	K03867	Glycosyltransferase	BGLUT
ucyna2_00508	2528847761	K04655	Hydrogenase maturation protein- carbamoyl dehydratase HypE	hypE	HyPE		Hydrogenases
ucyna2_00318	2528847572	K11996	Dinucleotide-utilizing enzymes involved in molybdopterin and thiamine biosynthesis family 2	MOCS3, UBA4, moeB
ucyna2_00585	2528847838		Uncharacterized low-complexity proteins
ucyna2_01074	2528848327		Protein of unknown function (DUF3326)
ucyna2_00932	2528848185		TIGR00159 family protein
ucyna2_01177	2528848430	K05581	NADH dehydrogenase subunit C (EC 1.6.5.3)	ndhJ	ndhJ	Energy metabolism	Oxidative Phosphorylation
ucyna2_00399	2528847652	K03087	RNA polymerase sigma factor ( cyanobacterial RpoD-like family)	SIG2, rpoS
ucyna2_01187	2528848440		hypothetical protein
ucyna2_00239	2528847493	K00928	aspartate kinase (EC 2.7.2.4)	lysC		Amino Acid metabolism
ucyna2_00143	2528847397	K05515	peptidoglycan glycosyltransferase (EC 2.4.1.129)	mrdA
ucyna2_00283	2528847537		Tic22-like family
ucyna2_00427	2528847680	K15736	L-2-hydroxyglutarate oxidase	lhgO	lhgO		Oxidoreductase
ucyna2_00397	2528847650		Predicted membrane protein (DUF2232)
ucyna2_00966	2528848219		Glycosyltransferases involved in cell wall biogenesis				Cell division
ucyna2_00950	2528848203	K10563	formamidopyrimidine-DNA glycosylase (fpg)	mutM, fpg
ucyna2_00339	2528847593	K02356	translation elongation factor P (EF-P)	efp
ucyna2_00222	2528847476	K11329	Response regulators consisting of a CheY-like receiver domain and a winged-helix DNA-binding domain	rpaB
ucyna2_00203	2528847457		hypothetical protein
ucyna2_01147	2528848400	K01845	glutamate-1-semialdehyde 2-1-aminomutase (EC 5.4.3.8)	hemL	hemL	Metabolism of cofactors and vitamins	Metabolism of cofactors and vitamins
ucyna2_01162	2528848415		1-acyl-sn-glycerol-3-phosphate acyltransferase		plsC		Glycerolipid metabolism
ucyna2_00172	2528847426	K02357	translation elongation factor Ts (EF-Ts)	tsf, TSFM
ucyna2_00961	2528848214	K01951	GMP synthase (glutamine-hydrolyzing) (EC 6.3.5.2)	guaA, GMPS
ucyna2_00911	2528848164		ferredoxin III (nif-specific)		2528848164	Energy metabolism
ucyna2_00723	2528847976	K02863	ribosomal protein L1 ( bacterial/chloroplast)	RP-L1, MRPL1, rplA	RP-L1	Genetic Information Processing	Translation
ucyna2_00327	2528847581	K05946	N-acetylmannosaminyltransferase (EC 2.4.1.187)	E2.4.1.187, tagA
ucyna2_00075	2528847329	K00003	homoserine dehydrogenase (EC 1.1.1.3)	E1.1.1.3	2528847329	Amino acid metabolism	Glycine serine and threonine metabolism/Cysteine and methionine metabolism/Lysine biosynthesis/Biosynthesis of amino acids
ucyna2_00152	2528847406		Peroxiredoxin
ucyna2_01233	2528848485	K01661	1-4-Dihydroxy-2-naphthoyl-CoA synthase (EC 4.1.3.36)	menB
ucyna2_00775	2528848028	K00091	hopanoid-associated sugar epimerase	E1.1.1.219
ucyna2_00760	2528848013	K00788	thiamine-phosphate diphosphorylase	thiE
ucyna2_00324	2528847578	K02355	translation elongation factor 2 (EF-2/EF-G)	fusA, GFM, EFG
ucyna2_00300	2528847554	K00259	L-alanine dehydrogenase (EC 1.4.1.1)	ald	ald	Amino acid metabolism	Glycine serine and threonine metabolism/ Cysteine and methionine metabolism/Lysine biosynthesis
ucyna2_01254	2528848506	K02593	nitrogen fixation protein NifT	nifT	nifT	Nitrogen metabolism	Nitrogen metabolism
ucyna2_00273	2528847527	K01876	aspartyl-tRNA synthetase (EC 6.1.1.12)	DARS, aspS		Amino acid metabolism
ucyna2_00074	2528847328	K02520	bacterial translation initiation factor 3 (bIF-3)	infC, MTIF3
ucyna2_00297	2528847551	K01963	acetyl-CoA carboxylase carboxyltransferase subunit alpha	accD	accD	Carbohydrate metabolism	Pyruvate metabolism, TCA, Fatty acid metabolism..
ucyna2_00625	2528847878	K02115	ATP synthase F1 subcomplex gamma subunit	ATPF1G, atpG	atpG	Energy metabolism	Oxidative Phosphorylation
ucyna2_00373	2528847626	K02687	[LSU ribosomal protein L11P]-lysine N-methyltransferase (EC 2.1.1.-)	prmA	RP-L11	Genetic Information Processing	Translation
ucyna2_00759	2528848012	K00616	transaldolase (EC 2.2.1.2)	E2.2.1.2, talA, talB
ucyna2_00791	2528848044	K00392	sulfite reductase (ferredoxin) (EC 1.8.7.1)	sir		Energy metabolism	Sulfur metabolism
ucyna2_00097	2528847351		Ycf66 protein N-terminus
ucyna2_00014	2528847268		Uncharacterized membrane protein (homolog of Drosophila rhomboid)
ucyna2_00405	2528847658	K02233	cobalamin-5'-phosphate synthase (EC 2.7.8.26)	E2.7.8.26, cobS, cobV	cobS/cobV	Metabolism of cofactors and vitamins	Metabolism of cofactors and vitamins
ucyna2_01215	2528848468	K02433	aspartyl/glutamyl-tRNA(Asn/Gln) amidotransferase subunit A (EC 6.3.5.-)	gatA, QRSL1	gatA	Amino acid metabolism	Aminoacyl-tRNA biosynthesis
ucyna2_01294	2528848546		nitrogenase cofactor biosynthesis protein NifB			Nitrogen metabolism
ucyna2_00293	2528847547	K02033	ABC-type dipeptide/oligopeptide/nickel transport systems permease components	ABC.PE.P	nikB	Membrane transport	ABC transporters
ucyna2_00070	2528847324	K00946	thiamine-phosphate kinase	thiL
ucyna2_00690	2528847943	K00801	farnesyl-diphosphate farnesyltransferase (EC 2.5.1.21)	FDFT1
ucyna2_00216	2528847470	K02492	glutamyl-tRNA reductase (EC 1.2.1.70)	hemA	hemA	Metabolism of cofactors and vitamins	Metabolism of cofactors and vitamins
ucyna2_00503	2528847756		Protein of unknown function (DUF1257)
ucyna2_01069	2528848322		Predicted redox protein ( regulator of disulfide bond formation)
ucyna2_01032	2528848285	K00640	serine O-acetyltransferase (EC 2.3.1.30)	cysE
ucyna2_00734	2528847987		hypothetical protein
ucyna2_01062	2528848315	K00975	glucose-1-phosphate adenylyltransferase	glgC	g1pa	Carbohydrate metabolism	Starch and sucrose metabolism
ucyna2_00496	2528847749	K03404	protoporphyrin IX magnesium-chelatase (EC 6.6.1.1)	chlD, bchD
ucyna2_00993	2528848246	K03795	Uncharacterized conserved protein	cbiX	cbiK/cbiX	Metabolism of cofactors and vitamins	Metabolism of cofactors and vitamins
ucyna2_00685	2528847938		Glycosyltransferase
ucyna2_00750	2528848003	K07052	Predicted metal-dependent membrane protease	K07052
ucyna2_00534	2528847787	K02909	LSU ribosomal protein L31P	RP-L31, rpmE	RP-L31	Genetic Information Processing	Translation
ucyna2_00914	2528848167	K02639	ferredoxin [2Fe-2S]			Energy metabolism	Nitrogen metabolism
ucyna2_00368	2528847621		TRAP-type mannitol/chloroaromatic compound transport system- periplasmic component
ucyna2_00831	2528848084	K04035	Mg-protoporphyrin IX monomethyl ester (oxidative) cyclase (EC 1.14.13.81)	E1.14.13.81, acsF, chlE
ucyna2_00108	2528847362		hypothetical protein
ucyna2_00560	2528847813	K02892	LSU ribosomal protein L23P	RP-L23, MRPL23, rplW	RP-L23	Genetic Information Processing	Translation
ucyna2_00729	2528847982		cyanobacterial porin (TC 1.B.23)	OprB	OprB	Carbohydrate-selective porin OprB family	Carbohydrate-selective porin OprB family
ucyna2_01113	2528848366	K03438	16S rRNA (cytosine(1402)-N(4))-methyltransferase	mraW, rsmH
ucyna2_00262	2528847516	K02956	SSU ribosomal protein S15P	RP-S15, MRPS15, rpsO	RP-S15	Genetic Information Processing	Translation
ucyna2_00679	2528847932		Fe-S oxidoreductase
ucyna2_00894	2528848147	K00088	IMP dehydrogenase family protein	guaB	guaB		Purine metabolism
ucyna2_00024	2528847278	K03608	cell division topological specificity factor MinE	minE	MinE		Cell division
ucyna2_01081	2528848334		Protein of unknown function (DUF2839)
ucyna2_00934	2528848187	K02914	LSU ribosomal protein L34P	RP-L34, MRPL34, rpmH	RP-L34	Genetic Information Processing	Translation
ucyna2_00204	2528847458	K01551	arsenite efflux ATP-binding protein ArsA (TC 3.A.4.1.1)	arsA, ASNA1
ucyna2_00403	2528847656	K00526	Ribonucleotide reductase beta subunit	E1.17.4.1B, nrdB, nrdF
ucyna2_00554	2528847807	K02904	LSU ribosomal protein L29P	RP-L29, rpmC	RP-L29	Genetic Information Processing	Translation
ucyna2_00764	2528848017	K00845	Transcriptional regulator/sugar kinase	glk
ucyna2_00485	2528847738		Uracil-DNA glycosylase
ucyna2_01097	2528848350	K01783	ribulose-5-phosphate 3-epimerase (EC 5.1.3.1)		rpe	Carbohydrate metabolism	Pentose phosphate patway
ucyna2_00206	2528847460	K09690	ABC-type polysaccharide/polyol phosphate export systems permease component	ABC-2.LPSE.P	ABC-2.LPSE.P	Membrane transport	ABC transporters
ucyna2_00876	2528848129		Short-chain alcohol dehydrogenase of unknown specificity
ucyna2_00777	2528848030	K01950	NH(3)-dependent NAD(+) synthetase (EC 6.3.1.5)	E6.3.5.1, NADSYN1, QNS1, nadE
ucyna2_00745	2528847998	K05356	solanesyl diphosphate synthase	SPS, sds
ucyna2_00753	2528848006	K06118	UDP-sulfoquinovose synthase (EC 3.13.1.1)	SQD1, sqdB	SQD1		Sulfolipid biosynthesis
ucyna2_00820	2528848073	K03979	Obg family GTPase CgtA	obg
ucyna2_00391	2528847644		Hemolysins and related proteins containing CBS domains
ucyna2_00382	2528847635		Circadian oscillating protein COP23		COP23		Circadian Rhythm
ucyna2_00799	2528848052	K09747	DNA-binding protein ( YbaB/EbfC family)	K09747
ucyna2_00413	2528847666		hypothetical protein
ucyna2_00041	2528847295	K00820	glutamine--fructose-6-phosphate transaminase	glmS, GFPT	glmS
ucyna2_00308	2528847562	K05580	NADH-plastoquinone oxidoreductase subunit I protein	ndhI	ndhA	Energy metabolism	Oxidative Phosphorylation
ucyna2_00175	2528847429	K03168	DNA topoisomerase I (EC 5.99.1.2)	topA			DNA replication
ucyna2_00547	2528847800	K02881	LSU ribosomal protein L18P	RP-L18, MRPL18, rplR	RP-L18	Genetic Information Processing	Translation
ucyna2_00071	2528847325		hypothetical protein
ucyna2_00477	2528847730	K05583	NADH dehydrogenase transmembrane subunit	ndhL	ndhL	Energy metabolism	Oxidative Phosphorylation
ucyna2_00526	2528847779	K03545	trigger factor	tig
ucyna2_00090	2528847344	K02037	phosphate ABC transporter membrane protein 1 (PhoT family (TC 3.A.1.7.1))	pstC	PstC	Membrane transport	ABC transporters
ucyna2_00568	2528847821	K03431	phosphoglucosamine mutase (EC 5.4.2.10)	glmM		Carbohydrate metabolism	Amino sugar and nucleotide sugar metabolism
ucyna2_00812	2528848065		CAAD domains of cyanobacterial aminoacyl-tRNA synthetase
ucyna2_00452	2528847705		Molecular chaperone
ucyna2_00650	2528847903	K00794	6-7-dimethyl-8-ribityllumazine synthase (EC 2.5.1.78)	ribH, RIB4
ucyna2_00377	2528847630		hypothetical protein
ucyna2_00147	2528847401		hypothetical protein
ucyna2_00375	2528847628	K05895	precorrin-6A reductase (EC 1.3.1.54)	cobK-cbiJ	cbiJ/cobK	Metabolism of cofactors and vitamins	Metabolism of cofactors and vitamins
ucyna2_00553	2528847806	K02961	SSU ribosomal protein S17P	RP-S17, MRPS17, rpsQ	RP-S17	Genetic Information Processing	Translation
ucyna2_00046	2528847300	K02535	UDP-3-O-[3-hydroxymyristoyl] N-acetylglucosamine deacetylase (EC 3.5.1.108)	lpxC	LpxC	Glycan biosynthesis and metabolism	Lipopolysaccharide biosynthesis
ucyna2_00795	2528848048		cyanobacterial porin (TC 1.B.23)	OprB			Porin
ucyna2_00918	2528848171		Uncharacterized conserved small protein containing a coiled-coil domain				Nitrogen metabolism
ucyna2_01103	2528848356	K01897	Long-chain acyl-CoA synthetases (AMP-forming)	ACSL, fadD	acsL	Carbohydrate metabolism	Pyruvate metabolism TCA Fatty acid metabolism/Glycolisis/Gluconeogenesis
ucyna2_00687	2528847940	K07742	Predicted nucleic-acid-binding protein implicated in transcription termination	K07742
ucyna2_00711	2528847964	K02692	PsaD	psaD	PsaD	Energy metabolism	Photosystem I
ucyna2_01152	2528848405		hopanoid biosynthesis associated radical SAM protein HpnJ
ucyna2_00877	2528848130	K01495	GTP cyclohydrolase I (EC 3.5.4.16)	GCH1, folE
ucyna2_00951	2528848204	K02693	Photosystem I reaction centre subunit IV / PsaE	psaE	PsaE	Energy metabolism	Photosystem I
ucyna2_00404	2528847657	K07088	Predicted permeases	K07088
ucyna2_00550	2528847803	K02931	LSU ribosomal protein L5P	RP-L5, MRPL5, rplE	RP-L5	Genetic Information Processing	Translation
ucyna2_00558	2528847811	K02965	SSU ribosomal protein S19P	RP-S19, rpsS	RP-S19	Genetic Information Processing	Translation
ucyna2_00415	2528847668	K02275	cytochrome c oxidase subunit II	coxB	coxB	Energy metabolism	Oxidative Phosphorylation
ucyna2_01205	2528848458		Anti-anti-sigma regulatory factor (antagonist of anti-sigma factor)				Anti-Sigma factor
ucyna2_00348	2528847602	K00134	glyceraldehyde-3-phosphate dehydrogenase [Cyanobacterium UCYN-A: NC_013771] (+)strand	gap	gap	Carbohydrate metabolism	Glycolysis / Gluconeogenesis
ucyna2_00446	2528847699		glucose-6-phosphate dehydrogenase assembly protein OpcA	opcA	opcA		Pentose phosphate patway
ucyna2_00447	2528847700	K00036	glucose-6-phosphate 1-dehydrogenase (EC 1.1.1.49)	zwf	zwf		Pentose phosphate patway

## Sheet: Data_Crocosphaera
GeneID	D11	D12	L1	L2	L3	L4	L5	L6	L7	L8	L9	L10	L11	L12	D1	D2	D3	D4	D5	D6	D7	D8	D9	D10	D11	2D12	2L1	2L2	2L3	2L4	2L5	2L6	2L7	2L8	2L9	2L10	2L11	2L12			Mean expression
CwatDRAFT_5181	13.84		13.75					13.94					13.19		12.16					13.03					12.74		13.33														13.2475
CwatDRAFT_0969	13.45		12.06					12.51					13.56		14.46					13.23					13.24		11.75														13.0325
CwatDRAFT_4397	8.97		8.91					10.4					10.39		9.58					8.52					8.39		8.75														9.23875
CwatDRAFT_6710	10.42		10.36					9.16					10		10.09					9.95					9.74		9.73														9.93125
CwatDRAFT_5589	13.48		13.17					13.02					14.51		14.62					13.78					12.91		12.57														13.5075
CwatDRAFT_5161	9.45		8.17					8.6					11.92		12.28					10.81					8.49		7.47														9.64875
CwatDRAFT_4406	4.78		4.47					4.69					9.51		11.24					7.8					4.78		4.36														6.45375
CwatDRAFT_0464	11.94		10.64					10.14					13.23		14.41					13.82					11.27		9.94														11.9238
CwatDRAFT_1495	11.14		10.84					9.64					12.63		12.69					12.37					10.92		10.63														11.3575
CwatDRAFT_1272	12.21		12.05					11.12					11.91		11.52					10.59					11.07		10.88														11.4187
CwatDRAFT_0373	12.17		11.48					10.38					10.67		11.3					10.69					11.27		10.54														11.0625
CwatDRAFT_3255	8.46		6.54					6.6					7.72		8.58					7.96					5.97		6.3														7.26625
CwatDRAFT_2950	8.29		8.25					7.97					7.7		7.84					8.55					8.87		8.52														8.24875
CwatDRAFT_2085	8.64		7.55					7.62					7.91		9.56					9.04					8.33		7.86														8.31375
CwatDRAFT_3438	8.69		8.83					8.43					7.45		7.09					8.11					8.36		8.53														8.18625
CwatDRAFT_5527	9.97		9.66					10.15					9.67		9.4					10.04					9.74		9.74														9.79625
CwatDRAFT_3450	14.52		14.11					14.53					14.72		15.22					14.23					13.76		13.4														14.3113
CwatDRAFT_2172	12.52		12.06					12.6					13.17		13.39					11.81					11.54		11.02														12.2637
CwatDRAFT_4128	13.03		12.63					12.19					11.32		12.56					12.31					12.34		12.6														12.3725
CwatDRAFT_0796	9.82		9.9					11.3					14.85		15.02					13.63					9.26		9.01														11.5988
CwatDRAFT_1623	12.06		11.57					11.42					10.89		10.55					10.04					11.3		11														11.1037
CwatDRAFT_3451	12.2		12.25					11.74					12.06		12.27					12.97					13.07		12.44														12.375
CwatDRAFT_4914	9.29		8.99					8.76					10.68		10.36					9.21					8.69		8.3														9.285
CwatDRAFT_6328	12.35		10.91					11.43					10.07		10.06					11.71					12.95		11.03														11.3138
CwatDRAFT_6504	10.24		12.02					11.97					12.67		12.34					10.29					9.33		11.42														11.285
CwatDRAFT_1044	5.14		6.53					6.57					6.21		6.03					6.53					5.95		7.01														6.24625
CwatDRAFT_2812	12.31		13.37					13.08					12.61		10.47					10.59					11.47		12.27														12.0212
CwatDRAFT_1664	11.04		11.03					11.13					10.24		10					9.09					10.24		10.4														10.3963
CwatDRAFT_4713	10.45		8.91					8.83					7.55		9.1					7.67					10.46		8.7														8.95875
CwatDRAFT_4294	12.54		12.96					13.66					14.38		14.06					13.49					12.49		12.61														13.2737
CwatDRAFT_6625	10.94		11.93					12.01					9.3		7.29					7.58					10.04		11.47														10.07
CwatDRAFT_1165	8.89		10.69					12.19					11.39		10.4					9.8					9.12		10.66														10.3925
CwatDRAFT_3613	6.26		8.07					7.56					6.76		6.23					6.18					6.39		8.05														6.9375
CwatDRAFT_6327	12.92		11.96					11.33					11.32		10.71					11.32					12.01		11.48														11.6313
CwatDRAFT_2133	7.49		7.32					7.16					8.47		9.08					8.02					7.01		7.23														7.7225
CwatDRAFT_2134	6.64		6.63					6.96					10.16		10.22					9.06					7.13		6.72														7.94
CwatDRAFT_0469	13.29		12.54					12.96					12.78		13.37					12.6					12.85		12.37														12.845
CwatDRAFT_5326	10.63		10.03					11.42					10.84		10.98					10.35					10.25		9.54														10.505
CwatDRAFT_1658	9.24		8.21					7.94					10.13		11.05					9.84					8.58		8.11														9.1375
CwatDRAFT_5365	10.79		10.92					11.25					10.98		11.6					10.01					11.01		10.8														10.92
CwatDRAFT_6518	12.1		10.03					10.07					9.73		10.81					11.63					11.76		10.26														10.7988
CwatDRAFT_1852	7.78		6.51					6.91					10.04		11.85					9.68					7.3		6.11														8.2725
CwatDRAFT_0970	13.24		12.27					11.98					13.04		13.57					12.47					12.58		11.48														12.5787
CwatDRAFT_4730	11.29		10.22					9.39					11.65		12.14					12.32					9.96		9.49														10.8075
CwatDRAFT_4460	12.68		11.83					11.79					13.46		13.8					12.74					11.58		11.13														12.3762
CwatDRAFT_5270	9.93		8.42					8.3					8.42		9.18					10.5					10.4		8.88														9.25375
CwatDRAFT_5428	14.17		13.35					13.51					14.81		15.48					14.18					13.06		12.52														13.885
CwatDRAFT_4703	11.1		10.8					11.16					13.06		13.69					12.58					10.42		10.16														11.6212
CwatDRAFT_2012	12.32		11.19					11.67					11.62		12.07					12.06					11.65		10.45														11.6288
CwatDRAFT_5617	12.44		12.05					11.65					12.59		13.6					12.88					12.48		11.7														12.4238
CwatDRAFT_5260	12.83		11.82					10.07					9.54		9.77					11.37					11.72		10.93														11.0063
CwatDRAFT_1322	12.21		11.51					11.46					11.32		12.33					11.14					11.25		10.77														11.4987
CwatDRAFT_1169	11.65		11.25					11.27					11.68		12.91					11.57					11.35		10.86														11.5675
CwatDRAFT_4267	12.12		11.22					10.99					12.16		12.87					12.26					10.72		10.09														11.5537
CwatDRAFT_0550	13.71		15.12					13.24					11.3		8.75					9.68					11.96		14.57														12.2913
CwatDRAFT_4245	10.05		11.07					11.74					10.89		8.67					7.28					8.03		9.41														9.6425
CwatDRAFT_5852	11.84		12.3					11.74					10.94		9.52					11.31					11.52		12.09														11.4075
CwatDRAFT_3769	11.35		12.22					12.34					11.45		9.91					9.59					10.9		11.85														11.2012
CwatDRAFT_4119	12.46		12.41					11.61					11.25		11.14					10.76					12.12		12.19														11.7425
CwatDRAFT_2580	10.34		11.08					11.14					11.65		11.09					9.1					9.39		10.17														10.495
CwatDRAFT_6471	7.66		7.55					7.22					7.84		8.18					7.45					7.49		7.28														7.58375
CwatDRAFT_0475	14.65		14.03					13.36					14.74		15.06					14.7					14.08		13.74														14.295
CwatDRAFT_1114	5.46		5					4.41					4.53		4.49					4.76					5.28		4.82														4.84375
CwatDRAFT_6395	11.65		10.66					11.48					14.73		15.55					14.75					11.12		9.88														12.4775
CwatDRAFT_5093	4.86		4.55					4.57					4.91		5.18					5.31					4.58		4.39														4.79375
CwatDRAFT_3087	8.11		8.76					9.35					8.89		8.74					8.49					8.6		9.09														8.75375
CwatDRAFT_4835	9.89		13.09					11.67					8.65		7.73					6.75					9		12.24														9.8775
CwatDRAFT_0865	13.91		13.53					12.91					11.2		11.51					9.78					13.33		13.1														12.4087
CwatDRAFT_6617	12.14		11.35					11.02					10.15		10.41					10.74					11.4		10.9														11.0138
CwatDRAFT_4740	11.07		10.66					10.3					10.12		10.1					10.16					10.43		10.22														10.3825
CwatDRAFT_4050	13.88		13.37					12.57					12.66		11.73					14.19					13.5		13.09														13.1238
CwatDRAFT_6189	15.63		15.12					15.12					14.92		15.26					14.56					14.68		14.22														14.9387
CwatDRAFT_0507	8.55		7.99					7.46					7		7.61					7.39					7.42		7.61														7.62875
CwatDRAFT_2817	13.07		12.9					12.55					13.03		12.96					12.46					12.46		12.44														12.7338
CwatDRAFT_6707	10.18		10					9.55					9.11		8.78					8.52					9.35		9.48														9.37125
CwatDRAFT_4965	10.97		10.08					8.99					9.04		8.26					9.07					10.12		9.5														9.50375
CwatDRAFT_0487	6.46		5.38					5.48					5.86		6.55					6.93					6.54		5.41														6.07625
CwatDRAFT_3694	14.33		13.09					13.23					12.98		13.63					13.76					14.2		13.12														13.5425
CwatDRAFT_6505	11.17		12.78					12.48					13.1		12.55					10.63					10.33		12.04														11.885
CwatDRAFT_1619	5.18		5.32					5.08					4.9		4.99					4.82					5.28		5.03														5.075
CwatDRAFT_1620	4.14		4.3					4.3					4.22		4.01					4.16					4.64		4.23														4.25
CwatDRAFT_1920	11.18		10.7					11.1					10.83		11.18					10.71					10.42		10.22														10.7925
CwatDRAFT_2751	4.9		4.92					4.49					4.45		4.53					4.4					5.07		4.5														4.6575
CwatDRAFT_3142	10.11		9.78					10.05					13.71		13.67					12.7					10.44		9.67														11.2663
CwatDRAFT_3767	11.3		11.77					11.14					10.54		9.76					10.72					11.59		11.49														11.0388
CwatDRAFT_4984	13.06		12.38					12.41					11.67		11.15					12.13					13.29		12.3														12.2988
CwatDRAFT_1115	4.65		4.3					4.27					4.18		4.17					4.19					4.82		4.15														4.34125
CwatDRAFT_5696	4.53		4.46					4.45					4.29		4.16					4.24					4.82		4.27														4.4025
CwatDRAFT_6564	11.6		11.61					11.32					9.76		9.01					8.82					10.93		11.06														10.5137
CwatDRAFT_1083	9.24		10.33					10.87					10.3		10.04					10.32					9.78		10.58														10.1825
CwatDRAFT_3965	4.93		5.94					5.43					5.57		5.1					4.9					5.13		6.49														5.43625
CwatDRAFT_5907	5.56		5.26					5.02					5.67		5.5					5.43					5.35		5.07														5.3575
CwatDRAFT_0649	6.83		7.02					6.72					6.44		6.02					6.29					7.21		7.2														6.71625
CwatDRAFT_1869	12.4		12.16					10.99					11.25		11.29					11.28					11.65		11.54														11.57
CwatDRAFT_2196	13.03		12.03					11.78					11.61		13.08					12.99					12.82		12.03														12.4213
CwatDRAFT_2717	7		7.97					7.86					7.66		6.36					6.29					7.07		7.42														7.20375
CwatDRAFT_5050	12.33		11.25					11.68					12.05		12.44					11.75					11.94		10.39														11.7287
CwatDRAFT_5226	10.08		9.58					9.25					8.3		7.52					9.09					9.81		9.87														9.1875
CwatDRAFT_5423	15.16		15.06					14.77					14.52		15.09					14.8					15.43		14.83														14.9575
CwatDRAFT_5572	6.88		8.67					10.04					9.69		8.64					7.32					6.63		8.06														8.24125
CwatDRAFT_6702	5.22		4.51					4.63					4.41		4.4					4.16					4.86		4.19														4.5475
CwatDRAFT_3615	12.71		11.48					11.09					11.05		11.86					11.56					12.92		11.14														11.7263
CwatDRAFT_4717	11.95		11.67					10.34					8.56		8.89					10.09					11.08		11.47														10.5062
CwatDRAFT_5035	9.64		9.75					9.28					9.73		9.48					10.03					9.49		9.57														9.62125
CwatDRAFT_1793	11.56		11.6					11.16					12.17		12.84					13					12.42		11.99														12.0925
CwatDRAFT_1794	10.63		10.5					10.08					11.23		11.99					11.46					10.78		10.47														10.8925
CwatDRAFT_3360	4.6		4.96					5.63					5.54		6.82					6.66					5.52		6.08														5.72625
CwatDRAFT_5077	13.32		13.22					13.32					13.79		14.18					14.53					13.89		13.86														13.7637
CwatDRAFT_4248	13.37		12.58					11.67					10.87		10.34					11.66					13.2		12.65														12.0425
CwatDRAFT_5641	11.81		11.9					8.64					7.04		8.23					6.83					10.98		11.25														9.585
CwatDRAFT_2701	9.88		9.21					9.05					9.83		9.79					9.15					8.68		8.4														9.24875
CwatDRAFT_2752	5.15		6.45					5.97					5.89		6.38					6.05					5.14		6.63														5.9575
CwatDRAFT_1609	12.99		12.24					11.64					12.39		12.91					12.73					13.56		12.32														12.5975
CwatDRAFT_1610	9.58		8.73					7.64					8.16		8.23					9.48					9.82		8.65														8.78625
CwatDRAFT_1880	9.81		9.04					8.98					10.57		11.34					9.59					8.58		8.2														9.51375
CwatDRAFT_2797	10.45		10.31					9.83					9.01		8.46					8.26					10.25		9.94														9.56375
CwatDRAFT_2798	10.07		8.69					8.53					8.86		9.71					9.49					10.64		8.81														9.35
CwatDRAFT_4296	10.05		8.84					9.09					9.06		10.5					10.29					10.46		9.14														9.67875
CwatDRAFT_4419	5.82		5.25					6.12					9.43		9.89					9.62					6.2		5.39														7.215
CwatDRAFT_4710	8.91		8.34					9.09					8.98		8.65					8.03					8.86		7.87														8.59125
CwatDRAFT_3879	4.59		4.56					4.86					5.89		5.01					6.84					4.71		4.67														5.14125
CwatDRAFT_4293	4.59		4.48					4.86					5.13		4.34					4.45					4.88		4.72														4.68125
CwatDRAFT_1414	10.32		10.1					9.28					13.38		14.64					11.78					9.49		9.5														11.0612
CwatDRAFT_4746	9.82		10.07					10					9.86		9.26					9.03					9.71		10.25														9.75
CwatDRAFT_1823	4.68		5.08					6.14					7.82		8.52					6.76					5.07		6.4														6.30875
CwatDRAFT_2302	4.67		4.42					4.51					4.35		4.27					4.23					4.55		4.06														4.3825
CwatDRAFT_0320	10.76		11.64					11.38					10.57		8.86					8.8					9.54		10.83														10.2975
CwatDRAFT_4269	9.77		8.72					7.84					7.53		8.3					9.32					8.93		8.6														8.62625
CwatDRAFT_4086	7.47		9.11					10.29					10.01		9.83					8.97					8.6		9.69														9.24625
CwatDRAFT_2877	8.2		10.96					9.99					8.36		8.78					7.25					8.07		11.4														9.12625
CwatDRAFT_4701	9.8		10.33					10.34					10.17		10.21					10.24					9.96		10.32														10.1713
CwatDRAFT_6652	12.74		12.75					13.5					15.02		14.95					14.16					12.25		11.6														13.3712
CwatDRAFT_2453	5.82		6.83					9.17					10.9		11.31					10.08					7.03		6.82														8.495
CwatDRAFT_2454	6.35		5.95					6.96					9.09		9.78					8.61					7.77		6.13														7.58
CwatDRAFT_0842	10.13		8.71					9.38					11.12		12.64					10.86					9.81		8.15														10.1
CwatDRAFT_1032	7.04		8.4					9.73					9.24		8.84					8.45					7.87		9.11														8.585
CwatDRAFT_1600	12.79		12.35					12.62					13.25		13.95					14.13					12.9		12.44														13.0537
CwatDRAFT_2125	6.2		5.98					6.14					7.98		7.28					6.62					5.4		6.26														6.4825
CwatDRAFT_3088	6.94		7.22					7.6					8.41		9.55					7.74					6.43		6.92														7.60125
CwatDRAFT_1513	9.22		8.73					9.43					12.45		12.4					12.33					8.08		8.23														10.1088
CwatDRAFT_2789	9.61		8.49					9.04					14.04		14.43					13.02					9.3		8.17														10.7625
CwatDRAFT_1050	5.74		6.56					6.75					10.63		11.24					9.71					6.05		6.56														7.905
CwatDRAFT_1692	9.96		11.18					12.12					11.14		9.43					9.6					9.73		10.83														10.4987
CwatDRAFT_0790	9.15		6.82					7.68					13.19		13.95					14.21					8.56		6.87														10.0538
CwatDRAFT_1105	11.03		11.36					11.31					10.79		10.11					9.63					9.88		10.74														10.6062
CwatDRAFT_1297	13.8		13.39					13.43					12.63		11.85					12.21					13.15		12.85														12.9138
CwatDRAFT_2178	12.52		12.5					11.9					9.91		8.53					8.57					11.22		11.38														10.8163
CwatDRAFT_6377	13.83		14.18					13.73					13.09		11.04					11.79					13.1		13.78														13.0675
CwatDRAFT_4840	10.69		9.94					9.3					8.05		6.18					8.01					10.45		9.82														9.055
CwatDRAFT_2188	13.25		13.5					13.14					11.64		11.06					10.89					12.11		12.92														12.3138
CwatDRAFT_0783	12.18		12.75					11.69					11.57		9.76					10.45					11.18		11.79														11.4212
CwatDRAFT_1219	14.28		14.44					13.48					10.98		10.61					11.34					13.88		14.54														12.9438
CwatDRAFT_2051	5.2		4.76					4.91					5.81		6.26					5.26					5.21		4.74														5.26875
CwatDRAFT_4758	11.19		10.49					11.38					14.35		14.01					14.78					11.19		9.64														12.1288
CwatDRAFT_2702	10.89		9.55					10.57					13.2		13.3					13.01					10.84		8.8														11.27
CwatDRAFT_3086	6.98		8.64					9.2					8.37		8.15					7.67					7.15		8.63														8.09875
CwatDRAFT_4192	11.67		13.28					14.05					13.45		12.16					9.55					10.21		12.03														12.05
CwatDRAFT_6644	10.09		10.32					9.13					7.41		7.03					8.25					9.35		9.96														8.9425
CwatDRAFT_3766	13.69		13.99					13.18					12.22		12.28					11.7					12.5		13.57														12.8912
CwatDRAFT_6264	10.31		10.3					10.73					10		8.62					8.42					9.44		9.73														9.69375
CwatDRAFT_3533	13.2		11.76					13.17					15.42		15.67					15.84					13.01		11.24														13.6638
CwatDRAFT_3401	11.42		12.06					11.23					9.58		9.2					9.83					11.26		12.29														10.8588
CwatDRAFT_2028	13.05		11.88					12.83					13.31		14.24					13.94					12.14		11.24														12.8287
CwatDRAFT_0516	8.33		7.55					7.85					12.35		12.95					11.52					7.21		6.42														9.2725
CwatDRAFT_3583	6.96		5.57					5.58					8		9.81					9.66					6.3		5.37														7.15625
CwatDRAFT_6305	11.73		9.71					8.41					7.92		8.21					9.89					10.88		9.35														9.5125
CwatDRAFT_4350	10.18		9.06					9.01					12.33		13.83					12.37					9.11		8.24														10.5162
CwatDRAFT_5886	14.02		12.74					13.21					13.24		14.41					13.78					14.5		13.09														13.6238
CwatDRAFT_0821	9.09		11.86					11.72					10.36		8.3					7.11					7.75		10.86														9.63125
CwatDRAFT_5931	10.6		10.56					11.59					10.81		9.92					9.29					9.67		9.86														10.2875
CwatDRAFT_2220	9.32		9.93					9.51					9.01		9.4					8.5					8.53		9.4														9.2
CwatDRAFT_1938	11.72		11.36					10.76					10.42		9.49					9.32					11.78		11.07														10.74
CwatDRAFT_1669	12.16		11.68					12.64					11.88		13.23					12.95					12.76		11.43														12.3413
CwatDRAFT_4409	9		6.73					7.34					8.27		10.94					8.17					8.89		6														8.1675
CwatDRAFT_4408	10.22		8.39					9.04					10.24		12.95					10.35					9.72		7.91														9.8525
CwatDRAFT_4146	10.09		9.87					10.98					13.95		12.99					12.57					9.52		9.06														11.1288
CwatDRAFT_2823	7.75		6.41					6.9					12.31		14.18					12.1					7.03		6.05														9.09125
CwatDRAFT_1801	9.99		7.85					8.48					10.96		13.22					12.6					9.91		7.44														10.0563
CwatDRAFT_2431	10.49		9.58					10.75					13.5		14.22					13.4					10.34		8.99														11.4087
CwatDRAFT_5129	9.71		7.94					7.85					8.29		9.57					9.39					9.08		7.62														8.68125
CwatDRAFT_6560	12.76		11.48					11.25					13.65		13.9					13.48					12.25		11.13														12.4875
CwatDRAFT_4273	9.33		10.52					10.41					9.58		9.37					9.38					10.3		11.24														10.0162
CwatDRAFT_6117	8.79		8.85					8.48					8.24		8.56					8.76					9.14		9.15														8.74625
CwatDRAFT_3476	12.21		11.85					11.1					11.79		12.13					12.04					11.73		11.63														11.81
CwatDRAFT_4134	11.62		11.1					12.85					13.29		12.48					13.26					11.4		10.67														12.0838
CwatDRAFT_1526	11.75		12.39					11.89					10.36		10.53					10.55					11.32		12.25														11.38
CwatDRAFT_0813	10.68		10.6					10.96					10.58		10.6					9.19					9.55		10.05														10.2762
CwatDRAFT_0814	11.45		11.16					11.06					10.68		10.96					10.45					11.47		11.37														11.075
CwatDRAFT_3782	10.95		10.35					12.02					15.23		15.29					14.84					10.92		10.15														12.4688
CwatDRAFT_5302	11.12		10.17					9.97					9.55		9.32					10.08					10.76		10.17														10.1425
CwatDRAFT_3080	14.07		13.3					13.3					15.71		15.9					15.64					14.03		12.89														14.355
CwatDRAFT_0344	8.42		10.04					10.15					10.26		10.79					11.43					9.94		11.07														10.2625
CwatDRAFT_4186	14.6		14.63					13.96					13.67		13.43					13.8					14.67		14.19														14.1187
CwatDRAFT_6131	6.29		6.02					5.64					5.66		6.01					6.85					6.33		6.32														6.14
CwatDRAFT_0484	4.55		4.35					4.29					3.88		4.04					4.07					4.74		3.96														4.235
CwatDRAFT_1842	4.74		4.34					4.49					4.61		4.35					4.3					4.69		4.24														4.47
CwatDRAFT_4161	5.51		6.35					6.02					5.18		4.86					4.96					5.53		5.79														5.525
CwatDRAFT_4939	8.21		9.06					8.84					9.19		9.86					9.68					9.23		9.51														9.1975
CwatDRAFT_5587	13.54		13.54					13.72					13.38		13.34					13.13					12.84		13.26														13.3438
CwatDRAFT_0032	7.82		9.21					9.55					8.71		8.73					8.68					8.65		9.76														8.88875
CwatDRAFT_1075	8.88		10.51					10.55					9.27		6.97					7.6					8.36		10.21														9.04375
CwatDRAFT_1209	9.14		9.43					8.94					8.29		9.05					8.72					9.1		9.58														9.03125
CwatDRAFT_1947	13.12		12.4					11.36					10.41		9.66					11.6					12.37		12.23														11.6437
CwatDRAFT_2856	8.62		7.92					6.83					6.36		6.63					6.66					8.29		7.76														7.38375
CwatDRAFT_3044	11.12		10.84					10.71					9.42		9.56					9.37					10.23		10.56														10.2263
CwatDRAFT_3316	14.26		13.75					13.15					13.7		13.53					14.3					13.96		13.93														13.8225
CwatDRAFT_5736	11.9		11.07					11.41					11.15		10.94					10.6					11.01		10.38														11.0575
CwatDRAFT_6103	4.58		4.86					4.46					4.76		5.25					4.87					4.73		4.68														4.77375
CwatDRAFT_6265	10.83		10.94					10.91					9.88		8.6					8.73					10.5		10.52														10.1137
CwatDRAFT_6680	7.61		7.71					7.67					8.69		10.29					8.79					7.68		7.78														8.2775
CwatDRAFT_0611	12.48		13.29					12.98					12.15		11.05					10.22					11.39		12.38														11.9925
CwatDRAFT_1203	7.69		6.33					7.24					7.48		7.45					5.8					6.27		6.01														6.78375
CwatDRAFT_1326	13.91		15.51					15.09					13.44		13.11					13.41					14.98		15.73														14.3975
CwatDRAFT_1283	12.74		12.11					11.71					11.07		10.81					10.65					11.44		11.16														11.4612
CwatDRAFT_2190	11.92		12.15					12.21					10.75		9.83					9.96					10.96		11.49														11.1587
CwatDRAFT_2494	12.7		12.26					11.84					10.9		11.34					11.03					12.53		12.17														11.8462
CwatDRAFT_2694	11.38		11.57					11.51					10.02		8.72					9.26					10.18		10.73														10.4213
CwatDRAFT_3423	9.26		8.69					7.75					6.99		6.87					6.48					8.13		7.52														7.71125
CwatDRAFT_3573	11.76		11.85					12.53					11.95		10.01					10.64					11.2		10.98														11.365
CwatDRAFT_3574	10.87		11.18					11.92					11.12		9.28					9.34					10.48		10.47														10.5825
CwatDRAFT_3577	9.69		9.62					9.26					9.08		9.71					9.33					9.94		9.75														9.5475
CwatDRAFT_5760	7.74		7.65					7.5					6.76		7.12					7.53					7.91		7.85														7.5075
CwatDRAFT_6388	7.85		7.73					8.03					8.34		8.57					8.22					7.63		7.83														8.025
CwatDRAFT_0515	7.84		6.56					7.04					11.98		12.97					11.81					7.1		5.89														8.89875
CwatDRAFT_5626	8.17		6.64					7.39					11.31		12.57					10.8					7.76		6.2														8.855
CwatDRAFT_6448	6.03		6.46					6.74					8.9		10.18					9.33					6.27		6.28														7.52375
CwatDRAFT_0319	8.12		7.2					7.15					7.27		7.65					6.48					7.05		7.54														7.3075
CwatDRAFT_4382	4.37		5.38					7.11					5.32		4.23					4.64					5.01		5.34														5.175
CwatDRAFT_5489	9.36		10.01					9.58					8.5		9.39					7.45					9.27		9.73														9.16125
CwatDRAFT_0792	8.52		8.52					8.29					9.66		8.65					9.39					8.05		8.19														8.65875
CwatDRAFT_0793	6.92		6.51					5.88					7.25		6.16					6.05					5.43		5.82														6.2525
CwatDRAFT_0794	4.86		4.6					4.56					4.52		4.72					4.29					4.86		4.27														4.585
CwatDRAFT_2613	9.37		9.15					9.42					8.83		9.24					8.13					8.35		8.29														8.8475
CwatDRAFT_2804	4.32		4.36					4.37					4.24		4.47					4.18					4.48		4.37														4.34875
CwatDRAFT_3007	6.48		5.76					5.63					5.88		7.18					6.4					5.73		6.39														6.18125
CwatDRAFT_1078	8.96		9.05					8.67					8.57		9.89					8.98					9.24		8.91														9.03375
CwatDRAFT_2052	4.86		5.08					4.68					4.75		4.8					4.47					4.8		4.9														4.7925
CwatDRAFT_2451	4.82		4.38					4.4					4.32		4.51					4.09					4.78		4.21														4.43875
CwatDRAFT_2888	4.73		4.38					4.3					4.3		4.85					4.29					4.9		4.33														4.51
CwatDRAFT_3485	9.42		9.29					10.98					13.21		14.72					13.37					11.09		9.77														11.4813
CwatDRAFT_3775	4.61		4.36					4.44					4.51		4.66					4.25					4.54		4.04														4.42625
CwatDRAFT_4363	10.57		10.82					11.65					11		10.82					11.03					11.53		11.29														11.0888
CwatDRAFT_5228	6.41		8.25					8.59					7.22		5.69					6.99					6.69		8.14														7.2475
CwatDRAFT_6508	8.11		9.45					9.08					7.83		7.05					6.82					7.44		9.3														8.135
CwatDRAFT_0029	10.24		10.66					9.88					10.95		9.76					8.61					8.96		9.77														9.85375
CwatDRAFT_1689	8.18		9.23					8.48					8.04		8.52					8.36					8.95		9.74														8.6875
CwatDRAFT_1710	8.59		9.24					9.13					10.91		11.6					10.5					9.3		9.25														9.815
CwatDRAFT_2688	9.11		8.7					8.33					8.06		9.21					8.76					9.08		8.61														8.7325
CwatDRAFT_3241	11.49		10.3					10.68					11.13		12.21					10.61					11.01		9.72														10.8938
CwatDRAFT_3569	9.98		9.37					8.84					7.58		7.7					7.17					9.14		8.78														8.57
CwatDRAFT_3670	11.71		11.27					11.86					12.63		13.51					12.36					11.59		10.71														11.955
CwatDRAFT_3695	13.34		11.24					9.38					8.37		9.17					10.21					12.89		11.46														10.7575
CwatDRAFT_3788	6.92		8.03					7.7					7.31		6.19					6.96					6.96		8.07														7.2675
CwatDRAFT_4112	10.34		10.26					9.42					9.42		8.95					10.6					11.35		10.6														10.1175
CwatDRAFT_5230	9.64		8.15					9.78					11.4		11.23					12.2					8.83		7.04														9.78375
CwatDRAFT_5244	9.39		8.78					9.72					13.2		12.94					12.5					8.91		8.19														10.4537
CwatDRAFT_6216	13.13		12.69					11.67					10.21		10.24					10.71					12.09		12.18														11.615
CwatDRAFT_4087	6.51		7.27					7.89					7.51		7.7					7.3					7.12		7.36														7.3325
CwatDRAFT_4801	5.78		6.45					5.46					5.17		4.94					5.73					5.9		6.6														5.75375
CwatDRAFT_5305	10.04		9.56					9.81					9.85		9.25					8.89					9.66		8.98														9.505
CwatDRAFT_5306	9.38		8.91					9.3					9.64		9.23					8.76					8.51		8.36														9.01125
CwatDRAFT_5307	9.18		9.23					9.37					10.47		10.73					10.34					9.52		9.46														9.7875
CwatDRAFT_6379	9.76		8.85					7.92					7.86		8.22					8.35					8.75		8.57														8.535
CwatDRAFT_6380	8.51		7.38					6.15					6.3		6.39					7.61					8.65		7.65														7.33
CwatDRAFT_1840	9.64		10.06					11.19					10.87		10.37					8.9					8.98		9.42														9.92875
CwatDRAFT_4305	13.94		13.9					13.57					11.7		10.84					12.38					13.95		14.15														13.0538
CwatDRAFT_0193	10.35		10.84					10.08					8.67		8.35					8.28					9.22		10.23														9.5025
CwatDRAFT_4306	13.39		13.38					13.38					11.52		10.22					11.39					12.5		12.85														12.3287
CwatDRAFT_4307	10.82		9.87					10.19					8.02		7.07					8.23					9.18		9.66														9.13
CwatDRAFT_1608	10.98		11.37					10.59					9.39		8.52					9.5					10.46		11.26														10.2588
CwatDRAFT_1063	14.8		14.36					14.69					13.96		12.72					13.08					14.01		13.95														13.9463
CwatDRAFT_6289	15.22		15.02					14.2					13.05		12.58					13.77					14.42		14.59														14.1062
CwatDRAFT_2096	14.81		14.69					13.95					12.58		11.75					13.76					14.23		14.58														13.7938
CwatDRAFT_6290	9.93		9.7					8.59					7.11		7.07					8.73					9.35		9.82														8.7875
CwatDRAFT_6288	15.14		14.75					14.09					13		12.4					13.77					14.64		14.43														14.0275
CwatDRAFT_2097	13.01		12.71					11.77					10.2		9.49					11.95					13.1		12.86														11.8862
CwatDRAFT_6287	14.88		14.63					13.89					12.79		12.17					13.41					14.32		14.21														13.7875
CwatDRAFT_6286	13.91		13.64					12.75					11.54		10.96					12.91					13.65		13.73														12.8863
CwatDRAFT_6285	13.37		13.34					12.39					10.9		10.45					12.06					12.55		13.22														12.285
CwatDRAFT_6284	14.79		14.67					14.03					12.22		11.47					12.65					14.6		14.6														13.6288
CwatDRAFT_5388	13.27		10.53					11.33					15.5		15.54					15.14					12.96		9.79														13.0075
CwatDRAFT_4108	10.63		9.23					10.78					15.54		15.6					14.51					10.37		8.07														11.8413
CwatDRAFT_5386	14.97		12.93					13.24					15.88		15.93					15.83					15.01		11.87														14.4575
CwatDRAFT_4107	11.27		9.65					11.25					15.67		15.74					15.02					11.37		8.84														12.3513
CwatDRAFT_5389	11.11		8.15					8.74					14.23		14.16					14.06					11.1		7.76														11.1638
CwatDRAFT_4109	6.12		5.55					6.37					11.89		11.95					10.84					6.21		5.54														8.05875
CwatDRAFT_6341	9.99		9.65					8.7					8.48		8.73					8.43					9.5		9.29														9.09625
CwatDRAFT_3431	9.82		7.46					6.07					5.75		5.68					7.4					8.47		6.82														7.18375
CwatDRAFT_6054	11.88		11.87					10.91					10.1		9.88					9.74					11.3		11.25														10.8662
CwatDRAFT_6343	12.75		12.47					12.45					11.07		10.22					11.14					12.31		12.29														11.8375
CwatDRAFT_2836	7.71		7.91					8.39					7.08		6.87					6.13					6.41		7.51														7.25125
CwatDRAFT_0407	15.25		15.15					15.1					13.32		12.22					14.14					14.86		15.23														14.4088
CwatDRAFT_2837	8.27		8.23					7.96					7.99		8.66					7.74					7.28		7.5														7.95375
CwatDRAFT_5717	15		14.8					14.73					13.3		12.33					11.89					14.04		14.45														13.8175
CwatDRAFT_5718	14.58		14.25					14.3					13		11.73					11.58					13.98		13.88														13.4125
CwatDRAFT_0658	12.36		12.44					12.55					10.97		9.11					9.92					11.34		11.71														11.3
CwatDRAFT_5721	7.27		6.12					5.67					4.82		4.89					5.18					6.67		5.99														5.82625
CwatDRAFT_5719	10.05		9.42					9.29					7.51		6.41					6.68					8.59		8.63														8.3225
CwatDRAFT_0664	12.44		11.34					11.37					10.4		8.46					11.01					12.08		11.29														11.0487
CwatDRAFT_5720	10.15		9.47					9.22					7.67		7.05					7.09					8.69		8.46														8.475
CwatDRAFT_0665	12.66		12.18					11.9					10.93		9.25					11.31					12.3		11.83														11.545
CwatDRAFT_5980	6.97		6.32					5.9					6.46		6.83					5.84					6.08		5.62														6.2525
CwatDRAFT_5981	12.29		11.9					10.54					10.03		10.06					11.39					12.22		11.39														11.2275
CwatDRAFT_6660	8.5		7.2					8.69					14.52		14.76					13.18					7.94		6.35														10.1425
CwatDRAFT_6661	7.94		6.36					7.7					13.7		13.89					12.01					7.04		5.72														9.295
CwatDRAFT_3842	14.65		10.63					6.74					9.25		10.81					14.84					13.39		8.73														11.13
CwatDRAFT_3852	11.61		10.34					10.18					11.41		12.57					12.45					11.5		10.55														11.3262
CwatDRAFT_2319	15.06		14.42					15.77					15.58		15.09					14.99					14.77		14.2														14.985
CwatDRAFT_3318	15.21		15.81					15.5					11.56		9.89					9.78					14.59		15.68														13.5025
CwatDRAFT_3830	9.24		7.86					4.6					5.05		9.32					10.91					9.05		6.43														7.8075
CwatDRAFT_3834	11.01		8.5					5.94					6.95		9.95					11.6					10.84		7.95														9.0925
CwatDRAFT_0980	13.73		14.61					13.92					10.8		9.65					9.91					12.84		14.2														12.4575
CwatDRAFT_5271	11.35		10.53					10.98					13.04		13.08					14.48					10.42		9.77														11.7062
CwatDRAFT_5417	12.04		12.11					12.52					14.33		15.08					13.47					10.99		10.52														12.6325
CwatDRAFT_3828	13.49		11.87					8.69					10.18		13.7					14.46					12.78		10.24														11.9262
CwatDRAFT_3829	10.97		8.97					4.99					6.41		11.04					12.79					10.43		7.74														9.1675
CwatDRAFT_3258	13.65		12.34					13.91					15.77		15.71					15.63					13.44		12.18														14.0787
CwatDRAFT_0403	14.4		14					13.43					11.48		9.85					11.9					14.26		14.2														12.94
CwatDRAFT_2835	8.82		9.06					9.55					8.28		7.6					7.21					7.33		8.5														8.29375
CwatDRAFT_0402	14.45		14.53					13.92					11.4		9.52					12.17					14.37		14.85														13.1512
CwatDRAFT_2834	5.19		5.56					5.91					4.54		4.12					4.38					4.85		5.01														4.945
CwatDRAFT_3495	9.28		8.43					8.47					9.85		10.43					8.01					7.27		7.03														8.59625
CwatDRAFT_6237	13.61		14.46					14.87					14.65		14.04					13.13					13.67		14.71														14.1425
CwatDRAFT_6309	14.24		14.46					14.36					13.98		13.34					13.27					13.84		14.42														13.9888
CwatDRAFT_0729	12.45		12.92					12.4					11.55		11.85					10.68					11.45		12.61														11.9887
CwatDRAFT_0934	12.79		13.74					14.24					13.93		11.28					12.06					11.68		13.05														12.8462
CwatDRAFT_2712	12.29		13.21					13.61					10.96		8.99					10.33					11.81		13.39														11.8238
CwatDRAFT_2974	5.12		5.33					6.2					6.28		5.36					5.18					5.5		5.44														5.55125
CwatDRAFT_3920	9.78		9.69					11.6					14.9		14.13					12.89					9.57		8.61														11.3963
CwatDRAFT_2733	11.73		10.07					9.49					11.13		9.81					11.19					11.18		10.49														10.6362
CwatDRAFT_6240	10.99		11.38					11.74					11.74		11.19					10.91					10.77		11.54														11.2825
CwatDRAFT_1237	4.8		6.34					5.02					4.35		4.36					4.51					5.05		6.04														5.05875
CwatDRAFT_4160	14.19		14.64					14.67					14.41		14.6					13.83					13.6		14.38														14.29
CwatDRAFT_2732	10.9		9.53					9.31					11.6		9.31					10.82					10.06		9.39														10.115
CwatDRAFT_6239	11.65		12.16					12.59					12.53		11.91					11.01					10.73		11.69														11.7838
CwatDRAFT_5155	10.98		11.34					11.54					11.11		10.16					10.33					10.18		10.95														10.8237
CwatDRAFT_6238	10.47		11.33					12					12.06		11.33					9.96					9.17		10.55														10.8588
CwatDRAFT_0730	13.56		14.3					14.19					13.36		13.06					11.88					12.32		13.7														13.2962
CwatDRAFT_3815	15.45		12.67					6.9					8.89		14.31					15.81					15.48		12.22														12.7163
CwatDRAFT_3819	15.72		14.25					9.01					13.39		15.51					15.79					15.29		13.08														14.005
CwatDRAFT_3822	13.54		10.64					7.69					9.81		13.23					14.36					12.72		9.46														11.4312
CwatDRAFT_3818	15.85		14.6					8.82					13.7		15.7					15.9					15.62		13.97														14.27
CwatDRAFT_3820	15.54		13.7					11.23					12.91		15.21					15.65					15.23		12.72														14.0238
CwatDRAFT_3823	13.76		11.19					7.84					9.96		13.85					14.81					13.43		9.94														11.8475
CwatDRAFT_3847	12.27		8.51					6.15					8.91		11.52					14.03					12.02		8.2														10.2012
CwatDRAFT_3817	14.15		10.63					6.28					7.76		13.37					15.25					13.99		10.05														11.435
CwatDRAFT_3845	14.52		11.71					8.77					12.07		13.98					14.76					13.67		10.24														12.465
CwatDRAFT_3827	13.93		12.43					9.19					10.23		13.83					15.54					14.87		12.51														12.8163
CwatDRAFT_3824	9.78		8.33					4.68					6.09		11.09					13.15					10.38		7.66														8.895
CwatDRAFT_3846	15.41		12.86					10.54					12.95		14.58					15.66					15.77		12.47														13.78
CwatDRAFT_3683	12.3		12.04					10.71					9.61		9.72					10.5					11.03		10.88														10.8487
CwatDRAFT_3430	14.67		14.4					14.36					12.26		10.53					12.01					14.15		14.13														13.3138
CwatDRAFT_3429	15.1		15.1					14.85					13.03		11.57					13.13					14.79		15.06														14.0787
CwatDRAFT_2853	12.6		13.41					12.3					10.2		8.46					10.61					12.69		13.3														11.6963
CwatDRAFT_2854	12.32		13.23					12.98					11.24		9.92					10.98					12.23		13.28														12.0225
CwatDRAFT_2936	11.68		12.78					12.24					9.71		8.12					7.89					10.77		12.22														10.6762
CwatDRAFT_4239	14.12		14.92					14.78					13.44		12.46					12.83					14.23		15.26														14.005
CwatDRAFT_0991	12.09		13.03					12.44					10.12		8.75					9.25					10.97		12.9														11.1937
CwatDRAFT_4240	12.31		13.26					13.05					11.71		11.45					11.78					11.97		13.27														12.35
CwatDRAFT_2656	12.16		12.26					11.6					11.23		10.55					11.2					11.45		11.81														11.5325
CwatDRAFT_1273	12.84		13.56					11.86					9.18		9.25					9.73					12.49		13.81														11.59
CwatDRAFT_1274	12.7		13.41					11.95					9.19		9.6					10.25					13.18		14.28														11.82
CwatDRAFT_4337	4.59		4.88					5.16					5.06		4.48					4.19					4.65		4.93														4.7425
CwatDRAFT_4700	9.16		8.78					8.73					9.53		11.22					10.5					8.66		8.3														9.36
CwatDRAFT_5331	7.52		6.89					5.75					5.33		5.54					6.25					7.07		6.39														6.3425
CwatDRAFT_5636	8.34		7.17					6.54					5.84		5.59					7.2					7.18		6.81														6.83375
CwatDRAFT_3658	12.22		12.5					11.99					13.66		14.48					14.24					11.64		11.88														12.8262
CwatDRAFT_5524	13.61		14.3					13.6					11.2		10.25					10.61					13.17		14.32														12.6325
CwatDRAFT_6491	9.98		8.31					7.76					7.76		6.87					9.05					9.88		8.22														8.47875
CwatDRAFT_2598	10.83		11.91					11.72					9.49		8.26					8.15					10.24		11.77														10.2962
CwatDRAFT_1222	15.98		15.97					15.95					15.7		14.91					14.79					15.92		15.96														15.6475
CwatDRAFT_1223	15.71		15.77					15.7					14.49		13.51					13.84					15.31		15.71														15.005
CwatDRAFT_3693	11.7		11.53					11.56					11.88		12.13					11.25					11.31		12														11.67
CwatDRAFT_0312	10.24		9.77					9.08					8.34		8.69					9.37					9.88		10.08														9.43125
CwatDRAFT_6729	15.07		15.39					15.24					14.05		13.46					13.36					15.05		15.46														14.635
CwatDRAFT_6088	9.07		8.85					8.1					5.45		6.14					6.35					8.33		8.21														7.5625
CwatDRAFT_4915	12.64		12.63					12.56					10.48		9.14					9.12					12.09		12.55														11.4013
CwatDRAFT_1423	14.58		15.28					15.78					15.47		14.65					14					14.44		15.2														14.925
CwatDRAFT_4668	15.9		14.84					14.43					14.42		15.62					15.76					15.8		15.31														15.26
CwatDRAFT_0123	14.98		15.35					15.5					14.68		13.97					13.78					14.26		15.29														14.7263
CwatDRAFT_0024	13.24		13.23					13.85					13.75		12.82					12.29					12.72		12.56														13.0575
CwatDRAFT_0025	9.28		9.84					10.52					10.5		9.51					9.73					8.91		9.77														9.7575
CwatDRAFT_0143	13.7		14.05					14.52					13.6		12.45					11.79					12.5		13.63														13.28
CwatDRAFT_0639	15.62		15.84					15.86					15.67		15.06					14.68					15.31		15.8														15.48
CwatDRAFT_0161	14.6		15.01					14.72					13.59		13.24					13.54					14.61		15.14														14.3062
CwatDRAFT_2618	7.57		6.79					6.81					5.85		4.98					5.64					6.35		6.43														6.3025
CwatDRAFT_2958	9.29		9.64					9.22					8.51		9.1					8.66					8.63		9.16														9.02625
CwatDRAFT_4858	11.6		12.63					12.32					9.76		8.83					8.24					10.58		12.18														10.7675
CwatDRAFT_2246	11.86		13.03					12.79					10.84		9.94					11.42					12.44		13.5														11.9775
CwatDRAFT_0626	14.05		14.27					14.19					13.04		11.95					11.91					14.11		14.37														13.4863
CwatDRAFT_5304	11.83		12.6					12.05					10.31		8.76					10.96					11.78		13.1														11.4238
CwatDRAFT_1275	11.14		10.87					10.28					8.85		8.05					10.23					11.5		11.34														10.2825
CwatDRAFT_3303	12.47		12.61					12.22					10.96		10.04					10.79					12.64		12.49														11.7775
CwatDRAFT_2495	10.8		10.65					9.99					8.74		8.2					9.09					10.1		10.64														9.77625
CwatDRAFT_5901	10.78		12.03					11.09					9.17		7.64					8.82					11.1		12.29														10.365
CwatDRAFT_2714	15.36		15.34					15.49					14.13		11.46					12.93					14.61		14.82														14.2675
CwatDRAFT_2716	12.29		11.74					12.12					10.81		10.63					10.57					11.8		11.68														11.455
CwatDRAFT_4803	9.79		10.82					10.34					8.93		8.98					8.33					9.54		10.59														9.665
CwatDRAFT_1827	10.86		10.36					9.58					9.58		10.05					10.54					9.69		9.71														10.0463
CwatDRAFT_5430	13.17		12.66					11.94					10.78		11.13					12.2					11.73		12.14														11.9688
CwatDRAFT_5431	15.55		14.96					14.35					13.37		13.63					14.49					15		14.52														14.4837
CwatDRAFT_1329	13.34		14.15					13.94					11.87		10.84					10.8					11.99		13.44														12.5462
CwatDRAFT_1330	15.23		15.58					15.5					13.76		12.46					12.96					15.05		15.36														14.4875
CwatDRAFT_1037	10.13		10.09					9.5					8.15		6.72					7.87					9.45		9.69														8.95
CwatDRAFT_6489	14.1		12.84					12.28					11.26		11.59					13.74					14.73		13.77														13.0387
CwatDRAFT_1392	8.56		9.4					8.94					8.32		6.94					7.1					7.72		8.49														8.18375
CwatDRAFT_3816	15.22		11.62					6.41					7.82		14.02					15.85					15.38		11.31														12.2037
CwatDRAFT_3821	13.5		10.19					7.11					9.53		12.8					14.53					13.08		9.18														11.24
CwatDRAFT_3825	12.37		11.32					8.04					9.45		13.26					14.77					12.59		10.48														11.535
CwatDRAFT_3826	14.36		13.14					10.14					11.22		14.54					15.71					15.37		13.33														13.4763
CwatDRAFT_3831	6.64		6.22					4.93					5.08		6.88					9.96					7.84		6.28														6.72875
CwatDRAFT_3832	10.73		9.07					6.74					7.77		10.93					12.37					9.95		8.11														9.45875
CwatDRAFT_3833	10.74		8.91					6.13					7.49		10.38					11.33					9.98		7.81														9.09625
CwatDRAFT_3835	12.6		10.38					8.29					9.1		11.79					12.66					11.89		8.95														10.7075
CwatDRAFT_3843	15.22		12.15					8.06					11.09		13.24					15.36					14.9		11.16														12.6475
CwatDRAFT_3844	13.45		9.91					6.45					10.19		12.69					14.41					12.63		8.7														11.0537
CwatDRAFT_3848	11.47		9.1					6.53					9.38		11.6					14.21					12.31		9.11														10.4638
CwatDRAFT_3849	6.87		5.07					4.45					5.01		7.13					9.5					7.31		4.57														6.23875
CwatDRAFT_2235	11.63		12.08					11.7					10.27		9.41					10.12					11.72		12.11														11.13
CwatDRAFT_2236	10.8		11.46					11.65					10.87		10.06					10					11.1		11.55														10.9362
CwatDRAFT_2975	6.95		6.18					6.51					7.04		6.41					5.71					5.83		5.54														6.27125
CwatDRAFT_3456	9.31		10.18					10.26					8.69		6.99					7.49					8.97		9.77														8.9575
CwatDRAFT_4581	13.73		13.48					13.18					13.49		14.14					13.6					13.41		13.05														13.51
CwatDRAFT_5867	13.47		11.78					11.4					13.28		14.32					14.38					13.41		11.55														12.9487
CwatDRAFT_6161	11.47		12.01					11.82					11.19		10.42					11.09					11.98		12.17														11.5188
CwatDRAFT_6376	10.65		11.05					10.53					10.05		8.93					9.76					11.01		11.62														10.45
CwatDRAFT_0409	13.95		13.32					12.76					11.35		11.23					12.36					13.22		13.05														12.655
CwatDRAFT_0659	10.43		10.49					10.74					9.3		7.22					7.24					8.97		9.69														9.26
CwatDRAFT_0661	13.24		12.87					13.04					12.81		12.92					12.25					12.68		12.38														12.7737
CwatDRAFT_6291	11.1		11.01					9.64					8.67		8.07					9.68					10.27		10.29														9.84125
CwatDRAFT_2487	9.35		10.58					9.81					8.69		8.14					7.13					8.85		9.98														9.06625
CwatDRAFT_1021	8.68		10.31					9.08					8.75		8.16					6.88					7.25		9.16														8.53375
CwatDRAFT_4903	12.03		13.12					13.69					13.03		11.44					10.67					11.68		12.7														12.295
CwatDRAFT_5127	4.54		4.63					4.68					4.53		4.46					4.43					4.61		4.72														4.575
CwatDRAFT_3971	10.01		11.79					11.1					9.36		8.04					7.15					8.87		10.87														9.64875
CwatDRAFT_3972	8.41		9.94					9.08					7.27		6.04					6.17					7.66		9.85														8.0525
CwatDRAFT_3062	8.96		11.61					11.93					9.55		8.16					6.19					6.85		10.4														9.20625
CwatDRAFT_6728	11.35		12.64					12.75					10.06		8.64					6.85					10.26		11.53														10.51
CwatDRAFT_5013	12.13		12.57					11.46					10.72		10.16					9.86					10.95		11.54														11.1738
CwatDRAFT_5832	4.33		5.17					4.79					4.28		4.18					4.17					4.74		5.31														4.62125
CwatDRAFT_6446	10.93		11.5					12.85					12.44		11					9.67					10.32		10.98														11.2113
CwatDRAFT_4388	5.46		5.43					6.06					5.83		5.08					5.35					5.24		5.64														5.51125
CwatDRAFT_1410	7.12		7.56					7.31					6.97		6.5					7.22					6.95		7.28														7.11375
CwatDRAFT_4077	6.22		5.07					5.84					5.89		6.2					5.62					5.55		5.25														5.705
CwatDRAFT_5048	11.53		13.26					12.99					10.87		9.35					8					9.48		12.22														10.9625
CwatDRAFT_5049	11.98		13.28					13.15					11.09		10.33					10.02					11.29		12.83														11.7462
CwatDRAFT_1404	15.67		15.7					15.26					14.79		14.63					13.15					14.68		14.71														14.8238
CwatDRAFT_4729	14.12		13.01					12.1					11.63		12.08					11.83					13.48		12.45														12.5875
CwatDRAFT_3194	13.68		12.99					12.9					12.25		11.56					11.98					13.12		12.92														12.675
CwatDRAFT_6124	13.98		13.37					13.55					13.05		13.28					12.2					13.65		13.39														13.3088
CwatDRAFT_2764	14.2		13.75					13.84					12.83		11.94					12.39					13.47		13.37														13.2238
CwatDRAFT_0948	12.78		13.37					12.16					10.35		8.19					9.03					11.04		12.04														11.12
CwatDRAFT_0947	13.36		13.92					13.26					11.77		9.88					10.4					12.54		13.63														12.345
CwatDRAFT_1877	12.95		12.44					11.96					10.85		10.03					11.23					12.37		12.2														11.7538
CwatDRAFT_5404	11.44		11.04					9.96					9.48		9.3					9.42					10.37		10.29														10.1625
CwatDRAFT_5424	11.8		12.04					10.78					9.77		8.45					10.16					11.31		11.95														10.7825
CwatDRAFT_3226	12.77		13.44					13.3					11.73		9.13					10.31					12.21		13.02														11.9888
CwatDRAFT_4480	11.73		12.18					11.07					9.12		8.37					9.02					11.57		12.3														10.67
CwatDRAFT_6606	14.22		13.63					13.38					13.11		12.96					12.45					12.96		12.77														13.185
CwatDRAFT_4624	15.79		15.22					14.52					14.97		15.07					13.98					15.47		14.42														14.93
CwatDRAFT_2303	11.88		11.79					11.15					9.98		8.83					9.68					11		11.37														10.71
CwatDRAFT_4623	13.58		13.12					12.32					12.93		13.17					12.14					13.09		12.6														12.8687
CwatDRAFT_2244	6.83		8.23					9.6					8.75		8.38					8.52					7.85		9.86														8.5025
CwatDRAFT_2379	8.65		8.95					8.6					8.64		9.15					10.07					9.89		9.62														9.19625
CwatDRAFT_0949	12.07		12.4					12.02					10.21		8.17					8.45					10.93		11.65														10.7375
CwatDRAFT_4968	8.11		10.29					10.32					9.24		7.21					7.63					8.25		9.9														8.86875
CwatDRAFT_4422	8.13		7.43					7.9					7.6		7.19					7.39					7.75		7.32														7.58875
CwatDRAFT_0837	10.51		9.82					9.01					8.3		8.48					9.11					10.1		10.25														9.4475
CwatDRAFT_2710	9.58		9.93					10.18					10.07		10.42					10.01					9.49		10														9.96
CwatDRAFT_1079	6.33		7.1					7.86					6.62		6.24					6.87					6.95		7.33														6.9125
CwatDRAFT_2870	6.79		5.66					5.63					6.1		7.05					6.65					6.27		6.05														6.275
CwatDRAFT_3785	4.78		5.69					6.97					8.63		8.34					8.29					4.93		6														6.70375
CwatDRAFT_4362	14.25		13.94					14.09					13.7		13.48					13.37					13.55		13.42														13.725
CwatDRAFT_4923	7.19		7.17					6.61					6.05		5.33					5.76					6.05		6.77														6.36625
CwatDRAFT_2036	4.41		4.41					4.27					4.32		4.67					4.47					4.68		4.27														4.4375
CwatDRAFT_6015	14		14.34					13.63					12.65		12.51					11.19					12.49		13.28														13.0112
CwatDRAFT_5437	9.23		10.79					11.94					12.54		12.06					10.59					9.59		10.78														10.94
CwatDRAFT_0650	6.24		5.91					6.22					6.1		6.62					6.09					5.97		5.39														6.0675
CwatDRAFT_1156	4.62		4.36					4.43					4.22		4.63					4.27					4.57		4.27														4.42125
CwatDRAFT_1775	11.91		11.22					10.7					10.78		11.27					11.37					11.24		10.75														11.155
CwatDRAFT_1403	13.02		13.41					13.35					12.21		10.89					11.14					12.45		12.72														12.3988
CwatDRAFT_3288	8.79		9.57					9.44					8.49		8.36					7.78					8.66		9.34														8.80375
CwatDRAFT_4156	9.74		9.8					9.89					9.19		9.66					10.17					11.26		10.79														10.0625
CwatDRAFT_4912	9.51		7.83					6.83					6.75		5.96					8.19					9.18		8.19														7.805
CwatDRAFT_2193	5.78		6.73					7.66					7.23		7.31					6.26					5.49		6.83														6.66125
CwatDRAFT_0046	4.86		4.53					4.31					4.47		4.86					4.33					4.75		4.47														4.5725
CwatDRAFT_6522	6.99		7.19					6.29					7		7.52					7.42					7.29		7.18														7.11
CwatDRAFT_0047	8.91		7.79					8.08					8.2		9.55					9.37					9.96		8.28														8.7675
CwatDRAFT_4656	5.85		5.44					4.93					5.28		5.94					5.1					4.98		5.61														5.39125
CwatDRAFT_4947	6.19		6.46					6.84					6.5		5.89					5.21					5.59		5.82														6.0625
CwatDRAFT_6691	6.5		5.69					5.44					5.46		6.4					5.49					5.39		5.9														5.78375
CwatDRAFT_4930	11.76		11.29					11.28					12.85		11.98					11.86					12.44		11.59														11.8812
CwatDRAFT_4931	11.71		11.31					11.13					12.64		12.18					11.39					11.52		11.08														11.62
CwatDRAFT_1348	5.43		5.9					6.1					5.14		4.94					4.56					5.24		5.85														5.395
CwatDRAFT_4932	9.23		9.67					9.22					10.49		9.65					9.15					9.03		9.19														9.45375
CwatDRAFT_4933	9.42		10					9.53					10.59		9.51					9.5					9.95		9.96														9.8075
CwatDRAFT_4929	9.95		10.18					10.38					12.51		10.48					9.53					8.97		9.65														10.2063
CwatDRAFT_4928	9.42		9.98					10.8					13.5		12.23					11.03					8.23		9.11														10.5375
CwatDRAFT_1905	12.7		13.37					13.49					13.23		13.01					12.68					12.67		13.15														13.0375
CwatDRAFT_4038	13.59		13.18					12.41					11.99		11.44					11.39					13.02		12.82														12.48
CwatDRAFT_4039	9.04		8.41					7.07					6.86		6.19					7.16					8.55		8.8														7.76
CwatDRAFT_2396	14.36		14.68					14.53					13.73		12.83					13.67					14.1		14.54														14.055
CwatDRAFT_2619	13.12		13.17					13.55					12.8		12.05					13.14					14.45		14.48														13.345
CwatDRAFT_2754	6.74		6.42					5.58					6.2		7.03					6.36					5.53		6.13														6.24875
CwatDRAFT_4361	12.78		12.16					12.35					11.95		11.56					12.63					13.27		12.83														12.4412
CwatDRAFT_4845	5.41		6.54					5.77					4.5		4.3					4.4					4.98		6.93														5.35375
CwatDRAFT_0139	4.48		4.63					4.4					4.48		4.23					4.42					5.04		4.5		afuB												4.5225
CwatDRAFT_0263	9.65		10.27					11.47					11.58		10.44					9.3					9.75		9.94														10.3
CwatDRAFT_0545	8.63		9.08					8.45					7.56		8.48					7.99					8.75		9.02														8.495
CwatDRAFT_0737	11.41		12.01					11.07					11.42		11.94					9.85					10.78		11.14														11.2025
CwatDRAFT_0738	8.62		9.51					8.85					8.82		8.86					8.91					8.9		9.18														8.95625
CwatDRAFT_0917	8.18		10.15					9.59					7.79		7.39					7.42					8.14		10.13														8.59875
CwatDRAFT_1034	8.84		9.56					9.53					9.58		8.9					8.76					9.13		9.53														9.22875
CwatDRAFT_1360	9.56		10.42					9.49					7.54		5.85					6.83					9.21		10.01														8.61375
CwatDRAFT_1361	11.45		12.19					11.57					10.66		10.26					9.59					10.85		11.29														10.9825
CwatDRAFT_1362	9.45		9.83					9.42					8.7		7.29					7.78					9.29		9.9														8.9575
CwatDRAFT_1363	11.01		11.27					10.92					10.34		9.12					9.02					10.58		11.14														10.425
CwatDRAFT_1488	5.21		4.68					5.05					5.27		5.21					4.98					5.06		4.45														4.98875
CwatDRAFT_1752	7.62		8.59					7.93					7.94		6.21					6.84					7.55		8.19														7.60875
CwatDRAFT_2058	11.15		10.59					10					9.6		9.96					10.72					11.54		11.05														10.5762
CwatDRAFT_2285	12.78		13.85					12.88					11.98		10.61					10.92					12.45		13.84														12.4138
CwatDRAFT_2469	6		6.48					6.91					6.51		6.84					5.94					5.75		6.4														6.35375
CwatDRAFT_2736	11.18		9.83					10.77					10.83		11.61					10.19					10.64		8.78														10.4787
CwatDRAFT_2793	4.39		4.44					4.63					4.27		4.42					4.22					4.68		4.48														4.44125
CwatDRAFT_2970	10.78		10.85					10.16					10.96		11.41					11.33					10.7		10.94														10.8912
CwatDRAFT_3126	11.96		11.42					7.74					7.86		8.47					10.94					11.66		10.61														10.0825
CwatDRAFT_3127	12.82		11.35					8.81					8.97		9.52					11.58					13.67		11.38														11.0125
CwatDRAFT_3128	7.44		6.01					4.75					4.69		4.96					5.94					7.31		5.84														5.8675
CwatDRAFT_3150	10.28		11.54					13.27					14.32		12.98					12.14					10.25		11.46														12.03
CwatDRAFT_3213	5.3		5.98					7.59					7.42		6.93					5.01					5.13		5.96														6.165
CwatDRAFT_3239	10.77		11.57					10.94					11.03		10.33					9.6					10.72		10.79														10.7188
CwatDRAFT_3362	5.66		5.75					5.72					4.97		5					5.35					5.61		5.82														5.485
CwatDRAFT_3463	9.73		9.16					9					9.05		9.86					10.05					10.06		9.56														9.55875
CwatDRAFT_3660	9.19		9.5					10.77					10.46		9.37					8					8.66		8.84														9.34875
CwatDRAFT_3661	10.33		11.11					13.05					12.58		11.23					10					10.13		10.5														11.1162
CwatDRAFT_3667	5.83		6.06					5.81					5.88		5.15					4.97					5.08		5.34														5.515
CwatDRAFT_3811	9.69		9.93					9.24					8.3		7.97					9.47					10.3		10.32														9.4025
CwatDRAFT_3812	6.23		7.14					7.85					6.7		5.75					6.7					6.63		7.59														6.82375
CwatDRAFT_3989	12.73		13.49					13					12.63		11.9					11.04					12.09		12.64														12.44
CwatDRAFT_4158	10.11		11.9					11.57					11		10.44					9.09					10.05		11.56														10.715
CwatDRAFT_4437	6.37		7.62					6.94					7.28		8.63					7.37					6.84		7.6														7.33125
CwatDRAFT_5043	6.79		7.91					7.01					5.86		5.51					5.66					6.93		7.93														6.7
CwatDRAFT_5088	8.66		8.62					8.44					8.67		8.66					8.23					9.49		9.15														8.74
CwatDRAFT_5134	6.19		6.15					5.08					5.68		5.25					6.36					6.54		6.44														5.96125
CwatDRAFT_5160	4.57		4.51					4.98					10.05		10.32					8.03					5.05		4.22														6.46625
CwatDRAFT_5253	11.95		11.62					10.4					11.84		11.72					12.02					10.53		10.31														11.2988
CwatDRAFT_5254	10.48		9.64					8.6					9.98		9.88					10.14					8.53		8.39														9.455
CwatDRAFT_5496	8.29		9.16					10.37					11.61		8.97					8.25					8.47		9.03														9.26875
CwatDRAFT_5498	9.24		9.02					9.83					11.29		9.02					7.94					8.94		8.66														9.2425
CwatDRAFT_5525	8.76		8.73					8.14					5.68		5.99					6.05					8.42		8.89														7.5825
CwatDRAFT_5899	4.54		5.82					5.14					4.15		4.01					4.24					5.23		5.63														4.845
CwatDRAFT_6026	8.76		9.11					9.25					8.53		7.65					7.58					8.67		8.91														8.5575
CwatDRAFT_2029	11.18		11.04					10.88					10.06		10.58					11.44					10.61		10.23														10.7525
CwatDRAFT_4796	12.72		12.92					13.03					12.8		11.99					12.41					12.89		12.9														12.7075
CwatDRAFT_0316	6.19		5.1					5.64					6.04		6.09					4.99					5.03		5.04														5.515
CwatDRAFT_0336	6.76		6.3					5.31					5.51		6.05					5.32					5.59		5.74														5.8225
CwatDRAFT_0426	5.13		5.12					4.58					4.97		4.42					5.32					5.98		5.62														5.1425
CwatDRAFT_1448	5.3		4.49					4.45					4.88		5.88					4.37					4.63		4.94														4.8675
CwatDRAFT_2087	8.36		7.25					5.98					5.93		6.5					6.79					8.09		7.04														6.9925
CwatDRAFT_2355	5.31		5.51					5.79					5.7		5.38					4.9					4.92		5.14														5.33125
CwatDRAFT_2356	5.22		5.55					5.88					5.64		5.15					4.81					5.27		5.33														5.35625
CwatDRAFT_2357	6.1		5.49					5.4					5.49		5.36					5.06					5.48		5.2														5.4475
CwatDRAFT_2359	5.25		4.74					4.87					5.28		5.17					4.71					5.1		4.48														4.95
CwatDRAFT_2360	6.72		5.73					5.93					6.41		6.29					5.43					5.96		5.18														5.95625
CwatDRAFT_3356	9.9		9.18					9.49					8.92		10.09					10.37					10.99		9.88														9.8525
CwatDRAFT_3814	4.54		4.52					4.4					4.51		4.55					4.59					4.51		4.15														4.47125
CwatDRAFT_4308	10.13		8					8.2					7.19		6.33					7.52					9.22		7.4														7.99875
CwatDRAFT_4393	8.21		7.95					8.12					8.24		8.28					8.1					8.73		7.9														8.19125
CwatDRAFT_4945	5.26		4.46					4.57					4.68		5.12					4.51					5.09		4.68														4.79625
CwatDRAFT_4946	7.22		6.9					7.75					7.83		8.44					6.26					5.73		6.01														7.0175
CwatDRAFT_4948	5.52		5.26					6.08					5.88		5.38					5.01					5.28		4.86														5.40875
CwatDRAFT_4949	5.26		4.71					5.23					5.29		5.22					4.72					4.85		4.27														4.94375
CwatDRAFT_5280	4.95		4.61					4.58					4.45		4.99					4.5					4.82		4.1														4.625
CwatDRAFT_5604	4.7		4.45					4.8					4.83		4.68					4.33					4.57		4.7														4.6325
CwatDRAFT_5605	6.48		5.48					5.88					5.88		5.56					5.27					5.86		5.68														5.76125
CwatDRAFT_5987	4.89		4.64					4.53					4.55		5.06					4.39					4.78		4.9														4.7175
CwatDRAFT_6058	5.89		5.67					5.2					5.54		5.69					5.3					6		5.92														5.65125
CwatDRAFT_4910	13.56		13.29					13.08					12.1		11.31					12.64					13.32		13.31														12.8263
CwatDRAFT_4090	5.86		4.85					4.99					5.93		8.08					7.96					7.09		6.26														6.3775
CwatDRAFT_0412	12.28		11.73					12					12.88		13.98					12.13					11.85		10.99														12.23
CwatDRAFT_0967	9.84		9.76					9.86					9.7		9.01					8.94					9.43		9.29														9.47875
CwatDRAFT_1440	12.68		11.9					11.17					10.16		10.28					11.16					12.09		11.4														11.355
CwatDRAFT_6019	12.23		11.7					11.23					10.85		10.96					11.31					11.78		11.42														11.435
CwatDRAFT_1994	7.77		8.76					9.23					9.18		8.95					8.73					8.08		8.53														8.65375
CwatDRAFT_1995	5.2		4.75					5.01					5.03		5.4					5.08					4.93		4.84														5.03
CwatDRAFT_4373	14.51		14.25					14.19					13.11		11.7					12.42					13.69		13.74														13.4512
CwatDRAFT_6292	13.13		12.34					11.31					10.05		10.56					11.79					12.66		12.19														11.7538
CwatDRAFT_4016	12.84		11.25					11.84					10.71		11.53					12.07					12.33		10.93														11.6875
CwatDRAFT_2923	13.47		12.71					11.23					10.97		11.27					12.5					13.82		12.76														12.3413
CwatDRAFT_4018	9.81		8.96					9.84					8.55		9.13					10.46					10.17		9.16														9.51
CwatDRAFT_1268	14.81		14.46					13.87					12.66		11.86					11.38					13.86		13.86														13.345
CwatDRAFT_2248	9.48		11.19					11.06					9.49		9					8.76					9.59		11.28														9.98125
CwatDRAFT_5933	12.12		10.75					10.79					11.81		12.5					11.19					11.69		10.41														11.4075
CwatDRAFT_0122	8.59		6.89					6.77					6.19		6.02					6.11					9.26		7.1														7.11625
CwatDRAFT_2057	10.5		9.18					9.26					9.38		9.78					10.13					10.97		9.28														9.81
CwatDRAFT_5256	10.98		11.22					10.96					11.68		11.46					10.18					10.41		10.61														10.9375
CwatDRAFT_6590	9.71		8.68					9.64					9.69		9.77					9.74					9.13		8.77														9.39125
CwatDRAFT_2665	8.68		8.31					7.55					7.58		8.06					7.55					8.15		7.76														7.955
CwatDRAFT_1729	4.32		4.4					4.57					6.69		6.26					5.5					4.85		4.44														5.12875
CwatDRAFT_3183	7.73		7.76					7.71					7.69		6.53					7.25					8.31		8.06														7.63
CwatDRAFT_6634	7.57		7.19					6.69					7.06		7.06					6.98					7.65		6.92														7.14
CwatDRAFT_2173	11.58		10.88					11.2					10.86		11.51					10.56					11.18		10.73														11.0625
CwatDRAFT_1697	9.29		8.83					8.4					10.33		11.04					9.12					8.8		8.1														9.23875
CwatDRAFT_2790	9.38		8.26					7.53					11.57		11.73					9.18					8.22		7.78														9.20625
CwatDRAFT_4121	8.3		8.4					7.59					6.76		7.99					7.82					8.6		8.52														7.9975
CwatDRAFT_4176	7.26		7.42					7.2					6.34		5.78					6.16					7.23		7.61														6.875
CwatDRAFT_1406	13.36		12.19					11.18					10.9		11.44					12.24					12.72		11.72														11.9687
CwatDRAFT_4252	10.07		9.13					9.91					12.3		10.51					8.95					9.52		8.82														9.90125
CwatDRAFT_5117	11.03		10.78					10.08					8.76		7.82					8.46					9.91		10.07														9.61375
CwatDRAFT_1977	8.98		8.39					8.16					9.95		10.43					9.71					9.42		8.87														9.23875
CwatDRAFT_4040	14.42		14.19					13.13					12.42		12.11					11.95					13.41		13.45														13.135
CwatDRAFT_2369	12.32		11.23					10.29					10.35		11.1					12.17					12.19		11.12														11.3463
CwatDRAFT_1576	5.18		5.07					4.56					4.7		4.35					5.32					5.53		5.5														5.02625
CwatDRAFT_4517	12.63		11.56					11.51					10.11		10.4					11.48					11.54		11.29														11.315
CwatDRAFT_4183	11.59		11.22					10.17					8.47		8.26					10.12					10.92		11.27														10.2525
CwatDRAFT_2281	12.84		13.01					12.69					10.99		9.69					10.79					12.59		13.06														11.9575
CwatDRAFT_2647	13.58		12.12					11.7					11.79		12.61					13.13					12.95		11.64														12.44
CwatDRAFT_2460	10.82		10.36					9.98					9.3		8.66					12					11.75		10.56														10.4288
CwatDRAFT_5610	5.61		6.72					6.52					6.43		6.22					5.85					5.44		6.69														6.185
CwatDRAFT_4859	10.13		10.2					9.89					7.84		6.43					9.98					11.31		10.85														9.57875
CwatDRAFT_2459	11.45		10.76					10.66					10.48		10.91					13.12					12.29		11.14														11.3513
CwatDRAFT_5227	6.84		6.81					6.47					6.63		6.62					6.04					6.1		6.21														6.465
CwatDRAFT_4964	12.23		10.7					9.71					9.48		9.63					10.77					11.46		10.28														10.5325
CwatDRAFT_5574	4.8		5.48					4.81					4.81		4.57					4.57					5.01		5.27														4.915
CwatDRAFT_1863	8.29		9.53					8.9					9.33		9.74					8.12					7.33		9														8.78
CwatDRAFT_2924	13.18		12.34					11.76					11.51		12.06					11.95					12.69		11.82														12.1638
CwatDRAFT_6197	7.65		8.16					8.55					10.05		11.07					9.36					7.82		7.51														8.77125
CwatDRAFT_3322	11.28		10.67					10.4					10.5		10.82					9.57					10.6		10														10.48
CwatDRAFT_3602	6.74		6.53					7.54					6.04		6.36					6.31					6.7		6.45														6.58375
CwatDRAFT_3095	11.7		10.4					9.89					9.17		9.81					10.91					11.41		10.37														10.4575
CwatDRAFT_0676	11.54		11.61					10.81					9.11		8.05					11.29					11.85		11.97														10.7788
CwatDRAFT_5247	13.23		13.23					13.25					13.19		12.53					12.18					12.95		13.08														12.955
CwatDRAFT_2919	13.44		12.42					12.37					12.32		13.49					13.74					13.56		12.36														12.9625
CwatDRAFT_4172	10.77		11.62					12.2					14.25		13.8					11.69					10.39		10.88														11.95
CwatDRAFT_1372	10.59		10.22					9.63					9.5		9.53					8.56					9.79		10.28														9.7625
CwatDRAFT_2643	11.34		11.39					11.21					11.33		11.86					10.98					11.06		10.91														11.26
CwatDRAFT_6378	10.72		10.55					9.76					9.48		9.04					10					10.34		10.33														10.0275
CwatDRAFT_3807	9.61		9.01					8.61					13.12		14.06					12.57					9.48		8.7														10.645
CwatDRAFT_3783	6.71		5.96					6.47					10.89		10.66					11.33					6.77		5.7														8.06125
CwatDRAFT_1112	11.96		11.26					10.79					10.87		11.52					11.96					11.92		11.18														11.4325
CwatDRAFT_5393	9.14		9.69					10.5					9.66		8.38					7.99					8.92		9.51														9.22375
CwatDRAFT_5316	6.94		5.47					5.52					5.79		7.04					6.5					6.22		5.17														6.08125
CwatDRAFT_1038	8.01		7.94					6.96					6.25		5.33					6.12					7.27		7.34														6.9025
CwatDRAFT_5084	13.31		14.04					13.48					12.25		11.26					11.12					13.09		13.84														12.7988
CwatDRAFT_5144	8.35		8.16					7.42					6.9		8.7					7.76					8.07		7.66														7.8775
CwatDRAFT_0089	10.1		10.8					9.46					8.51		8.24					7.17					8.85		9.92														9.13125
CwatDRAFT_1931	12.05		10.47					12.64					15.66		15.72					15.72					11.42		9.93														12.9513
CwatDRAFT_1932	12.46		10.94					12.76					15.67		15.78					15.82					12.03		10.61														13.2588
CwatDRAFT_1933	12.99		11.56					13.11					15.7		15.79					15.81					12.5		11.15														13.5763
CwatDRAFT_4167	11.43		10.63					10.21					11.25		12.03					11.52					10.57		9.85														10.9363
CwatDRAFT_6469	8.04		8.65					8.7					10.21		11.03					9.67					8.23		8.4														9.11625
CwatDRAFT_3716	9.89		8.41					8.11					7.96		9.09					10.08					9.82		8.21														8.94625
CwatDRAFT_4421	5.27		5.39					5.32					6.05		6.14					6.73					5.39		5.83														5.765
CwatDRAFT_1001	13.02		12.49					12.72					12.52		12.95					12.09					12.31		11.38														12.435
CwatDRAFT_1271	6.9		7.76					6.83					6.68		7.51					7.05					7.4		7.53														7.2075
CwatDRAFT_1728	4.7		5.24					5.15					4.77		4.98					5.01					5.01		5.31														5.02125
CwatDRAFT_3460	12.16		11.43					10.95					9.93		10.86					12.97					12.22		11.44														11.495
CwatDRAFT_3464	11.2		11.37					10.62					9.78		9.25					10.6					11.02		11.06														10.6125
CwatDRAFT_5062	9.6		8.44					7.21					6.22		6.97					8.13					8.7		8.27														7.9425
CwatDRAFT_5111	5.41		5.11					4.93					5.45		5.96					5.99					5.23		5.29														5.42125
CwatDRAFT_0596	5.69		5.97					6.89					6.63		7.38					6.56					5.82		6.59														6.44125
CwatDRAFT_1270	5.63		5.2					4.82					4.6		4.76					4.55					5.17		5.25														4.9975
CwatDRAFT_3459	4.91		4.89					5.25					4.68		4.91					5					5.17		5.17														4.9975
CwatDRAFT_4679	9.17		8.34					8					7.31		7.48					7.65					8.44		8														8.04875
CwatDRAFT_4882	9.89		9.02					8.56					7.51		6.5					8.68					9.59		9.25														8.625
CwatDRAFT_5644	8.05		7.09					5.44					5		5.09					5.48					8.79		7.59														6.56625
CwatDRAFT_5930	9.81		11.11					13.26					12.06		9.77					8.75					9.28		11.05														10.6363
CwatDRAFT_2770	9.8		10.36					10.01					9.06		7.99					9.35					10.21		10.45														9.65375
CwatDRAFT_3616	9.82		7.65					8.23					12.46		12.96					11.2					8.87		7.11														9.7875
CwatDRAFT_6548	10.36		8.59					8.04					7.91		8.74					9.17					9.55		8.31														8.83375
CwatDRAFT_4357	11.99		13.02					12.82					10.4		10.88					9.81					11.67		12.68														11.6588
CwatDRAFT_2250	11.26		11.04					10.79					10.4		9.89					10.91					11.81		11.22														10.915
CwatDRAFT_1294	7.23		7.33					7.98					8.02		8.2					6.71					6.62		6.78														7.35875
CwatDRAFT_1368	4.44		4.44					4.47					4.35		4.93					4.66					4.83		4.17														4.53625
CwatDRAFT_1369	5.04		4.6					4.6					4.61		5.05					4.69					4.83		4.52														4.7425
CwatDRAFT_3229	13.36		13.8					13.43					12.86		13.28					12.59					13.15		13.46														13.2413
CwatDRAFT_6579	11.27		11.84					12.23					12.62		12.57					11.66					11.21		11.49														11.8613
CwatDRAFT_4072	4.87		5.05					4.7					4.51		4.36					4.38					4.93		4.59														4.67375
CwatDRAFT_0091	4.74		4.78					4.51					4.47		4.13					4.22					4.95		4.52														4.54
CwatDRAFT_0176	4.74		4.4					4.36					4.15		4.33					4.16					4.9		4.08														4.39
CwatDRAFT_2397	10.89		11.99					12.11					11.16		10.05					10.8					10.77		11.68														11.1812
CwatDRAFT_5887	7.06		7.51					6.63					5.82		6.36					5.62					6.12		6.89														6.50125
CwatDRAFT_4157	8.89		11.35					10.65					9.49		6.96					7.35					9.12		11.38														9.39875
CwatDRAFT_6596	10.15		9.4					8.35					7.6		6.92					7.89					9.05		8.94														8.5375
CwatDRAFT_5742	5.98		5.26					5.55					10.38		9.85					8.07					5.01		4.84														6.8675
CwatDRAFT_5089	10.11		9.39					8.99					13.41		13.81					13.05					9.82		8.59														10.8963
CwatDRAFT_4066	8.4		10.48					9.67					9.67		9.31					9.62					9.56		10.85														9.695
CwatDRAFT_4475	10.22		9.71					8.89					8.82		8.78					9.47					10.18		9.55														9.4525
CwatDRAFT_6487	10.48		10.22					9.13					9.24		10.48					9.72					9.3		9.62														9.77375
CwatDRAFT_5637	9.61		8.42					7.58					7.95		8.06					8.46					8.05		7.76														8.23625
CwatDRAFT_4808	13.28		13.16					12.54					12.37		11.19					11.13					11.48		12.02														12.1462
CwatDRAFT_6464	11.26		11.23					9.92					11.19		10.24					11.53					10.39		10.58														10.7925
CwatDRAFT_5016	10		11.44					12.21					12.46		11.48					9.73					9.69		11.18														11.0237
CwatDRAFT_6150	10.82		11.16					10.58					9.66		9.28					9.14					10.17		10.51														10.165
CwatDRAFT_4563	14.75		14.46					13.86					13.46		12.33					13.49					14.46		14.25														13.8825
CwatDRAFT_4351	12.64		10.72					9.46					10.64		11.01					12.64					12.05		10.68														11.23
CwatDRAFT_4168	11.99		11.8					10.5					9.6		9.6					10.36					11.02		11.11														10.7475
CwatDRAFT_3060	8.65		10.3					10.79					10.41		11.35					11.39					10.08		11.26														10.5288
CwatDRAFT_4899	12.61		11.36					11.07					10.85		11.11					11.73					12.75		11.53														11.6263
CwatDRAFT_2211	9.5		9.05					9.38					9.02		9.9					9.98					9.23		9.37														9.42875
CwatDRAFT_4479	11.57		12.03					11.38					11.47		11.41					9.94					10.69		11.41														11.2375
CwatDRAFT_0942	7.54		6.57					7.95					11.84		11.85					10.92					6.48		5.84														8.62375
CwatDRAFT_3651	8.01		8.86					8.82					8.03		7.3					7.1					7.57		8.93														8.0775
CwatDRAFT_2767	11.37		10.2					9.8					9.73		8.61					9.82					11.1		9.96														10.0738
CwatDRAFT_4940	9.2		10.51					9.7					10.2		10.84					11.58					10.46		10.62														10.3888
CwatDRAFT_3134	10.88		9.79					9.41					9.05		9.61					9.37					10.16		9.57														9.73
CwatDRAFT_3286	12.74		11.28					11.74					11.17		13.1					11.93					12.45		11.14														11.9438
CwatDRAFT_4298	5.96		5.07					5.57					9.07		10.02					9.64					5.4		5.07														6.975
CwatDRAFT_2255	6.86		6.48					5.46					6.06		6.27					6.97					6.44		6.37														6.36375
CwatDRAFT_4370	9.88		9.49					9.78					9.48		9.57					8.94					9.24		9.07														9.43125
CwatDRAFT_3688	10.32		10.16					9.6					8.48		8.14					7.24					9.29		9.53														9.095
CwatDRAFT_0174	8.85		8.37					8.06					9.9		10.2					9.88					7.9		7.87														8.87875
CwatDRAFT_6742	9.52		8.57					8.65					8.22		8.85					8.94					9.24		8.75														8.8425
CwatDRAFT_2289	5.71		6.11					4.93					5.49		5.23					6.3					5.59		5.74														5.6375
CwatDRAFT_0693	11.29		10.42					9.88					9.94		9.19					10.57					11.67		10.77														10.4662
CwatDRAFT_0857	9.59		8.91					8.76					8.67		7.96					9.65					9.72		8.92														9.0225
CwatDRAFT_1746	13.82		14.64					13.78					11.97		10.49					11					13.32		14.43														12.9313
CwatDRAFT_4975	11.15		11.06					10.34					11.27		12.01					11.56					10.83		10.47														11.0862
CwatDRAFT_1340	4.47		4.71					5.09					4.75		4.62					4.57					4.72		5.34														4.78375
CwatDRAFT_6528	13.37		13.28					12.54					12.47		12.48					12.23					12.6		12.5														12.6837
CwatDRAFT_3147	13.01		12.16					11.99					11.29		11.68					11.87					12.98		12.63														12.2012
CwatDRAFT_0308	4.6		4.38					4.52					4.35		4.53					4.47					5.15		4.47														4.55875
CwatDRAFT_0705	6.2		5.51					5.46					5.82		5.82					6.28					6.97		5.59														5.95625
CwatDRAFT_1948	10.81		11.7					9.67					8.1		8.36					8.04					10.65		11.45														9.8475
CwatDRAFT_1978	7.6		7.98					6.77					7.97		8.39					8.4					8.74		8.36														8.02625
CwatDRAFT_2721	12.84		12.45					12.91					13.05		13.21					12.36					12.45		12.08														12.6688
CwatDRAFT_3617	8.03		5.57					5.5					9.67		10.55					9.5					7.35		5.91														7.76
CwatDRAFT_4272	4.42		5.04					4.96					5.02		4.9					4.7					5.03		5.58														4.95625
CwatDRAFT_5014	8.58		10.14					10.87					11.3		10.72					10.32					8.33		10.24														10.0625
CwatDRAFT_6188	10.57		10.58					9.71					8.27		8.58					9.34					10.22		10.73														9.75
CwatDRAFT_6326	8.13		8.53					9.06					8.61		8.97					9.23					8.89		9.07														8.81125
CwatDRAFT_6352	12.23		12.42					12.24					12.28		12.87					13.67					12.62		12.85														12.6475
CwatDRAFT_1740	9.94		10.17					10.69					10.63		9.79					11.72					11.48		10.76														10.6475
CwatDRAFT_4064	5.01		5.96					6.94					8.14		7.78					8.23					5.24		6.79														6.76125
CwatDRAFT_4067	10.77		11.37					11.31					11.03		11.15					10.8					10.48		11.06														10.9963
CwatDRAFT_6529	9.53		9.4					8.61					8.13		8.31					8.3					8.75		8.47														8.6875
CwatDRAFT_5810	4.4		4.19					4.34					4.07		4.09					4.25					4.74		3.97														4.25625
CwatDRAFT_1070	9.52		10.1					9.88					10.17		9.59					9.71					9.47		9.77														9.77625
CwatDRAFT_1720	7.5		8.06					8.5					8.48		6.97					7.32					7.58		7.66														7.75875
CwatDRAFT_2033	7.7		8.95					9.36					8.39		7.4					7.66					8.53		9.17														8.395
CwatDRAFT_0847	5.02		5.17					5.42					5.97		5.64					5.39					4.91		5.52														5.38
CwatDRAFT_1640	5.3		6.39					6.41					6.49		6.3					5.87					5.53		6.31														6.075
CwatDRAFT_1784	5.35		5.3					5.32					5.2		5.78					5.39					5.61		5.23														5.3975
CwatDRAFT_2014	5.28		4.62					4.64					4.72		4.98					4.83					4.73		4.76														4.82
CwatDRAFT_3872	5.6		5.51					6.06					5.98		6.69					6.95					6.65		5.89														6.16625
CwatDRAFT_4184	5.69		6					5.22					4.44		4.22					5.46					6.41		6.78														5.5275
CwatDRAFT_6562	5.26		6.11					6.36					7.11		7.1					6.72					5.97		6.5														6.39125
CwatDRAFT_1540	6.47		6.65					6.22					7.49		7.69					6.93					6.52		7														6.87125
CwatDRAFT_1214	4.18		4.61					4.59					4.33		4.36					4.47					4.84		4.6														4.4975
CwatDRAFT_5132	5.23		4.49					4.3					4.11		4.33					4.35					5.02		4.19														4.5025
CwatDRAFT_2041	11.21		11.13					10.13					10.31		10.08					9.94					10.12		10.38														10.4125
CwatDRAFT_5052	6.88		8.28					8.42					7.2		6.07					6.26					6.1		7.93														7.1425
CwatDRAFT_5320	14.18		13.77					13.7					13.67		13.66					13.04					13.51		13.1														13.5788
CwatDRAFT_6498	13.1		13.22					13.1					13.58		13.18					12.45					12.65		13.23														13.0638
CwatDRAFT_3308	5.99		6.4					6.07					6.45		6.17					6.86					6.57		7.01														6.44
CwatDRAFT_4486	7.32		7.82					8.27					9.55		9.33					8.39					7.5		7.88														8.2575
CwatDRAFT_3628	9.29		8.28					8.14					9.18		10.12					8.89					9.2		8.3														8.925
CwatDRAFT_4593	10.11		9.3					9.72					11.07		10.08					12.15					10.04		9.02														10.1862
CwatDRAFT_2914	7.9		9.04					9.07					8.29		8.62					8.25					8.68		9.5														8.66875
CwatDRAFT_1627	5.23		5.07					5.16					5.51		5.88					6.1					5.7		5.96														5.57625
CwatDRAFT_1785	4.61		4.92					4.77					4.48		4.64					4.66					5.14		5.79														4.87625
CwatDRAFT_1867	4.04		4.38					4.32					3.99		3.96					4.11					4.48		4.13														4.17625
CwatDRAFT_2677	4.97		4.68					4.85					4.77		4.42					4.9					5.22		5.24														4.88125
CwatDRAFT_3498	4.34		4.48					4.42					4.45		5.36					5.07					4.95		4.5														4.69625
CwatDRAFT_4325	4.81		5.4					5.46					5.12		4.42					5.31					5.38		5.72														5.2025
CwatDRAFT_4757	4.24		4.2					4.28					3.92		4.09					4.11					4.82		3.97														4.20375
CwatDRAFT_4849	4.46		5.38					5.21					4.8		4.21					4.46					4.87		5.48														4.85875
CwatDRAFT_1755	5.11		4.8					5.77					6.12		6.68					6.47					5.09		6.13														5.77125
CwatDRAFT_4389	6.37		7.15					6.08					5.54		5.39					7.02					7.71		7.91														6.64625
CwatDRAFT_5486	10.6		9.66					10.69					10.43		10.5					9.08					9.6		9.16														9.965
CwatDRAFT_2972	6.62		6.44					5.56					5.18		5.27					5.22					5.81		5.97														5.75875
CwatDRAFT_2380	8.69		8.83					9.53					10.38		11.79					10.1					8.97		8.77														9.6325
CwatDRAFT_3017	9.32		9.31					9.93					10.11		10.06					8.23					8.08		8.49														9.19125
CwatDRAFT_2401	14.89		15					15.05					15.08		14.43					14.57					14.81		14.7														14.8162
CwatDRAFT_3959	13.84		13.58					13.89					14.11		12.94					12.95					12.9		12.95														13.395
CwatDRAFT_3958	13.3		13.29					13.61					13.84		13.12					12.9					12.56		12.56														13.1475
CwatDRAFT_0895	10.81		9.71					10.45					10.88		12.04					10.73					9.74		9.05														10.4262
CwatDRAFT_1351	12.94		12.84					12.03					11.32		10.32					10.96					12.15		12.24														11.85
CwatDRAFT_0157	7.61		5.94					7.02					9		10.04					7.97					6.01		6.33														7.49
CwatDRAFT_6551	4.54		4.41					4.31					4		4.1					4.07					4.65		3.84														4.24
CwatDRAFT_5968	4.33		4.33					4.29					4.26		4.23					4.35					4.71		4.34														4.355
CwatDRAFT_4936	4.68		4.78					4.75					6.03		6.93					6.51					5.24		4.87														5.47375
CwatDRAFT_6466	4.68		4.48					4.39					4.2		4.22					4.26					4.91		4.22														4.42
CwatDRAFT_1045	5.87		6.67					7.44					7.61		7					5.59					5.54		6.5														6.5275
CwatDRAFT_2165	15.04		15.57					15.71					15.42		15.54					15.6					15.71		15.8														15.5488
CwatDRAFT_4288	14.32		15.14					15.62					15.65		15.55					15.36					14.9		15.43														15.2462
CwatDRAFT_4353	12.16		12.28					12.72					13.29		12.96					13.69					13.07		12.65														12.8525
CwatDRAFT_4444	7.66		7.5					8.01					8.98		10.26					9.06					7.68		8.05														8.4
CwatDRAFT_4605	14.23		15					15.05					14.63		14.79					15.19					15.13		15.36														14.9225
CwatDRAFT_4685	10.94		12.77					14.41					14.08		14.23					13.91					11.73		14.03														13.2625
CwatDRAFT_5245	11.63		13.13					13.89					13.91		13.76					13.74					12.12		13.8														13.2475
CwatDRAFT_5435	12.96		12.56					13.72					14.3		14.35					14.38					14.11		13.81														13.7737
CwatDRAFT_3340	11.43		13					13.79					13.85		13.69					13.63					11.99		13.74														13.14
CwatDRAFT_5015	7.74		9.28					11.55					12.1		11.3					10.67					8.02		10.57														10.1537
CwatDRAFT_5066	11.65		13.26					13.94					14.04		13.89					13.88					12.13		13.88														13.3337
CwatDRAFT_0278	7.08		6.79					7.51					7.83		7.47					7.35					6.73		7.11														7.23375
CwatDRAFT_1603	12.47		13.82					14.89					14.59		14.62					14.89					13.25		14.78														14.1638
CwatDRAFT_2234	14.35		15.23					15.39					14.13		13.31					13.27					14.11		15.15														14.3675
CwatDRAFT_2934	12.98		13.84					14.22					14.28		13.79					13.85					13.23		13.75														13.7425
CwatDRAFT_3110	8.45		8.08					8.33					8.99		8.89					8.41					7.7		7.65														8.3125
CwatDRAFT_3118	12.74		14.04					14.94					14.68		14.63					15					13.97		14.99														14.3737
CwatDRAFT_3132	9.69		10.55					11.03					12.06		11.68					11.75					11.53		11.11														11.175
CwatDRAFT_3235	12.91		14.14					15.02					14.77		14.7					15.01					13.88		15.01														14.43
CwatDRAFT_3261	13.15		14.14					15					14.8		14.81					15.02					14.11		14.94														14.4962
CwatDRAFT_3297	12.8		13.71					14.03					14.12		13.71					13.58					12.82		13.63														13.55
CwatDRAFT_3488	7.47		6.99					7.77					8.1		7.88					7.74					6.82		7.44														7.52625
CwatDRAFT_4884	11.59		13.1					13.86					13.95		13.77					13.72					12.02		13.76														13.2212
CwatDRAFT_5086	12.98		13.79					14.19					14.27		13.8					13.82					13.28		13.81														13.7425
CwatDRAFT_5185	12.63		13.93					14.87					14.6		14.63					15					13.69		15														14.2937
CwatDRAFT_5381	9.04		8.61					9.52					10.21		9.96					9.3					8.62		8.91														9.27125
CwatDRAFT_6226	12.51		13.46					14.08					13.75		13.79					13.92					13.86		14.29														13.7075
CwatDRAFT_0353	4.84		4.53					4.48					4.31		4.5					4.28					4.78		4.2														4.49
CwatDRAFT_0315	5.16		4.5					5.02					5.31		5.47					4.55					4.75		4.31														4.88375
CwatDRAFT_0625	9.67		8.48					8.42					9.2		10.21					8.81					8.64		7.65														8.885
CwatDRAFT_0940	6.09		6.86					6.4					6.09		5.97					5.32					5.32		6.22														6.03375
CwatDRAFT_0946	10.59		10.33					10.42					10.41		11.12					11.05					10.92		10.56														10.675
CwatDRAFT_1510	6.53		6.13					5.36					5.37		5.57					5.06					5.3		5.89														5.65125
CwatDRAFT_2005	7.92		8.07					7.75					8.2		7.99					7.94					7.73		8.04														7.955
CwatDRAFT_2354	6.41		6.56					6.74					6.58		6.41					5.74					5.63		5.93														6.25
CwatDRAFT_2361	5.82		5.75					5.98					5.79		5.45					5.5					5.63		5.88														5.725
CwatDRAFT_2809	10.45		8.8					8.52					8.6		9.11					10.26					10.77		9.33														9.48
CwatDRAFT_3015	5.53		4.53					4.49					4.58		5.01					4.54					4.9		4.53														4.76375
CwatDRAFT_3237	9.44		9.7					9.37					9.83		10.45					11.31					11.16		10.18														10.18
CwatDRAFT_3346	5.21		4.47					4.88					4.7		4.69					4.59					4.8		4.27														4.70125
CwatDRAFT_3562	14.06		12.05					13.26					13.24		14.32					13.8					13.39		12.39														13.3138
CwatDRAFT_3625	10.68		12.26					11.46					9.79		8.28					6.42					9.53		11.76														10.0225
CwatDRAFT_4063	9.27		8.62					7.62					7.56		7.27					7.17					8.4		7.45														7.92
CwatDRAFT_4403	5.59		5					4.72					5.18		4.89					4.73					5.06		5.01														5.0225
CwatDRAFT_4523	10.91		10.41					11.31					12.06		12.44					10.8					10.65		10.28														11.1075
CwatDRAFT_4944	9.89		10.46					9.92					11.22		11.32					9.38					9.2		10.11														10.1875
CwatDRAFT_5397	4.78		4.74					4.93					4.53		4.71					4.62					4.8		4.6														4.71375
CwatDRAFT_5398	5.33		4.97					5.39					5.87		6.18					5.43					4.91		4.87														5.36875
CwatDRAFT_5603	5.16		4.53					4.7					4.89		5.41					4.57					4.83		5.07														4.895
CwatDRAFT_5683	11.05		11.87					12.24					13.22		14.07					12.84					10.85		11.09														12.1538
CwatDRAFT_0433	5.19		4.61					4.49					4.52		4.78					4.52					5.04		4.43														4.6975
CwatDRAFT_1739	12.83		12.9					13.4					12.9		12.62					13.6					13.19		12.76														13.025
CwatDRAFT_5337	9.6		10.4					11.25					11.3		11.93					11.98					10.33		10.77														10.945
CwatDRAFT_5786	7.52		5.77					8.02					11.12		10.7					10.48					7.61		6.9														8.515
CwatDRAFT_5789	5.92		5.07					4.95					5.36		5.96					5.41					5.56		5.37														5.45
CwatDRAFT_4410	9.24		9.76					11.26					10.69		8.73					9.53					9.37		9.85														9.80375
CwatDRAFT_1236	9.89		9.3					11.11					13.98		13.21					13.35					11.05		9.46														11.4187
CwatDRAFT_6460	12.7		13.69					13.61					11.08		10.49					9.98					11.94		13.62														12.1387
CwatDRAFT_5750	8.23		8.88					8.91					11.1		10.79					10.1					9.08		9.26														9.54375
CwatDRAFT_0388	11.14		11.44					11.02					10.26		9.8					10.47					11.46		11.48														10.8838
CwatDRAFT_5034	6.36		7.22					6.93					6.46		6.12					7.42					7.11		7.89														6.93875
CwatDRAFT_4643	9.3		9.71					9.29					8.94		8.4					8.72					10.27		10.3														9.36625
CwatDRAFT_4089	8.54		7.7					6.69					9.29		9.53					10.21					9.14		7.28														8.5475
CwatDRAFT_4250	12.66		13.02					13.4					13.24		12.91					12.17					12.3		12.44														12.7675
CwatDRAFT_3245	11.6		11.65					10.83					9.93		8.42					8.91					10.99		11.07														10.425
CwatDRAFT_2913	11.54		12.27					12.03					11.74		11.33					11.92					11.69		12.05														11.8212
CwatDRAFT_1647	10.77		10.23					10.24					9.79		9.47					10.84					10.8		10.49														10.3287
CwatDRAFT_5986	10.17		9.89					8.57					8.18		8.42					8.38					9.25		9.37														9.02875
CwatDRAFT_3913	9.6		9.67					9.09					11.81		12.45					11.86					10.1		9.49														10.5087
CwatDRAFT_1304	10.07		11					10.44					9.86		7.71					8.98					10.24		10.58														9.86
CwatDRAFT_6575	12.46		12.67					11.8					11.51		10.57					10.84					12.34		12.27														11.8075
CwatDRAFT_4887	9.59		10.79					10.8					10.54		8.96					9.09					9.5		10.41														9.96
CwatDRAFT_3636	11.67		12.01					12.37					11.85		11.16					10.61					11		11.43														11.5125
CwatDRAFT_6074	7.54		7.92					8.1					10.45		11.2					10.43					7.79		7.56														8.87375
CwatDRAFT_5541	11.36		10.45					10.53					12.09		12.15					11.95					11.1		10.26														11.2362
CwatDRAFT_2609	11.43		9.67					8.71					7.88		7.57					10.15					12.14		10.42														9.74625
CwatDRAFT_3932	12.63		12.12					11.35					10.68		9.65					10.74					11.82		11.64														11.3288
CwatDRAFT_4342	11.88		10.98					10.41					9.65		9.57					10.77					11.65		10.77														10.71
CwatDRAFT_1482	13.5		12.69					11.81					11.99		10.78					13.12					13.4		12.81														12.5125
CwatDRAFT_2442	13.09		14.3					13.31					12.89		12.19					13.44					12.95		14.33														13.3125
CwatDRAFT_2439	12.67		13.71					12.22					11.77		11.26					12.41					12.02		13.49														12.4437
CwatDRAFT_2440	13.58		14.81					13.45					13.12		12.45					13.31					13.19		14.52														13.5537
CwatDRAFT_2390	11.78		12.73					12.01					11.24		10.35					11.9					11.38		12.79														11.7725
CwatDRAFT_2392	12.25		13.36					12.64					11.93		11.09					12.24					11.9		13.28														12.3362
CwatDRAFT_3277	9.34		9.34					9.04					8.71		8.14					8.97					8.45		9.02														8.87625
CwatDRAFT_1483	11.69		12.02					11.66					11.11		9.88					11.53					10.95		11.76														11.325
CwatDRAFT_0861	13.36		12.95					12.83					13.09		12.02					12.93					11.93		12.16														12.6588
CwatDRAFT_1484	9.41		9.33					9.08					8.43		7.7					9.3					8.16		9.38														8.84875
CwatDRAFT_2404	13.63		13.62					13.75					13.75		13					13.08					13.22		13.43														13.435
CwatDRAFT_2449	13.9		15.06					14.22					13.65		12.77					13.93					14.05		14.87														14.0563
CwatDRAFT_2395	12.65		13.55					12.83					12.12		10.96					12.09					12.37		13.62														12.5238
CwatDRAFT_2446	14.11		15.42					14.59					14.29		13.31					13.81					13.16		14.75														14.18
CwatDRAFT_2402	13.4		13.57					13.74					13.74		12.97					12.7					12.05		12.69														13.1075
CwatDRAFT_2393	12.68		13.83					13.04					12.43		11.53					12.15					12.31		13.55														12.69
CwatDRAFT_2249	10.81		11.4					10.71					9.96		9.6					10.83					11.07		11.48														10.7325
CwatDRAFT_5828	10.64		10.3					9.39					9.7		9.98					11.05					10.84		10.37														10.2838
CwatDRAFT_3729	11.05		10.62					9.91					9.37		8.75					10.54					10.48		10.53														10.1562
CwatDRAFT_2444	14.15		15.12					14.27					13.89		13.11					13.82					13.54		14.74														14.08
CwatDRAFT_2441	12.95		14.22					13.08					12.8		12.09					13.3					12.69		14.21														13.1675
CwatDRAFT_2389	12.58		13.74					12.85					12.25		11.45					12.93					12.29		13.88														12.7462
CwatDRAFT_4352	11.17		10.66					10.11					10.99		10.6					12.17					11.11		10.45														10.9075
CwatDRAFT_3730	13.21		12.7					12.39					11.93		11.48					12.86					13.79		13.12														12.685
CwatDRAFT_4096	9.83		9.78					9.49					9.22		9.98					10.9					9.28		9.2														9.71
CwatDRAFT_2447	15.91		15.95					15.82					15.65		15.04					15.6					15.92		15.94														15.7287
CwatDRAFT_2406	12.99		12.98					13.1					13.05		12.31					13.02					13.3		13.11														12.9825
CwatDRAFT_1376	8.39		8.49					8.01					8.22		8.94					8.74					8.65		8.51														8.49375
CwatDRAFT_2158	11.74		12.64					13.17					12.84		11.35					12.59					12.78		13.54														12.5813
CwatDRAFT_5827	10.53		10.64					9.62					9.43		9.64					11.03					10.42		10.71														10.2525
CwatDRAFT_3414	10.03		10.02					9.44					9.58		8.95					9.05					8.63		8.88														9.3225
CwatDRAFT_4199	14.83		14.43					13.7					13.46		12.59					13.77					14.88		14.49														14.0187
CwatDRAFT_2445	14.08		15.15					14.34					13.9		13.04					13.97					14.23		15.05														14.22
CwatDRAFT_1009	12.64		12.35					11.99					11.88		11.48					12.43					11.91		12.03														12.0888
CwatDRAFT_2394	14.03		14.54					14.01					13.45		12.68					13.43					13.5		14.46														13.7625
CwatDRAFT_5452	10.64		9.49					8.69					8.15		9.28					10.5					10.09		9.37														9.52625
CwatDRAFT_4693	14.87		14.86					14.32					14.29		12.88					14.14					14.89		14.78														14.3788
CwatDRAFT_2391	12.37		13.38					12.63					11.87		10.99					12.66					12.33		13.67														12.4875
CwatDRAFT_2405	14.99		14.76					14.82					14.76		14.19					14.74					15.48		14.96														14.8375
CwatDRAFT_4697	10.43		9.86					9.59					9.58		8.59					10.28					10.66		10.14														9.89125
CwatDRAFT_2400	13.13		13.35					13.28					13.38		12.62					12.84					12.36		12.45														12.9263
CwatDRAFT_4692	12.59		12.49					11.8					11.79		10.83					12.19					12.81		12.74														12.155
CwatDRAFT_2399	13.28		13.49					13.48					13.46		13.02					13.54					13.31		13.41														13.3738
CwatDRAFT_1798	10.74		10.55					9.96					10.08		10.02					11.08					10.21		10.13														10.3462
CwatDRAFT_6736	10.97		10.53					9.97					10.2		10.56					10.77					10.38		10.15														10.4413
CwatDRAFT_6424	13.57		13.16					13.18					12.8		12.11					13.54					13.91		13.77														13.255
CwatDRAFT_2448	15.02		15.52					15.04					14.56		13.86					14.89					15.4		15.67														14.995
CwatDRAFT_2159	10.21		10.91					11.41					11.32		9.94					11.22					10.5		11.09														10.825
CwatDRAFT_2443	14.09		14.96					14.03					13.63		12.98					14.09					13.66		14.99														14.0537
CwatDRAFT_1379	10.52		10.52					10.06					9.97		10.48					11.18					10.53		10.52														10.4725
CwatDRAFT_3956	12.39		12.66					12.95					13.35		13.41					14.29					13.35		13.46														13.2325
CwatDRAFT_1279	9.96		9.98					9.15					8.5		9.25					9.84					9.96		10.1														9.5925
CwatDRAFT_1711	8.19		8.75					8.67					8.06		8.28					8.31					8.53		9.09														8.485
CwatDRAFT_6125	12.64		12.13					11.96					11.86		11.82					12.18					12.37		11.97														12.1163
CwatDRAFT_5475	10.35		11.98					11.31					11.27		11.79					10.26					10.25		11.32														11.0663
CwatDRAFT_6746	9.57		10.63					11.53					11.41		12.49					11.37					10.58		10.86														11.055
CwatDRAFT_3526	12.65		13.55					12.35					11.34		9.42					10.43					12.29		12.61														11.83
CwatDRAFT_5288	8.85		8.66					6.9					5.89		5.8					7.44					9.11		8.66														7.66375
CwatDRAFT_3798	9.71		9.59					8.58					8.59		8.58					9.18					9.54		8.75														9.065
CwatDRAFT_2497	11.73		10.72					11.35					11.17		11.39					10.85					12.35		10.92														11.31
CwatDRAFT_6147	5.78		5.52					5.51					5.81		6.82					5.53					5.98		6.21														5.895
CwatDRAFT_1553	10.13		9.52					10.24					13.36		14.34					13.22					10.5		8.34														11.2063
CwatDRAFT_5894	4.71		4.48					4.37					4.36		4.27					4.4					4.97		4.27														4.47875
CwatDRAFT_2516	13.26		11.88					11.46					13.04		13.61					14.31					14.01		12.52														13.0113
CwatDRAFT_4920	10.93		11.92					11.12					11.2		10.24					11.6					12		12.36														11.4213
CwatDRAFT_1799	9.9		9.14					8.35					9.58		9.17					8.81					8.76		8.07														8.9725
CwatDRAFT_6014	11.47		11.81					10.83					8.88		7.85					8.65					10.63		11.48														10.2
CwatDRAFT_5214	8.61		7.44					7.44					10.38		9.15					8.45					8.13		7.02														8.3275
CwatDRAFT_1976	9.61		9.21					11.1					13.44		13.6					11.93					9.96		9.1														10.9937
CwatDRAFT_5663	13.03		12.57					12.68					11.49		11.2					10.42					12.15		11.57														11.8888
CwatDRAFT_2621	12.22		11.76					12					12.19		11.34					10.79					11.51		11.29														11.6375
CwatDRAFT_6547	12.39		13.42					13.86					14.29		14.84					13.59					11.25		12.73														13.2963
CwatDRAFT_1885	13		12.82					12.47					12.54		12.29					12.54					13.28		12.99														12.7412
CwatDRAFT_3437	12.5		13.03					12.44					11.25		10.52					12.32					12.7		13.11														12.2338
CwatDRAFT_1904	7.35		6.5					6.42					6.02		6.4					7.04					7.63		7.05														6.80125
CwatDRAFT_5583	5.5		5.88					5.04					4.61		4.65					5.87					5.78		6														5.41625
CwatDRAFT_5767	9		7.91					7.16					8.65		9.59					9.27					8.8		7.47														8.48125
CwatDRAFT_6283	11.93		11.74					10.84					8.35		7.72					9.61					10.53		11.22														10.2425
CwatDRAFT_6048	4.99		4.97					5.12					6.22		6.91					5.09					5.21		4.99														5.4375
CwatDRAFT_4911	12.76		11.92					11.46					10.92		9.9					11.4					12.65		11.89														11.6125
CwatDRAFT_1903	7.98		7.66					7.14					6.6		5.97					6.17					6.84		7.56														6.99
CwatDRAFT_6013	4.52		5.15					5.58					5.24		4.71					4.92					4.86		6.27														5.15625
CwatDRAFT_4536	11.66		10.59					12.53					15.18		15.41					14.65					11.32		10.6														12.7425
CwatDRAFT_0387	6.35		7.35					6.76					5.85		5.46					5.65					6.05		6.85														6.29
CwatDRAFT_0760	5.26		4.93					5.26					4.89		5.07					4.8					4.96		5.39														5.07
CwatDRAFT_4177	12.79		12.32					13.21					12.78		12.9					12.27					13.2		12.4														12.7338
CwatDRAFT_5294	15.97		15.9					15.93					15.82		14.36					14.53					15.85		15.82														15.5225
CwatDRAFT_5293	15.22		15.15					15.44					14.88		13.12					13.57					14.86		14.93														14.6462
CwatDRAFT_6374	13.6		12.99					12.33					11.75		11.77					12.93					13.56		13.21														12.7675
CwatDRAFT_6375	11.9		11.09					10.4					10.06		10.22					10.88					11.39		10.6														10.8175
CwatDRAFT_5295	15.43		15.4					15.75					15.28		13.06					13.02					14.77		14.96														14.7087
CwatDRAFT_5296	14.63		14.55					15.14					14.36		11.78					12.2					13.83		14.21														13.8375
CwatDRAFT_5297	11.06		11.07					11.88					10.7		7.09					8.06					10.4		10.99														10.1563
CwatDRAFT_2419	12.38		11.64					11.68					12.05		12.53					12.05					12.16		11.26														11.9688
CwatDRAFT_1511	7.06		7.02					7.04					10.88		12.09					10.1					7.09		7.46														8.5925
CwatDRAFT_4135	4.92		5.63					7.2					7.11		7.84					8.16					6.13		6.2														6.64875
CwatDRAFT_3309	8.39		10.02					9.75					10.09		9.93					9.81					9.4		10.37														9.72
CwatDRAFT_1642	10.02		9.36					9.14					9.31		9.61					8.44					8.43		8.1														9.05125
CwatDRAFT_5864	11.02		9.56					8.97					9.01		9.59					9					9.73		8.82														9.4625
CwatDRAFT_1738	11.69		11.75					11.92					10.96		10.42					11.42					11.96		12.23														11.5438
CwatDRAFT_2951	14.64		14.14					13.98					14.04		14.35					14.51					14.54		14.14														14.2925
CwatDRAFT_4873	14.19		14.42					14.62					14.18		13.36					13.47					13.82		14.3														14.045
CwatDRAFT_4874	14.96		14.82					15.04					14.61		13.87					14.32					14.97		14.86														14.6813
CwatDRAFT_2952	14.74		13.72					13.27					13.57		14.05					14.4					15.11		13.79														14.0813
CwatDRAFT_4366	10.4		12.04					12.22					14.22		13.53					14.27					11.75		12.32														12.5938
CwatDRAFT_1825	5.77		5.09					5.04					5.91		5.76					5.75					5.89		5.25														5.5575
CwatDRAFT_0171	5.16		4.69					4.37					4.52		5.05					4.64					5.28		4.85														4.82
CwatDRAFT_5849	8.3		7.75					7.1					7.09		7.42					7.13					8.3		7.86														7.61875
CwatDRAFT_4423	7.41		7.66					6.62					5.24		4.94					4.91					6.84		6.97														6.32375
CwatDRAFT_5608	13.07		12.22					12.71					12.73		13.31					13.76					13.97		12.75														13.065
CwatDRAFT_4934	7.19		8.16					6.99					6.5		6.7					6.54					6.7		7.61														7.04875
CwatDRAFT_3759	6.95		6.06					5.88					7.41		5.96					8.69					6.69		6.64														6.785
CwatDRAFT_5467	4.7		4.93					4.91					4.92		4.66					4.45					4.79		4.74														4.7625
CwatDRAFT_6726	11.14		11.82					12.14					11.7		11.1					11.1					10.56		11.32														11.36
CwatDRAFT_3012	14.2		14.17					14.24					13.57		13.78					13.31					13.48		13.72														13.8087
CwatDRAFT_5771	4.05		4.12					4.15					3.82		3.83					4.03					4.79		3.74														4.06625
CwatDRAFT_6454	13.42		13.13					13.21					13.54		13.16					12.69					13.08		12.73														13.12
CwatDRAFT_1681	11.06		11.46					11.67					10.96		11.22					10.81					11.38		11.11														11.2088
CwatDRAFT_1743	8.41		8.22					8.63					9.09		9.64					8.95					8.51		8.02														8.68375
CwatDRAFT_1915	9.63		8.84					8.92					8.42		8.86					9.02					10		9.09														9.0975
CwatDRAFT_3027	9.33		9.04					8.83					8.68		7.52					8.98					10.04		9.47														8.98625
CwatDRAFT_5441	6.38		8.43					7.46					5.56		5.09					5.28					5.98		8.48														6.5825
CwatDRAFT_5410	4.43		4.42					4.34					4.31		4.45					4.29					4.59		4.45														4.41
CwatDRAFT_1043	12.19		12.46					12.4					11.65		11.2					9.22					10.28		10.85														11.2812
CwatDRAFT_0370	6.26		6.96					8.1					8.15		9.19					9.06					6.71		7.65														7.76
CwatDRAFT_0689	9.07		8.17					8.73					8.86		10.54					9.19					8.54		7.51														8.82625
CwatDRAFT_6214	9.47		8.66					8.64					7.95		8.12					8.88					8.77		8.5														8.62375
CwatDRAFT_4728	12.89		12.27					11.47					11.15		11.43					11.67					12.32		12.16														11.92
CwatDRAFT_3013	10.76		10.57					10.17					9.56		10.02					11.44					11.63		11.28														10.6787
CwatDRAFT_4301	10.74		11.16					11.14					11.84		14.03					13.47					10.43		11.55														11.795
CwatDRAFT_6355	4.85		4.58					4.71					4.83		5.75					4.48					5.13		4.58														4.86375
CwatDRAFT_5182	8.42		8.65					8.39					6.71		6.3					6.26					8.71		8.38														7.7275
CwatDRAFT_6090	8.22		8.03					8.13					7.61		7.76					6.99					7.22		7.67														7.70375
CwatDRAFT_2718	7.32		7.1					6.35					6.06		6.3					7.44					7.69		7.55														6.97625
CwatDRAFT_0542	9.5		11.71					12.11					10.86		7.74					6.65					8.7		11.02														9.78625
CwatDRAFT_0056	6.25		5.64					5.52					8.58		9.28					7.71					5.27		5.33														6.6975
CwatDRAFT_3152	4.64		5.71					6.97					8.52		6.36					6.02					4.73		5.34														6.03625
CwatDRAFT_0057	7.01		6.45					6.3					8.91		10.08					8.91					6.55		5.84														7.50625
CwatDRAFT_0282	11.71		12.63					11.4					9.24		7.9					8.05					10.99		12.01														10.4913
CwatDRAFT_4221	7.63		8.98					7.29					5.23		5.09					5.57					7.08		8.87														6.9675
CwatDRAFT_3143	8.24		7.62					6.71					5.6		5.63					6.59					7.31		7.47														6.89625
CwatDRAFT_0006	12.97		13.99					14.49					13.4		12.17					11.84					11.89		13.35														13.0125
CwatDRAFT_0062	12.46		13.16					13.79					12.64		11.57					11.13					11.1		12.48														12.2912
CwatDRAFT_0966	12.07		12.89					13.71					12.66		11.52					10.67					10.09		11.95														11.945
CwatDRAFT_1628	12.83		12.72					13.45					13.01		12.66					12.24					12.68		12.52														12.7637
CwatDRAFT_3564	11.25		11.76					12.12					11.67		11.17					11					10.56		11.61														11.3925
CwatDRAFT_3919	12.81		12.52					12.91					12.68		12.81					12.64					12.93		12.39														12.7113
CwatDRAFT_4748	9.54		10.17					9.34					8.7		7.93					7.81					8.62		9.58														8.96125
CwatDRAFT_5218	8.51		8.4					8.21					7.8		9.45					8.78					8.75		8.16														8.5075
CwatDRAFT_4290	14.42		13.6					13.17					12.58		11.56					11.67					14.06		13.14														13.025
CwatDRAFT_4935	11.67		11.4					11.2					10.91		10.94					11.82					12.63		12.14														11.5887
CwatDRAFT_5768	8.77		9.73					9.95					9.57		8.92					9.14					9.02		9.49														9.32375
CwatDRAFT_4694	14.75		14.68					14.34					14.33		12.53					13.28					14.36		14.13														14.05
CwatDRAFT_1265	14.42		14.74					14.55					13.94		13.39					12.85					13.77		14.35														14.0012
CwatDRAFT_4695	12.37		12.59					12.59					12.22		10.71					11.06					10.81		11.98														11.7912
CwatDRAFT_1679	9.5		9.76					10.24					9.64		8.73					8.47					9.41		9.5														9.40625
CwatDRAFT_4606	11.48		12.23					11.58					11.13		10.58					11.1					12.08		12.17														11.5437
CwatDRAFT_1230	11.59		11.14					11.43					11.39		12.22					11.83					11.23		10.9														11.4663
CwatDRAFT_3904	9.73		9.68					9.48					9.6		10.24					9.74					9.07		9.01														9.56875
CwatDRAFT_3242	6.23		6.65					6.85					6.56		6.61					6.71					7.58		7.65														6.855
CwatDRAFT_5924	7.32		6.82					6.64					9.38		11.28					9.18					6.32		6.53														7.93375
CwatDRAFT_2198	9.18		9.45					8.95					7.06		7.47					7.61					8.34		9.16														8.4025
CwatDRAFT_2981	5.94		6.6					6.49					5.4		5.29					5.28					5.7		6.75														5.93125
CwatDRAFT_0976	13.84		12.89					13.9					14.64		13.44					13.8					13.15		12.22														13.485
CwatDRAFT_6138	11.4		10.86					11.81					13.01		11.85					11.42					10.03		9.92														11.2875
CwatDRAFT_0975	14.59		13.71					14.49					15.09		14.23					14.89					14.58		13.85														14.4287
CwatDRAFT_2040	12.12		12.5					12.2					11.77		11.67					12.08					12.71		13.03														12.26
CwatDRAFT_4120	10.69		10.41					9.62					9.33		9.44					8.65					9.11		9.24														9.56125
CwatDRAFT_4534	9.67		10.04					10.23					9.19		7.28					7.08					8.13		8.97														8.82375
CwatDRAFT_4904	7.9		9.47					10.26					9.71		7.76					7.06					7.99		9.33														8.685
CwatDRAFT_0396	10.72		10.86					11.32					11.48		11.84					11.66					11.63		10.98														11.3112
CwatDRAFT_3757	5.69		7.59					7.83					6.57		5.71					6.43					6.24		8.44														6.8125
CwatDRAFT_3980	4.8		5.02					4.85					6.08		6.26					5.85					5.47		5.34														5.45875
CwatDRAFT_0270	5.76		5.18					5.24					5.51		5.73					5.22					5.73		5.13														5.4375
CwatDRAFT_5965	9.15		7.53					7.95					8.13		8.6					8.27					8.75		7.36														8.2175
CwatDRAFT_3711	12.32		12.65					12.54					12.3		12.08					12.73					12.76		12.52														12.4875
CwatDRAFT_4526	5.6		5.06					5.88					11.93		11.83					8.9					5.1		5.02														7.415
CwatDRAFT_4527	7.05		7.2					8.3					13.22		13.09					11.18					7.75		7.08														9.35875
CwatDRAFT_2765	8.13		8.01					6.88					7.69		9.43					9.17					7.71		8.18														8.15
CwatDRAFT_4304	7.43		7.1					7.94					12.99		13.59					11.2					7.94		6.88														9.38375
CwatDRAFT_1828	4.9		5.02					4.86					4.7		4.54					4.52					4.85		4.88														4.78375
CwatDRAFT_2398	10.78		12.4					12.27					11.67		10.78					11.49					10.69		12.41														11.5612
CwatDRAFT_2700	13.68		13.65					13.86					14.52		14.41					13.61					12.85		12.97														13.6937
CwatDRAFT_6249	10.33		12.05					11.75					11.49		11.63					11.95					11.31		12.38														11.6113
CwatDRAFT_4942	10.03		10.83					10.06					9.22		8.22					8.99					9.88		10.85														9.76
CwatDRAFT_4943	7.31		8.05					7.36					8.68		9.29					7.79					6.94		7.83														7.90625
CwatDRAFT_5153	8.35		8.68					9.23					9.31		9.48					9.04					8.78		8.93														8.975
CwatDRAFT_5154	10.45		9.14					8.29					9.68		9.54					10.11					10.34		8.79														9.5425
CwatDRAFT_2971	6.81		6.97					6.92					6.27		6					6.34					6.74		7.05														6.6375
CwatDRAFT_0582	14.13		13.37					13.32					12.71		11.92					12.46					13.53		12.87														13.0388
CwatDRAFT_1599	12.98		12.38					12.33					11.91		11.84					12.65					13.31		12.74														12.5175
CwatDRAFT_1162	11.65		11.85					11.34					10.17		9.1					9.9					11.19		11.64														10.855
CwatDRAFT_6612	6.05		5.9					5.66					5.52		5.81					5.45					5.44		5.48														5.66375
CwatDRAFT_4153	5.09		4.55					4.64					4.5		4.53					4.58					4.74		4.49														4.64
CwatDRAFT_0935	10.81		10.31					10.68					11.42		11.97					11.41					10.77		9.89														10.9075
CwatDRAFT_2148	9.88		10.59					11.69					12.38		12.56					12.26					11.29		11.29														11.4925
CwatDRAFT_2960	4.62		4.45					4.37					4.15		4.17					4.28					5.06		4.05														4.39375
CwatDRAFT_5439	10.4		9.51					9.6					8.51		9.75					9.52					9.59		9.51														9.54875
CwatDRAFT_2363	10.81		10.79					10.7					9.06		7.92					9.36					10.96		10.87														10.0587
CwatDRAFT_3020	10.01		9.51					9.14					9.84		11.42					10.08					9.42		8.48														9.7375
CwatDRAFT_5667	9.25		9.53					10.16					10.31		8.57					9.94					10		9.92														9.71
CwatDRAFT_2982	12.6		12.95					13.29					12.59		10.74					11.3					12.42		12.91														12.35
CwatDRAFT_5694	6.86		7.09					7.01					6.51		6.62					6.63					6.34		6.52														6.6975
CwatDRAFT_2247	11.84		13.21					13.01					11.42		10.64					10.54					11.52		12.71														11.8612
CwatDRAFT_1561	11.76		11.47					11.16					11.69		12.15					11.81					11.94		11.64														11.7025
CwatDRAFT_4501	10.53		11.37					10.68					9.63		8.38					9.55					11.52		11.67														10.4162
CwatDRAFT_6073	9.02		8.18					8.41					9.32		10.63					10.32					10.05		8.59														9.315
CwatDRAFT_6429	8.12		8.4					8.69					5.73		4.56					5.25					8.12		8.57														7.18
CwatDRAFT_4155	6.2		7.15					6.95					6.4		6.03					5.92					6.55		6.96														6.52
CwatDRAFT_1641	7.77		6.93					7.13					7.28		7.96					6.1					6.11		6.16														6.93
CwatDRAFT_6432	8.92		8.22					9.24					10.39		11.63					10.98					9.78		8.18														9.6675
CwatDRAFT_4970	8.73		8.12					8.41					9.05		10.32					10.57					9.26		8.32														9.0975
CwatDRAFT_4182	10.85		9.98					9.8					9.86		10.19					9.65					10.42		9.86														10.0762
CwatDRAFT_4726	4.67		4.34					4.33					4.38		4.32					4.36					4.86		4.01														4.40875
CwatDRAFT_5471	4.88		4.65					4.89					5.16		6.55					5.69					5.11		4.73														5.2075
CwatDRAFT_0566	14.78		14.82					14.83					14.5		13.98					14.06					14		14.28														14.4062
CwatDRAFT_0567	14.08		13.98					13.78					13.65		12.89					13.2					13.27		13.36														13.5262
CwatDRAFT_0568	9.97		9.27					8.93					8.86		8.15					9.43					9.56		9.26														9.17875
CwatDRAFT_4540	8.6		8.36					8.36					8.52		8.75					8.88					8.82		8.28														8.57125
CwatDRAFT_4189	9.93		8.92					8.55					8.43		8.81					8.79					9.61		8.83														8.98375
CwatDRAFT_2082	10.62		10.5					10.4					10.48		10.55					10.38					11.14		10.5														10.5712
CwatDRAFT_0044	7.87		8.72					9.24					8.01		6.64					6.71					8.14		8.88														8.02625
CwatDRAFT_5142	9.19		9.83					10.62					9.41		9.3					8.78					8.43		9.54														9.3875
CwatDRAFT_3287	8.68		9.51					10.21					9.43		8.99					8.18					8.08		8.88														8.995
CwatDRAFT_2591	6.23		6.43					5.9					5.94		5.73					6.86					7.02		6.45														6.32
CwatDRAFT_3723	12.72		12.42					12.03					11.43		10.46					10.37					11.85		12.07														11.6687
CwatDRAFT_0881	6.55		5.39					4.97					6.7		8.67					8.56					6.47		5.62														6.61625
CwatDRAFT_1650	5.42		6.45					7.24					6.67		5.65					6.12					5.87		7.11														6.31625
CwatDRAFT_2177	12.1		11.52					12.12					11.91		11.93					11.71					11.86		11.16														11.7887
CwatDRAFT_5037	11.2		11.17					10.76					11.22		12.47					11.71					11.44		10.95														11.365
CwatDRAFT_5693	4.87		4.84					5					4.9		4.38					4.58					4.72		4.67														4.745
CwatDRAFT_0834	11.25		11.76					11.93					11.71		10.97					10.87					10.95		11.82														11.4075
CwatDRAFT_3216	7.6		8.21					7.54					7.6		6.64					7.42					7.97		8.44														7.6775
CwatDRAFT_1074	6.23		5.87					5.72					5.67		6.42					5.31					5.51		6.07														5.85
CwatDRAFT_2698	12.65		12.75					13.12					13.21		11.11					12.35					12.76		12.58														12.5663
CwatDRAFT_4742	11.4		10.67					9.97					10.95		11.81					10.86					11.48		10.38														10.94
CwatDRAFT_0860	15.42		15.18					15.11					15.15		14.53					15.15					15.3		15.05														15.1113
CwatDRAFT_3081	14.16		13.17					13.13					15.75		15.85					15.51					13.53		12.02														14.14
CwatDRAFT_2641	4.33		4.47					4.62					4.32		4.05					4.42					4.81		5.12														4.5175
CwatDRAFT_0546	8.28		9.13					9.34					9.78		10.27					9.19					8.31		9.03														9.16625
CwatDRAFT_0778	9.83		10.4					10.87					9.93		9.67					9.2					9.02		10														9.865
CwatDRAFT_3106	7.18		10.35					8.66					5.64		4.93					4.7					6.13		9.12														7.08875
CwatDRAFT_6390	7.78		9.61					8.51					6.99		5.73					7.17					8.18		9.59														7.945
CwatDRAFT_2841	6.59		7.04					6.7					6.15		5.58					6.2					6.21		7.05														6.44
CwatDRAFT_4455	6.81		6.01					5.93					6.49		6.4					6.23					5.81		5.56														6.155
CwatDRAFT_5911	9.14		8.58					8.72					8.83		10.06					8.48					7.8		7.64														8.65625
CwatDRAFT_4622	12.98		13.63					13.07					12.9		11.43					10.71					12.28		13.22														12.5275
CwatDRAFT_0561	13.55		14.29					14.66					14.22		12.67					13.3					13.09		13.85														13.7037
CwatDRAFT_1782	13.9		13.8					13.97					13.82		13.66					13.27					14.14		13.71														13.7838
CwatDRAFT_4789	13.81		14.3					14.4					13.92		13.38					13.08					13.21		14.06														13.77
CwatDRAFT_2407	12.73		12.65					12.62					12.78		11.72					11.76					12.69		12.25														12.4
CwatDRAFT_6601	10.5		10.75					10.7					10.15		9.88					9.96					10.11		10.19														10.28
CwatDRAFT_6535	10.63		10.51					11.05					11.81		12.42					11					10.09		10.29														10.975
CwatDRAFT_3016	8.3		8.4					8.16					8.43		8.73					8.46					8.73		8.62														8.47875
CwatDRAFT_6396	9.61		8.63					9.23					11.01		11.58					11.22					8.88		8.55														9.83875
CwatDRAFT_4474	8.86		8.77					7.79					6.31		5.84					6.93					7.96		8.38														7.605
CwatDRAFT_4806	4.51		5.14					5.86					4.72		4.44					4.51					4.45		5.03														4.8325
CwatDRAFT_6747	13.16		13.49					13.84					13.26		13					12.8					13.03		13.36														13.2425
CwatDRAFT_1136	7.89		8.23					7.8					7.26		7.66					7.31					7.03		7.78														7.62
CwatDRAFT_6159	10.98		9.93					9.31					9.73		10.04					9.81					10.14		8.8														9.8425
CwatDRAFT_2486	7.84		7.25					5.75					4.78		4.94					5.47					7.49		7.31														6.35375
CwatDRAFT_2715	15.33		14.9					15.2					13.9		12.7					13.84					15.25		14.96														14.51
CwatDRAFT_3787	11.15		11.51					11.28					10.99		10.07					10.7					11.24		11.44														11.0475
CwatDRAFT_6308	10.41		10.32					10.4					10.95		11.17					11.44					9.75		10.09														10.5663
CwatDRAFT_1897	5.73		5.81					5.83					6.65		5.99					6.63					5.75		5.95														6.0425
CwatDRAFT_2612	7.79		9.31					9.18					8.92		8.5					7.34					7.76		8.57														8.42125
CwatDRAFT_5509	8.19		8.41					8.71					8.48		8.1					8.64					9.1		8.65														8.535
CwatDRAFT_1004	8.66		9.46					9.7					8.9		8.7					8.61					9.5		9.46														9.12375
CwatDRAFT_0907	4.67		4.79					4.79					4.92		5.53					6.11					5.2		5.11														5.14
CwatDRAFT_4760	7.92		7.61					6.93					7.1		6.17					6.45					6.93		7.13														7.03
CwatDRAFT_1879	6.86		5.93					5					4.82		4.71					5.52					6.16		5.89														5.61125
CwatDRAFT_6149	10.4		12.99					11.73					9.42		7.28					7.43					9.52		12.4														10.1463
CwatDRAFT_6597	6.22		7.02					6.48					5.99		5.77					6.59					7.17		7.68														6.615
CwatDRAFT_0585	5.83		7.01					7.48					6.7		6					6.94					5.77		7.57														6.6625
CwatDRAFT_2818	8.39		8.3					7.36					8.04		8.66					8.31					8.14		8.38														8.1975
CwatDRAFT_4977	7.09		8.63					8.14					8.47		8.19					8.45					7.48		8.59														8.13
CwatDRAFT_4794	13.7		13.93					14.07					13.99		13.61					13.82					14.31		14.22														13.9563
CwatDRAFT_1820	8.86		8.77					9.37					9.01		8.63					8.14					7.91		7.86														8.56875
CwatDRAFT_6561	10.08		10.88					10.88					10.02		9.26					8.56					9.09		10.05														9.8525
CwatDRAFT_4890	8.9		9.29					9.05					9.02		8.61					9.02					8.73		8.85														8.93375
CwatDRAFT_0765	11.64		11.01					11.8					12		10.32					10.95					11.05		10.18														11.1187
CwatDRAFT_1562	10.54		9.81					9.33					9.63		9.69					10.46					10.35		9.22														9.87875
CwatDRAFT_1255	4.36		4.34					4.53					4.36		4.46					4.4					4.81		4.44														4.4625
CwatDRAFT_5795	12.4		11.4					10.34					11.54		11.74					12.65					13		11.93														11.875
CwatDRAFT_6299	7.47		6.44					6.95					8.05		7.69					7.62					7.21		6.14														7.19625
CwatDRAFT_1884	12.24		12.38					12.12					12.15		11.46					11.24					11.34		11.55														11.81
CwatDRAFT_1896	8.41		9.75					10					11		10.4					10.44					9.49		10.15														9.955
CwatDRAFT_1906	8.85		9.63					9.89					9.39		9.75					9.71					8.45		9.5														9.39625
CwatDRAFT_3997	8.82		9.18					9.18					8.55		9.69					9.88					8.98		9.03														9.16375
CwatDRAFT_5643	9.78		8.72					6.19					5.81		5.54					5					8.65		8.09														7.2225
CwatDRAFT_1818	13.98		14.75					15.15					14.78		15.12					14.22					13.94		14.47														14.5512
CwatDRAFT_1819	10.5		11.41					11.82					11.05		11.37					11.19					10.07		10.81														11.0275
CwatDRAFT_6578	10.31		11.52					11.81					12.49		13.02					12.12					10.45		11.4														11.64
CwatDRAFT_1308	6.97		8.22					8.49					7.26		6.75					6.5					6.87		8.54														7.45
CwatDRAFT_3659	10.18		11.37					11.59					11.28		10.3					10.22					10.44		10.99														10.7962
CwatDRAFT_5407	11.07		11.05					11.66					10.38		9.46					9.82					11.38		11.53														10.7938
CwatDRAFT_4010	9.41		9.52					9.62					9.03		9.15					7.36					8.42		8.66														8.89625
CwatDRAFT_5939	15.21		14.33					14.24					14.54		15.41					14.28					14.65		13.93														14.5738
CwatDRAFT_6674	12.95		11.6					12.42					13.44		13.97					13.98					13.22		11.56														12.8925
CwatDRAFT_3784	4.85		5.61					6.66					8.99		8.98					9.69					5.3		6.11														7.02375
CwatDRAFT_0331	10.86		12.02					11.89					14.74		14.91					13.53					11.12		11.27														12.5425
CwatDRAFT_0290	5.38		4.93					4.73					4.57		4.82					4.37					4.8		4.81														4.80125
CwatDRAFT_4180	10.51		10.01					9.65					9.32		10.4					9.83					10.85		10.2														10.0962
CwatDRAFT_6356	9.81		9.51					10.05					12.45		12.45					10.94					9.66		9.11														10.4975
CwatDRAFT_6546	11.8		12.55					13.33					12.1		10.38					10.88					11.7		12.48														11.9025
CwatDRAFT_4636	10.83		10.06					10.61					11.31		11.54					10.86					10.21		9.34														10.595
CwatDRAFT_2417	6.61		7.54					7.69					7.35		6.97					7.53					7.81		7.94														7.43
CwatDRAFT_3578	9.82		9.69					9.33					8.98		8					7.41					8.76		8.98														8.87125
CwatDRAFT_4024	12		11.91					12.32					12.38		12.04					12.2					11.55		11.84														12.03
CwatDRAFT_2403	15.4		15.43					15.5					15.56		14.89					14.67					14.88		15.04														15.1713
CwatDRAFT_6585	7.41		6.14					5.53					6.55		7.91					7.5					6.81		5.83														6.71
CwatDRAFT_1057	7.34		7.19					6.37					6.02		7.18					7.2					6.65		6.86														6.85125
CwatDRAFT_0672	10.55		9.73					9.85					9.71		10.97					11.17					10.96		10.37														10.4138
CwatDRAFT_4200	10.29		10.43					10.06					10.04		9.68					10.48					10.44		10.24														10.2075
CwatDRAFT_4696	14.96		15.22					15.08					14.64		14.01					14.44					14.5		15.02														14.7337
CwatDRAFT_5888	14.19		14.29					14.04					13.88		12.61					10.96					13.53		14.08														13.4475
CwatDRAFT_2814	9.55		9.55					11.33					11.05		9.9					9.88					9.99		9.59														10.105
CwatDRAFT_5490	8.01		9.4					10.2					9.16		8.26					8.48					8.41		9.54														8.9325
CwatDRAFT_3374	10.9		10.77					11.46					10.71		10.19					10.34					11.11		10.37														10.7313
CwatDRAFT_3264	11.73		12.94					14.03					13.27		10.96					10.86					11.99		12.66														12.305
CwatDRAFT_3289	9.43		11.03					11.83					10.86		7.77					7.69					8.86		10.58														9.75625
CwatDRAFT_3222	5.48		7.27					6.47					4.83		4.68					4.26					4.53		6.26														5.4725
CwatDRAFT_0111	7.86		7.15					7.66					8.08		8.8					7.6					7.22		6.85														7.6525
CwatDRAFT_6407	7.89		7.25					7.25					7.66		7.95					7.28					7.41		6.75														7.43
CwatDRAFT_0112	5.95		5.03					5.13					5.25		6.2					6.53					5.6		4.81														5.5625
CwatDRAFT_6408	6.28		5.24					4.97					5.53		6.49					6.85					5.89		5.07														5.79
CwatDRAFT_1783	7.07		7.46					7.09					7.58		7.54					7.46					6.95		6.99														7.2675
CwatDRAFT_4178	11.73		11.63					12.11					11.56		12.41					11.76					11.89		11.61														11.8375
CwatDRAFT_6160	4.59		4.36					4.15					5.11		8.25					7.03					5.13		4.26														5.36
CwatDRAFT_5114	6.87		6.37					5.89					6.68		7.05					6.98					7.16		6.18														6.6475
CwatDRAFT_0001	5.56		4.71					4.92					5.15		5.65					5.36					5.07		5.52														5.2425
CwatDRAFT_0008	4.43		4.41					4.44					4.23		5.04					4.4					5.1		4.34														4.54875
CwatDRAFT_0012	10.1		11.07					11.2					11.31		11.5					12.57					12.06		12.65														11.5575
CwatDRAFT_0015	7.3		8.06					7.7					7.44		7.26					8.31					8.67		8.41														7.89375
CwatDRAFT_0016	4.42		5.71					5.33					5.34		5.15					5.65					5.42		5.46														5.31
CwatDRAFT_0018	4.37		4.42					4.22					4.15		4.2					4.13					4.86		4.08														4.30375
CwatDRAFT_0019	13.13		12.32					12.54					14.02		13.2					12.66					12.55		11.76														12.7725
CwatDRAFT_0022	7.67		6.5					5.94					6.72		7.77					7.21					8.04		6.94														7.09875
CwatDRAFT_0023	13.08		12.94					13.11					13.99		13.46					13.53					12.86		12.67														13.205
CwatDRAFT_0027	5.27		5.22					5.22					5.42		5.27					5.24					5.42		5.15														5.27625
CwatDRAFT_0028	10.13		10.41					10.52					12.85		12.45					11.66					10.11		10.76														11.1113
CwatDRAFT_0030	7.64		7.83					7.35					7.31		7.17					8.1					8.45		8.39														7.78
CwatDRAFT_0031	7.24		8.76					9.14					8.15		8.14					8.41					7.96		9.07														8.35875
CwatDRAFT_0033	9.19		8.95					8.82					8.04		8.49					8.42					9.46		8.97														8.7925
CwatDRAFT_0034	4.72		4.65					4.37					4.5		4.8					5.34					4.68		4.76														4.7275
CwatDRAFT_0039	7.34		7.46					8					7.15		6.21					5.68					6.17		7.14														6.89375
CwatDRAFT_0040	9.3		9.99					10.35					10.08		11.22					10.65					9.43		9.69														10.0887
CwatDRAFT_0043	8.5		8.76					9.07					7.28		5.28					7.09					8.22		9.05														7.90625
CwatDRAFT_0051	10.6		9.8					10.58					11.23		11.32					11.35					11.33		10.54														10.8438
CwatDRAFT_0052	10.7		10.19					9.66					9.55		10.03					10.33					10.93		10.69														10.26
CwatDRAFT_0054	4.94		4.38					4.34					4.21		4.27					4.32					4.5		4.25														4.40125
CwatDRAFT_0061	12.69		10.27					10.35					14.4		15.5					15.38					12.52		10.1														12.6512
CwatDRAFT_0065	4.26		4.35					4.3					4.15		4.23					4.17					4.61		4.17														4.28
CwatDRAFT_0067	4.57		4.41					4.46					4.11		4.08					4.21					4.62		4.07														4.31625
CwatDRAFT_0071	6.22		5.3					4.74					4.51		5.15					5.43					5.33		5.59														5.28375
CwatDRAFT_0078	4.65		4.23					4.22					3.89		4.04					4.04					4.49		3.94														4.1875
CwatDRAFT_0079	11.16		11.2					10.84					11.02		10.38					11.29					11.12		11.29														11.0375
CwatDRAFT_0080	5.22		4.72					4.44					4.03		4.19					4.18					4.9		4.06														4.4675
CwatDRAFT_0085	4.51		4.23					4.32					4.06		4.18					4.04					4.62		4.01														4.24625
CwatDRAFT_0087	8.94		8.57					8.56					8.13		9.13					9.08					8.67		8.57														8.70625
CwatDRAFT_0088	8.51		9.44					8.54					6.75		5.6					6.04					7.99		9.53														7.8
CwatDRAFT_0095	10.13		8.94					8.47					8.14		9.73					10.53					10.7		9.2														9.48
CwatDRAFT_0096	5.65		5.37					6.39					6.03		7.37					8.42					6.86		6.47														6.57
CwatDRAFT_0097	5.08		5.48					7.06					7.24		8.37					8.94					7.31		6.64														7.015
CwatDRAFT_0100	5.61		5.48					5.19					6.07		7.06					4.9					5.25		5.16														5.59
CwatDRAFT_0101	5.3		6.5					6.81					5.87		4.88					4.79					5.42		6.14														5.71375
CwatDRAFT_0102	4.64		4.46					4.3					4.28		4.44					4.25					5.1		4.31														4.4725
CwatDRAFT_0104	4.38		4.34					4.43					4.36		4.43					4.53					4.74		4.31														4.44
CwatDRAFT_0107	4.55		4.31					4.15					4.23		4.4					4.15					4.49		3.92														4.275
CwatDRAFT_0109	7.29		6.84					6.55					9.24		10.49					8.21					5.84		6.15														7.57625
CwatDRAFT_0110	5		4.68					4.57					5.65		6.81					5.6					5.26		4.23														5.225
CwatDRAFT_0113	11.59		11.56					11.62					11.85		12.33					13.48					13.52		12.82														12.3462
CwatDRAFT_0114	14.81		15.29					15.77					15.69		15.74					15.75					15.46		15.72														15.5287
CwatDRAFT_0117	5.3		5.6					9.71					11.2		10.36					7.1					5.68		5.98														7.61625
CwatDRAFT_0120	4.85		4.82					4.81					4.53		4.61					4.89					5.05		4.8														4.795
CwatDRAFT_0124	5.06		6.2					5.78					4.93		4.96					5.19					5.23		5.85														5.4
CwatDRAFT_0129	8.12		9.01					9.5					9.35		9.04					8.76					8.03		8.76														8.82125
CwatDRAFT_0132	6.34		5.2					5.75					5.94		6.28					5.58					5.37		5.35														5.72625
CwatDRAFT_0134	5.24		5.48					5.28					5		4.66					5.16					6.18		5.5														5.3125
CwatDRAFT_0136	5.47		4.92					4.73					4.74		4.96					4.97					5.15		4.84														4.9725
CwatDRAFT_0137	5.5		4.74					5.06					4.97		5.03					5.03					5.42		4.87														5.0775
CwatDRAFT_0138	9.41		8.72					8.73					8.19		7.82					8.9					9.42		8.79														8.7475
CwatDRAFT_0141	4.84		5.38					5.05					4.86		5.21					5.11					5.26		5.68														5.17375
CwatDRAFT_0146	7.52		7.71					7.25					7.14		7.03					7.97					8.07		8.36														7.63125
CwatDRAFT_0147	5.11		5.57					4.77					5.08		6.01					5.4					4.86		5.24														5.255
CwatDRAFT_0148	7.05		6.9					7.67					9.37		8.19					8.14					7.11		7.36														7.72375
CwatDRAFT_0149	8.27		7.8					8.66					9.55		7.95					8.06					7.98		8.23														8.3125
CwatDRAFT_0150	11.3		11.14					11.6					11.92		11.99					12.13					12.24		11.52														11.73
CwatDRAFT_0151	8.92		9.2					9.24					9.44		9.65					9.98					9.22		9.28														9.36625
CwatDRAFT_0153	11.48		11.63					11.75					11.83		11.26					11.08					11.27		11.2														11.4375
CwatDRAFT_0154	6.67		6.7					7.06					6.91		6.45					6.24					6.64		6.3														6.62125
CwatDRAFT_0156	10.77		10.76					10.35					9.73		9.72					10.94					12.06		11.64														10.7462
CwatDRAFT_0159	11.77		13.11					12.69					11.59		11.39					10.11					10.53		12.69														11.735
CwatDRAFT_0160	14.09		14.92					14.72					13.62		13					11.74					12.94		14.4														13.6787
CwatDRAFT_0165	8.76		9.25					9.31					8.73		8.63					9.17					10.22		10.05														9.265
CwatDRAFT_0166	9.05		9.42					9.36					8.89		8.51					9.45					10.36		10.05														9.38625
CwatDRAFT_0172	4.8		4.44					4.39					4.26		4.6					4.45					4.83		4.18														4.49375
CwatDRAFT_0175	6.84		5.7					5.89					6.6		8.24					7.27					6.17		5.68														6.54875
CwatDRAFT_0177	4.51		4.33					4.27					3.99		4.16					4.14					4.88		4.06														4.2925
CwatDRAFT_0178	6.63		6.33					6.48					6.8		6.91					6.03					6.16		6.34														6.46
CwatDRAFT_0181	4.71		4.28					4.32					4.17		4.59					4.22					4.75		4.26														4.4125
CwatDRAFT_0182	9.29		10.25					10.8					10.73		9.8					9.2					9.42		9.67														9.895
CwatDRAFT_0183	9.96		10.78					11.2					11.12		11.59					11.16					10.38		10.96														10.8938
CwatDRAFT_0186	5.14		4.81					4.48					4.21		4.23					4.29					4.84		4.75														4.59375
CwatDRAFT_0191	12.52		13.45					14.29					13.89		13.7					14.42					13.51		14.64														13.8025
CwatDRAFT_0192	7.8		7.98					7.94					8.45		8.74					9.38					8.36		8.5														8.39375
CwatDRAFT_0194	12		12.8					11.79					11.31		11.85					11.97					12.05		12.27														12.005
CwatDRAFT_0205	9.98		8.39					8.19					8.92		9.85					9.64					9.73		8.01														9.08875
CwatDRAFT_0206	6.78		6.06					5.9					6.3		7.21					6.47					6.46		6.22														6.425
CwatDRAFT_0208	9.02		7.63					7.66					7.59		9.66					10.42					10.47		8.41														8.8575
CwatDRAFT_0209	11.25		9.73					9.3					9.77		10.38					10.67					11.12		9.33														10.1937
CwatDRAFT_0212	9.77		10.78					10.94					11.01		11.28					12.26					11.76		12.39														11.2737
CwatDRAFT_0221	8.29		8.02					7.84					7.83		8.38					8.93					8.62		8.16														8.25875
CwatDRAFT_0222	8.99		7.57					7.67					7.6		9.69					10.41					10.38		8.44														8.84375
CwatDRAFT_0223	12.96		12.23					12.64					12		11.89					12.66					12.84		12.08														12.4125
CwatDRAFT_0224	6.19		5.5					5.83					6.91		7.4					5.26					4.92		4.65														5.8325
CwatDRAFT_0227	8.6		10.11					9.47					7.37		5.9					5.88					8.48		9.83														8.205
CwatDRAFT_0228	11.2		11.98					11.15					10.05		9.67					9.38					10.6		11.7														10.7163
CwatDRAFT_0229	11.17		12.72					12.26					10.91		9.11					9.85					11		12.54														11.195
CwatDRAFT_0230	9.26		11.62					11.03					9.18		6.76					7.78					9.7		11.55														9.61
CwatDRAFT_0231	8.79		11.49					10.71					8.86		6.45					6.97					8.36		10.89														9.065
CwatDRAFT_0238	8.99		7.65					7.57					7.6		9.66					10.32					10.19		8.36														8.7925
CwatDRAFT_0241	4.93		4.44					4.54					4.33		5.07					4.29					4.83		4.54														4.62125
CwatDRAFT_0242	4.41		4.36					4.28					4.16		4.2					4.16					4.68		4.19														4.305
CwatDRAFT_0244	4.49		4.43					4.33					4.16		4.37					4.25					4.55		4.24														4.3525
CwatDRAFT_0245	5.88		5.53					5.68					5.33		5.7					6.29					6.08		6.64														5.89125
CwatDRAFT_0246	4.51		5.16					5.07					5.13		5.05					5.43					5.69		5.88														5.24
CwatDRAFT_0248	7.09		7.88					8.27					7.14		6.27					6.83					7.76		8.75														7.49875
CwatDRAFT_0251	4.91		4.58					4.45					4.56		4.79					4.42					4.88		4.46														4.63125
CwatDRAFT_0252	4.86		4.66					4.84					4.77		4.82					4.59					5.01		4.93														4.81
CwatDRAFT_0256	5.42		5.64					5.33					5.1		4.38					4.67					5.04		5.74														5.165
CwatDRAFT_0258	4.43		4.27					4.34					3.93		3.97					4.11					4.66		3.86														4.19625
CwatDRAFT_0259	5.03		4.51					4.37					4.17		4.31					4.09					4.77		4.07														4.415
CwatDRAFT_0262	5.66		4.89					4.93					5.29		5.23					5.54					5.41		4.79														5.2175
CwatDRAFT_0267	8.38		8.11					7.95					7.85		8.55					9.02					8.62		8.08														8.32
CwatDRAFT_0268	8.73		8.74					8.55					8.46		8.07					8.44					8.96		9.5														8.68125
CwatDRAFT_0272	5.56		5.3					5.21					5.53		5.78					5.07					5.27		5.2														5.365
CwatDRAFT_0280	14.06		14.74					13.57					11.75		10.18					10.77					13.19		14.34														12.825
CwatDRAFT_0281	13.62		14.26					13.1					11.12		9.45					10.23					13.14		13.95														12.3588
CwatDRAFT_0283	10.74		9.82					8.99					7.83		7.59					9.55					11.26		10.59														9.54625
CwatDRAFT_0284	11.62		11.58					11.62					11.9		12.39					13.51					13.53		12.83														12.3725
CwatDRAFT_0285	7.25		7.67					7.58					8.14		8.38					8.85					7.59		7.9														7.92
CwatDRAFT_0288	4.75		4.39					4.26					4.21		4.12					4.3					4.99		4.2														4.4025
CwatDRAFT_0291	6.77		5.57					5.54					5.65		5.4					5.25					5.31		5.09														5.5725
CwatDRAFT_0292	12.39		12.53					12.78					13.02		13.84					13.01					12.74		12.36														12.8338
CwatDRAFT_0293	12.49		12.41					12.72					13.1		13.78					12.6					12.83		11.91														12.73
CwatDRAFT_0294	7.35		7.57					7.2					7.14		7.71					7.34					7.32		7.31														7.3675
CwatDRAFT_0295	8.45		8.57					8.1					7.9		8.48					8.34					7.95		8.44														8.27875
CwatDRAFT_0304	11.19		12.68					13					12.65		11.67					11.52					11.36		12.73														12.1
CwatDRAFT_0307	7.89		7.72					6.63					6.96		7.08					8.67					8.72		8.1														7.72125
CwatDRAFT_0309	7.49		7.73					7.17					7.29		7.18					8.15					8.39		8.46														7.7325
CwatDRAFT_0310	5.69		5.1					4.73					4.75		5.38					4.49					4.87		4.87														4.985
CwatDRAFT_0311	12.54		11.5					11.42					11.58		12.21					12.02					12.05		11.37														11.8362
CwatDRAFT_0314	9.58		10.48					10.67					10.77		11.09					12.14					11.48		12.17														11.0475
CwatDRAFT_0322	13.43		12.95					12.48					12.7		13.88					12.91					13.22		12.83														13.05
CwatDRAFT_0323	7.97		8.18					7.39					7.65		9.57					9.02					8.92		8.8														8.4375
CwatDRAFT_0324	5.55		6.33					5.68					5.99		7.57					6.88					6.58		7.24														6.4775
CwatDRAFT_0325	4.48		4.38					4.42					4.12		4.23					4.49					4.52		4.1														4.3425
CwatDRAFT_0326	4.53		4.37					4.26					4.14		4.19					4.35					4.52		4.09														4.30625
CwatDRAFT_0327	4.73		4.58					4.75					4.69		5.3					5.09					4.82		4.54														4.8125
CwatDRAFT_0329	8.77		8.42					8.31					8.31		9.25					9.29					9.04		8.54														8.74125
CwatDRAFT_0330	6.55		5.8					5.55					5.87		7.31					5.75					5.63		5.39														5.98125
CwatDRAFT_0340	6.33		8.16					8.82					8.41		8.91					8.77					7.6		8.65														8.20625
CwatDRAFT_0345	8.36		8.46					7.95					8.25		8.58					9.7					8.99		8.66														8.61875
CwatDRAFT_0347	8.42		8.89					8.75					8.17		8.43					9.5					8.14		8.25														8.56875
CwatDRAFT_0350	8.26		7.95					7.96					7.62		8.21					8.9					8.65		8.06														8.20125
CwatDRAFT_0358	8.5		7.9					7.44					7.04		7.43					7.73					8.12		7.57														7.71625
CwatDRAFT_0360	5.21		4.76					4.58					4.62		4.58					4.49					4.81		4.76														4.72625
CwatDRAFT_0365	11.37		11.77					11.46					11.15		11.32					10.87					11.24		11.92														11.3875
CwatDRAFT_0369	9.04		9.42					8.65					9.32		9.52					7.78					7.89		8.62														8.78
CwatDRAFT_0371	7.8		8.64					9.73					9.91		10.81					10.54					9.1		9.36														9.48625
CwatDRAFT_0378	5.14		4.66					4.94					5.14		5.2					4.9					5		4.53														4.93875
CwatDRAFT_0382	10.5		8.58					6.53					6.1		7.06					11.04					9.64		9.3														8.59375
CwatDRAFT_0386	8.28		9.56					9.52					8.26		7.13					7.59					8.33		9.48														8.51875
CwatDRAFT_0389	10.12		8.75					8.44					8.75		9.89					10.31					10.45		9.04														9.46875
CwatDRAFT_0390	11.8		10.3					9.84					10.38		11.72					11.2					11.5		10.28														10.8775
CwatDRAFT_0391	10.33		9.42					8.89					8.66		9.17					9.8					11.34		9.74														9.66875
CwatDRAFT_0394	9.57		8.23					8.21					8.57		9.72					9.1					9.39		8.13														8.865
CwatDRAFT_0400	11.35		10.94					10.86					10.74		10.71					9.95					10.85		10.52														10.74
CwatDRAFT_0404	13.97		13.18					12.48					11.13		10.34					11.59					14.17		13.5														12.545
CwatDRAFT_0405	11.78		10.74					10.02					9.19		9.78					9.46					11.2		10.51														10.335
CwatDRAFT_0406	13.81		13.62					13.36					12.68		12.92					13.31					14.37		13.96														13.5038
CwatDRAFT_0415	4.21		4.23					4.23					3.98		4.05					4.19					4.37		4.01														4.15875
CwatDRAFT_0416	5.68		6.4					7.25					5.74		5.7					5.48					5.9		6.27														6.0525
CwatDRAFT_0430	6.46		5.96					4.84					4.83		4.65					5.18					5.77		5.77														5.4325
CwatDRAFT_0434	4.57		5.07					6.13					5.34		5.52					5.54					4.78		5.68														5.32875
CwatDRAFT_0435	5.99		7.01					9.16					8.28		7.89					8.36					7.01		9.02														7.84
CwatDRAFT_0436	4.59		4.82					6.21					5.69		5.05					5.95					5.04		6.07														5.4275
CwatDRAFT_0437	4.25		4.36					4.36					4.13		4.29					4.27					4.56		4.33														4.31875
CwatDRAFT_0438	6.94		8.03					6.84					5.72		5.41					6.76					7.65		8.33														6.96
CwatDRAFT_0439	4.16		4.6					4.36					4.09		4.26					4.37					5.01		4.96														4.47625
CwatDRAFT_0445	8.76		8.72					8.55					8.46		8.05					8.43					9.02		9.41														8.675
CwatDRAFT_0447	12.1		12.76					13.27					13.43		13.02					13.39					12.58		13.25														12.975
CwatDRAFT_0448	10.69		11.56					12.11					11.22		10.92					10.51					10.7		11.48														11.1488
CwatDRAFT_0449	7.73		8.02					7.38					7.5		7.31					8.36					8.52		8.67														7.93625
CwatDRAFT_0453	4.68		4.77					4.66					4.12		4.21					4.2					5.25		4.03														4.49
CwatDRAFT_0454	4.79		4.49					4.45					4.08		4.11					4.17					4.9		4.16														4.39375
CwatDRAFT_0457	4.96		4.66					4.85					4.59		4.47					4.54					4.95		4.06														4.635
CwatDRAFT_0461	9.23		8.78					10.75					10.02		7.78					9.84					9.19		9.76														9.41875
CwatDRAFT_0462	4.97		5.18					6.06					5.73		4.9					6.19					5.33		6.52														5.61
CwatDRAFT_0465	4.63		4.54					4.3					6.42		7.64					7.11					4.95		4.55														5.5175
CwatDRAFT_0467	10.03		10.03					8.56					8.1		8.62					9.03					10.13		10.04														9.3175
CwatDRAFT_0468	7.17		5.89					5.43					5.54		6.51					7.29					7.01		6.38														6.4025
CwatDRAFT_0472	8.4		7.75					7.72					7.75		8.68					9.25					8.67		8.13														8.29375
CwatDRAFT_0476	14.49		13.2					12.06					13.24		13.5					13.75					14.06		12.65														13.3688
CwatDRAFT_0482	8.41		8.41					8.26					8.13		8.93					8.84					8.38		8.51														8.48375
CwatDRAFT_0483	8.98		7.62					7.55					7.55		9.69					10.38					10.29		8.3														8.795
CwatDRAFT_0485	4.32		5.15					5.38					4.98		5.57					5.19					4.76		5.49														5.105
CwatDRAFT_0488	8.39		9.06					10.55					8.69		8.22					7.86					7.86		8.53														8.645
CwatDRAFT_0490	5.13		5.92					6.35					6.36		6.28					5.46					5.3		5.99														5.84875
CwatDRAFT_0493	8.72		10.11					10.6					10.41		9.22					8.87					8.51		9.9														9.5425
CwatDRAFT_0495	6.01		7.45					8.38					8.18		5.91					6.3					5.99		7.6														6.9775
CwatDRAFT_0496	11.26		11.88					9.37					8.53		8.24					8.29					11.27		11.72														10.07
CwatDRAFT_0497	11.18		12.2					9.26					7.76		6.76					6.79					10.31		11.28														9.4425
CwatDRAFT_0498	4.58		4.32					4.45					4.56		4.45					4.28					4.74		4.35														4.46625
CwatDRAFT_0499	14.91		15.66					13.97					12.2		10.82					10.99					14.24		15.27														13.5075
CwatDRAFT_0500	13.77		14.61					12.12					10.17		8.49					8.47					12.04		13.62														11.6613
CwatDRAFT_0501	9.33		8.63					9.26					9.79		8.59					8.25					8.94		7.71														8.8125
CwatDRAFT_0502	4.97		5.91					6.22					5.7		5.2					5.4					5.6		5.79														5.59875
CwatDRAFT_0506	8.91		8.78					8.75					8.7		9.61					8.67					8.84		8.63														8.86125
CwatDRAFT_0508	9.36		11.48					11.55					9.91		7.85					7.31					9.92		12.17														9.94375
CwatDRAFT_0509	5.45		7.38					7.16					5.78		4.55					4.45					5.55		7.04														5.92
CwatDRAFT_0510	10.73		11.33					11.09					8.96		8.78					8.81					10.3		10.98														10.1225
CwatDRAFT_0511	8.47		9.24					8.76					6.6		6.38					7.27					9.58		9.6														8.2375
CwatDRAFT_0512	4.72		4.84					4.52					4.16		4.16					4.25					5.12		4.68														4.55625
CwatDRAFT_0514	5.17		4.86					4.71					4.79		4.7					5.16					5.14		5.16														4.96125
CwatDRAFT_0517	9.24		10.8					11.08					10.46		10.08					10.51					10.38		11.18														10.4662
CwatDRAFT_0518	5.23		6.66					6.52					6.26		5.18					5.6					5.32		6.76														5.94125
CwatDRAFT_0519	11.69		11.75					11.8					11.77		11.63					10.35					11.03		11.16														11.3975
CwatDRAFT_0521	8.55		7.88					7.93					7.86		8.88					9.23					8.82		8.22														8.42125
CwatDRAFT_0524	9.18		10.04					10.19					10.34		10.68					11.73					11.08		11.73														10.6212
CwatDRAFT_0528	8.8		8.94					8.56					8.6		8.35					9.19					9.31		9.41														8.895
CwatDRAFT_0530	8.74		8.78					8.57					8.5		8.02					8.45					8.93		9.52														8.68875
CwatDRAFT_0532	4.52		5.64					5.59					5.78		6.44					8.03					5.95		7.05														6.125
CwatDRAFT_0534	6.47		8.45					8.51					7.22		7.07					6.73					6.5		8.57														7.44
CwatDRAFT_0536	13.14		12.19					12.88					14.21		14.36					14.62					13.51		12.61														13.44
CwatDRAFT_0537	10.94		10.32					11.04					12.79		12.67					11.81					10.12		9.46														11.1438
CwatDRAFT_0538	10.73		11.01					11.78					14.96		14.87					12.25					10.32		10.47														12.0487
CwatDRAFT_0541	4.45		4.66					5.13					4.47		4.65					4.63					4.56		4.95														4.6875
CwatDRAFT_0543	5.01		6.14					6.4					5.26		4.9					4.44					4.83		6.27														5.40625
CwatDRAFT_0553	6.32		5.02					5.2					5.6		6.33					5.6					5.33		5.25														5.58125
CwatDRAFT_0559	5.97		5.58					5.29					5.25		5.36					4.68					5.38		4.78														5.28625
CwatDRAFT_0569	15.22		15.54					15.64					14.12		12.99					13.03					15.31		15.68														14.6913
CwatDRAFT_0574	5.31		5.34					5.09					5.01		5.11					4.74					5.04		5.28														5.115
CwatDRAFT_0576	7.86		6.07					5.16					5.74		7.3					7.45					7.41		6.3														6.66125
CwatDRAFT_0577	8.48		6.63					5.87					6.72		8.22					7.96					8.45		6.91														7.405
CwatDRAFT_0578	9.47		8.54					8.84					8.05		7.56					8.31					8.67		8.54														8.4975
CwatDRAFT_0583	5.81		5.78					5.48					5.35		6.03					5.93					5.89		5.31														5.6975
CwatDRAFT_0584	4.46		4.17					4.27					3.96		4.05					4.15					4.78		3.88														4.215
CwatDRAFT_0586	4.23		4.63					4.59					4.11		4.2					4.28					4.56		4.82														4.4275
CwatDRAFT_0588	4.87		4.83					4.94					4.6		4.69					4.66					4.89		5.07														4.81875
CwatDRAFT_0591	9.03		7.62					7.55					7.6		9.68					10.48					10.45		8.42														8.85375
CwatDRAFT_0592	4.57		4.34					4.45					4.37		4.32					4.15					4.57		3.99														4.345
CwatDRAFT_0593	4.67		4.39					4.57					4.93		4.56					4.47					4.6		4.49														4.585
CwatDRAFT_0594	6.2		6.82					7.7					8.13		7.15					6.7					6.98		6.75														7.05375
CwatDRAFT_0597	7.24		8.27					9					7.76		6.63					5.74					6.43		7.87														7.3675
CwatDRAFT_0599	4.44		5.29					4.98					5.26		5.06					4.4					4.76		5.09														4.91
CwatDRAFT_0600	4.55		5.56					5.19					5.69		5.53					5.05					4.87		6.01														5.30625
CwatDRAFT_0601	5.21		5.97					5.46					6.02		6.34					5.26					4.93		6.05														5.655
CwatDRAFT_0603	4.11		4.22					4.4					4.03		4.43					4.03					4.52		4.26														4.25
CwatDRAFT_0604	12.01		13.32					12.95					11.44		9.4					10.08					12.04		13.28														11.815
CwatDRAFT_0605	8.22		9.95					9.91					8.33		6.56					6.8					7.71		9.84														8.415
CwatDRAFT_0606	9.03		10.95					11.19					9.6		7.33					7.43					8.6		10.66														9.34875
CwatDRAFT_0607	8.55		10.04					10.4					8.93		6.83					7.74					8.57		10.07														8.89125
CwatDRAFT_0608	5.74		7.74					8.41					6.45		4.73					5.62					5.67		8.07														6.55375
CwatDRAFT_0609	7.66		10.03					10.28					7.91		5.82					6.13					7.14		9.79														8.095
CwatDRAFT_0610	7.57		8.95					9					7.04		5.76					5.59					5.98		8.09														7.2475
CwatDRAFT_0612	11.8		12.33					12.21					10.89		9.95					9.72					11.74		12.43														11.3837
CwatDRAFT_0613	14.02		15.05					14.8					12.84		11.14					11.26					13.73		14.93														13.4713
CwatDRAFT_0616	4.96		5.15					4.99					4.8		4.73					4.4					4.83		4.95														4.85125
CwatDRAFT_0617	5.94		5.39					4.76					4.48		4.54					5.11					6.13		5.27														5.2025
CwatDRAFT_0618	7.76		8.09					7.97					8.55		8.77					9.37					8.39		8.41														8.41375
CwatDRAFT_0622	5.25		4.52					4.68					4.38		4.84					4.3					4.9		4.22														4.63625
CwatDRAFT_0623	7.35		6.84					6.49					6.84		7.83					7.17					7.08		6.64														7.03
CwatDRAFT_0624	10.55		10.06					9.16					8.76		8.21					9.22					10.83		9.94														9.59125
CwatDRAFT_0628	8.82		9.12					8.71					10.03		10.69					9.9					8.35		8.96														9.3225
CwatDRAFT_0632	4.87		5.4					6					6.18		5.16					4.77					4.81		6.33														5.44
CwatDRAFT_0633	4.26		4.27					4.48					6.26		7.83					6.89					4.89		4.27														5.39375
CwatDRAFT_0637	4.58		5.96					5.17					4.09		4.17					4.32					4.85		6.05														4.89875
CwatDRAFT_0638	9.13		9.81					10.45					10.14		9.09					9.3					9.43		10.11														9.6825
CwatDRAFT_0644	4.26		4.2					4.28					3.96		3.97					4.15					4.67		3.96														4.18125
CwatDRAFT_0645	4.68		4.54					4.72					4.49		4.24					4.43					4.95		4.22														4.53375
CwatDRAFT_0646	11.12		10.8					11.04					10.72		10.39					10.69					11.61		10.86														10.9038
CwatDRAFT_0652	11.77		11.13					11.28					10.76		12					11.95					11.46		11.29														11.455
CwatDRAFT_0654	8.92		6.75					6.3					7.12		8.74					8.26					8.52		6.56														7.64625
CwatDRAFT_0660	10.15		9.51					9.76					8.62		6.14					6.6					7.78		8.15														8.33875
CwatDRAFT_0666	6.18		4.75					4.92					4.94		5.62					4.9					5.17		4.4														5.11
CwatDRAFT_0667	7.01		6.63					7.18					7.21		6.49					5.7					5.91		5.85														6.4975
CwatDRAFT_0668	6.07		6.27					6.38					6.82		6.84					7.29					5.67		6.12														6.4325
CwatDRAFT_0669	5.25		6.97					7.98					7.27		5.77					5.85					5.47		7.82														6.5475
CwatDRAFT_0670	5.81		7.27					8.46					7.5		5.99					5.76					5.84		7.57														6.775
CwatDRAFT_0671	10.47		10.54					10.62					9.92		9.41					8.87					10.75		10.4														10.1225
CwatDRAFT_0675	10.67		9.69					9.94					9.75		10.8					11.14					11.16		9.89														10.38
CwatDRAFT_0683	8.42		8.25					7.35					6.75		5.83					6.49					7.53		8.02														7.33
CwatDRAFT_0684	8.59		8.6					7.7					7.05		6.1					6.66					8.56		8.32														7.6975
CwatDRAFT_0685	5.03		5.02					4.9					5.32		5.34					5.53					5.34		5.23														5.21375
CwatDRAFT_0686	7.75		8.02					7.94					8.51		8.62					9.39					8.16		8.52														8.36375
CwatDRAFT_0688	8.86		7.81					8.05					8.5		10.45					8.73					8.27		7.74														8.55125
CwatDRAFT_0690	8.61		7.55					8.33					8.4		9.94					9.06					7.67		6.79														8.29375
CwatDRAFT_0692	8.14		7.66					7.13					7.38		8.73					7.9					7.24		6.84														7.6275
CwatDRAFT_0694	11.77		12.31					13.04					12.06		11.23					10.84					10.8		11.67														11.715
CwatDRAFT_0695	9.17		9.2					9.18					9.1		8.02					9.3					9.82		9.59														9.1725
CwatDRAFT_0696	4.31		4.47					4.57					4.51		4.68					4.69					4.49		4.59														4.53875
CwatDRAFT_0698	5.15		4.76					4.71					4.72		5.23					4.85					5.06		4.73														4.90125
CwatDRAFT_0700	6.75		7.92					8.5					9.05		8.89					8.95					7.72		9.05														8.35375
CwatDRAFT_0701	8.27		9.75					10.09					10.56		10.13					10.47					9.94		10.93														10.0175
CwatDRAFT_0702	9.3		7.18					7.3					9.01		10.58					9.56					8.04		7														8.49625
CwatDRAFT_0703	9.68		9.39					9.29					9.77		10.02					9.85					9.8		9.2														9.625
CwatDRAFT_0704	4.79		4.43					4.4					4.17		4.1					4.42					5.12		4.32														4.46875
CwatDRAFT_0707	4.89		4.79					4.55					4.41		4.71					5.3					5.72		4.87														4.905
CwatDRAFT_0709	6.5		6.05					5.31					5.81		5.88					5.34					5.75		5.86														5.8125
CwatDRAFT_0710	4.58		4.56					4.47					4.56		4.7					4.5					4.84		4.44														4.58125
CwatDRAFT_0711	7.67		7.95					7.81					8.37		8.7					9.42					8.5		8.41														8.35375
CwatDRAFT_0719	7.09		7.57					7.51					8.04		8.33					8.62					7.27		7.67														7.7625
CwatDRAFT_0720	4.48		4.44					4.25					3.76		3.75					3.88					4.64		3.79														4.12375
CwatDRAFT_0721	4.2		4.26					4.26					3.87		4.07					4.13					4.82		4.07														4.21
CwatDRAFT_0723	5.94		5.13					5.01					4.79		5.26					4.83					5.2		4.91														5.13375
CwatDRAFT_0724	4.43		4.75					4.54					4.63		4.59					4.66					4.58		4.6														4.5975
CwatDRAFT_0725	5.4		6.55					7.67					6.7		6.34					5.67					5.23		6.59														6.26875
CwatDRAFT_0726	6.09		6.76					7.78					6.8		6.53					6					6.76		7.32														6.755
CwatDRAFT_0727	4.93		4.52					4.31					4		4.12					4.19					4.91		4.02														4.375
CwatDRAFT_0728	4.78		5.17					4.69					4.17		4.12					4.35					4.93		4.67														4.61
CwatDRAFT_0735	5.8		5.36					5.38					8.75		10.42					7.74					5.12		5.01														6.6975
CwatDRAFT_0736	9.9		9.71					9.59					10.81		11.99					10.98					9.82		9.39														10.2738
CwatDRAFT_0742	4.48		4.27					4.44					4.15		4.26					4.11					4.68		4.03														4.3025
CwatDRAFT_0743	4.51		4.53					4.42					4.08		4.13					4.17					4.93		3.95														4.34
CwatDRAFT_0744	5.17		4.59					4.67					4.88		5.13					4.67					4.68		4.49														4.785
CwatDRAFT_0745	4.68		4.41					4.31					3.97		3.91					4.06					4.56		3.86														4.22
CwatDRAFT_0746	9.76		10.65					10.85					10.89		11.25					12.22					11.68		12.4														11.2125
CwatDRAFT_0747	5.3		4.91					5.36					5.65		5.63					4.6					4.82		4.55														5.1025
CwatDRAFT_0751	7.57		8.76					9.2					9.23		9.4					9.54					9.24		9.79														9.09125
CwatDRAFT_0752	5.07		6.38					7.03					6.93		6.52					6.52					6.05		7.01														6.43875
CwatDRAFT_0753	5.04		6.53					5.21					4.38		4.16					5.74					5.89		7.37														5.54
CwatDRAFT_0754	8.24		9.87					10.51					8.91		8.16					8.82					8.93		11.08														9.315
CwatDRAFT_0755	12.41		12.09					12.14					11.56		11.95					11.51					12.16		12.09														11.9888
CwatDRAFT_0756	8.07		7.15					6.53					7.21		8.48					7.94					8.15		7.01														7.5675
CwatDRAFT_0758	9.83		10.42					9.5					9.34		10					9.65					11.06		11														10.1
CwatDRAFT_0761	4.39		4.16					4.16					3.89		4.08					3.98					4.73		3.95														4.1675
CwatDRAFT_0763	6.29		6.82					6.73					6.4		6.59					5.12					5.19		6.67														6.22625
CwatDRAFT_0764	7.29		7.69					7.64					8.22		8.42					8.96					7.55		7.98														7.96875
CwatDRAFT_0766	9.85		8.31					8.07					9.62		9.43					8.5					8.83		7.88														8.81125
CwatDRAFT_0768	7.28		7.59					6.65					6.84		6.94					7.25					6.24		7.24														7.00375
CwatDRAFT_0771	4.79		4.37					4.33					4.24		4.63					4.25					4.89		4.39														4.48625
CwatDRAFT_0772	7.18		7.2					7.32					7.29		8.65					7.16					6.85		6.99														7.33
CwatDRAFT_0773	5.8		6.51					8.07					7.68		7.32					7.82					6.29		7.86														7.16875
CwatDRAFT_0774	9.22		8.98					9.4					9.13		8.8					9.35					9.75		9.52														9.26875
CwatDRAFT_0775	7.31		8.22					8.95					8.71		7.67					7.94					7.95		8.38														8.14125
CwatDRAFT_0776	7.7		7.52					7.72					7.64		6.84					7.36					7.56		7.75														7.51125
CwatDRAFT_0777	10.71		10.54					10.4					9.66		9.47					9.68					10.42		10.57														10.1812
CwatDRAFT_0780	5.86		6.82					7.79					6.59		6.14					6.5					6.06		6.69														6.55625
CwatDRAFT_0781	7.4		7.03					7.61					7.23		8.64					9.14					7.56		7.54														7.76875
CwatDRAFT_0782	10.93		10.71					12.73					12.78		11.68					12.73					11.23		10.9														11.7113
CwatDRAFT_0785	4.69		5.24					4.66					4.53		4.71					4.73					4.67		5.32														4.81875
CwatDRAFT_0788	7.44		6.57					7.41					6.63		8.03					9.1					7.61		6.77														7.445
CwatDRAFT_0789	4.65		4.52					4.53					4.33		4.46					4.18					4.75		4.43														4.48125
CwatDRAFT_0791	5.02		5.07					5.7					7.77		8.04					8.36					5.68		5.32														6.37
CwatDRAFT_0795	11.93		13.04					13.94					12.77		11.31					11.51					12.87		12.98														12.5438
CwatDRAFT_0798	8.28		8.41					8.97					9.59		9.02					7.95					7.39		8.03														8.455
CwatDRAFT_0799	11.36		10.3					12					12.66		13.35					14.31					12.57		10.94														12.1862
CwatDRAFT_0802	4.95		4.68					4.68					4.8		5.23					4.7					5.28		4.6														4.865
CwatDRAFT_0803	7.29		5.13					5.93					6.29		7					7.28					6.65		5.66														6.40375
CwatDRAFT_0811	4.62		4.32					4.38					4.32		4.93					4.19					4.52		4.6														4.485
CwatDRAFT_0812	5.32		5.77					5.99					4.97		4.87					5.16					5.12		5.56														5.345
CwatDRAFT_0815	8.38		7.78					7.8					7.62		8.56					8.96					8.79		8.06														8.24375
CwatDRAFT_0818	11.82		11.11					11.49					11.44		11.96					11.74					11.48		11.24														11.535
CwatDRAFT_0820	4.82		4.5					4.63					4.46		4.56					4.35					4.34		4.25														4.48875
CwatDRAFT_0822	9.55		11.27					10.95					10.48		9.47					9.33					8.97		10.34														10.045
CwatDRAFT_0825	4.68		4.49					4.33					4.31		4.64					4.57					4.64		4.21														4.48375
CwatDRAFT_0827	5.14		4.54					4.64					4.74		5.5					5.06					4.81		4.57														4.875
CwatDRAFT_0828	8.52		8.34					7.93					7.4		7.84					8.13					8.7		8.32														8.1475
CwatDRAFT_0829	9.84		9.13					8.71					9.5		10.28					9.77					8.59		8.27														9.26125
CwatDRAFT_0830	13.62		13.24					10.88					9.69		9.37					11.42					12.86		12.96														11.755
CwatDRAFT_0831	4.97		4.96					4.49					4.17		4.18					4.98					5.46		5.46														4.83375
CwatDRAFT_0832	4.61		4.53					4.42					4.28		4.63					4.67					4.77		5.36														4.65875
CwatDRAFT_0835	7.19		7.4					7.89					8.09		7.54					8.05					7.85		8.6														7.82625
CwatDRAFT_0836	6.01		6.48					6.56					6.63		6.52					6.49					6.25		6.54														6.435
CwatDRAFT_0838	6.8		6.33					6.08					6.12		7.15					6.17					5.46		6.22														6.29125
CwatDRAFT_0839	5.93		5.27					5.17					5.73		5.8					5.05					5.34		5.52														5.47625
CwatDRAFT_0840	4.73		4.55					4.65					4.75		4.51					4.43					4.99		4.43														4.63
CwatDRAFT_0841	10.06		8.3					8.67					12.67		13.7					12.89					10.12		8.86														10.6588
CwatDRAFT_0843	9.8		7.98					7.92					8.03		8.58					9.28					9.88		7.94														8.67625
CwatDRAFT_0844	6.32		4.88					4.84					5.9		7.77					6.54					5.24		4.83														5.79
CwatDRAFT_0845	7.03		5.82					6.2					11.56		12.59					11.32					7.03		5.85														8.425
CwatDRAFT_0855	8.36		7.62					8.95					8.75		9.47					9.93					8.3		7.64														8.6275
CwatDRAFT_0856	11.33		10.85					11.68					11.42		11.2					10.99					10.96		10.8														11.1538
CwatDRAFT_0858	9.78		8.92					8.95					8.79		8.61					9.77					9.56		9.21														9.19875
CwatDRAFT_0859	10.32		9.06					8.92					9.3		8.76					9.73					10.4		8.99														9.435
CwatDRAFT_0863	4.41		4.29					4.36					3.91		4.22					4.05					4.62		4.12														4.2475
CwatDRAFT_0864	4.29		4.17					4.27					3.98		4.06					4.11					4.75		4.01														4.205
CwatDRAFT_0867	4.63		4.43					4.26					4.1		4.32					4.1					4.72		4.02														4.3225
CwatDRAFT_0868	8.47		7.96					7.98					7.81		8.59					9.05					8.86		8.19														8.36375
CwatDRAFT_0871	13.43		14.82					14.01					10.32		8.63					7.86					13		14.75														12.1025
CwatDRAFT_0872	10.23		10.43					9.98					9.14		9.79					10.24					11.52		10.9														10.2788
CwatDRAFT_0873	7.67		9.49					9.48					9.36		9.04					9.36					8.76		9.86														9.1275
CwatDRAFT_0874	7.67		9.05					9.67					9.74		8.75					8.82					8.12		9.32														8.8925
CwatDRAFT_0879	6.65		5.89					6.6					6.96		7.59					7.38					5.69		6.76														6.69
CwatDRAFT_0880	10.14		9.55					7.99					7.03		6.85					8.95					9.46		9.24														8.65125
CwatDRAFT_0882	9.42		8.79					8.73					8.34		9.08					8.77					9.4		8.32														8.85625
CwatDRAFT_0883	10.1		9.89					10.07					9.42		9.32					10					9.6		9.9														9.7875
CwatDRAFT_0885	4.93		6.03					6.59					6.53		6.36					5.93					5.74		6.3														6.05125
CwatDRAFT_0886	6.7		8.56					9.35					8.62		7.6					7.69					7.45		9.14														8.13875
CwatDRAFT_0887	8.9		6.98					8.86					8.09		7.65					8.44					8.72		7.42														8.1325
CwatDRAFT_0888	11.21		9.49					10.62					10.15		9.25					10.56					11.75		10.21														10.405
CwatDRAFT_0889	8.95		8.34					9.22					9.77		9.15					7.7					7.45		7.04														8.4525
CwatDRAFT_0890	10.97		9.93					10.25					9.76		10.6					11.12					11.73		10.68														10.63
CwatDRAFT_0892	10.11		10.15					9.58					8.93		8.27					8.22					9.91		9.58														9.34375
CwatDRAFT_0893	5		4.89					4.67					4.76		4.95					4.58					5.01		4.8														4.8325
CwatDRAFT_0894	12.83		12.14					12.54					12.84		13.72					13.32					12.06		11.87														12.665
CwatDRAFT_0896	4.31		4.35					4.26					4.08		4.13					4.16					4.65		3.94														4.235
CwatDRAFT_0898	11.8		9.55					8.71					9.59		11.25					11.15					11.68		9.61														10.4175
CwatDRAFT_0899	10.54		8.22					7.14					8.24		9.88					9.94					10.75		8.47														9.1475
CwatDRAFT_0900	8.51		7.02					6.69					7.17		8.44					7.73					8.35		7.08														7.62375
CwatDRAFT_0901	5.39		5.94					7.6					8.29		8.02					7.7					5.6		7.25														6.97375
CwatDRAFT_0902	5.36		4.92					5.52					6.01		5.28					5.46					4.98		5.44														5.37125
CwatDRAFT_0903	11.56		13.01					11.32					9.27		7.84					8.09					9.79		11.93														10.3513
CwatDRAFT_0904	8.07		8.21					8.56					8.55		8.21					7.87					8		7.51														8.1225
CwatDRAFT_0905	10.66		10.96					11.16					11.43		11.14					10.28					10.22		10.49														10.7925
CwatDRAFT_0906	10.47		10.34					10.58					10.74		11.25					10.57					10.6		9.98														10.5663
CwatDRAFT_0908	9.72		10.65					10.81					10.96		11.25					12.21					11.64		12.37														11.2012
CwatDRAFT_0910	4.9		4.5					4.51					4.41		4.46					4.46					4.78		4.27														4.53625
CwatDRAFT_0913	8.08		6.63					6.33					6.61		9.35					9.35					8.07		6.71														7.64125
CwatDRAFT_0915	5.72		5.92					5.01					4.81		4.67					4.72					5.43		5.8														5.26
CwatDRAFT_0916	6.69		8.41					7.57					5.71		5.85					5.97					6.32		8.19														6.83875
CwatDRAFT_0919	5.95		6.71					6.77					6.04		5.37					5.93					5.66		6.45														6.11
CwatDRAFT_0920	9.77		9.66					9.72					9.55		9.01					8.98					9.15		9.4														9.405
CwatDRAFT_0921	6.92		7.62					7.43					6.71		7.3					6.39					6.54		7.2														7.01375
CwatDRAFT_0923	6.81		7.34					6.5					6.41		6.34					6.41					7.06		7.7														6.82125
CwatDRAFT_0924	3.88		4.13					3.97					3.83		3.9					4.07					4.22		3.96														3.995
CwatDRAFT_0925	7.18		6.79					6.88					6.9		6.03					6.82					6.71		6.41														6.715
CwatDRAFT_0926	7.37		6.46					6.13					5.98		5.7					6.53					6.98		6.47														6.4525
CwatDRAFT_0928	7.83		8.85					9.58					9.61		9.38					9.78					8.8		9.48														9.16375
CwatDRAFT_0929	5.56		7.36					8.27					7.59		7.07					7.19					5.37		8.28														7.08625
CwatDRAFT_0930	13.4		13.37					13.99					13.45		12.81					12.94					13.2		13.28														13.305
CwatDRAFT_0933	9.19		7.97					7.84					7.72		9.77					10.41					10.31		8.5														8.96375
CwatDRAFT_0936	9.92		9.16					9.01					10.27		10.74					9.77					9.16		8.26														9.53625
CwatDRAFT_0937	8.87		8.32					8.2					8.58		8.44					8.85					9.12		8.2														8.5725
CwatDRAFT_0938	4.59		4.43					4.41					4.23		4.17					4.3					4.83		4.16														4.39
CwatDRAFT_0939	4.79		4.36					4.36					4.15		4.27					4.32					4.71		4.14														4.3875
CwatDRAFT_0941	7.92		7.35					7.13					7.02		7.81					7.94					7.95		7.17														7.53625
CwatDRAFT_0943	8.54		9.59					10.38					9.96		9.59					9.5					9.08		9.6														9.53
CwatDRAFT_0944	10.01		10.17					9.18					8.32		8.39					7.98					9.61		9.63														9.16125
CwatDRAFT_0945	9.93		11.36					11.81					10.76		9.58					7.92					9.53		10.47														10.17
CwatDRAFT_0953	9.21		8.5					9.44					9.7		9.31					8.83					8.4		7.96														8.91875
CwatDRAFT_0955	7.21		6.76					8.52					8.47		8.08					7.03					6.88		6.93														7.485
CwatDRAFT_0956	4.3		4.54					4.76					4.69		4.32					4.28					5.01		4.33														4.52875
CwatDRAFT_0957	5.2		4.7					4.7					4.68		4.71					4.43					5.15		4.48														4.75625
CwatDRAFT_0958	12.83		12.43					12.4					12.77		13.51					13.08					12.03		12.05														12.6375
CwatDRAFT_0959	13.54		13.53					13.1					13.17		13.82					12.55					12.58		12.43														13.09
CwatDRAFT_0960	10.71		9.28					8.87					9.11		9.3					10.14					11.19		9.22														9.7275
CwatDRAFT_0961	4.77		4.52					4.49					4.49		4.32					4.45					4.86		4.09														4.49875
CwatDRAFT_0962	7.47		7.47					7.1					6.88		7.15					7.16					6.76		6.81														7.1
CwatDRAFT_0968	8.18		8.24					8.01					7.46		7.6					7.31					7.49		8.38														7.83375
CwatDRAFT_0971	7.72		8.08					9.22					9.42		9.19					7.7					7.98		8.23														8.4425
CwatDRAFT_0972	8.17		7.87					7.31					8.38		8.81					8.22					8.21		7.71														8.085
CwatDRAFT_0977	8.85		6.77					7.01					8.87		8.19					8.61					8.48		6.6														7.9225
CwatDRAFT_0978	5.72		5.32					5.53					5.91		5.64					5.92					6.01		5.38														5.67875
CwatDRAFT_0979	4.98		4.45					4.62					4.77		4.83					4.58					4.7		4.24														4.64625
CwatDRAFT_0981	9.09		10.14					9.25					8.46		7.17					7.33					8.17		10														8.70125
CwatDRAFT_0983	8.96		10.21					9.61					8.6		6.56					7.11					8.29		9.93														8.65875
CwatDRAFT_0985	4.72		4.52					4.34					4.22		4.5					4.28					4.64		4.22														4.43
CwatDRAFT_0987	4.74		4.27					4.34					4.14		4.07					4.12					4.63		3.92														4.27875
CwatDRAFT_0988	5.39		4.83					4.75					4.82		5.36					4.54					5.19		4.65														4.94125
CwatDRAFT_0989	5.1		5.55					5.18					4.81		4.93					6					5.96		6.29														5.4775
CwatDRAFT_0990	5.88		6.09					5.94					5.46		5.32					5.46					5.93		5.92														5.75
CwatDRAFT_0995	5.23		4.87					5.1					5.47		5.54					6.22					5.48		5.34														5.40625
CwatDRAFT_0998	10.09		9.89					10.27					11.21		12.08					10.24					9.68		9.67														10.3913
CwatDRAFT_0999	10.91		10.97					11.41					12.29		12.73					10.1					9.66		9.83														10.9875
CwatDRAFT_1000	10.44		10.74					11.27					10.04		9.66					9.23					9.49		10.35														10.1525
CwatDRAFT_1005	13.1		11.54					10.92					11.54		13.83					14.84					12.78		11.41														12.495
CwatDRAFT_1006	10.95		12.43					10.95					9.87		8.04					9.14					10.5		11.81														10.4612
CwatDRAFT_1008	5.74		6.31					5.44					4.84		5.43					5.48					5.67		6.48														5.67375
CwatDRAFT_1010	12.72		11.75					11.28					11.47		10.89					11.77					12.26		11.39														11.6913
CwatDRAFT_1011	5.74		4.93					4.77					4.82		5.49					5.68					5.67		5.32														5.3025
CwatDRAFT_1012	4.42		4.68					4.72					4.53		4.38					4.29					5.06		4.62														4.5875
CwatDRAFT_1016	9.27		8.38					8.31					8.04		9.29					9.05					8.5		8.21														8.63125
CwatDRAFT_1020	11.25		13.09					12.16					11.24		10.63					9.23					11.18		13.12														11.4875
CwatDRAFT_1023	7.93		8.1					7.54					7.61		7.34					8.38					8.65		8.7														8.03125
CwatDRAFT_1024	7.81		6.51					7.3					9.47		11.35					10.4					7.73		6.26														8.35375
CwatDRAFT_1025	5.08		4.64					5.11					6.3		7.9					7.9					5.63		4.77														5.91625
CwatDRAFT_1026	6.95		6.57					6.59					6.59		7.26					6.6					6.26		6.25														6.63375
CwatDRAFT_1029	10.39		9.72					9.75					10.55		11.99					11.65					11.25		10.4														10.7125
CwatDRAFT_1030	5.79		6.29					7.74					8.35		7.42					7.91					5.99		7.73														7.1525
CwatDRAFT_1031	6.65		7.74					8.48					9.21		8.59					8					6.86		7.88														7.92625
CwatDRAFT_1035	7.22		7.79					7.75					7.46		6.62					7.4					7.46		7.99														7.46125
CwatDRAFT_1036	7.88		8					7.5					7.15		6.19					6.65					6.96		7.51														7.23
CwatDRAFT_1041	11.43		11.46					11.75					10.92		11.17					10.82					10.95		11.02														11.19
CwatDRAFT_1042	8.91		8.4					7.81					6.66		5.46					7.09					8.85		8.75														7.74125
CwatDRAFT_1524	7		6.51					7.05					6.61		8.01					8.3					7.88		6.78														7.2675
CwatDRAFT_1051	4.9		4.4					4.36					3.99		4.03					4.21					4.79		3.98														4.3325
CwatDRAFT_1055	11.08		11.71					11.78					11.88		11.62					11.07					11.86		12.03														11.6288
CwatDRAFT_1056	7.51		8					7.84					8.54		7.71					8.29					9.07		8.42														8.1725
CwatDRAFT_1060	4.17		4.43					4.48					4.39		4.66					4.43					4.7		4.34														4.45
CwatDRAFT_1061	4.76		4.36					4.4					4.17		4.47					4.54					4.97		4.32														4.49875
CwatDRAFT_1062	4.02		4.17					4.1					3.95		3.96					4.26					4.49		3.99														4.1175
CwatDRAFT_1064	7.57		6.29					6.79					8.26		9.12					8.78					7.58		6.62														7.62625
CwatDRAFT_1066	4.5		4.31					4.4					4.45		4.71					4.31					4.81		4.42														4.48875
CwatDRAFT_1067	4.63		4.83					4.66					4.55		4.59					4.53					5.03		4.72														4.6925
CwatDRAFT_1068	4.23		4.47					4.45					4.4		4.43					4.72					5.08		4.71														4.56125
CwatDRAFT_1069	5.03		5.04					5.27					4.98		4.91					5.41					5.43		5														5.13375
CwatDRAFT_1071	11.05		10.91					10.39					9.85		8.8					9.46					11.1		11.01														10.3213
CwatDRAFT_1072	5.63		5.62					5.6					5.77		5.55					5.31					5.8		6.02														5.6625
CwatDRAFT_1073	4.26		4.31					4.21					4.06		4					4.2					4.49		3.96														4.18625
CwatDRAFT_1076	9.56		10.87					11.1					10.14		7.15					7.41					7.83		9.46														9.19
CwatDRAFT_1081	7.71		7.72					7.57					7.31		6.97					7.05					8.33		7.58														7.53
CwatDRAFT_1082	8.75		9.97					10.11					9.45		9.48					9.39					9.08		10.02														9.53125
CwatDRAFT_1084	5.86		8.25					9.35					8.36		7.15					7.96					7.14		8.82														7.86125
CwatDRAFT_1090	10.49		9.23					10					10.62		12					11.77					10.61		9.24														10.495
CwatDRAFT_1092	5.02		4.73					5.11					5.56		5.37					4.78					5.17		4.73														5.05875
CwatDRAFT_1093	13.39		13.25					14.29					14.1		14.13					14.31					14.13		13.49														13.8862
CwatDRAFT_1094	13.6		13.16					13.98					13.7		13.57					14.35					14.64		13.84														13.855
CwatDRAFT_1097	5.04		7.41					6.93					6.11		5.42					5.67					5.45		7.55														6.1975
CwatDRAFT_1098	5.88		8.72					8.51					7.84		6.24					6.12					5.97		8.14														7.1775
CwatDRAFT_1099	6.11		7.28					6.92					6.9		6.44					6.07					6.72		7.5														6.7425
CwatDRAFT_1100	10.24		9.52					8.85					9.26		10.72					10					9.6		9.51														9.7125
CwatDRAFT_1101	12.65		12.41					11.61					12.08		12.42					10.9					10.83		10.81														11.7138
CwatDRAFT_1102	11.99		11.78					11.09					11.29		11.5					10.49					11.2		11.56														11.3625
CwatDRAFT_1103	11.24		10.7					10.3					10.16		10.05					10.42					11.46		11.17														10.6875
CwatDRAFT_1104	12.03		11.86					11.36					11.13		11.08					11.08					12.37		12.27														11.6475
CwatDRAFT_1106	7.24		7.31					5.91					5.52		5.07					5.92					6.68		7.25														6.3625
CwatDRAFT_1110	7.98		8.01					8.06					7.76		8.28					7.71					7.91		7.69														7.925
CwatDRAFT_1111	8.81		8.88					8.81					8.4		7.95					8.38					8.6		9.1														8.61625
CwatDRAFT_1113	10.41		9.59					8.79					9.24		9.44					9.4					9.99		9.9														9.595
CwatDRAFT_1117	9.71		9.86					9.49					7.41		6.39					7.85					9.51		9.85														8.75875
CwatDRAFT_1118	8.68		8.41					8.19					7.33		7.7					8.05					8.21		8.28														8.10625
CwatDRAFT_1119	5.89		5.96					5.66					5.86		7.14					6.27					5.58		5.96														6.04
CwatDRAFT_1123	7.69		8.04					8					8.48		8.69					9.3					8.44		8.33														8.37125
CwatDRAFT_1124	8.45		9.09					7.42					5.72		6.13					6.14					7.61		8.7														7.4075
CwatDRAFT_1125	6.01		6.7					6.37					5.27		5.64					5.38					6.04		6.07														5.935
CwatDRAFT_1126	6		6.1					5.6					5.14		4.77					5.76					6.23		6.38														5.7475
CwatDRAFT_1128	8.5		8.4					8.23					8.27		8.93					9					8.63		8.54														8.5625
CwatDRAFT_1130	6.61		7.21					8.71					7.97		7.87					9.3					6.42		8.68														7.84625
CwatDRAFT_1137	10.46		9.94					8.74					9.55		10.69					10.5					10.15		9.87														9.9875
CwatDRAFT_1138	8.2		8.46					8.43					9		9.25					9.95					8.97		8.93														8.89875
CwatDRAFT_1140	11.71		10.81					9.95					10.21		11.64					12.2					11.49		10.87														11.11
CwatDRAFT_1143	10.14		8.9					9.02					9.37		9.43					11.11					10.02		9.06														9.63125
CwatDRAFT_1144	6.12		6.06					6.13					6.99		7.69					7.54					5.81		6.63														6.62125
CwatDRAFT_1147	5.5		5.93					6.66					5.3		5.13					5.86					5.81		7.32														5.93875
CwatDRAFT_1149	6.07		5.15					5.12					5.34		7.11					5.84					5.72		4.81														5.645
CwatDRAFT_1150	8.62		8.02					7.27					11.24		13.22					12.16					9.51		8.56														9.825
CwatDRAFT_1151	11.02		10.87					10.81					10.68		10.33					9.86					11.04		10.92														10.6913
CwatDRAFT_1153	8.44		8.63					8.64					9.1		9.43					10.12					8.99		9.2														9.06875
CwatDRAFT_1157	5.24		4.74					4.88					4.96		5.21					4.69					5.08		4.48														4.91
CwatDRAFT_1160	5.06		4.71					4.96					5.1		5.73					5.02					5.21		5.28														5.13375
CwatDRAFT_1163	7.36		7.23					6.86					6.58		7.19					8.24					6.95		7.4														7.22625
CwatDRAFT_1164	4.74		4.45					4.41					4.08		4.26					4.26					4.66		4.18														4.38
CwatDRAFT_1166	11.67		13.16					14.04					13.59		12.67					11.23					11.12		12.19														12.4588
CwatDRAFT_1168	11.59		12.8					13.24					12.61		11.42					10.4					11.13		12.16														11.9187
CwatDRAFT_1171	4.93		5.63					7.42					6.8		5.24					5.79					5.74		6.22														5.97125
CwatDRAFT_1172	5.97		7.69					8.29					7.71		8.28					8.99					7.16		8.52														7.82625
CwatDRAFT_1175	5.07		4.65					4.9					4.89		5.14					5.06					5		4.55														4.9075
CwatDRAFT_1176	8.12		8.95					9.65					9.21		9.54					9.93					8.75		9.77														9.24
CwatDRAFT_1177	4.25		4.59					4.38					4.51		4.34					4.81					4.63		4.66														4.52125
CwatDRAFT_1178	6.92		8.83					10.88					12.13		10.45					8.33					6.55		8.41														9.0625
CwatDRAFT_1179	4.38		4.5					5.19					6.21		4.4					4.41					4.53		4.65														4.78375
CwatDRAFT_1180	5.49		7.2					7.69					7.14		5.7					6.41					5.95		7.77														6.66875
CwatDRAFT_1181	5.84		7.39					8.2					7.6		6.18					6.58					7.64		8.57														7.25
CwatDRAFT_1182	5.37		5.72					5.88					6.25		6.47					6.7					5.47		6.68														6.0675
CwatDRAFT_1183	4.89		5.13					5.25					5.52		5.2					4.9					5.02		5.17														5.135
CwatDRAFT_1184	4.88		5.62					4.88					4.79		4.84					4.46					4.85		5.29														4.95125
CwatDRAFT_1185	7.22		8.69					7.87					6.85		6.25					6.37					7.68		9.03														7.495
CwatDRAFT_1187	10.7		11.02					11.16					11.17		11.53					9.33					10.74		10.56														10.7762
CwatDRAFT_1189	11.47		10.26					9.87					10.09		10.92					11					10.78		9.75														10.5175
CwatDRAFT_1191	8.78		8.71					8.52					8.44		7.98					8.41					8.87		9.41														8.64
CwatDRAFT_1193	4.41		4.32					4.39					4.18		4.31					4.33					4.69		4.12														4.34375
CwatDRAFT_1199	7.52		7.75					8.53					8.76		7.33					6.47					5.81		6.56														7.34125
CwatDRAFT_1200	7.6		6.61					6.86					6.72		7.79					7.39					6.7		6.29														6.995
CwatDRAFT_1201	8.59		7.43					7.53					7.6		8.9					7.61					7.04		6.36														7.6325
CwatDRAFT_1202	5.98		5.02					5.15					5.45		5.78					4.94					5.54		4.88														5.3425
CwatDRAFT_1204	13.97		14.63					13.77					13.23		13.57					13.57					14.36		14.69														13.9738
CwatDRAFT_1207	5.51		5.63					5.85					6.19		5.97					6.62					5.29		5.47														5.81625
CwatDRAFT_1211	4.68		4.47					4.64					4.32		4.4					4.3					5.03		4.2														4.505
CwatDRAFT_1212	5.33		6.8					7.43					6.51		7.17					7.83					6.73		8.3														7.0125
CwatDRAFT_6414	7.93		9.04					9.83					9.76		10.24					9.9					8.54		9.26														9.3125
CwatDRAFT_1215	4.22		4.31					4.13					4.04		4.09					4.15					4.73		3.92														4.19875
CwatDRAFT_1216	4.43		4.23					4.21					4		4.49					4.07					4.78		4.29														4.3125
CwatDRAFT_1217	8.42		8.05					8.26					8.94		10.27					9.3					9.16		8.12														8.815
CwatDRAFT_1220	10.06		10.46					9.44					7.2		7.37					7.9					10.37		11.13														9.24125
CwatDRAFT_1225	6.9		6.14					6.11					6.24		6.42					5.25					4.92		5.45														5.92875
CwatDRAFT_1231	10.11		9.71					10.08					10		10.66					11.47					11.95		10.73														10.5888
CwatDRAFT_1232	4.71		4.73					4.86					4.88		5.49					5.79					4.84		4.78														5.01
CwatDRAFT_1233	9.96		10.02					10.92					13.94		13.24					11.34					9.16		8.59														10.8963
CwatDRAFT_1239	5		5.58					5.35					4.58		4.16					5.27					5.59		5.48														5.12625
CwatDRAFT_1240	4.71		5.01					4.98					4.6		4.58					5.63					6.12		6.05														5.21
CwatDRAFT_1241	5.61		6.9					6.45					6.2		7.56					7.55					7.44		7.72														6.92875
CwatDRAFT_1242	5.51		5.16					5.13					5.12		5.97					5.54					5.72		5.67														5.4775
CwatDRAFT_1247	5.73		5.04					5					5.25		6.51					4.82					5.01		4.77														5.26625
CwatDRAFT_1258	4.59		4.47					4.46					3.98		4.04					4.1					5.15		3.91														4.3375
CwatDRAFT_1259	4.74		4.18					4.22					3.94		4					4.08					4.52		4.03														4.21375
CwatDRAFT_1260	4.08		4.23					4.11					3.82		3.91					4.05					4.73		3.97														4.1125
CwatDRAFT_1261	4.51		4.51					4.29					4.02		4.07					4.24					4.67		3.94														4.28125
CwatDRAFT_1262	5.11		4.84					4.54					4.49		4.37					4.43					5.32		4.39														4.68625
CwatDRAFT_1263	12.01		13.35					13.44					12.22		9.62					10.02					11.62		13.01														11.9113
CwatDRAFT_1267	4.42		4.84					4.4					4.25		4.28					4.55					5.01		4.78														4.56625
CwatDRAFT_0313	9.08		9.19					8.16					7.68		7.25					6.87					7.37		8.14														7.9675
CwatDRAFT_1276	5.55		5.51					6.21					11.63		12.66					10.57					5.42		5.7														7.90625
CwatDRAFT_1277	5.07		4.94					4.9					8.32		9.1					6.27					4.89		5.12														6.07625
CwatDRAFT_0431	5.6		4.88					5.07					4.99		5.5					5.45					5.18		5.65														5.29
CwatDRAFT_1284	5.64		7.83					7.5					6.77		5.92					6.43					5.51		7.95														6.69375
CwatDRAFT_1285	5.33		7.63					7.56					6.74		5.81					6.85					6.27		8.36														6.81875
CwatDRAFT_1286	6.21		6.12					6.77					6.18		6.37					5.67					5.98		7.27														6.32125
CwatDRAFT_1287	6.91		6.82					7.08					6.5		6.82					5.87					5.96		7.39														6.66875
CwatDRAFT_1288	8.07		8.1					8.51					7.85		6.81					6.61					7.59		8.11														7.70625
CwatDRAFT_1289	6.93		6.69					6.71					6.83		6.56					5.69					6.5		6.33														6.53
CwatDRAFT_1293	5.52		5.75					6.86					6.7		5.76					5.2					5.48		5.11														5.7975
CwatDRAFT_1295	8.08		8.69					10.11					8.38		8.02					7.49					7.83		8.57														8.39625
CwatDRAFT_1298	11.85		11.57					13.09					12.16		10.31					10.09					10.83		10.78														11.335
CwatDRAFT_1299	11.13		11.44					11.43					10.2		10.12					10.15					11.06		11.82														10.9187
CwatDRAFT_1305	6.54		9.56					8.95					7.26		5.55					6.9					6.92		11.01														7.83625
CwatDRAFT_1306	4.81		7.3					6.64					5.02		4.66					4.65					5.1		7.24														5.6775
CwatDRAFT_1307	4.35		4.49					4.31					3.96		3.98					4.07					4.84		4.14														4.2675
CwatDRAFT_1309	4.82		4.64					4.36					4.16		4.28					4.48					5.18		4.19														4.51375
CwatDRAFT_1311	7.12		5.97					6.1					6.56		7.48					6.76					6.56		7.55														6.7625
CwatDRAFT_1316	11.59		12.26					11.91					9.35		8.29					7.3					10.01		10.84														10.1938
CwatDRAFT_1317	12.41		12.35					12.12					10.47		10.83					10.31					12.9		12.49														11.735
CwatDRAFT_1318	8.74		9.36					8.95					7.5		7.17					7.01					8.2		8.86														8.22375
CwatDRAFT_1319	4.28		4.14					4.08					3.88		4.1					4.11					4.45		3.92														4.12
CwatDRAFT_1324	12.88		14.16					13.5					11.72		10.67					10.52					12.24		13.6														12.4112
CwatDRAFT_1325	12.74		14.28					13.58					12.23		11.93					11.28					12.01		13.66														12.7137
CwatDRAFT_1327	9.3		11.66					11.38					9.27		8.47					9.12					9.53		11.69														10.0525
CwatDRAFT_1328	10.65		12.57					12.38					10.3		9.38					9.61					10.67		12.6														11.02
CwatDRAFT_1331	11.81		12.4					12.49					10.69		10.12					10.58					11.81		12.6														11.5625
CwatDRAFT_1332	11.62		11.96					12.23					11.22		10.75					10.4					10.76		11.3														11.28
CwatDRAFT_1333	10.46		10.24					10.32					9.15		8.61					8.81					9.77		10.04														9.675
CwatDRAFT_1334	9.59		9.74					9.63					8.6		8.08					8.17					9.66		9.91														9.1725
CwatDRAFT_1335	13.51		14.55					13.93					12.73		12.32					12.38					13.8		14.83														13.5062
CwatDRAFT_1336	9.54		9.28					9.05					8.7		9.67					8.99					8.78		8.62														9.07875
CwatDRAFT_1337	7		6.67					6.57					6.6		6.94					6.66					6.93		6.43														6.725
CwatDRAFT_1338	10.52		9.67					10.22					10.81		10.73					10.39					9.9		9.02														10.1575
CwatDRAFT_1341	6.61		7.96					8.41					7.53		7.14					6.51					6.64		7.79														7.32375
CwatDRAFT_1342	4.54		5.09					5.96					5.38		4.91					5.02					5.13		5.56														5.19875
CwatDRAFT_1343	4.42		4.76					5.44					4.85		4.51					4.46					4.63		5.1														4.77125
CwatDRAFT_1344	7.95		9.21					9.73					9		7.53					7.39					7.45		8.74														8.375
CwatDRAFT_1345	8.65		9.88					10.32					9.26		7.72					7.48					8.52		9.84														8.95875
CwatDRAFT_1346	6.58		7.66					7.9					6.34		4.83					4.7					5.7		6.68														6.29875
CwatDRAFT_1349	4.28		4.28					4.36					4.05		3.89					4.11					4.7		3.94														4.20125
CwatDRAFT_1352	8.66		8.13					6.44					5.8		5.39					5.99					6.76		6.93														6.7625
CwatDRAFT_1353	5.45		5.34					5.2					4.47		4.47					4.62					5.39		5.86														5.1
CwatDRAFT_1366	9.86		10.76					10.32					11.36		12.66					11.08					9.78		10.6														10.8025
CwatDRAFT_1367	7.92		8.72					8.51					9.95		11.92					9.67					7.2		7.86														8.96875
CwatDRAFT_1373	5.29		5.53					5.39					5.07		4.72					4.57					5.39		5.24														5.15
CwatDRAFT_1375	4.99		5.33					4.88					4.66		4.58					5.24					5.42		5.04														5.0175
CwatDRAFT_1377	7.91		9.13					9.57					8.77		6.91					6.96					6.84		8.5														8.07375
CwatDRAFT_1378	13.12		13.44					12.87					12.63		13.1					13.63					12.83		13.26														13.11
CwatDRAFT_1380	7.7		7.14					6.37					7.15		7.81					7.44					7.42		7.05														7.26
CwatDRAFT_1382	9.48		10.06					9.95					8.96		9.58					8.38					8.92		9.4														9.34125
CwatDRAFT_1383	8.19		8.06					7.5					7.22		7.12					6.87					8.1		8.2														7.6575
CwatDRAFT_1384	6.34		6.3					5.94					5.77		6.22					5.71					5.89		6.36														6.06625
CwatDRAFT_1386	5.7		6					6.24					6.65		6.62					7.14					5.63		5.97														6.24375
CwatDRAFT_1388	5.77		4.67					4.91					5.08		5.88					4.46					4.95		4.78														5.0625
CwatDRAFT_1389	5.24		4.83					5.36					5.29		5.6					4.92					4.98		4.5														5.09
CwatDRAFT_1390	13.25		12.52					12.85					14.07		14.64					13.86					13.25		12.34														13.3475
CwatDRAFT_1393	7.16		7.72					7.37					6.57		5.17					5.64					6.61		7.33														6.69625
CwatDRAFT_1394	12.21		11.78					11.37					11.92		12.29					12.41					11.25		11.45														11.835
CwatDRAFT_1395	7.16		6.87					6.06					5.16		4.76					5.71					7.48		7.41														6.32625
CwatDRAFT_1397	6.5		7.27					6.75					6.25		6.4					6.58					6.44		7.55														6.7175
CwatDRAFT_1398	6.09		7.21					6.69					6.49		5.98					6.38					5.83		7.07														6.4675
CwatDRAFT_1402	8.02		8.71					8.53					7.16		6.57					7.33					7.89		8.83														7.88
CwatDRAFT_1405	12.14		11.46					10.51					9.69		10.19					10.65					10.92		10.77														10.7912
CwatDRAFT_1407	5.05		5.54					5.44					5.04		4.91					6.16					5.62		5.63														5.42375
CwatDRAFT_1408	4.76		4.62					4.72					4.61		4.55					4.76					4.93		4.53														4.685
CwatDRAFT_1411	8.53		8.95					8.62					8.46		8.41					8.71					9		8.71														8.67375
CwatDRAFT_1412	7.94		8.07					7.61					7.55		7.42					8.5					8.65		8.72														8.0575
CwatDRAFT_1413	7.12		5.36					6.1					13.22		14.56					12.3					6.99		4.99														8.83
CwatDRAFT_1416	4.47		4.28					4.36					4.27		4.19					4.04					4.83		3.9														4.2925
CwatDRAFT_1417	4.25		4.25					4.4					4.31		4.31					4.16					4.44		4.02														4.2675
CwatDRAFT_1421	10.58		9.18					9.68					8.99		10.51					10.12					10.22		9.32														9.825
CwatDRAFT_1422	6.7		6.69					6.5					5.34		6.12					6.14					6.49		6.74														6.34
CwatDRAFT_1425	7.39		7.16					5.76					5.27		5.21					5.67					6.08		6.91														6.18125
CwatDRAFT_1426	6.51		4.92					5.29					5.44		6.71					5.06					5.27		5.21														5.55125
CwatDRAFT_1427	9.81		9.32					9.49					9.45		9.18					10.46					10.09		9.03														9.60375
CwatDRAFT_1432	9.95		9.3					9.36					9.42		9.2					10.25					10.63		9.41														9.69
CwatDRAFT_1435	6.63		8.96					9.11					8.33		7.17					7.96					6.56		8.88														7.95
CwatDRAFT_1436	8.79		9.51					9.15					9.39		9.21					8.42					8.96		9.49														9.115
CwatDRAFT_1437	5.93		6.44					5.77					5.96		5.14					5.89					6.16		7.14														6.05375
CwatDRAFT_1438	4.65		4.34					4.44					4.2		4.24					4.17					4.48		4.13														4.33125
CwatDRAFT_1439	12.36		11.67					11.33					11.18		11.57					11.37					12.16		11.27														11.6137
CwatDRAFT_1443	4.72		4.6					5.07					4.7		4.51					4.45					4.86		4.85														4.72
CwatDRAFT_1444	4.45		4.41					4.85					4.63		4.28					4.58					5.12		4.84														4.645
CwatDRAFT_1445	4.72		4.45					4.55					4.47		4.47					4.18					4.61		4.68														4.51625
CwatDRAFT_1446	7.92		7.81					7.84					7.85		6.83					7.6					7.69		7.92														7.6825
CwatDRAFT_1447	8.38		8.08					7.97					7.82		6.98					7.93					8.41		8.41														7.9975
CwatDRAFT_1449	6.46		6.84					7.15					6.98		8.97					6.1					4.96		5.82														6.66
CwatDRAFT_1450	6.19		6.96					7.02					6.52		7.05					7.64					6.54		7.4														6.915
CwatDRAFT_1454	14.27		13.75					13.44					14.41		14.78					14.7					13.9		13.99														14.155
CwatDRAFT_1456	5.69		6.4					5.96					6.46		5.93					6.69					6.74		7.83														6.4625
CwatDRAFT_1459	5.38		5					5.25					5.84		6.08					4.74					4.82		4.34														5.18125
CwatDRAFT_1460	6.9		6.27					6.73					7.14		7.49					6.05					5.27		5.52														6.42125
CwatDRAFT_1467	5.17		4.64					4.37					4.28		4.65					4.3					4.76		4.77														4.6175
CwatDRAFT_1471	7.94		7.77					7.8					8.34		8.42					8.69					8.08		7.83														8.10875
CwatDRAFT_1477	6.56		6.68					6.96					6.59		6.69					6.96					7.15		6.78														6.79625
CwatDRAFT_1478	6.61		6.69					6.73					6.19		6.24					6.69					6.48		6.55														6.5225
CwatDRAFT_1480	5.43		4.75					4.86					4.9		5.03					4.78					5.14		4.48														4.92125
CwatDRAFT_1485	9.69		9.65					9.57					9.54		10.02					10.27					10.64		10.05														9.92875
CwatDRAFT_1486	7.16		7.55					7.19					7.27		7.25					6.96					7.5		7.43														7.28875
CwatDRAFT_1489	12.56		12.5					13.04					12.24		11.81					12.59					13.73		13.41														12.735
CwatDRAFT_1490	8.61		9.44					10.28					9.17		8.18					8.7					9.62		9.79														9.22375
CwatDRAFT_1491	7.54		8.59					9.29					8.06		6.7					7.47					8.72		9.21														8.1975
CwatDRAFT_1492	5.49		5.05					5.13					5.47		5.35					4.75					5.28		4.83														5.16875
CwatDRAFT_1493	8.71		9.34					11.07					12.57		13.22					12.59					9.39		10.09														10.8725
CwatDRAFT_1494	11.29		13.04					11.79					13.17		13.13					11.47					11.06		12.6														12.1937
CwatDRAFT_1500	4.84		5.1					7.2					6.42		5.12					4.7					4.89		5.2														5.43375
CwatDRAFT_1501	9.09		9.06					8.87					7.94		7.99					8.61					9.02		8.79														8.67125
CwatDRAFT_1502	10.18		9.82					9.58					8.66		8.64					10.33					11.71		10.61														9.94125
CwatDRAFT_1503	8.4		7.19					6.86					6.4		6.41					7.11					7.92		7.08														7.17125
CwatDRAFT_1507	4.21		4.38					4.41					4.99		5.36					4.91					4.65		4.43														4.6675
CwatDRAFT_1508	7.16		6.86					6.38					6.28		6.2					6.24					6.45		6.46														6.50375
CwatDRAFT_1514	5.18		6.4					6.67					6.82		5.67					5.82					5.21		6.09														5.9825
CwatDRAFT_1515	7.31		8.73					8.94					9.37		8.45					8.37					7.84		8.69														8.4625
CwatDRAFT_1517	9.73		10.68					10.84					10.92		11.21					12.3					11.69		12.36														11.2163
CwatDRAFT_1519	12.23		11.85					11.51					10.93		11.15					11.95					11.44		11.63														11.5862
CwatDRAFT_1520	11.74		10.57					10.01					9.88		10.26					11.37					12		10.57														10.8
CwatDRAFT_1523	8.36		7.82					7.74					7.82		8.62					9.16					8.87		8.15														8.3175
CwatDRAFT_0797	10.01		10.16					10.79					12.33		12.47					11.52					10.31		10.49														11.01
CwatDRAFT_1528	7.26		7.22					7.09					7		7.62					7.05					7.08		7.22														7.1925
CwatDRAFT_1529	4.47		4.72					4.47					4.4		4.53					4.74					4.66		4.52														4.56375
CwatDRAFT_1530	4.4		4.43					4.17					3.98		4.05					4.13					4.58		4.04														4.2225
CwatDRAFT_1531	4.41		4.48					4.37					4.21		4.13					4.33					5.06		4.57														4.445
CwatDRAFT_1532	4.45		4.52					4.48					4.12		3.9					4.33					4.71		4.28														4.34875
CwatDRAFT_1535	4.78		4.59					4.25					4.07		4.16					4.25					4.95		4.12														4.39625
CwatDRAFT_1536	4.62		4.37					4.26					3.97		3.96					4.17					4.67		3.97														4.24875
CwatDRAFT_1538	8.81		8.7					8.54					8.43		8.04					8.44					8.95		9.46														8.67125
CwatDRAFT_1542	8.59		8.16					9.24					9.09		9.75					9.82					9.64		8.6														9.11125
CwatDRAFT_1545	10.71		10.28					11.19					11		10.36					8.9					9.62		9.57														10.2037
CwatDRAFT_1548	6.68		5.18					4.87					5.35		7.42					6.4					5.86		4.76														5.815
CwatDRAFT_1549	6.09		5.35					5.35					6.4		6.44					4.88					4.85		5														5.545
CwatDRAFT_1550	11.5		10.57					12.07					14.44		15.42					15.14					14.08		11.67														13.1113
CwatDRAFT_1551	9.54		9.15					10.75					13.69		14.64					14.1					11.44		9.26														11.5712
CwatDRAFT_1554	6.96		8.08					8.42					8.53		7.93					8.14					7.16		8.52														7.9675
CwatDRAFT_1555	8.72		8.42					8.51					9.79		9.3					7.67					8.12		7.96														8.56125
CwatDRAFT_1559	5.65		5.57					5.02					5.42		6.07					6.77					5.71		5.3														5.68875
CwatDRAFT_1560	9.3		9.28					8.59					9.87		10.82					9.69					8.91		8.74														9.4
CwatDRAFT_1563	9.92		10.58					10.19					10.41		10.08					10.48					10.07		10.61														10.2925
CwatDRAFT_1564	4.78		5.48					5.3					5.13		4.84					4.86					5.07		5.38														5.105
CwatDRAFT_1565	4.98		4.39					4.55					4.64		5.07					4.59					4.92		4.34														4.685
CwatDRAFT_1566	4.06		4.27					4.35					4.27		4.3					4.11					4.67		4.03														4.2575
CwatDRAFT_1569	11.33		11.41					11.69					11.69		11.85					12.11					11.1		11.45														11.5787
CwatDRAFT_1570	11.11		10.99					11.86					12		12.19					12.58					12.26		11.74														11.8413
CwatDRAFT_1571	12.92		11.93					12.9					13.36		13.75					13.84					12.73		11.39														12.8525
CwatDRAFT_1572	5.7		6.76					6.79					6.71		6.39					6.23					6.78		7.25														6.57625
CwatDRAFT_1573	4.6		4.8					4.74					4.69		4.54					5.04					4.88		5.21														4.8125
CwatDRAFT_1574	6.15		8.83					7.99					7.88		8.2					6.35					6.89		8.64														7.61625
CwatDRAFT_1577	11.32		11.26					12.33					11.89		12.14					11.32					11.11		10.09														11.4325
CwatDRAFT_1578	9.19		9.25					9.86					9.57		9.79					9.59					9.12		9.11														9.435
CwatDRAFT_1581	5.01		4.43					4.38					4.28		4.62					4.23					4.71		4.41														4.50875
CwatDRAFT_1584	5.13		4.81					4.77					4.97		5.58					5.68					5.15		5.55														5.205
CwatDRAFT_1585	6.2		5.69					5.86					6.5		6.44					5.98					5.99		6.18														6.105
CwatDRAFT_1587	7.03		8.46					9.82					10.08		10.51					10.39					8.72		9.72														9.34125
CwatDRAFT_1590	7.96		8.06					7.89					8		7.78					8.09					8.97		8.23														8.1225
CwatDRAFT_1591	7.86		8.63					8.46					8.34		7.51					8.12					8.18		8.86														8.245
CwatDRAFT_1596	6.22		5.31					5.6					10.05		11.41					10.23					6.48		5.05														7.54375
CwatDRAFT_1598	10.65		10.23					8.23					9.91		12					12.73					11.75		10.57														10.7587
CwatDRAFT_1601	9.74		8.14					9.41					12.7		13.67					13.17					9.49		7.48														10.475
CwatDRAFT_1602	4.71		4.5					4.58					4.71		4.54					4.5					4.74		4.35														4.57875
CwatDRAFT_1278	13.89		14.38					13.89					11.96		10.62					11.59					13.4		14.17														12.9875
CwatDRAFT_1605	5.04		5.76					6.05					5.73		5.58					5.75					5.98		6.24														5.76625
CwatDRAFT_1606	4.27		4.7					5.03					4.77		4.47					4.53					4.98		4.92														4.70875
CwatDRAFT_1613	4.77		4.67					4.64					4.88		5.18					4.09					4.59		4.5														4.665
CwatDRAFT_1614	5.27		4.69					4.49					4.35		4.27					4.45					5.07		4.23														4.6025
CwatDRAFT_1615	4.41		4.35					4.33					4.32		4.55					4.22					4.41		4.27														4.3575
CwatDRAFT_1622	4.89		5.79					6.53					7.58		7.98					5.91					5.03		5.49														6.15
CwatDRAFT_1625	4.73		4.57					4.39					4.33		4.24					4.33					4.77		4.23														4.44875
CwatDRAFT_1626	6.08		7.19					8.59					7.18		6.27					6.87					6.1		8.51														7.09875
CwatDRAFT_3386	9.49		9.62					10.07					9.78		8.11					7.99					8.62		9.52														9.15
CwatDRAFT_1629	8.51		7.51					7.46					7.8		8.03					7.08					7.36		6.61														7.545
CwatDRAFT_1631	6.34		8.45					8.98					7.27		5.43					6.06					6.78		8.89														7.275
CwatDRAFT_1632	13.07		12.77					12.4					11.96		11.32					11.39					12.36		12.1														12.1712
CwatDRAFT_1634	10.64		11.66					11.84					12.48		12.29					11.42					10.89		11.28														11.5625
CwatDRAFT_1635	8.36		9.47					9.42					9.93		9.76					8.42					7.34		8.65														8.91875
CwatDRAFT_1638	4.54		4.34					4.21					3.99		4.07					4.05					4.72		3.94														4.2325
CwatDRAFT_1639	5.77		4.61					4.63					4.69		4.93					4.64					5.12		4.66														4.88125
CwatDRAFT_1643	6.3		5.7					6.25					6.3		6.12					5.58					5.48		5.38														5.88875
CwatDRAFT_1646	12.29		11.89					11.81					11.46		11.25					12.34					12.56		12.13														11.9663
CwatDRAFT_1648	6.84		7.19					5.96					5.78		5.98					5.54					6.09		6.61														6.24875
CwatDRAFT_1649	4.87		4.64					4.75					4.77		4.62					4.58					4.81		4.64														4.71
CwatDRAFT_1651	6.72		6.21					6.31					6.37		7.08					6.42					5.8		6.01														6.365
CwatDRAFT_1659	6.63		5.2					4.89					5.56		6.67					6.63					5.51		5.67														5.845
CwatDRAFT_1660	7.91		7.23					6.44					9.85		11.98					11.01					8.82		7.29														8.81625
CwatDRAFT_1663	4.58		4.88					4.51					4.66		4.64					4.79					4.86		4.89														4.72625
CwatDRAFT_1665	5.15		4.98					4.82					4.65		4.64					4.96					5.32		4.92														4.93
CwatDRAFT_1666	9.91		10.27					10.86					9.81		8.71					8.8					9.67		10.31														9.7925
CwatDRAFT_1667	10.47		9.96					9.96					10.02		10.51					11.72					12.61		10.9														10.7688
CwatDRAFT_1670	6.02		5.63					5.52					5.75		5.87					6.65					6.96		6.22														6.0775
CwatDRAFT_1671	5.24		4.89					4.81					4.95		4.99					5.38					5.39		4.88														5.06625
CwatDRAFT_1672	4.71		5.44					5.25					5.19		5.54					5.96					6.11		6.56														5.595
CwatDRAFT_1673	5.4		4.93					5					5.48		5.94					7.49					5.09		4.56														5.48625
CwatDRAFT_1674	4.18		4.31					4.37					4.6		4.88					6.15					4.69		4.01														4.64875
CwatDRAFT_1675	5.88		4.94					4.93					5.85		6.51					6.21					5.17		4.89														5.5475
CwatDRAFT_1676	7.64		9.44					9.75					9.85		9.78					8.22					8.3		9.94														9.115
CwatDRAFT_1677	7.8		7.25					7.42					7.15		7.09					7.6					7.77		7.03														7.38875
CwatDRAFT_1678	5.36		5.57					5.27					5.64		5.2					6.11					5.89		5.68														5.59
CwatDRAFT_1680	6.86		8.26					8.96					7.61		7.28					7.4					7.04		8.64														7.75625
CwatDRAFT_1688	13.42		13.74					14.38					13.5		13.05					12.02					12.36		13.16														13.2037
CwatDRAFT_1690	5.61		7.36					7.03					5.71		5.04					5.58					5.77		7.46														6.195
CwatDRAFT_1691	9.81		9.7					9.82					9.18		8.68					8.62					10.12		9.79														9.465
CwatDRAFT_1693	6.83		9.03					10.72					9.26		7.22					7.87					7.71		10.53														8.64625
CwatDRAFT_1694	5.13		7.07					8.32					6.91		5.1					5.74					5.42		7.56														6.40625
CwatDRAFT_1695	7.61		8.22					8.67					7.97		7.52					8.13					8.69		8.86														8.20875
CwatDRAFT_1696	9.51		7.96					7.83					7.45		9.73					9.93					8.74		7.98														8.64125
CwatDRAFT_1698	7.94		9.06					10.33					9.32		9.38					10.35					9.85		11.02														9.65625
CwatDRAFT_1699	4.5		4.64					4.13					3.93		4					4.12					4.74		3.92														4.2475
CwatDRAFT_1700	5.42		4.95					5.79					5.1		5.2					5.58					5.49		5.66														5.39875
CwatDRAFT_1704	9.4		8.45					8.61					11.45		11.69					10.7					10.07		8.8														9.89625
CwatDRAFT_1705	11.05		8.87					8.97					9.74		12.26					12.42					10.67		8.63														10.3262
CwatDRAFT_1706	8.64		8.08					7.72					9.07		10.85					10.06					8.6		7.95														8.87125
CwatDRAFT_1707	11.78		11.63					11.42					11.64		11.82					11.29					11.46		11.16														11.525
CwatDRAFT_1708	7.64		5.49					5.85					6.61		7.58					8.21					7.74		6.26														6.9225
CwatDRAFT_1712	9.42		10.15					9.81					9.78		10.01					10.76					10.11		10.41														10.0562
CwatDRAFT_1718	4.64		4.23					4.29					4.1		4.63					4.11					4.85		4.23														4.385
CwatDRAFT_4502	10.28		8.72					9.05					8.69		9.24					9.52					9.79		8.78														9.25875
CwatDRAFT_1723	8.08		7.85					8.15					8.1		8.92					9.04					9.19		8.24														8.44625
CwatDRAFT_1724	7.61		7.61					6.49					5		5.31					5.01					7.4		8.09														6.565
CwatDRAFT_1727	6.92		6.65					6.35					5.7		5.15					6.07					6.79		6.62														6.28125
CwatDRAFT_1730	7.9		9.69					11.29					14.04		13.34					11.96					8.88		9.86														10.87
CwatDRAFT_1733	5.69		5.83					6.05					9.78		9.03					7.51					5.91		5.8														6.95
CwatDRAFT_1734	9.48		10.89					11.14					10.9		10.47					11.18					10.79		11.39														10.78
CwatDRAFT_1735	6.14		7.03					6.98					6.72		6.33					6.12					6.34		6.73														6.54875
CwatDRAFT_1736	10.06		10.8					8.83					9.02		9.14					9.46					9.96		10.89														9.77
CwatDRAFT_1744	5.7		5.15					4.91					5.4		5.98					5.87					5.58		4.95														5.4425
CwatDRAFT_1747	12.89		12.95					12.85					12.21		12.24					12.2					12.83		13														12.6463
CwatDRAFT_1748	13.27		12.72					13.09					12.82		13.2					12.75					12.6		12.57														12.8775
CwatDRAFT_1749	9.03		8.22					8.12					8.17		8.75					9.16					8.78		8.33														8.57
CwatDRAFT_1753	11.77		12.37					11.02					10.41		9.52					9.5					10.99		11.57														10.8937
CwatDRAFT_1754	9.37		9.23					8.49					7.91		6.95					7.92					9.64		9.4														8.61375
CwatDRAFT_1756	6.02		8.5					8.84					7.75		7.01					6.14					6.06		8.71														7.37875
CwatDRAFT_1757	11.39		11.27					12.06					11.59		9.86					10.2					10.72		10.76														10.9813
CwatDRAFT_1759	9.02		9.07					8.82					10.02		11.11					10.23					8.84		8.85														9.495
CwatDRAFT_1760	4.92		5.12					5.08					5.78		6.46					5.6					5.03		5.31														5.4125
CwatDRAFT_1761	5.68		5.83					5.58					5.21		4.93					5.41					5.96		6.1														5.5875
CwatDRAFT_1762	5.85		6					7.01					6.01		5.22					5.45					6.14		6.15														5.97875
CwatDRAFT_1763	5.78		5.38					5.87					6.14		6.75					5.95					5.43		5.15														5.80625
CwatDRAFT_1764	4.69		4.42					4.6					4.34		4.6					4.14					4.67		4.15														4.45125
CwatDRAFT_1770	5.91		4.68					4.74					4.64		4.98					5.11					5.17		4.54														4.97125
CwatDRAFT_1771	7.78		8.07					8.04					8.59		8.77					9.46					8.53		8.47														8.46375
CwatDRAFT_1772	6.29		7.57					7.07					6.47		5.6					7.13					7.47		7.96														6.945
CwatDRAFT_1773	7.97		9.42					9.17					8.98		8.69					10.4					10.4		10.68														9.46375
CwatDRAFT_1774	7.34		8.94					8.34					8.53		7.74					8.85					8.17		9.2														8.38875
CwatDRAFT_1778	6.45		6.88					6.7					6.86		6.74					6.76					6.01		6.22														6.5775
[truncated: 2,408 more rows]

## Sheet: Description_Crocosphaera
GeneID	Gene	Annotation_New	KEGG_Pathway	KEGG2	KEGG1
CwatDRAFT_5181	ahcY	S-adenosyl-L-homocysteine hydrolase	Methionine metabolism	Amino acid metabolism	Metabolism
CwatDRAFT_0969	aldh	Aldehyde dehydrogenase	Glutamate metabolism	Amino acid metabolism	Metabolism
CwatDRAFT_4397	alr	Alanine racemase	Alanine and aspartate metabolism	Amino acid metabolism	Metabolism
CwatDRAFT_6710	argB	Acetylglutamate kinase	Urea cycle and metabolism of amino groups	Amino acid metabolism	Metabolism
CwatDRAFT_5589	argC	N-acetyl-gamma-glutamyl-phosphate reductase	Urea cycle and metabolism of amino groups	Amino acid metabolism	Metabolism
CwatDRAFT_5161	argD	Acetylornithine and succinylornithine aminotransferase	Urea cycle and metabolism of amino groups	Amino acid metabolism	Metabolism
CwatDRAFT_4406	argF	Ornithine carbamoyltransferase	Urea cycle and metabolism of amino groups	Amino acid metabolism	Metabolism
CwatDRAFT_0464	argG	Argininosuccinate synthase	Urea cycle and metabolism of amino groups	Amino acid metabolism	Metabolism
CwatDRAFT_1495	argH	Argininosuccinate lyase	Urea cycle and metabolism of amino groups	Amino acid metabolism	Metabolism
CwatDRAFT_1272	argJ	Arginine biosynthesis protein ArgJ	Urea cycle and metabolism of amino groups	Amino acid metabolism	Metabolism
CwatDRAFT_0373	aroA	3-phosphoshikimate 1-carboxyvinyltransferase	Phenylalanine_ tyrosine and tryptophan biosynthesis	Amino acid metabolism	Metabolism
CwatDRAFT_3255	aroA	3-phosphoshikimate 1-carboxyvinyltransferase	Phenylalanine_ tyrosine and tryptophan biosynthesis	Amino acid metabolism	Metabolism
CwatDRAFT_2950	aroB	3-dehydroquinate synthase	Phenylalanine_ tyrosine and tryptophan biosynthesis	Amino acid metabolism	Metabolism
CwatDRAFT_2085	aroC	Chorismate synthase	Phenylalanine_ tyrosine and tryptophan biosynthesis	Amino acid metabolism	Metabolism
CwatDRAFT_3438	aroE	Quinate/Shikimate 5-dehydrogenase	Phenylalanine_ tyrosine and tryptophan biosynthesis	Amino acid metabolism	Metabolism
CwatDRAFT_5527	aroQ	Dehydroquinase_ class II	Phenylalanine_ tyrosine and tryptophan biosynthesis	Amino acid metabolism	Metabolism
CwatDRAFT_3450	asd	Aspartate-semialdehyde dehydrogenase_ USG-1 related	Glycine_ serine and threonine metabolism	Amino acid metabolism	Metabolism
CwatDRAFT_2172	aspK	Aspartate kinase:Aspartate kinase_ monofunctional class	Glycine_ serine and threonine metabolism	Amino acid metabolism	Metabolism
CwatDRAFT_4128	cysE	Serine O-acetyltransferase	Cysteine metabolism	Amino acid metabolism	Metabolism
CwatDRAFT_0796	cysK	Cysteine synthase K/M:Cysteine synthase A	Cysteine metabolism	Amino acid metabolism	Metabolism
CwatDRAFT_1623	cysM	Pyridoxal-5'-phosphate-dependent enzyme_ beta subunit	Cysteine metabolism	Amino acid metabolism	Metabolism
CwatDRAFT_3451	dapA	Dihydrodipicolinate synthase subfamily	Lysine biosynthesis	Amino acid metabolism	Metabolism
CwatDRAFT_4914	dapB	Dihydrodipicolinate reductase	Lysine biosynthesis	Amino acid metabolism	Metabolism
CwatDRAFT_6328	dapF	Diaminopimelate epimerase	Lysine biosynthesis	Amino acid metabolism	Metabolism
CwatDRAFT_6504	dgkA	Prokaryotic diacylglycerol kinase	Glycerolipid metabolism	Amino acid metabolism	Metabolism
CwatDRAFT_1044	fmt	Methionyl-tRNA formyltransferase	Methionine metabolism	Amino acid metabolism	Metabolism
CwatDRAFT_2812	gcvP	Glycine cleavage system P-protein	Glycine_ serine and threonine metabolism	Amino acid metabolism	Metabolism
CwatDRAFT_1664	gcvT	Glycine cleavage system T protein	Glycine_ serine and threonine metabolism	Amino acid metabolism	Metabolism
CwatDRAFT_4713	gdhA	Glu/Leu/Phe/Val dehydrogenase_ C terminal:Glu/Leu/Phe/Val dehydrogenase_ dimerisation region	Glutamate metabolism	Amino acid metabolism	Metabolism
CwatDRAFT_4294	gldA	Iron-containing alcohol dehydrogenase	Glycerolipid metabolism	Amino acid metabolism	Metabolism
CwatDRAFT_6625	glmS	Glucosamine-fructose-6-phosphate aminotransferase_ isomerising	Glutamate metabolism	Amino acid metabolism	Metabolism
CwatDRAFT_1165	gst1	Glutathione S-transferase_ N-terminal	Glutathione metabolism	Amino acid metabolism	Metabolism
CwatDRAFT_3613	gstA	Glutathione S-transferase_ N-terminal:Glutathione S-transferase_ C-terminal	Glutathione metabolism	Amino acid metabolism	Metabolism
CwatDRAFT_6327	hisA	Phosphoribosylformimino-5-aminoimidazole carboxamide ribotide isomerase	Histidine metabolism	Amino acid metabolism	Metabolism
CwatDRAFT_2133	hisB	Imidazoleglycerol-phosphate dehydratase	Histidine metabolism	Amino acid metabolism	Metabolism
CwatDRAFT_2134	hisC	Histidinol-phosphate aminotransferase	Histidine metabolism	Amino acid metabolism	Metabolism
CwatDRAFT_0469	hisD	Histidinol dehydrogenase	Histidine metabolism	Amino acid metabolism	Metabolism
CwatDRAFT_5326	hisD	Histidinol dehydrogenase	Histidine metabolism	Amino acid metabolism	Metabolism
CwatDRAFT_1658	hisF	Histidine biosynthesis protein HisF	Histidine metabolism	Amino acid metabolism	Metabolism
CwatDRAFT_5365	hisG	ATP phosphoribosyltransferase	Histidine metabolism	Amino acid metabolism	Metabolism
CwatDRAFT_6518	hisH	Imidazole glycerol phosphate synthase_ glutamine amidotransferase subunit	Histidine metabolism	Amino acid metabolism	Metabolism
CwatDRAFT_1852	hisI	Phosphoribosyl-AMP cyclohydrolase:Phosphoribosyl-ATP pyrophosphohydrolase	Histidine metabolism	Amino acid metabolism	Metabolism
CwatDRAFT_0970	ilvB	Pyruvate decarboxylase:Pyruvate decarboxylase	Valine_ leucine and isoleucine biosynthesis	Amino acid metabolism	Metabolism
CwatDRAFT_4730	ilvC	Acetohydroxy acid isomeroreductase	Valine_ leucine and isoleucine biosynthesis	Amino acid metabolism	Metabolism
CwatDRAFT_4460	ilvD	Dihydroxy-acid dehydratase	Valine_ leucine and isoleucine biosynthesis	Amino acid metabolism	Metabolism
CwatDRAFT_5270	ilvE	Branched-chain amino acid aminotransferase I	Valine_ leucine and isoleucine biosynthesis	Amino acid metabolism	Metabolism
CwatDRAFT_5428	ilvG	Acetolactate synthase_ large subunit_ biosynthetic type	Valine_ leucine and isoleucine biosynthesis	Amino acid metabolism	Metabolism
CwatDRAFT_4703	ilvN	Acetolactate synthase_ small subunit	Valine_ leucine and isoleucine biosynthesis	Amino acid metabolism	Metabolism
CwatDRAFT_2012	leuA	2-isopropylmalate synthase	Valine_ leucine and isoleucine biosynthesis	Amino acid metabolism	Metabolism
CwatDRAFT_5617	leuA	2-isopropylmalate synthase/homocitrate synthase	Valine_ leucine and isoleucine biosynthesis	Amino acid metabolism	Metabolism
CwatDRAFT_5260	leuB	3-isopropylmalate dehydrogenase	Valine_ leucine and isoleucine biosynthesis	Amino acid metabolism	Metabolism
CwatDRAFT_1322	leuC	3-isopropylmalate dehydratase large subunit	Valine_ leucine and isoleucine biosynthesis	Amino acid metabolism	Metabolism
CwatDRAFT_1169	leuD	3-isopropylmalate dehydratase small subunit	Valine_ leucine and isoleucine biosynthesis	Amino acid metabolism	Metabolism
CwatDRAFT_4267	lysA	Diaminopimelate decarboxylase	Lysine biosynthesis	Amino acid metabolism	Metabolism
CwatDRAFT_0550	metE	5-methyltetrahydropteroyltriglutamate--homocysteine S-methyltransferase	Methionine metabolism	Amino acid metabolism	Metabolism
CwatDRAFT_4245	metH	Dihydropteroate synthase_ DHPS:Homocysteine S-methyltransferase:Cobalamin-dependent methionine synthase_ B12-binding:Vitamin B12 dependent methionine synthase_ activation region:Coenzyme B12-binding	Methionine metabolism	Amino acid metabolism	Metabolism
CwatDRAFT_5852	metK	S-adenosylmethionine synthetase	Methionine metabolism	Amino acid metabolism	Metabolism
CwatDRAFT_3769	murE	UDP-N-acetylmuramyl-tripeptide synthetase	Lysine biosynthesis	Amino acid metabolism	Metabolism
CwatDRAFT_4119	murF	UDP-N-acetylmuramoylalanyl-D-glutamyl-2_6-diaminopimelate-D-alanyl-D-alanyl ligase	Lysine biosynthesis	Amino acid metabolism	Metabolism
CwatDRAFT_2580	nadB	L-aspartate oxidase	Alanine and aspartate metabolism	Amino acid metabolism	Metabolism
CwatDRAFT_6471	nadE	NAD+ synthase	Glutamate metabolism	Amino acid metabolism	Metabolism
CwatDRAFT_0475	pepE	Peptidase S51_ dipeptidase E	Lysine degradation	Amino acid metabolism	Metabolism
CwatDRAFT_1114	pgdA	Polysaccharide deacetylase	Arginine and proline metabolism	Amino acid metabolism	Metabolism
CwatDRAFT_6395	pgdh	D-3-phosphoglycerate dehydrogenase	Glycine_ serine and threonine metabolism	Amino acid metabolism	Metabolism
CwatDRAFT_5093	proA	Gamma-glutamyl phosphate reductase GPR	Urea cycle and metabolism of amino groups	Amino acid metabolism	Metabolism
CwatDRAFT_3087	proB	Glutamate 5-kinase_ ProB-related	Urea cycle and metabolism of amino groups	Amino acid metabolism	Metabolism
CwatDRAFT_4835	proC	Delta 1-pyrroline-5-carboxylate reductase	Urea cycle and metabolism of amino groups	Amino acid metabolism	Metabolism
CwatDRAFT_0865	putA	delta-1-pyrroline-5-carboxylate dehydrogenase 2	Glutamate metabolism	Amino acid metabolism	Metabolism
CwatDRAFT_6617	thrA	Homoserine dehydrogenase	Glycine_ serine and threonine metabolism	Amino acid metabolism	Metabolism
CwatDRAFT_4740	thrB	Homoserine kinase	Glycine_ serine and threonine metabolism	Amino acid metabolism	Metabolism
CwatDRAFT_4050	thrC	Threonine synthase	Glycine_ serine and threonine metabolism	Amino acid metabolism	Metabolism
CwatDRAFT_6189	thrC	Threonine synthase	Glycine_ serine and threonine metabolism	Amino acid metabolism	Metabolism
CwatDRAFT_0507	trpA	Tryptophan synthase_ alpha chain	Phenylalanine_ tyrosine and tryptophan biosynthesis	Amino acid metabolism	Metabolism
CwatDRAFT_2817	trpB	Tryptophan synthase_ beta chain	Phenylalanine_ tyrosine and tryptophan biosynthesis	Amino acid metabolism	Metabolism
CwatDRAFT_6707	trpC	Indole-3-glycerol-phosphate synthase	Phenylalanine_ tyrosine and tryptophan biosynthesis	Amino acid metabolism	Metabolism
CwatDRAFT_4965	trpD	Anthranilate phosphoribosyl transferase	Phenylalanine_ tyrosine and tryptophan biosynthesis	Amino acid metabolism	Metabolism
CwatDRAFT_0487	trpE	Para-aminobenzoate synthase component I	Phenylalanine_ tyrosine and tryptophan biosynthesis	Amino acid metabolism	Metabolism
CwatDRAFT_3694	trpE	Anthranilate synthase component I	Phenylalanine_ tyrosine and tryptophan biosynthesis	Amino acid metabolism	Metabolism
CwatDRAFT_6505	trpG	Glutamine amidotransferase of anthranilate synthase	Phenylalanine_ tyrosine and tryptophan biosynthesis	Amino acid metabolism	Metabolism
CwatDRAFT_1619		Asparagine synthase (glutamine-hydrolyzing)	Alanine and aspartate metabolism	Amino acid metabolism	Metabolism
CwatDRAFT_1620		hypothetical	Alanine and aspartate metabolism	Amino acid metabolism	Metabolism
CwatDRAFT_1920		Asparaginase	Alanine and aspartate metabolism	Amino acid metabolism	Metabolism
CwatDRAFT_2751		Asparagine synthase	Alanine and aspartate metabolism	Amino acid metabolism	Metabolism
CwatDRAFT_3142		Asparagine synthase_ glutamine-hydrolyzing	Alanine and aspartate metabolism	Amino acid metabolism	Metabolism
CwatDRAFT_3767		Alanine--tRNA ligase	Alanine and aspartate metabolism	Amino acid metabolism	Metabolism
CwatDRAFT_4984		Alanine--glyoxylate transaminase	Alanine and aspartate metabolism	Amino acid metabolism	Metabolism
CwatDRAFT_1115		hypothetical	Arginine and proline metabolism	Amino acid metabolism	Metabolism
CwatDRAFT_5696		Amidase	Arginine and proline metabolism	Amino acid metabolism	Metabolism
CwatDRAFT_6564		Amidase	Arginine and proline metabolism	Amino acid metabolism	Metabolism
CwatDRAFT_1083		Sulfotransferase	Cysteine metabolism	Amino acid metabolism	Metabolism
CwatDRAFT_3965		Sulfotransferase	Cysteine metabolism	Amino acid metabolism	Metabolism
CwatDRAFT_5907		Sulfotransferase	Cysteine metabolism	Amino acid metabolism	Metabolism
CwatDRAFT_0649		Pyridoxal-dependent decarboxylase	Glutamate metabolism	Amino acid metabolism	Metabolism
CwatDRAFT_1869		Aminotransferase_ class I and II	Glutamate metabolism	Amino acid metabolism	Metabolism
CwatDRAFT_2196		Aminotransferase_ class I and II	Glutamate metabolism	Amino acid metabolism	Metabolism
CwatDRAFT_2717		Glutaminase	Glutamate metabolism	Amino acid metabolism	Metabolism
CwatDRAFT_5050		Glutamate racemase	Glutamate metabolism	Amino acid metabolism	Metabolism
CwatDRAFT_5226		Glutathione synthetase_ prokaryotic	Glutamate metabolism	Amino acid metabolism	Metabolism
CwatDRAFT_5423		Glutathione reductase_ plant	Glutamate metabolism	Amino acid metabolism	Metabolism
CwatDRAFT_5572		Aminotransferase_ class I and II	Glutamate metabolism	Amino acid metabolism	Metabolism
CwatDRAFT_6702		Glutaminase	Glutamate metabolism	Amino acid metabolism	Metabolism
CwatDRAFT_3615		Glutathione S-transferase_ N-terminal	Glutathione metabolism	Amino acid metabolism	Metabolism
CwatDRAFT_4717		Glutathione peroxidase	Glutathione metabolism	Amino acid metabolism	Metabolism
CwatDRAFT_5035		1-acyl-sn-glycerol-3-phosphate acyltransferase	Glycerolipid metabolism	Amino acid metabolism	Metabolism
CwatDRAFT_1793		Glycine--tRNA ligase	Glycine_ serine and threonine metabolism	Amino acid metabolism	Metabolism
CwatDRAFT_1794		Glycine--tRNA ligase	Glycine_ serine and threonine metabolism	Amino acid metabolism	Metabolism
CwatDRAFT_3360		similar to Glycine/D-amino acid oxidases (deaminating)	Glycine_ serine and threonine metabolism	Amino acid metabolism	Metabolism
CwatDRAFT_5077		Glycine hydroxymethyltransferase	Glycine_ serine and threonine metabolism	Amino acid metabolism	Metabolism
CwatDRAFT_4248		Phosphoribosyl-AMP cyclohydrolase	Histidine metabolism	Amino acid metabolism	Metabolism
CwatDRAFT_5641		Caffeoyl-CoA O-methyltransferase	Histidine metabolism	Amino acid metabolism	Metabolism
CwatDRAFT_2701		Aminotransferase_ class I and II	Lysine biosynthesis	Amino acid metabolism	Metabolism
CwatDRAFT_2752		Orn/DAP/Arg decarboxylase 2:Orn/DAP/Arg decarboxylase 2	Lysine biosynthesis	Amino acid metabolism	Metabolism
CwatDRAFT_1609		Insulinase-like:Peptidase M16_ C-terminal	Lysine degradation	Amino acid metabolism	Metabolism
CwatDRAFT_1610		Insulinase-like:Peptidase M16_ C-terminal	Lysine degradation	Amino acid metabolism	Metabolism
CwatDRAFT_1880		Orn/Lys/Arg decarboxylase_ major region:Orn/Lys/Arg decarboxylase_ C-terminal	Lysine degradation	Amino acid metabolism	Metabolism
CwatDRAFT_2797		Peroxidase	Phenylalanine metabolism	Amino acid metabolism	Metabolism
CwatDRAFT_2798		Animal haem peroxidase	Phenylalanine metabolism	Amino acid metabolism	Metabolism
CwatDRAFT_4296		Shikimate kinase	Phenylalanine_ tyrosine and tryptophan biosynthesis	Amino acid metabolism	Metabolism
CwatDRAFT_4419		Prephenate dehydrogenase	Phenylalanine_ tyrosine and tryptophan biosynthesis	Amino acid metabolism	Metabolism
CwatDRAFT_4710		Phosphoribosylanthranilate isomerase	Phenylalanine_ tyrosine and tryptophan biosynthesis	Amino acid metabolism	Metabolism
CwatDRAFT_3879		Flavoprotein monooxygenase	Tryptophan metabolism	Amino acid metabolism	Metabolism
CwatDRAFT_4293		4-hydroxyphenylpyruvate dioxygenase	Tyrosine metabolism	Amino acid metabolism	Metabolism
CwatDRAFT_1414		Glutamate-5-semialdehyde dehydrogenase	Urea cycle and metabolism of amino groups	Amino acid metabolism	Metabolism
CwatDRAFT_4746		Creatininase	Urea cycle and metabolism of amino groups	Amino acid metabolism	Metabolism
CwatDRAFT_1823		GCN5-related N-acetyltransferase	Valine_ leucine and isoleucine biosynthesis	Amino acid metabolism	Metabolism
CwatDRAFT_2302		hypothetical	Polyketide sugar unit biosynthesis	Biosynthesis of Polyketides and Nonribosomal Peptides	Metabolism
CwatDRAFT_0320	ugD	UDP-glucose 6-dehydrogenase	Pentose and glucuronate interconversions	Biosynthesis of Secondary Metabolites	Metabolism
CwatDRAFT_4269	uppS	Di-trans-poly-cis-decaprenylcistransferase	Terpenoid biosynthesis	Biosynthesis of Secondary Metabolites	Metabolism
CwatDRAFT_4086		similar to Nucleoside-diphosphate-sugar epimerases	Flavonoid biosynthesis	Biosynthesis of Secondary Metabolites	Metabolism
CwatDRAFT_2877		similar to Beta-lactamase class A	Penicillins and cephalosporins biosynthesis	Biosynthesis of Secondary Metabolites	Metabolism
CwatDRAFT_4701		Inositol-1(or 4)-monophosphatase	Streptomycin biosynthesis	Biosynthesis of Secondary Metabolites	Metabolism
CwatDRAFT_6652	acnB	Aconitate hydratase 2	Citrate cycle (TCA cycle)	Carbohydrate metabolism	Metabolism
CwatDRAFT_2453	adh	similar to NAD-dependent aldehyde dehydrogenases	Glycolysis/Gluconeogenesis	Carbohydrate metabolism	Metabolism
CwatDRAFT_2454	adhB	Iron-containing alcohol dehydrogenase	Glycolysis/Gluconeogenesis	Carbohydrate metabolism	Metabolism
CwatDRAFT_0842	aldh	Aldehyde dehydrogenase (NAD+)	Glycolysis/Gluconeogenesis	Carbohydrate metabolism	Metabolism
CwatDRAFT_1032	aldh	Aldehyde dehydrogenase	Glycolysis/Gluconeogenesis	Carbohydrate metabolism	Metabolism
CwatDRAFT_1600	citA	Citrate (Si)-synthase	Citrate cycle (TCA cycle)	Carbohydrate metabolism	Metabolism
CwatDRAFT_2125	deoC	Deoxyribose-phosphate aldolase	Pentose phosphate pathway	Carbohydrate metabolism	Metabolism
CwatDRAFT_3088	eda	KDPG and KHG aldolase	Pentose phosphate pathway	Carbohydrate metabolism	Metabolism
CwatDRAFT_1513	eno	Enolase	Glycolysis/Gluconeogenesis	Carbohydrate metabolism	Metabolism
CwatDRAFT_2789	fbpII	Inositol phosphatase/fructose-1_6-bisphosphatase	Glycolysis/Gluconeogenesis	Carbohydrate metabolism	Metabolism
CwatDRAFT_1050	fumC	Fumarate hydratase_ class II	Citrate cycle (TCA cycle)	Carbohydrate metabolism	Metabolism
CwatDRAFT_1692	galE	UDP-glucose 4-epimerase	Galactose metabolism	Carbohydrate metabolism	Metabolism
CwatDRAFT_0790	gap1	Glyceraldehyde-3-phosphate dehydrogenase_ type I	Glycolysis/Gluconeogenesis	Carbohydrate metabolism	Metabolism
CwatDRAFT_1105	glcD	Glycolate oxidase subunit GlcD	Glyoxylate and dicarboxylate metabolism	Carbohydrate metabolism	Metabolism
CwatDRAFT_1297	glgA	Glycosyl transferase_ group 1	Starch and sucrose metabolism	Carbohydrate metabolism	Metabolism
CwatDRAFT_2178	glgA	Glycosyl transferase_ group 1	Starch and sucrose metabolism	Carbohydrate metabolism	Metabolism
CwatDRAFT_6377	glgA	Starch (bacterial glycogen) synthase	Starch and sucrose metabolism	Carbohydrate metabolism	Metabolism
CwatDRAFT_4840	glgB	Glycoside hydrolase_ family 13_ N-terminal:Alpha amylase_ catalytic region	Starch and sucrose metabolism	Carbohydrate metabolism	Metabolism
CwatDRAFT_2188	glgB1	1_4-alpha-glucan branching enzyme	Starch and sucrose metabolism	Carbohydrate metabolism	Metabolism
CwatDRAFT_0783	glgB2	1_4-alpha-glucan branching enzyme	Starch and sucrose metabolism	Carbohydrate metabolism	Metabolism
CwatDRAFT_1219	glgC	Glucose-1-phosphate adenylyltransferase	Starch and sucrose metabolism	Carbohydrate metabolism	Metabolism
CwatDRAFT_2051	glgP	Phosphorylase	Starch and sucrose metabolism	Carbohydrate metabolism	Metabolism
CwatDRAFT_4758	glgP	Phosphorylase	Starch and sucrose metabolism	Carbohydrate metabolism	Metabolism
CwatDRAFT_2702	glgX	Glycogen debranching enzyme_ archaeal type	Starch and sucrose metabolism	Carbohydrate metabolism	Metabolism
CwatDRAFT_3086	glk	Glucokinase	Glycolysis/Gluconeogenesis	Carbohydrate metabolism	Metabolism
CwatDRAFT_4192	glmM	Phosphoglucosamine mutase	Glycolysis/Gluconeogenesis	Carbohydrate metabolism	Metabolism
CwatDRAFT_6644	glmU	UDP-N-acetylglucosamine pyrophosphorylase	Aminosugars metabolism	Carbohydrate metabolism	Metabolism
CwatDRAFT_3766	glpX	fructose-1_6-bisphosphatase	Glycolysis/Gluconeogenesis	Carbohydrate metabolism	Metabolism
CwatDRAFT_6264	gmd	GDP-mannose 4_6-dehydratase	Fructose and mannose metabolism	Carbohydrate metabolism	Metabolism
CwatDRAFT_3533	gnd	6-phosphogluconate dehydrogenase_ decarboxylating	Pentose phosphate pathway	Carbohydrate metabolism	Metabolism
CwatDRAFT_3401	gpmB	Phosphoglycerate/bisphosphoglycerate mutase	Glycolysis/Gluconeogenesis	Carbohydrate metabolism	Metabolism
CwatDRAFT_2028	gpmI	Phosphoglycerate mutase_ 2_3-bisphosphoglycerate-independent	Glycolysis/Gluconeogenesis	Carbohydrate metabolism	Metabolism
CwatDRAFT_0516	hupL	Nickel-dependent hydrogenase_ large subunit	Glyoxylate and dicarboxylate metabolism	Carbohydrate metabolism	Metabolism
CwatDRAFT_3583	icd	Isocitrate dehydrogenase NADP-dependent_ prok type	Citrate cycle (TCA cycle)	Carbohydrate metabolism	Metabolism
CwatDRAFT_6305	malQ	Glycoside hydrolase_ family 77	Starch and sucrose metabolism	Carbohydrate metabolism	Metabolism
CwatDRAFT_4350	mdh	Malate dehydrogenase (oxaloacetate decarboxylating)	Citrate cycle (TCA cycle)	Carbohydrate metabolism	Metabolism
CwatDRAFT_5886	mdh	Malate dehydrogenase_ NAD-dependent	Citrate cycle (TCA cycle)	Carbohydrate metabolism	Metabolism
CwatDRAFT_0821	murA	UDP-N-acetylglucosamine 1-carboxyvinyltransferase	Aminosugars metabolism	Carbohydrate metabolism	Metabolism
CwatDRAFT_5931	murB	UDP-N-acetylenolpyruvoylglucosamine reductase	Aminosugars metabolism	Carbohydrate metabolism	Metabolism
CwatDRAFT_2220	nagA	N-acetylglucosamine-6-phosphate deacetylase	Aminosugars metabolism	Carbohydrate metabolism	Metabolism
CwatDRAFT_1938	neuA	similar to CMP-N-acetylneuraminic acid synthetase	Aminosugars metabolism	Carbohydrate metabolism	Metabolism
CwatDRAFT_1669	pep	Protein splicing (intein) site:Phosphoenolpyruvate synthase	Citrate cycle (TCA cycle)	Carbohydrate metabolism	Metabolism
CwatDRAFT_4409	pfkA1	similar to 6-phosphofructokinase	Glycolysis/Gluconeogenesis	Carbohydrate metabolism	Metabolism
CwatDRAFT_4408	pfkA2	similar to 6-phosphofructokinase	Glycolysis/Gluconeogenesis	Carbohydrate metabolism	Metabolism
CwatDRAFT_4146	pgi	Glucose-6-phosphate isomerase	Glycolysis/Gluconeogenesis	Carbohydrate metabolism	Metabolism
CwatDRAFT_2823	pgl	6-phosphogluconolactonase	Pentose phosphate pathway	Carbohydrate metabolism	Metabolism
CwatDRAFT_1801	porA	Pyruvate decarboxylase:4Fe-4S ferredoxin_ iron-sulfur binding:Pyruvate ferredoxin/flavodoxin oxidoreductase:Pyruvate flavodoxin/ferredoxin oxidoreductase_ N-terminal	Citrate cycle (TCA cycle)	Carbohydrate metabolism	Metabolism
CwatDRAFT_2431	ppc	Phosphoenolpyruvate carboxylase	Citrate cycle (TCA cycle)	Carbohydrate metabolism	Metabolism
CwatDRAFT_5129	pvtK1	Pyruvate kinase	Glycolysis/Gluconeogenesis	Carbohydrate metabolism	Metabolism
CwatDRAFT_6560	pvtK2	Pyruvate kinase	Glycolysis/Gluconeogenesis	Carbohydrate metabolism	Metabolism
CwatDRAFT_4273	rfbG	dTDP-glucose 4_6-dehydratase	Nucleotide sugars metabolism	Carbohydrate metabolism	Metabolism
CwatDRAFT_6117	rmlC	dTDP-4-dehydrorhamnose 3_5-epimerase	Nucleotide sugars metabolism	Carbohydrate metabolism	Metabolism
CwatDRAFT_3476	prpS	Ribose-phosphate pyrophosphokinase	Pentose phosphate pathway	Carbohydrate metabolism	Metabolism
CwatDRAFT_4134	sdhA	Succinate dehydrogenase or fumarate reductase_ flavoprotein subunit	Citrate cycle (TCA cycle)	Carbohydrate metabolism	Metabolism
CwatDRAFT_1526	sdhB	Succinate dehydrogenase/fumarate reductase iron-sulfur protein	Citrate cycle (TCA cycle)	Carbohydrate metabolism	Metabolism
[truncated: 4,221 more rows]

## Sheet: Data_Cyanothece
Scan REF	D12	L1	L2	L3	L4	L5	L6	L7	L8	L9	L10	L11	L12	D1	D2	D3	D4	D5	D6	D7	D8	D9	D10	D11	2D12	2L1	2L2	2L3	2L4	2L5	2L6	2L7	2L8	2L9	2L10	2L11	2L12	Mean Expression
[truncated: 5,048 more rows]

[truncated: 5 more sheets: Description_Cyanothece, Data_Trichodesmium,  Description_Trichodesmium, Data_Prochlorococcus, Description_Prochlorococcus]
