# Supplementary material for: The Transcriptional Cycle Is Suited to Daytime N2 Fixation in the Unicellular Cyanobacterium “Candidatus Atelocyanobacterium thalassa” (UCYN-A)
Source: mBio. 2019 Jan 2;10(1):e02495-18. doi: 10.1128/mBio.02495-18 (PMC6315102; doi:10.1128/mBio.02495-18)
Supplement: TABLE S3 [file mbo004184246st3.xlsx]

## Sheet: GenomeGeneOrthologs
Reference Gene ID	Reference Gene Name	Reference Locus Tag	Reference Coordinates	Query Gene ID	Query Gene Name	Query Locus Tag	Query Coordinates	Query Genome	Percent Identity	Bit Score	E-value
646529806	TRAP-type mannitol/chloroaromatic compound transport system, periplasmic component	UCYN_12760	1, 363	638434212	TRAP dicarboxylate transporter- DctP subunit	CwatDRAFT_0905	1, 363	Crocosphaera watsonii WH 8501	77.7	607.1	0
646529806	TRAP-type mannitol/chloroaromatic compound transport system, periplasmic component	UCYN_12760	1, 364	641676630	TRAP dicarboxylate transporter, DctP subunit	cce_2141	1, 364	Cyanothece sp. BH68, ATCC 51142	76.9	605.5	0
646529806	TRAP-type mannitol/chloroaromatic compound transport system, periplasmic component	UCYN_12760	1, 363	638109305	TRAP dicarboxylate transporter- DctP subunit	Tery_4421	1, 361	Trichodesmium erythraeum IMS101	66.4	512.7	0
646529812	protoporphyrin IX magnesium-chelatase (EC 6.6.1.1)	UCYN_00100	2, 355	638429263	protoporphyrin IX magnesium-chelatase (EC 6.6.1.1)	CwatDRAFT_6292	4, 357	Crocosphaera watsonii WH 8501	81.6	577.8	0
646529812	protoporphyrin IX magnesium-chelatase (EC 6.6.1.1)	UCYN_00100	2, 356	641674661	protoporphyrin IX magnesium-chelatase (EC 6.6.1.1)	cce_0199	4, 358	Cyanothece sp. BH68, ATCC 51142	83.1	589	0
646529812	protoporphyrin IX magnesium-chelatase (EC 6.6.1.1)	UCYN_00100	11, 356	637450070	protoporphyrin IX magnesium-chelatase (EC 6.6.1.1)	PMM1055	7, 352	Prochlorococcus marinus pastoris CCMP 1986	67.1	470.3	0
646529812	protoporphyrin IX magnesium-chelatase (EC 6.6.1.1)	UCYN_00100	2, 355	638108576	protoporphyrin IX magnesium-chelatase (EC 6.6.1.1)	Tery_3622	51, 405	Trichodesmium erythraeum IMS101	76.3	534.3	0
646529813	lactoylglutathione lyase	UCYN_00110	1, 126	638429265	Glyoxalase I	CwatDRAFT_6508	1, 126	Crocosphaera watsonii WH 8501	68.3	193.7	0
646529813	lactoylglutathione lyase	UCYN_00110	1, 126	641677373	glyoxalase I	cce_2884	1, 126	Cyanothece sp. BH68, ATCC 51142	71.4	196.4	0
646529813	lactoylglutathione lyase	UCYN_00110	1, 128	638108465	lactoylglutathione lyase	Tery_3491	1, 128	Trichodesmium erythraeum IMS101	66.4	193.4	0
646529814	demethylmenaquinone methyltransferase	UCYN_00120	1, 235	638430498	demethylmenaquinone methyltransferase (EC 2.1.1.163)	CwatDRAFT_4679	1, 236	Crocosphaera watsonii WH 8501	66.5	330.9	0
646529814	demethylmenaquinone methyltransferase	UCYN_00120	2, 235	641677058	demethylmenaquinone methyltransferase (EC 2.1.1.163)	cce_2570	8, 241	Cyanothece sp. BH68, ATCC 51142	65	327	0
646529815	hypothetical protein	UCYN_00130	1, 417	638430499	Protein of unknown function DUF445	CwatDRAFT_4680	1, 417	Crocosphaera watsonii WH 8501	69.1	594.3	0
646529815	hypothetical protein	UCYN_00130	1, 417	641677057	DUF445-containing protein	cce_2569	1, 417	Cyanothece sp. BH68, ATCC 51142	71.5	608.6	0
646529816	two component transcriptional regulator, winged helix family	UCYN_00150	1, 229	638433572	two component transcriptional regulator, winged helix family	CwatDRAFT_1571	1, 229	Crocosphaera watsonii WH 8501	77.3	356.3	0
646529816	two component transcriptional regulator, winged helix family	UCYN_00150	1, 230	641676291	two component transcriptional regulator, winged helix family	cce_1808	1, 230	Cyanothece sp. BH68, ATCC 51142	77.4	360.9	0
646529816	two component transcriptional regulator, winged helix family	UCYN_00150	6, 226	638105972	two component transcriptional regulator, winged helix family	Tery_0675	6, 228	Trichodesmium erythraeum IMS101	63.2	277.7	0
646529817	glutaredoxin-related protein	UCYN_00160	1, 107	638433574	Glutaredoxin-related protein	CwatDRAFT_1570	1, 107	Crocosphaera watsonii WH 8501	72	171.4	8.8e-44
646529817	glutaredoxin-related protein	UCYN_00160	1, 107	641676293	glutaredoxin-related protein	cce_1810	7, 113	Cyanothece sp. BH68, ATCC 51142	79.4	182.6	0
646529817	glutaredoxin-related protein	UCYN_00160	6, 107	637450127	Glutaredoxin-related protein	PMM1111	6, 107	Prochlorococcus marinus pastoris CCMP 1986	70.6	158.3	2.3e-40
646529817	glutaredoxin-related protein	UCYN_00160	1, 107	638105974	glutaredoxin-like protein	Tery_0677	3, 111	Trichodesmium erythraeum IMS101	66.1	153.7	1.9e-38
646529818	transcriptional regulator, BolA protein family	UCYN_00170	1, 83	638433575	transcriptional regulator, BolA protein family	CwatDRAFT_1569	1, 83	Crocosphaera watsonii WH 8501	69.9	127.9	9.3e-31
646529818	transcriptional regulator, BolA protein family	UCYN_00170	1, 84	641676294	transcriptional regulator, BolA protein family	cce_1811	1, 84	Cyanothece sp. BH68, ATCC 51142	69	127.9	9e-31
646529819	hypothetical protein	UCYN_00180	1, 199	638433799	hypothetical protein	CwatDRAFT_1263	1, 195	Crocosphaera watsonii WH 8501	73	269.2	0
646529819	hypothetical protein	UCYN_00180	1, 199	641676207	hypothetical protein	cce_1724	27, 221	Cyanothece sp. BH68, ATCC 51142	75	274.6	0
646529819	hypothetical protein	UCYN_00180	29, 196	638105976	hypothetical protein	Tery_0679	45, 216	Trichodesmium erythraeum IMS101	61.3	201.8	0
646529821	1-deoxy-D-xylulose 5-phosphate reductoisomerase (EC 1.1.1.267)	UCYN_00200	1, 380	638430694	1-deoxy-D-xylulose 5-phosphate reductoisomerase (EC 1.1.1.267)	CwatDRAFT_4480	1, 380	Crocosphaera watsonii WH 8501	76.3	592	0
646529821	1-deoxy-D-xylulose 5-phosphate reductoisomerase (EC 1.1.1.267)	UCYN_00200	1, 383	641676613	1-deoxy-D-xylulose 5-phosphate reductoisomerase (EC 1.1.1.267)	cce_2124	1, 383	Cyanothece sp. BH68, ATCC 51142	76.8	604.7	0
646529821	1-deoxy-D-xylulose 5-phosphate reductoisomerase (EC 1.1.1.267)	UCYN_00200	1, 387	638105738	1-deoxy-D-xylulose 5-phosphate reductoisomerase (EC 1.1.1.267)	Tery_0416	19, 408	Trichodesmium erythraeum IMS101	68.5	533.1	0
646529823	asparaginyl-tRNA synthetase (EC 6.1.1.22)	UCYN_00220	1, 463	638430698	asparaginyl-tRNA synthetase (EC 6.1.1.22)	CwatDRAFT_4643	1, 463	Crocosphaera watsonii WH 8501	75.2	730.7	0
646529823	asparaginyl-tRNA synthetase (EC 6.1.1.22)	UCYN_00220	1, 463	641676771	asparaginyl-tRNA synthetase (EC 6.1.1.22)	cce_2282	1, 463	Cyanothece sp. BH68, ATCC 51142	75.4	733	0
646529823	asparaginyl-tRNA synthetase (EC 6.1.1.22)	UCYN_00220	1, 463	638107348	asparaginyl-tRNA synthetase (EC 6.1.1.22)	Tery_2246	1, 463	Trichodesmium erythraeum IMS101	68.9	681.4	0
646529824	PRC-barrel protein	UCYN_00230	1, 316	641678201	hypothetical protein	cce_3704	1, 319	Cyanothece sp. BH68, ATCC 51142	68	432.6	0
646529825	glyceraldehyde-3-phosphate dehydrogenase	UCYN_00240	1, 291	638433899	glyceraldehyde-3-phosphate dehydrogenase (NAD+) (EC 1.2.1.12)	CwatDRAFT_0790	1, 291	Crocosphaera watsonii WH 8501	83.8	498.4	0
646529825	glyceraldehyde-3-phosphate dehydrogenase	UCYN_00240	1, 343	641678107	glyceraldehyde-3-phosphate dehydrogenase (NAD+) (EC 1.2.1.12)	cce_3612	1, 343	Cyanothece sp. BH68, ATCC 51142	80.2	562	0
646529825	glyceraldehyde-3-phosphate dehydrogenase	UCYN_00240	4, 338	638107929	glyceraldehyde-3-phosphate dehydrogenase (NAD+) (EC 1.2.1.12)	Tery_2881	3, 338	Trichodesmium erythraeum IMS101	73.8	510.8	0
646529826	phosphoglycerate kinase (EC 2.7.2.3)	UCYN_00250	1, 399	638429942	phosphoglycerate kinase (EC 2.7.2.3)	CwatDRAFT_5524	1, 399	Crocosphaera watsonii WH 8501	67.7	557.4	0
646529826	phosphoglycerate kinase (EC 2.7.2.3)	UCYN_00250	1, 399	641678727	phosphoglycerate kinase (EC 2.7.2.3)	cce_4219	10, 408	Cyanothece sp. BH68, ATCC 51142	70.2	569.3	0
646529826	phosphoglycerate kinase (EC 2.7.2.3)	UCYN_00250	1, 399	637449189	phosphoglycerate kinase (EC 2.7.2.3)	PMM0195	1, 401	Prochlorococcus marinus pastoris CCMP 1986	60.6	492.3	0
646529826	phosphoglycerate kinase (EC 2.7.2.3)	UCYN_00250	1, 399	638108361	phosphoglycerate kinase (EC 2.7.2.3)	Tery_3376	1, 397	Trichodesmium erythraeum IMS101	61.9	503.1	0
646529827	leucyl-tRNA synthetase (EC 6.1.1.4)	UCYN_00260	11, 864	638431469	leucyl-tRNA synthetase (EC 6.1.1.4)	CwatDRAFT_3636	1, 851	Crocosphaera watsonii WH 8501	71.7	1308.1	0
646529827	leucyl-tRNA synthetase (EC 6.1.1.4)	UCYN_00260	11, 864	641678745	leucyl-tRNA synthetase (EC 6.1.1.4)	cce_4237	1, 851	Cyanothece sp. BH68, ATCC 51142	71.8	1314.7	0
646529827	leucyl-tRNA synthetase (EC 6.1.1.4)	UCYN_00260	11, 724	638106833	leucyl-tRNA synthetase (EC 6.1.1.4)	Tery_1704	1, 713	Trichodesmium erythraeum IMS101	63.1	973.8	0
646529828	superfamily II RNA helicase	UCYN_00270	2, 966	638429631	Helicase, C-terminal:DEAD/DEAH box helicase, N-terminal	CwatDRAFT_5896	5, 970	Crocosphaera watsonii WH 8501	62.9	1210.7	0
646529828	superfamily II RNA helicase	UCYN_00270	2, 966	641676824	DNA helicase	cce_2335	5, 970	Cyanothece sp. BH68, ATCC 51142	64.1	1223.8	0
646529829	Excinuclease ABC subunit C	UCYN_00290	17, 626	638432191	Excinuclease ABC subunit C	CwatDRAFT_3374	2, 611	Crocosphaera watsonii WH 8501	72.6	909.4	0
646529829	Excinuclease ABC subunit C	UCYN_00290	17, 626	641675913	Excinuclease ABC subunit C	cce_1434	11, 620	Cyanothece sp. BH68, ATCC 51142	71.8	897.9	0
646529829	Excinuclease ABC subunit C	UCYN_00290	10, 624	638108327	Excinuclease ABC subunit C	Tery_3342	8, 622	Trichodesmium erythraeum IMS101	61.7	769.2	0
646529830	UDP-N-acetylmuramyl tripeptide synthase	UCYN_00300	1, 446	638430236	conserved hypothetical protein	CwatDRAFT_5170	3, 448	Crocosphaera watsonii WH 8501	69.7	633.3	0
646529830	UDP-N-acetylmuramyl tripeptide synthase	UCYN_00300	1, 446	641674874	hypothetical protein	cce_0407	3, 448	Cyanothece sp. BH68, ATCC 51142	71.3	645.2	0
646529831	restriction endonuclease	UCYN_00310	5, 167	638430235	HNH endonuclease	CwatDRAFT_5171	3, 165	Crocosphaera watsonii WH 8501	79.1	276.6	0
646529831	restriction endonuclease	UCYN_00310	5, 167	641674875	hypothetical protein	cce_0408	3, 165	Cyanothece sp. BH68, ATCC 51142	80.4	279.3	0
646529831	restriction endonuclease	UCYN_00310	6, 167	638106725	HNH endonuclease	Tery_1582	6, 167	Trichodesmium erythraeum IMS101	66	234.2	0
646529832	ribonuclease J	UCYN_00320	19, 617	638431880	Conserved hypothetical protein MG423	CwatDRAFT_3452	1, 593	Crocosphaera watsonii WH 8501	75.3	923.7	0
646529832	ribonuclease J	UCYN_00320	19, 617	641674758	CHP_MG423-containing protein	cce_0295	1, 589	Cyanothece sp. BH68, ATCC 51142	78.5	952.2	0
646529832	ribonuclease J	UCYN_00320	26, 617	638105893	ribonuclease J	Tery_0589	8, 596	Trichodesmium erythraeum IMS101	62.6	785.4	0
646529833	dihydrodipicolinate synthase	UCYN_00330	1, 296	638431881	dihydrodipicolinate synthase (EC 4.2.1.52)	CwatDRAFT_3451	1, 296	Crocosphaera watsonii WH 8501	74.7	456.4	0
646529833	dihydrodipicolinate synthase	UCYN_00330	1, 297	641674757	dihydrodipicolinate synthase (EC 4.2.1.52)	cce_0294	1, 297	Cyanothece sp. BH68, ATCC 51142	75.4	463.4	0
646529834	aspartate semialdehyde dehydrogenase (EC 1.2.1.11)	UCYN_00340	1, 337	638431882	aspartate semialdehyde dehydrogenase (EC 1.2.1.11)	CwatDRAFT_3450	1, 337	Crocosphaera watsonii WH 8501	70	489.2	0
646529834	aspartate semialdehyde dehydrogenase (EC 1.2.1.11)	UCYN_00340	1, 336	641674756	aspartate semialdehyde dehydrogenase (EC 1.2.1.11)	cce_0293	1, 336	Cyanothece sp. BH68, ATCC 51142	71.1	495.4	0
646529834	aspartate semialdehyde dehydrogenase (EC 1.2.1.11)	UCYN_00340	1, 337	638105891	aspartate semialdehyde dehydrogenase (EC 1.2.1.11)	Tery_0587	1, 337	Trichodesmium erythraeum IMS101	62.6	436.4	0
646529835	translation elongation factor P (EF-P)	UCYN_00350	1, 186	638430574	translation elongation factor P (EF-P)	CwatDRAFT_4728	1, 186	Crocosphaera watsonii WH 8501	84.9	325.9	0
646529835	translation elongation factor P (EF-P)	UCYN_00350	1, 186	641676611	translation elongation factor P (EF-P)	cce_2122	1, 186	Cyanothece sp. BH68, ATCC 51142	85.5	327.8	0
646529835	translation elongation factor P (EF-P)	UCYN_00350	1, 185	637449017	translation elongation factor P (EF-P)	PMM0026	1, 185	Prochlorococcus marinus pastoris CCMP 1986	73	279.6	0
646529835	translation elongation factor P (EF-P)	UCYN_00350	1, 185	638106500	translation elongation factor P (EF-P)	Tery_1313	1, 185	Trichodesmium erythraeum IMS101	76.8	293.1	0
646529836	biotin carboxyl carrier protein	UCYN_00360	5, 158	638430575	biotin carboxyl carrier protein	CwatDRAFT_4729	1, 155	Crocosphaera watsonii WH 8501	64.1	193.4	0
646529836	biotin carboxyl carrier protein	UCYN_00360	5, 158	641676610	biotin carboxyl carrier protein	cce_2121	1, 154	Cyanothece sp. BH68, ATCC 51142	64.5	193	0
646529837	carbohydrate ABC transporter ATP-binding protein, CUT1 family (TC 3.A.1.1.-)	UCYN_00370	1, 391	641674739	carbohydrate ABC transporter ATP-binding protein, CUT1 family (TC 3.A.1.1.-)	cce_0276	1, 390	Cyanothece sp. BH68, ATCC 51142	75.4	578.9	0
646529838	ribonuclease, Rne/Rng family	UCYN_00380	1, 648	638431081	Ribonuclease E and G	CwatDRAFT_4186	1, 675	Crocosphaera watsonii WH 8501	74.2	950.7	0
646529838	ribonuclease, Rne/Rng family	UCYN_00380	1, 648	641674740	ribonuclease E	cce_0277	1, 668	Cyanothece sp. BH68, ATCC 51142	76.8	975.3	0
646529838	ribonuclease, Rne/Rng family	UCYN_00380	1, 650	638105798	ribonuclease, Rne/Rng family	Tery_0483	1, 681	Trichodesmium erythraeum IMS101	60.6	755.7	0
646529839	aspartyl/glutamyl-tRNA(Asn/Gln) amidotransferase subunit C (EC 6.3.5.-)	UCYN_00390	1, 97	641674747	aspartyl/glutamyl-tRNA(Asn/Gln) amidotransferase subunit C (EC 6.3.5.-)	cce_0284	1, 97	Cyanothece sp. BH68, ATCC 51142	60.8	119.8	2.7e-28
646529840	tetratricopeptide repeat protein	UCYN_00400	1, 173	638433432	TPR repeat:TPR repeat	CwatDRAFT_1646	1, 173	Crocosphaera watsonii WH 8501	88.4	317	0
646529840	tetratricopeptide repeat protein	UCYN_00400	1, 173	641674748	photosystem I assembly related protein	cce_0285	1, 173	Cyanothece sp. BH68, ATCC 51142	89.6	321.2	0
646529840	tetratricopeptide repeat protein	UCYN_00400	1, 173	638109453	Tetratricopeptide TPR_2	Tery_4580	10, 182	Trichodesmium erythraeum IMS101	76.9	281.6	0
646529841	carbohydrate ABC transporter membrane protein 2, CUT1 family (TC 3.A.1.1.-)	UCYN_00410	5, 279	638429943	carbohydrate ABC transporter membrane protein 2, CUT1 family (TC 3.A.1.1.-)	CwatDRAFT_5525	3, 274	Crocosphaera watsonii WH 8501	66.9	399.1	0
646529841	carbohydrate ABC transporter membrane protein 2, CUT1 family (TC 3.A.1.1.-)	UCYN_00410	7, 279	641674749	carbohydrate ABC transporter membrane protein 2, CUT1 family (TC 3.A.1.1.-)	cce_0286	5, 274	Cyanothece sp. BH68, ATCC 51142	68.1	397.1	0
646529842	Isoleucyl-tRNA synthetase (EC 6.1.1.5)	UCYN_00420	20, 960	638430167	Isoleucyl-tRNA synthetase (EC 6.1.1.5)	CwatDRAFT_4887	1, 940	Crocosphaera watsonii WH 8501	72.7	1444.5	0
646529842	Isoleucyl-tRNA synthetase (EC 6.1.1.5)	UCYN_00420	1, 960	641679054	Isoleucyl-tRNA synthetase (EC 6.1.1.5)	cce_4545	1, 959	Cyanothece sp. BH68, ATCC 51142	72.7	1472.2	0
646529842	Isoleucyl-tRNA synthetase (EC 6.1.1.5)	UCYN_00420	1, 918	638108551	Isoleucyl-tRNA synthetase (EC 6.1.1.5)	Tery_3586	1, 915	Trichodesmium erythraeum IMS101	64.8	1248	0
646529843	DNA replication and repair protein RecO	UCYN_00430	1, 278	638434066	DNA replication and repair protein RecO	CwatDRAFT_1004	1, 278	Crocosphaera watsonii WH 8501	62.6	360.9	0
646529843	DNA replication and repair protein RecO	UCYN_00430	1, 278	641679055	DNA replication and repair protein RecO	cce_4546	5, 282	Cyanothece sp. BH68, ATCC 51142	64.6	363.6	0
646529845	hypothetical protein	UCYN_00450	10, 422	638428820	Protein of unknown function DUF187	CwatDRAFT_6023	11, 423	Crocosphaera watsonii WH 8501	66.2	599.7	0
646529845	hypothetical protein	UCYN_00450	10, 422	641674805	hypothetical protein	cce_0340	25, 437	Cyanothece sp. BH68, ATCC 51142	67.1	610.5	0
646529846	SPFH domain, Band 7 family protein	UCYN_00460	1, 236	638428821	SPFH domain, Band 7 family protein	CwatDRAFT_6024	1, 236	Crocosphaera watsonii WH 8501	83.9	392.9	0
646529846	SPFH domain, Band 7 family protein	UCYN_00460	1, 274	641674806	SPFH domain, Band 7 family protein	cce_0341	1, 274	Cyanothece sp. BH68, ATCC 51142	85	458	0
646529846	SPFH domain, Band 7 family protein	UCYN_00460	9, 280	638106994	SPFH domain, Band 7 family protein	Tery_1873	8, 279	Trichodesmium erythraeum IMS101	76.1	414.1	0
646529847	ABC-type cobalt transport system, ATPase component	UCYN_00470	1, 219	638428823	ABC transporter	CwatDRAFT_6026	1, 219	Crocosphaera watsonii WH 8501	75.8	335.1	0
646529847	ABC-type cobalt transport system, ATPase component	UCYN_00470	1, 219	641674807	ATP-binding protein of ABC transporter	cce_0342	9, 227	Cyanothece sp. BH68, ATCC 51142	78.1	340.9	0
646529847	ABC-type cobalt transport system, ATPase component	UCYN_00470	2, 217	638106441	ABC transporter related	Tery_1228	11, 226	Trichodesmium erythraeum IMS101	66.2	300.4	0
646529848	serine hydroxymethyltransferase (EC 2.1.2.1)	UCYN_00480	3, 423	638430428	serine hydroxymethyltransferase (EC 2.1.2.1)	CwatDRAFT_5077	1, 421	Crocosphaera watsonii WH 8501	77.4	679.9	0
646529848	serine hydroxymethyltransferase (EC 2.1.2.1)	UCYN_00480	3, 423	641678454	serine hydroxymethyltransferase (EC 2.1.2.1)	cce_3951	1, 421	Cyanothece sp. BH68, ATCC 51142	77.9	678.3	0
646529848	serine hydroxymethyltransferase (EC 2.1.2.1)	UCYN_00480	8, 418	637449252	serine hydroxymethyltransferase (EC 2.1.2.1)	PMM0258	4, 414	Prochlorococcus marinus pastoris CCMP 1986	68.4	587	0
646529848	serine hydroxymethyltransferase (EC 2.1.2.1)	UCYN_00480	5, 421	638107727	serine hydroxymethyltransferase (EC 2.1.2.1)	Tery_2660	3, 417	Trichodesmium erythraeum IMS101	71	617.8	0
646529851	transcription-repair coupling factor	UCYN_00510	1, 1151	638430320	transcription-repair coupling factor	CwatDRAFT_4970	1, 1156	Crocosphaera watsonii WH 8501	69	1632.5	0
646529851	transcription-repair coupling factor	UCYN_00510	1, 1147	641678207	transcription-repair coupling factor	cce_3710	1, 1152	Cyanothece sp. BH68, ATCC 51142	69.8	1646.7	0
646529852	NADH dehydrogenase subunit C (EC 1.6.5.3)	UCYN_00520	15, 180	638434013	NADH dehydrogenase subunit C (EC 1.6.5.3)	CwatDRAFT_0731	12, 177	Crocosphaera watsonii WH 8501	78.9	303.9	0
646529852	NADH dehydrogenase subunit C (EC 1.6.5.3)	UCYN_00520	5, 180	641676245	NADH dehydrogenase subunit C (EC 1.6.5.3)	cce_1762	3, 178	Cyanothece sp. BH68, ATCC 51142	73.3	302.8	0
646529852	NADH dehydrogenase subunit C (EC 1.6.5.3)	UCYN_00520	16, 180	638108473	NADH dehydrogenase subunit C (EC 1.6.5.3)	Tery_3499	3, 167	Trichodesmium erythraeum IMS101	70.9	264.6	0
646529853	NADH dehydrogenase subunit B (EC 1.6.5.3)	UCYN_00530	1, 245	638434014	NADH dehydrogenase subunit B (EC 1.6.5.3)	CwatDRAFT_0730	1, 245	Crocosphaera watsonii WH 8501	83.7	416	0
646529853	NADH dehydrogenase subunit B (EC 1.6.5.3)	UCYN_00530	1, 246	641676246	NADH dehydrogenase subunit B (EC 1.6.5.3)	cce_1763	1, 246	Cyanothece sp. BH68, ATCC 51142	84.1	424.9	0
646529853	NADH dehydrogenase subunit B (EC 1.6.5.3)	UCYN_00530	1, 228	637449289	NADH dehydrogenase subunit B (EC 1.6.5.3)	PMM0293	1, 231	Prochlorococcus marinus pastoris CCMP 1986	70.2	325.1	0
646529853	NADH dehydrogenase subunit B (EC 1.6.5.3)	UCYN_00530	12, 243	638108474	NADH dehydrogenase subunit B (EC 1.6.5.3)	Tery_3500	3, 235	Trichodesmium erythraeum IMS101	73.6	350.9	0
646529854	NADH dehydrogenase subunit A (EC 1.6.5.3)	UCYN_00540	1, 120	638434015	NADH dehydrogenase subunit A (EC 1.6.5.3)	CwatDRAFT_0729	1, 120	Crocosphaera watsonii WH 8501	89.2	227.3	0
646529854	NADH dehydrogenase subunit A (EC 1.6.5.3)	UCYN_00540	1, 120	641676247	NADH dehydrogenase subunit A (EC 1.6.5.3)	cce_1764	1, 120	Cyanothece sp. BH68, ATCC 51142	90.8	226.1	0
646529854	NADH dehydrogenase subunit A (EC 1.6.5.3)	UCYN_00540	1, 120	637449290	NADH dehydrogenase subunit A (EC 1.6.5.3)	PMM0294	1, 120	Prochlorococcus marinus pastoris CCMP 1986	76.7	188.7	0
646529854	NADH dehydrogenase subunit A (EC 1.6.5.3)	UCYN_00540	1, 120	638108475	NADH dehydrogenase subunit A (EC 1.6.5.3)	Tery_3501	16, 135	Trichodesmium erythraeum IMS101	81.7	208.8	0
646529855	uncharacterized protein	UCYN_00550	1, 97	641676256	DUF177-containing protein	cce_1773	1, 97	Cyanothece sp. BH68, ATCC 51142	61.9	125.6	4.9e-30
646529857	tetratricopeptide repeat protein	UCYN_00570	5, 285	638429535	TPR repeat:TPR repeat	CwatDRAFT_5946	14, 294	Crocosphaera watsonii WH 8501	61.2	367.1	0
646529857	tetratricopeptide repeat protein	UCYN_00570	4, 285	641675234	hypothetical protein	cce_0764	13, 294	Cyanothece sp. BH68, ATCC 51142	62.1	375.2	0
646529858	bacterioferritin (cytochrome b1)	UCYN_00580	1, 128	638428770	Ferritin and Dps	CwatDRAFT_5989	17, 144	Crocosphaera watsonii WH 8501	91.4	236.5	0
646529858	bacterioferritin (cytochrome b1)	UCYN_00580	1, 128	641675508	bacterioferritin	cce_1034	17, 144	Cyanothece sp. BH68, ATCC 51142	93	241.5	0
646529858	bacterioferritin (cytochrome b1)	UCYN_00580	1, 129	638107844	Ferritin and Dps	Tery_2787	20, 148	Trichodesmium erythraeum IMS101	74.4	203	0
646529859	tyrosyl-tRNA synthetase (EC 6.1.1.1)	UCYN_00590	2, 401	638428769	tyrosyl-tRNA synthetase (EC 6.1.1.1)	CwatDRAFT_6746	8, 407	Crocosphaera watsonii WH 8501	75.2	615.9	0
646529859	tyrosyl-tRNA synthetase (EC 6.1.1.1)	UCYN_00590	2, 401	641675506	tyrosyl-tRNA synthetase (EC 6.1.1.1)	cce_1032	8, 407	Cyanothece sp. BH68, ATCC 51142	74.5	612.1	0
646529859	tyrosyl-tRNA synthetase (EC 6.1.1.1)	UCYN_00590	2, 401	638105763	tyrosyl-tRNA synthetase (EC 6.1.1.1)	Tery_0445	4, 403	Trichodesmium erythraeum IMS101	67.2	552.7	0
646529862	hypothetical protein	UCYN_00620	6, 175	638430948	hypothetical protein	CwatDRAFT_4395	6, 175	Crocosphaera watsonii WH 8501	65.9	248.4	0
646529862	hypothetical protein	UCYN_00620	1, 178	641677229	hypothetical protein	cce_2740	1, 178	Cyanothece sp. BH68, ATCC 51142	62.9	245.7	0
646529863	CTP synthase (EC 6.3.4.2)	UCYN_00630	1, 534	638434491	CTP synthase (EC 6.3.4.2)	CwatDRAFT_0174	1, 534	Crocosphaera watsonii WH 8501	88.4	962.2	0
646529863	CTP synthase (EC 6.3.4.2)	UCYN_00630	1, 534	641677413	CTP synthase (EC 6.3.4.2)	cce_2923	1, 534	Cyanothece sp. BH68, ATCC 51142	88	966.5	0
646529863	CTP synthase (EC 6.3.4.2)	UCYN_00630	1, 528	637450722	CTP synthase (EC 6.3.4.2)	PMM1689	1, 528	Prochlorococcus marinus pastoris CCMP 1986	68.8	752.7	0
646529863	CTP synthase (EC 6.3.4.2)	UCYN_00630	1, 528	638107921	CTP synthase (EC 6.3.4.2)	Tery_2872	1, 542	Trichodesmium erythraeum IMS101	75.8	831.2	0
646529864	Protein of unknown function (DUF1350)	UCYN_00640	1, 257	638428987	Protein of unknown function DUF1350	CwatDRAFT_6643	1, 257	Crocosphaera watsonii WH 8501	63.8	353.6	0
646529864	Protein of unknown function (DUF1350)	UCYN_00640	1, 257	641676567	DUF1350-containing protein	cce_2078	1, 257	Cyanothece sp. BH68, ATCC 51142	65.8	357.1	0
646529865	UDP-N-acetylglucosamine pyrophosphorylase (EC 2.7.7.23)/glucosamine-1-phosphate N-acetyltransferase (EC 2.3.1.157)	UCYN_00650	1, 446	638428985	UDP-N-acetylglucosamine pyrophosphorylase (EC 2.7.7.23)/glucosamine-1-phosphate N-acetyltransferase (EC 2.3.1.157)	CwatDRAFT_6644	5, 450	Crocosphaera watsonii WH 8501	73.3	683.3	0
646529865	UDP-N-acetylglucosamine pyrophosphorylase (EC 2.7.7.23)/glucosamine-1-phosphate N-acetyltransferase (EC 2.3.1.157)	UCYN_00650	1, 446	641676565	UDP-N-acetylglucosamine pyrophosphorylase (EC 2.7.7.23)/glucosamine-1-phosphate N-acetyltransferase (EC 2.3.1.157)	cce_2076	6, 451	Cyanothece sp. BH68, ATCC 51142	74.4	694.9	0
646529865	UDP-N-acetylglucosamine pyrophosphorylase (EC 2.7.7.23)/glucosamine-1-phosphate N-acetyltransferase (EC 2.3.1.157)	UCYN_00650	1, 446	638105868	UDP-N-acetylglucosamine pyrophosphorylase (EC 2.7.7.23)/glucosamine-1-phosphate N-acetyltransferase (EC 2.3.1.157)	Tery_0560	1, 455	Trichodesmium erythraeum IMS101	61.8	573.9	0
646529866	(p)ppGpp synthetase, RelA/SpoT family	UCYN_00660	1, 745	638430329	RelA/SpoT protein	CwatDRAFT_4975	1, 744	Crocosphaera watsonii WH 8501	80.6	1221.1	0
646529866	(p)ppGpp synthetase, RelA/SpoT family	UCYN_00660	1, 745	641678900	probable guanosine-3',5'-bis(diphosphate) 3'-diphosphatase, (ppGpp)ase	cce_4391	1, 744	Cyanothece sp. BH68, ATCC 51142	83.6	1271.1	0
646529866	(p)ppGpp synthetase, RelA/SpoT family	UCYN_00660	1, 744	638107721	(p)ppGpp synthetase I, SpoT/RelA	Tery_2653	1, 750	Trichodesmium erythraeum IMS101	64	960.7	0
646529868	ring-hydroxylating dioxygenase, large terminal subunit	UCYN_00680	1, 349	638430060	Rieske [2Fe-2S] region	CwatDRAFT_5587	1, 349	Crocosphaera watsonii WH 8501	73.9	577.4	0
646529868	ring-hydroxylating dioxygenase, large terminal subunit	UCYN_00680	1, 349	641678904	putative rieske 2Fe-2S family protein	cce_4395	1, 349	Cyanothece sp. BH68, ATCC 51142	73.9	573.9	0
646529869	(NiFe) uptake hydrogenase small subunit	UCYN_00690	1, 320	638434476	NADH ubiquinone oxidoreductase, 20 kDa subunit	CwatDRAFT_0515	1, 320	Crocosphaera watsonii WH 8501	88.4	615.9	0
646529869	(NiFe) uptake hydrogenase small subunit	UCYN_00690	1, 320	641675538	[NiFe] uptake hydrogenase small subunit	cce_1063	1, 320	Cyanothece sp. BH68, ATCC 51142	87.2	613.2	0
646529869	(NiFe) uptake hydrogenase small subunit	UCYN_00690	1, 320	638108354	NADH ubiquinone oxidoreductase, 20 kDa subunit	Tery_3369	1, 320	Trichodesmium erythraeum IMS101	78.4	560.1	0
646529870	Ni,Fe-hydrogenase I large subunit	UCYN_00710	1, 531	638434475	Nickel-dependent hydrogenase, large subunit	CwatDRAFT_0516	1, 531	Crocosphaera watsonii WH 8501	90	1037.3	0
646529870	Ni,Fe-hydrogenase I large subunit	UCYN_00710	1, 531	641675539	[NiFe] uptake hydrogenase large subunit	cce_1064	9, 539	Cyanothece sp. BH68, ATCC 51142	90.8	1038.9	0
646529870	Ni,Fe-hydrogenase I large subunit	UCYN_00710	3, 531	638108353	Hydrogen:quinone oxidoreductase	Tery_3368	6, 534	Trichodesmium erythraeum IMS101	79.8	932.6	0
646529871	Fe-S oxidoreductase	UCYN_00720	3, 526	638431362	Radical SAM	CwatDRAFT_3912	2, 525	Crocosphaera watsonii WH 8501	74.3	815.5	0
646529871	Fe-S oxidoreductase	UCYN_00720	5, 526	641678877	hypothetical protein	cce_4368	4, 525	Cyanothece sp. BH68, ATCC 51142	74.7	810.1	0
646529871	Fe-S oxidoreductase	UCYN_00720	4, 530	638108486	Radical SAM	Tery_3512	5, 532	Trichodesmium erythraeum IMS101	65.9	733.4	0
646529872	16S rRNA processing protein RimM	UCYN_00730	6, 191	641676285	16S rRNA processing protein RimM	cce_1802	1, 188	Cyanothece sp. BH68, ATCC 51142	62.8	235.7	0
646529873	anti-anti-sigma factor	UCYN_00740	1, 115	638432940	Anti-sigma factor antagonist	CwatDRAFT_2516	1, 115	Crocosphaera watsonii WH 8501	81.7	186.8	0
646529873	anti-anti-sigma factor	UCYN_00740	1, 115	641676284	hypothetical protein	cce_1801	1, 115	Cyanothece sp. BH68, ATCC 51142	85.2	198	0
646529873	anti-anti-sigma factor	UCYN_00740	49, 113	638107408	anti-sigma-factor antagonist (STAS) domain protein	Tery_2311	3, 67	Trichodesmium erythraeum IMS101	67.7	88.2	1.1e-18
646529874	ribonuclease-3 family protein	UCYN_00750	7, 137	638432941	Ribonuclease III	CwatDRAFT_2517	6, 136	Crocosphaera watsonii WH 8501	73.3	193.7	0
646529874	ribonuclease-3 family protein	UCYN_00750	7, 137	641676283	putative Ribonuclease III	cce_1800	6, 136	Cyanothece sp. BH68, ATCC 51142	72.5	197.2	0
646529874	ribonuclease-3 family protein	UCYN_00750	21, 133	638107409	Ribonuclease III	Tery_2312	12, 124	Trichodesmium erythraeum IMS101	61.1	146	5.1e-36
646529875	rRNA methylase, putative, group 3	UCYN_00760	1, 232	638432942	RNA methyltransferase TrmH, group 3	CwatDRAFT_2518	53, 284	Crocosphaera watsonii WH 8501	74.1	353.6	0
646529875	rRNA methylase, putative, group 3	UCYN_00760	1, 232	641676282	RNA methyltransferase TrmH, group 3	cce_1799	54, 285	Cyanothece sp. BH68, ATCC 51142	77.2	367.5	0
646529876	phosphoglycerate mutase (EC 5.4.2.1)	UCYN_00770	1, 527	638433468	phosphoglycerate mutase (EC 5.4.2.1)	CwatDRAFT_2028	1, 527	Crocosphaera watsonii WH 8501	68.4	740	0
646529876	phosphoglycerate mutase (EC 5.4.2.1)	UCYN_00770	1, 523	641676272	phosphoglycerate mutase (EC 5.4.2.1)	cce_1789	3, 527	Cyanothece sp. BH68, ATCC 51142	68.8	731.5	0
646529876	phosphoglycerate mutase (EC 5.4.2.1)	UCYN_00770	1, 511	638106249	phosphoglycerate mutase (EC 5.4.2.1)	Tery_1011	1, 512	Trichodesmium erythraeum IMS101	61.3	641.7	0
646529877	protein translocase, SecG subunit	UCYN_00780	3, 77	638433469	Preprotein translocase SecG subunit	CwatDRAFT_2029	1, 75	Crocosphaera watsonii WH 8501	77.3	121.7	5.9e-29
646529877	protein translocase, SecG subunit	UCYN_00780	3, 77	641676273	preprotein translocase subunit SecG	cce_1790	1, 75	Cyanothece sp. BH68, ATCC 51142	81.3	129.4	2.7e-31
646529877	protein translocase, SecG subunit	UCYN_00780	3, 77	638106248	preprotein translocase, SecG subunit	Tery_1010	1, 75	Trichodesmium erythraeum IMS101	68	111.7	6.2e-26
646529878	RNase HI (EC 3.1.26.4)	UCYN_00790	1, 153	638430331	RNase HI (EC 3.1.26.4)	CwatDRAFT_4977	1, 153	Crocosphaera watsonii WH 8501	69.9	244.2	0
646529878	RNase HI (EC 3.1.26.4)	UCYN_00790	1, 153	641678899	RNase HI (EC 3.1.26.4)	cce_4390	1, 153	Cyanothece sp. BH68, ATCC 51142	71.2	248.4	0
646529878	RNase HI (EC 3.1.26.4)	UCYN_00790	3, 146	638106727	RNase HI (EC 3.1.26.4)	Tery_1584	7, 150	Trichodesmium erythraeum IMS101	61.1	205.3	0
646529879	hopanoid biosynthesis associated radical SAM protein HpnH	UCYN_00800	1, 336	638433107	Radical SAM	CwatDRAFT_1178	1, 336	Crocosphaera watsonii WH 8501	81.8	607.8	0
646529879	hopanoid biosynthesis associated radical SAM protein HpnH	UCYN_00800	1, 337	641676988	hypothetical protein	cce_2500	1, 337	Cyanothece sp. BH68, ATCC 51142	84.6	622.5	0
646529879	hopanoid biosynthesis associated radical SAM protein HpnH	UCYN_00800	1, 338	638105564	Radical SAM	Tery_0220	1, 338	Trichodesmium erythraeum IMS101	74	551.2	0
646529880	GTP-binding protein LepA	UCYN_00810	1, 603	638434289	GTP-binding protein LepA	CwatDRAFT_0582	1, 603	Crocosphaera watsonii WH 8501	87.1	1057.7	0
646529880	GTP-binding protein LepA	UCYN_00810	1, 603	641679227	GTP-binding protein LepA	cce_4718	1, 603	Cyanothece sp. BH68, ATCC 51142	87.1	1064.3	0
646529880	GTP-binding protein LepA	UCYN_00810	1, 601	637449425	GTP-binding protein LepA	PMM0420	1, 601	Prochlorococcus marinus pastoris CCMP 1986	71.4	872.1	0
646529880	GTP-binding protein LepA	UCYN_00810	1, 601	638107515	GTP-binding protein LepA	Tery_2425	1, 601	Trichodesmium erythraeum IMS101	79.7	962.2	0
646529882	Phosphoglucomutase/phosphomannomutase, alpha/beta/alpha domain II, III and C-terminal domain	UCYN_00830	156, 357	638433163	Phosphoglucomutase/phosphomannomutase C terminal:Phosphoglucomutase/phosphomannomutase alpha/beta/alpha domain III	CwatDRAFT_2190	5, 205	Crocosphaera watsonii WH 8501	66.8	286.2	0
646529882	Phosphoglucomutase/phosphomannomutase, alpha/beta/alpha domain II, III and C-terminal domain	UCYN_00830	1, 357	641675073	phosphoglucomutase	cce_0606	189, 544	Cyanothece sp. BH68, ATCC 51142	70	535	0
646529882	Phosphoglucomutase/phosphomannomutase, alpha/beta/alpha domain II, III and C-terminal domain	UCYN_00830	1, 357	638106313	phosphoglucomutase/phosphomannomutase alpha/beta/alpha domain I	Tery_1084	189, 544	Trichodesmium erythraeum IMS101	65	497.7	0
646529883	hypothetical protein	UCYN_00840	1, 91	638433164	hypothetical protein	CwatDRAFT_2191	1, 91	Crocosphaera watsonii WH 8501	94.5	176	2.8e-45
646529883	hypothetical protein	UCYN_00840	1, 91	641675074	putative ribonuclease H	cce_0607	1, 91	Cyanothece sp. BH68, ATCC 51142	96.7	177.9	1.4e-45
646529883	hypothetical protein	UCYN_00840	2, 82	638109590	ribonuclease H	Tery_4732	1, 80	Trichodesmium erythraeum IMS101	74.1	122.9	3.1e-29
646529885	Phosphopantetheine adenylyltransferase (EC 2.7.7.3)	UCYN_00860	1, 159	638431246	Phosphopantetheine adenylyltransferase (EC 2.7.7.3)	CwatDRAFT_3716	1, 159	Crocosphaera watsonii WH 8501	80.5	256.1	0
646529885	Phosphopantetheine adenylyltransferase (EC 2.7.7.3)	UCYN_00860	1, 156	641675349	Phosphopantetheine adenylyltransferase (EC 2.7.7.3)	cce_0878	1, 156	Cyanothece sp. BH68, ATCC 51142	78.8	253.1	0
646529885	Phosphopantetheine adenylyltransferase (EC 2.7.7.3)	UCYN_00860	1, 156	638106715	Phosphopantetheine adenylyltransferase (EC 2.7.7.3)	Tery_1572	1, 156	Trichodesmium erythraeum IMS101	72.4	221.1	0
646529886	farnesyl-diphosphate synthase	UCYN_00870	1, 309	638433585	farnesyl-diphosphate synthase (EC 2.5.1.10)	CwatDRAFT_1877	1, 309	Crocosphaera watsonii WH 8501	85.4	520.4	0
646529886	farnesyl-diphosphate synthase	UCYN_00870	1, 309	641675348	farnesyl-diphosphate synthase (EC 2.5.1.10)	cce_0877	1, 309	Cyanothece sp. BH68, ATCC 51142	86.4	524.6	0
646529886	farnesyl-diphosphate synthase	UCYN_00870	11, 309	638109074	farnesyl-diphosphate synthase (EC 2.5.1.10)	Tery_4173	19, 316	Trichodesmium erythraeum IMS101	71.6	412.5	0
646529887	hypothetical protein	UCYN_00880	1, 151	638433586	Protein of unknown function DUF212	CwatDRAFT_1878	1, 151	Crocosphaera watsonii WH 8501	74.2	230.3	0
646529887	hypothetical protein	UCYN_00880	1, 151	641675347	hypothetical protein	cce_0876	1, 151	Cyanothece sp. BH68, ATCC 51142	70.9	221.9	0
646529888	RNA polymerase primary sigma factor	UCYN_00890	1, 420	638430048	Sigma-70 region 3:Sigma-70 region 2:Sigma-70 region 4:Sigma-70 region 1.2	CwatDRAFT_5683	1, 414	Crocosphaera watsonii WH 8501	88.1	719.2	0
646529888	RNA polymerase primary sigma factor	UCYN_00890	1, 420	641675346	group 1 sigma-70 RNA polymerase sigma factor A	cce_0875	1, 416	Cyanothece sp. BH68, ATCC 51142	90.5	741.1	0
646529888	RNA polymerase primary sigma factor	UCYN_00890	35, 420	637449503	RNA polymerase sigma factor	PMM0496	8, 396	Prochlorococcus marinus pastoris CCMP 1986	62.7	444.9	0
646529888	RNA polymerase primary sigma factor	UCYN_00890	125, 420	638109869	RNA polymerase, sigma 28 subunit, SigD/FliA/WhiG	Tery_5068	95, 386	Trichodesmium erythraeum IMS101	83.4	467.6	0
646529889	uncharacterized low-complexity protein	UCYN_00910	1, 375	638434558	Pentapeptide repeat	CwatDRAFT_0400	1, 370	Crocosphaera watsonii WH 8501	74.1	542.7	0
646529889	uncharacterized low-complexity protein	UCYN_00910	1, 418	641676026	rfrA family pentapeptide repeat	cce_1545	20, 439	Cyanothece sp. BH68, ATCC 51142	75.7	625.9	0
646529890	Integral membrane protein DUF6	UCYN_00920	1, 123	638429622	conserved hypothetical protein	CwatDRAFT_5329	1, 123	Crocosphaera watsonii WH 8501	73.2	179.1	0
646529890	Integral membrane protein DUF6	UCYN_00920	1, 123	641676027	hypothetical protein	cce_1546	1, 123	Cyanothece sp. BH68, ATCC 51142	81.3	206.1	0
646529892	ferredoxin, (2Fe-2S)	UCYN_00940	1, 102	638429626	Ferredoxin [2Fe-2S], plant	CwatDRAFT_5331	1, 102	Crocosphaera watsonii WH 8501	69.6	152.1	5.5e-38
646529892	ferredoxin, (2Fe-2S)	UCYN_00940	1, 102	641675121	2Fe-2S ferredoxin	cce_0654	1, 102	Cyanothece sp. BH68, ATCC 51142	71.6	154.8	8.2e-39
646529892	ferredoxin, (2Fe-2S)	UCYN_00940	5, 104	638109416	ferredoxin (2Fe-2S)	Tery_4539	10, 111	Trichodesmium erythraeum IMS101	60.8	125.2	7.2e-30
646529894	Na+/proline symporter	UCYN_00960	1, 602	638429052	Na+/solute symporter	CwatDRAFT_6610	1, 600	Crocosphaera watsonii WH 8501	70.3	903.3	0
646529894	Na+/proline symporter	UCYN_00960	1, 604	641675880	Na+/solute symporter	cce_1403	1, 602	Cyanothece sp. BH68, ATCC 51142	70.7	902.9	0
646529895	LSU ribosomal protein L27P	UCYN_00970	1, 85	638431270	LSU ribosomal protein L27P	CwatDRAFT_3730	1, 85	Crocosphaera watsonii WH 8501	85.9	156.4	2.4e-39
646529895	LSU ribosomal protein L27P	UCYN_00970	1, 85	641675869	LSU ribosomal protein L27P	cce_1392	1, 85	Cyanothece sp. BH68, ATCC 51142	88.2	157.9	7.8e-40
646529895	LSU ribosomal protein L27P	UCYN_00970	1, 81	637450370	LSU ribosomal protein L27P	PMM1345	1, 84	Prochlorococcus marinus pastoris CCMP 1986	66.7	112.1	1.5e-26
646529895	LSU ribosomal protein L27P	UCYN_00970	1, 85	638108239	LSU ribosomal protein L27P	Tery_3242	1, 85	Trichodesmium erythraeum IMS101	83.5	149.1	3.8e-37
646529896	LSU ribosomal protein L21P	UCYN_00980	1, 119	638431269	LSU ribosomal protein L21P	CwatDRAFT_3729	1, 119	Crocosphaera watsonii WH 8501	76.5	189.5	0
646529896	LSU ribosomal protein L21P	UCYN_00980	1, 116	641675868	LSU ribosomal protein L21P	cce_1391	14, 129	Cyanothece sp. BH68, ATCC 51142	78.4	186.4	0
646529897	Rhodanese-related sulfurtransferase	UCYN_00990	1, 116	638431264	Rhodanese-like	CwatDRAFT_3756	1, 116	Crocosphaera watsonii WH 8501	62.9	146	4.3e-36
646529897	Rhodanese-related sulfurtransferase	UCYN_00990	1, 116	641675866	hypothetical protein	cce_1389	1, 116	Cyanothece sp. BH68, ATCC 51142	63.8	151.4	9.9e-38
646529898	heat-inducible transcription repressor HrcA	UCYN_01000	1, 355	638431263	heat-inducible transcription repressor HrcA	CwatDRAFT_3757	1, 357	Crocosphaera watsonii WH 8501	67.6	484.6	0
646529898	heat-inducible transcription repressor HrcA	UCYN_01000	1, 355	641675865	heat-inducible transcription repressor HrcA	cce_1388	7, 363	Cyanothece sp. BH68, ATCC 51142	67.6	479.2	0
646529899	TRAP-type mannitol/chloroaromatic compound transport system, small permease component	UCYN_01010	1, 184	638431262	Tripartite ATP-independent periplasmic transporter, DctQ component	CwatDRAFT_3758	1, 184	Crocosphaera watsonii WH 8501	73.4	292.4	0
646529899	TRAP-type mannitol/chloroaromatic compound transport system, small permease component	UCYN_01010	1, 181	641675864	tripartite ATP-independent periplasmic transporter, DctQ component	cce_1387	1, 181	Cyanothece sp. BH68, ATCC 51142	74.6	288.5	0
646529900	TRAP transporter, DctM subunit	UCYN_01020	1, 445	638431261	TRAP dicarboxylate transporter, DctM subunit	CwatDRAFT_3759	1, 445	Crocosphaera watsonii WH 8501	86.1	756.9	0
646529900	TRAP transporter, DctM subunit	UCYN_01020	1, 445	641675863	putative TRAP dicarboxylate transporter, DctM subunit	cce_1386	1, 445	Cyanothece sp. BH68, ATCC 51142	87	757.3	0
646529900	TRAP transporter, DctM subunit	UCYN_01020	8, 444	638108062	TRAP dicarboxylate transporter, DctM subunit	Tery_3031	10, 446	Trichodesmium erythraeum IMS101	74.1	642.5	0
646529901	hypothetical protein	UCYN_01030	6, 201	638431258	hypothetical protein	CwatDRAFT_3761	6, 199	Crocosphaera watsonii WH 8501	67.9	272.7	0
646529901	hypothetical protein	UCYN_01030	1, 201	641678245	hypothetical protein	cce_3748	1, 199	Cyanothece sp. BH68, ATCC 51142	71.6	287.7	0
646529903	ABC-type transport system involved in resistance to organic solvents, ATPase component	UCYN_01050	1, 261	638431527	ABC transporter	CwatDRAFT_3660	1, 261	Crocosphaera watsonii WH 8501	84.3	441.4	0
646529903	ABC-type transport system involved in resistance to organic solvents, ATPase component	UCYN_01050	1, 261	641677157	ATP-binding protein of ABC transporter	cce_2668	1, 261	Cyanothece sp. BH68, ATCC 51142	83.1	426.4	0
646529903	ABC-type transport system involved in resistance to organic solvents, ATPase component	UCYN_01050	1, 259	638107270	ABC transporter related	Tery_2164	1, 259	Trichodesmium erythraeum IMS101	64.9	345.5	0
646529904	ABC-type transport system involved in resistance to organic solvents, periplasmic component	UCYN_01060	1, 422	638431528	Mce4/Rv3499c/MTV023.06c protein	CwatDRAFT_3661	1, 423	Crocosphaera watsonii WH 8501	70.4	596.3	0
646529904	ABC-type transport system involved in resistance to organic solvents, periplasmic component	UCYN_01060	1, 420	641677158	phospholipid/cholesterol/gamma-HCH transport system substrate-binding protein	cce_2669	1, 420	Cyanothece sp. BH68, ATCC 51142	72.1	615.9	0
646529905	zeta-carotene desaturase (EC 1.3.99.26)/three-step phytoene desaturase (EC 1.3.99.28)	UCYN_01070	1, 458	638434085	three-step phytoene desaturase (EC 1.3.99.28)/zeta-carotene desaturase (EC 1.3.99.26)	CwatDRAFT_0947	1, 458	Crocosphaera watsonii WH 8501	81.7	784.6	0
646529905	zeta-carotene desaturase (EC 1.3.99.26)/three-step phytoene desaturase (EC 1.3.99.28)	UCYN_01070	1, 458	641678251	zeta-carotene desaturase (EC 1.3.99.26)/three-step phytoene desaturase (EC 1.3.99.28)	cce_3754	1, 458	Cyanothece sp. BH68, ATCC 51142	81.9	788.9	0
646529905	zeta-carotene desaturase (EC 1.3.99.26)/three-step phytoene desaturase (EC 1.3.99.28)	UCYN_01070	1, 457	637449138	three-step phytoene desaturase (EC 1.3.99.28)/zeta-carotene desaturase (EC 1.3.99.26)	PMM0144	1, 458	Prochlorococcus marinus pastoris CCMP 1986	70.1	674.5	0
646529905	zeta-carotene desaturase (EC 1.3.99.26)/three-step phytoene desaturase (EC 1.3.99.28)	UCYN_01070	1, 455	638108923	three-step phytoene desaturase (EC 1.3.99.28)/zeta-carotene desaturase (EC 1.3.99.26)	Tery_4011	1, 455	Trichodesmium erythraeum IMS101	74.1	710.7	0
646529907	phytoene synthase (EC 2.5.1.32)	UCYN_01090	1, 310	638434086	phytoene synthase (EC 2.5.1.32)	CwatDRAFT_0948	1, 310	Crocosphaera watsonii WH 8501	77.1	510.4	0
646529907	phytoene synthase (EC 2.5.1.32)	UCYN_01090	1, 310	641678252	phytoene synthase (EC 2.5.1.32)	cce_3755	1, 310	Cyanothece sp. BH68, ATCC 51142	80.3	521.9	0
646529907	phytoene synthase (EC 2.5.1.32)	UCYN_01090	1, 310	638108922	phytoene synthase (EC 2.5.1.32)	Tery_4010	14, 325	Trichodesmium erythraeum IMS101	65.1	409.8	0
646529908	hypothetical protein	UCYN_01100	21, 89	641674582	hypothetical protein	cce_0119	1, 69	Cyanothece sp. BH68, ATCC 51142	69.6	110.9	1.1e-25
646529909	GTP-binding protein YchF	UCYN_01110	1, 363	638431900	Conserved hypothetical protein 92:GTP-binding	CwatDRAFT_3426	1, 363	Crocosphaera watsonii WH 8501	77.7	559.7	0
646529909	GTP-binding protein YchF	UCYN_01110	1, 363	641675612	GTP-dependent translation factor	cce_1136	1, 363	Cyanothece sp. BH68, ATCC 51142	80.4	575.9	0
646529909	GTP-binding protein YchF	UCYN_01110	1, 363	637450156	probable GTP-binding protein	PMM1138	1, 363	Prochlorococcus marinus pastoris CCMP 1986	64.7	473	0
646529909	GTP-binding protein YchF	UCYN_01110	1, 363	638106463	GTP-binding protein YchF	Tery_1259	1, 363	Trichodesmium erythraeum IMS101	71.1	517.7	0
646529910	cytochrome b6-f complex subunit 6	UCYN_01120	1, 33	641679271	cytochrome b6-f complex subunit 6	cce_4762	1, 33	Cyanothece sp. BH68, ATCC 51142	75.8	52.8	1.4e-08
646529911	phosphate:acyl-[acyl carrier protein] acyltransferase	UCYN_01130	1, 330	638430734	phosphate:acyl-[acyl carrier protein] acyltransferase	CwatDRAFT_4622	1, 330	Crocosphaera watsonii WH 8501	82.7	540	0
646529911	phosphate:acyl-[acyl carrier protein] acyltransferase	UCYN_01130	1, 339	641676068	phosphate:acyl-[acyl carrier protein] acyltransferase	cce_1585	1, 339	Cyanothece sp. BH68, ATCC 51142	82.6	555.1	0
646529911	phosphate:acyl-[acyl carrier protein] acyltransferase	UCYN_01130	7, 330	638106938	phosphate:acyl-[acyl carrier protein] acyltransferase	Tery_1816	7, 331	Trichodesmium erythraeum IMS101	67.1	432.2	0
646529912	3-oxoacyl-[acyl-carrier-protein] synthase III (EC 2.3.1.41)	UCYN_01140	6, 331	638430733	3-oxoacyl-[acyl-carrier-protein] synthase III (EC 2.3.1.41)	CwatDRAFT_4623	4, 329	Crocosphaera watsonii WH 8501	73.6	491.5	0
646529912	3-oxoacyl-[acyl-carrier-protein] synthase III (EC 2.3.1.41)	UCYN_01140	6, 333	641676067	3-oxoacyl-[acyl-carrier-protein] synthase III (EC 2.3.1.41)	cce_1584	4, 331	Cyanothece sp. BH68, ATCC 51142	76.5	506.9	0
646529912	3-oxoacyl-[acyl-carrier-protein] synthase III (EC 2.3.1.41)	UCYN_01140	5, 331	638106939	3-oxoacyl-[acyl-carrier-protein] synthase III (EC 2.3.1.41)	Tery_1817	3, 328	Trichodesmium erythraeum IMS101	62.1	411.4	0
646529913	malonyl CoA-acyl carrier protein transacylase	UCYN_01150	17, 305	638430732	Malonyl CoA-acyl carrier protein transacylase	CwatDRAFT_4624	2, 290	Crocosphaera watsonii WH 8501	61.9	364.4	0
646529913	malonyl CoA-acyl carrier protein transacylase	UCYN_01150	17, 305	641676066	malonyl coenzyme A-acyl carrier protein transacylase	cce_1583	2, 290	Cyanothece sp. BH68, ATCC 51142	62.3	377.5	0
646529914	Hydrogenase maturation protein HypD	UCYN_01160	1, 366	638430846	Hydrogenase formation HypD protein	CwatDRAFT_4304	1, 367	Crocosphaera watsonii WH 8501	71.4	557	0
646529914	Hydrogenase maturation protein HypD	UCYN_01160	1, 365	641677397	Hydrogenase maturation protein HypD	cce_2907	1, 366	Cyanothece sp. BH68, ATCC 51142	72.1	562	0
646529915	SufE protein probably involved in Fe-S center assembly	UCYN_01170	1, 145	638430266	Fe-S metabolism associated SufE	CwatDRAFT_5159	1, 145	Crocosphaera watsonii WH 8501	80.7	240.4	0
646529915	SufE protein probably involved in Fe-S center assembly	UCYN_01170	1, 145	641676817	putative Fe-S metabolism associated SufE	cce_2328	1, 145	Cyanothece sp. BH68, ATCC 51142	82.1	241.9	0
646529915	SufE protein probably involved in Fe-S center assembly	UCYN_01170	7, 137	638109326	Fe-S metabolism associated SufE	Tery_4443	2, 132	Trichodesmium erythraeum IMS101	74.8	193	0
646529916	D-alanyl-D-alanine carboxypeptidase (penicillin-binding protein 4)	UCYN_01180	11, 293	641676820	putative D-alanyl-D-alanine carboxypeptidase	cce_2331	12, 295	Cyanothece sp. BH68, ATCC 51142	61.5	341.3	0
646529918	predicted integral membrane protein	UCYN_01200	1, 323	638432185	similar to integral membrane protein	CwatDRAFT_3368	1, 318	Crocosphaera watsonii WH 8501	72.8	486.1	0
646529918	predicted integral membrane protein	UCYN_01200	1, 315	641675910	hypothetical protein	cce_1431	1, 315	Cyanothece sp. BH68, ATCC 51142	75.6	489.2	0
646529920	lipid-A-disaccharide synthase (EC 2.4.1.182)	UCYN_01220	1, 384	638431300	lipid-A-disaccharide synthase (EC 2.4.1.182)	CwatDRAFT_3972	1, 384	Crocosphaera watsonii WH 8501	79.4	630.9	0
646529920	lipid-A-disaccharide synthase (EC 2.4.1.182)	UCYN_01220	1, 383	641676312	lipid-A-disaccharide synthase (EC 2.4.1.182)	cce_1829	1, 383	Cyanothece sp. BH68, ATCC 51142	80.7	627.5	0
646529921	acyl-[acyl-carrier-protein]--UDP-N-acetylglucosamine O-acyltransferase (EC 2.3.1.129)	UCYN_01230	1, 263	638431301	acyl-[acyl-carrier-protein]--UDP-N-acetylglucosamine O-acyltransferase (EC 2.3.1.129)	CwatDRAFT_3971	11, 273	Crocosphaera watsonii WH 8501	77.6	420.2	0
646529921	acyl-[acyl-carrier-protein]--UDP-N-acetylglucosamine O-acyltransferase (EC 2.3.1.129)	UCYN_01230	1, 265	641676311	acyl-[acyl-carrier-protein]--UDP-N-acetylglucosamine O-acyltransferase (EC 2.3.1.129)	cce_1828	11, 275	Cyanothece sp. BH68, ATCC 51142	78.1	428.3	0
646529921	acyl-[acyl-carrier-protein]--UDP-N-acetylglucosamine O-acyltransferase (EC 2.3.1.129)	UCYN_01230	1, 264	638108305	acyl-[acyl-carrier-protein]--UDP-N-acetylglucosamine O-acyltransferase (EC 2.3.1.129)	Tery_3320	1, 263	Trichodesmium erythraeum IMS101	62.5	342.4	0
646529922	probable bicarbonate transporter, IctB family	UCYN_01240	1, 450	638431302	O-antigen polymerase	CwatDRAFT_3939	1, 450	Crocosphaera watsonii WH 8501	65.8	625.9	0
646529922	probable bicarbonate transporter, IctB family	UCYN_01240	1, 455	641676310	putative inorganic carbon (hco3(-)) transporter	cce_1827	1, 455	Cyanothece sp. BH68, ATCC 51142	65.1	635.6	0
646529923	ABC-type cobalt transport system, ATPase component	UCYN_01250	1, 209	638430396	ABC transporter	CwatDRAFT_5088	1, 209	Crocosphaera watsonii WH 8501	74.2	323.6	0
646529923	ABC-type cobalt transport system, ATPase component	UCYN_01250	1, 209	641675383	ATP-binding protein of ABC transporter	cce_0910	1, 209	Cyanothece sp. BH68, ATCC 51142	75.1	317.8	0
646529923	ABC-type cobalt transport system, ATPase component	UCYN_01250	1, 207	638108688	ABC transporter related	Tery_3746	1, 207	Trichodesmium erythraeum IMS101	66.7	287	0
646529924	hypothetical protein	UCYN_01260	1, 81	638430397	conserved hypothetical protein	CwatDRAFT_5012	1, 79	Crocosphaera watsonii WH 8501	72.8	117.9	8.8e-28
646529924	hypothetical protein	UCYN_01260	1, 81	641675384	hypothetical protein	cce_0911	1, 79	Cyanothece sp. BH68, ATCC 51142	75.3	121.3	7.7e-29
646529925	Phospho-N-acetylmuramoyl-pentapeptide-transferase (EC 2.7.8.13)	UCYN_01270	1, 343	641675385	Phospho-N-acetylmuramoyl-pentapeptide-transferase (EC 2.7.8.13)	cce_0912	22, 366	Cyanothece sp. BH68, ATCC 51142	61.6	433.3	0
646529926	hemolysin A	UCYN_01280	2, 251	638434608	Hemolysin A	CwatDRAFT_0290	3, 252	Crocosphaera watsonii WH 8501	70.8	372.1	0
646529926	hemolysin A	UCYN_01280	2, 251	641675387	hemolysin A	cce_0914	3, 252	Cyanothece sp. BH68, ATCC 51142	72	375.2	0
646529926	hemolysin A	UCYN_01280	2, 245	638108769	hemolysin A	Tery_3836	3, 259	Trichodesmium erythraeum IMS101	62.3	313.2	0
646529927	DNA polymerase III, beta subunit (EC 2.7.7.7)	UCYN_01290	1, 391	638430801	DNA polymerase III, beta subunit (EC 2.7.7.7)	CwatDRAFT_4593	1, 396	Crocosphaera watsonii WH 8501	64.4	511.1	0
646529927	DNA polymerase III, beta subunit (EC 2.7.7.7)	UCYN_01290	1, 391	641676347	DNA polymerase III, beta subunit (EC 2.7.7.7)	cce_1864	1, 393	Cyanothece sp. BH68, ATCC 51142	67.9	535.4	0
646529928	2-succinyl-5-enolpyruvyl-6-hydroxy-3-cyclohexene-1-carboxylate synthase (EC 2.2.1.9)	UCYN_01300	5, 585	638430033	2-succinyl-5-enolpyruvyl-6-hydroxy-3-cyclohexene-1-carboxylate synthase (EC 2.2.1.9)	CwatDRAFT_5574	3, 580	Crocosphaera watsonii WH 8501	62	753.8	0
646529928	2-succinyl-5-enolpyruvyl-6-hydroxy-3-cyclohexene-1-carboxylate synthase (EC 2.2.1.9)	UCYN_01300	5, 585	641676348	2-succinyl-5-enolpyruvyl-6-hydroxy-3-cyclohexene-1-carboxylate synthase (EC 2.2.1.9)	cce_1865	3, 580	Cyanothece sp. BH68, ATCC 51142	62	751.5	0
646529929	ATP synthase F1 subcomplex gamma subunit	UCYN_01310	1, 314	638429261	ATP synthase F1 subcomplex gamma subunit	CwatDRAFT_6290	1, 314	Crocosphaera watsonii WH 8501	78.7	471.9	0
646529929	ATP synthase F1 subcomplex gamma subunit	UCYN_01310	1, 314	641678998	ATP synthase F1 subcomplex gamma subunit	cce_4489	1, 314	Cyanothece sp. BH68, ATCC 51142	80.3	489.6	0
646529929	ATP synthase F1 subcomplex gamma subunit	UCYN_01310	1, 314	638107300	ATP synthase F1 subcomplex gamma subunit	Tery_2198	1, 314	Trichodesmium erythraeum IMS101	63.4	397.9	0
646529930	ATP synthase F1 subcomplex alpha subunit	UCYN_01320	1, 503	638429260	ATP synthase F1 subcomplex alpha subunit	CwatDRAFT_6289	1, 503	Crocosphaera watsonii WH 8501	91.1	886.7	0
646529930	ATP synthase F1 subcomplex alpha subunit	UCYN_01320	1, 503	641678997	ATP synthase F1 subcomplex alpha subunit	cce_4488	1, 503	Cyanothece sp. BH68, ATCC 51142	91.3	889	0
646529930	ATP synthase F1 subcomplex alpha subunit	UCYN_01320	1, 503	637450477	ATP synthase F1 subcomplex alpha subunit	PMM1451	1, 503	Prochlorococcus marinus pastoris CCMP 1986	74.2	730.7	0
646529930	ATP synthase F1 subcomplex alpha subunit	UCYN_01320	1, 501	638107301	ATP synthase F1 subcomplex alpha subunit	Tery_2199	1, 501	Trichodesmium erythraeum IMS101	79.8	794.7	0
646529931	ATP synthase F1 subcomplex delta subunit	UCYN_01330	1, 183	638429259	ATP synthase F1 subcomplex delta subunit	CwatDRAFT_6288	1, 183	Crocosphaera watsonii WH 8501	66.7	248.8	0
646529931	ATP synthase F1 subcomplex delta subunit	UCYN_01330	1, 183	641678996	ATP synthase F1 subcomplex delta subunit	cce_4487	1, 183	Cyanothece sp. BH68, ATCC 51142	66.7	250.4	0
646529932	ATP synthase B/B' CF(0)	UCYN_01350	1, 177	638429258	ATP synthase F0, subunit B	CwatDRAFT_6287	1, 178	Crocosphaera watsonii WH 8501	67.4	216.9	0
646529932	ATP synthase B/B' CF(0)	UCYN_01350	1, 177	641678995	ATP synthase F0, B subunit	cce_4486	7, 184	Cyanothece sp. BH68, ATCC 51142	71.9	237.7	0
646529933	ATP synthase F0 subcomplex B' subunit	UCYN_01360	1, 143	638429257	ATP synthase F0 subcomplex B' subunit	CwatDRAFT_6286	1, 143	Crocosphaera watsonii WH 8501	72.7	204.1	0
646529933	ATP synthase F0 subcomplex B' subunit	UCYN_01360	1, 143	641678994	ATP synthase F0 subcomplex B' subunit	cce_4485	1, 143	Cyanothece sp. BH68, ATCC 51142	69.2	199.1	0
646529934	ATP synthase F0 subcomplex C subunit	UCYN_01370	1, 80	638429256	ATP synthase F0 subcomplex C subunit	CwatDRAFT_6285	1, 80	Crocosphaera watsonii WH 8501	91.2	141.7	5.7e-35
646529934	ATP synthase F0 subcomplex C subunit	UCYN_01370	1, 80	641678993	ATP synthase F0 subcomplex C subunit	cce_4484	1, 80	Cyanothece sp. BH68, ATCC 51142	91.2	141.7	5.5e-35
646529934	ATP synthase F0 subcomplex C subunit	UCYN_01370	1, 80	637450481	ATP synthase F0 subcomplex C subunit	PMM1455	1, 80	Prochlorococcus marinus pastoris CCMP 1986	81.2	127.9	2.5e-31
646529934	ATP synthase F0 subcomplex C subunit	UCYN_01370	1, 80	638107305	ATP synthase F0 subcomplex C subunit	Tery_2203	1, 80	Trichodesmium erythraeum IMS101	88.8	138.7	4.8e-34
646529935	ATP synthase F0 subcomplex A subunit	UCYN_01380	1, 247	638429255	ATP synthase F0 subcomplex A subunit	CwatDRAFT_6284	3, 249	Crocosphaera watsonii WH 8501	91.9	456.1	0
646529935	ATP synthase F0 subcomplex A subunit	UCYN_01380	1, 248	641678992	ATP synthase F0 subcomplex A subunit	cce_4483	3, 250	Cyanothece sp. BH68, ATCC 51142	92.3	460.3	0
646529935	ATP synthase F0 subcomplex A subunit	UCYN_01380	12, 241	637450482	ATP synthase F0 subcomplex A subunit	PMM1456	9, 238	Prochlorococcus marinus pastoris CCMP 1986	69.7	336.3	0
646529935	ATP synthase F0 subcomplex A subunit	UCYN_01380	1, 248	638107306	ATP synthase F0 subcomplex A subunit	Tery_2204	1, 248	Trichodesmium erythraeum IMS101	72.2	377.9	0
646529936	Bacterial ATP synthase I	UCYN_01390	1, 132	638429254	ATP synthase protein I	CwatDRAFT_6283	1, 132	Crocosphaera watsonii WH 8501	68.2	180.6	0
646529936	Bacterial ATP synthase I	UCYN_01390	1, 139	641678991	ATP synthase subunit 1	cce_4482	1, 139	Cyanothece sp. BH68, ATCC 51142	70.5	189.9	0
646529937	transcriptional regulator, AbrB family	UCYN_01400	5, 126	638434092	transcriptional regulator, AbrB family	CwatDRAFT_1519	30, 151	Crocosphaera watsonii WH 8501	84.4	218.4	0
646529937	transcriptional regulator, AbrB family	UCYN_01400	5, 126	641677736	transcriptional regulator, AbrB family	cce_3242	30, 151	Cyanothece sp. BH68, ATCC 51142	87.7	224.6	0
646529937	transcriptional regulator, AbrB family	UCYN_01400	1, 126	638105561	transcriptional regulator, AbrB family	Tery_0216	1, 125	Trichodesmium erythraeum IMS101	76.2	200.7	0
646529940	predicted phosphohydrolase	UCYN_01430	1, 277	638432123	Metallophosphoesterase	CwatDRAFT_3225	1, 277	Crocosphaera watsonii WH 8501	60.6	344	0
646529941	ATP-dependent DNA helicase, Rep family	UCYN_01440	1, 771	638433510	ATP-dependent DNA helicase, Rep family	CwatDRAFT_1070	1, 771	Crocosphaera watsonii WH 8501	75	1183.3	0
646529941	ATP-dependent DNA helicase, Rep family	UCYN_01440	1, 771	641678495	ATP-dependent DNA helicase, Rep family	cce_3987	1, 771	Cyanothece sp. BH68, ATCC 51142	75.4	1187.6	0
646529941	ATP-dependent DNA helicase, Rep family	UCYN_01440	4, 771	638109128	ATP-dependent DNA helicase, Rep family	Tery_4232	3, 780	Trichodesmium erythraeum IMS101	60.2	926	0
646529942	thioredoxin	UCYN_01450	1, 107	638433511	thioredoxin	CwatDRAFT_1057	1, 107	Crocosphaera watsonii WH 8501	90.7	203.4	0
646529942	thioredoxin	UCYN_01450	1, 107	641678496	thioredoxin	cce_3988	1, 107	Cyanothece sp. BH68, ATCC 51142	96.3	211.5	0
646529942	thioredoxin	UCYN_01450	1, 107	637450076	thioredoxin	PMM1061	1, 107	Prochlorococcus marinus pastoris CCMP 1986	76.6	173.7	5.6e-45
646529942	thioredoxin	UCYN_01450	6, 107	638108297	thioredoxin	Tery_3311	15, 116	Trichodesmium erythraeum IMS101	85.3	184.1	0
646529943	dihydroorotase	UCYN_01460	1, 418	638431922	dihydroorotase (EC 3.5.2.3)	CwatDRAFT_3134	1, 418	Crocosphaera watsonii WH 8501	66	554.3	0
646529943	dihydroorotase	UCYN_01460	1, 421	641677116	dihydroorotase (EC 3.5.2.3)	cce_2627	1, 421	Cyanothece sp. BH68, ATCC 51142	65.1	549.7	0
646529945	aspartate/tyrosine/aromatic aminotransferase	UCYN_01480	1, 391	638433174	L-aspartate aminotransferase apoenzyme (EC 2.6.1.1)	CwatDRAFT_2196	1, 391	Crocosphaera watsonii WH 8501	70.1	563.9	0
646529945	aspartate/tyrosine/aromatic aminotransferase	UCYN_01480	1, 390	641677182	aspartate aminotransferase	cce_2693	1, 390	Cyanothece sp. BH68, ATCC 51142	72.8	584.3	0
646529945	aspartate/tyrosine/aromatic aminotransferase	UCYN_01480	3, 387	638105631	L-aspartate aminotransferase apoenzyme (EC 2.6.1.1)	Tery_0293	2, 384	Trichodesmium erythraeum IMS101	64.9	491.5	0
646529946	NADH dehydrogenase subunit M (EC 1.6.5.3)	UCYN_01490	3, 484	638432088	NADH dehydrogenase subunit M (EC 1.6.5.3)	CwatDRAFT_2733	1, 482	Crocosphaera watsonii WH 8501	69.7	688.3	0
646529946	NADH dehydrogenase subunit M (EC 1.6.5.3)	UCYN_01490	3, 484	641676176	NADH dehydrogenase subunit M (EC 1.6.5.3)	cce_1693	1, 482	Cyanothece sp. BH68, ATCC 51142	71.8	693.7	0
646529946	NADH dehydrogenase subunit M (EC 1.6.5.3)	UCYN_01490	3, 481	638105678	NADH dehydrogenase subunit M (EC 1.6.5.3)	Tery_0349	1, 479	Trichodesmium erythraeum IMS101	60.8	596.7	0
646529947	NADH:ubiquinone oxidoreductase subunit 5 (chain L)/multisubunit Na+/H+ antiporter, MnhA subunit	UCYN_01510	1, 621	638432089	NAD(P)H dehydrogenase, subunit NdhF3	CwatDRAFT_2732	1, 627	Crocosphaera watsonii WH 8501	66	806.6	0
646529947	NADH:ubiquinone oxidoreductase subunit 5 (chain L)/multisubunit Na+/H+ antiporter, MnhA subunit	UCYN_01510	1, 606	641676175	NADH dehydrogenase subunit 5	cce_1692	2, 616	Cyanothece sp. BH68, ATCC 51142	67.6	816.2	0
646529948	cobalamin biosynthesis protein CbiD	UCYN_01530	8, 374	638428802	Cobalamin (vitamin B12) biosynthesis CbiD protein	CwatDRAFT_6013	6, 374	Crocosphaera watsonii WH 8501	62.9	460.7	0
646529948	cobalamin biosynthesis protein CbiD	UCYN_01530	8, 373	641676468	cobalamin biosynthesis protein D	cce_1981	8, 375	Cyanothece sp. BH68, ATCC 51142	63.3	474.6	0
646529949	predicted sulfurtransferase	UCYN_01540	1, 273	638428801	Rhodanese-like	CwatDRAFT_6012	1, 273	Crocosphaera watsonii WH 8501	62.6	375.2	0
646529949	predicted sulfurtransferase	UCYN_01540	1, 273	641676467	UPF0176 protein	cce_1980	19, 291	Cyanothece sp. BH68, ATCC 51142	65.9	389.4	0
646529951	GTP cyclohydrolase II (EC 3.5.4.25)/3,4-dihydroxy-2-butanone 4-phosphate synthase (EC 4.1.99.12)	UCYN_01560	1, 555	638431056	3,4-dihydroxy-2-butanone 4-phosphate synthase (EC 4.1.99.12)/GTP cyclohydrolase II (EC 3.5.4.25)	CwatDRAFT_4172	1, 555	Crocosphaera watsonii WH 8501	77.5	892.9	0
646529951	GTP cyclohydrolase II (EC 3.5.4.25)/3,4-dihydroxy-2-butanone 4-phosphate synthase (EC 4.1.99.12)	UCYN_01560	1, 555	641675552	GTP cyclohydrolase II (EC 3.5.4.25)/3,4-dihydroxy-2-butanone 4-phosphate synthase (EC 4.1.99.12)	cce_1078	1, 555	Cyanothece sp. BH68, ATCC 51142	82	932.9	0
646529951	GTP cyclohydrolase II (EC 3.5.4.25)/3,4-dihydroxy-2-butanone 4-phosphate synthase (EC 4.1.99.12)	UCYN_01560	4, 481	637449905	3,4-dihydroxy-2-butanone 4-phosphate synthase (EC 4.1.99.12)/GTP cyclohydrolase II (EC 3.5.4.25)	PMM0893	17, 501	Prochlorococcus marinus pastoris CCMP 1986	62.6	587	0
646529951	GTP cyclohydrolase II (EC 3.5.4.25)/3,4-dihydroxy-2-butanone 4-phosphate synthase (EC 4.1.99.12)	UCYN_01560	1, 556	638109345	3,4-dihydroxy-2-butanone 4-phosphate synthase (EC 4.1.99.12)/GTP cyclohydrolase II (EC 3.5.4.25)	Tery_4462	1, 570	Trichodesmium erythraeum IMS101	63.7	732.6	0
646529953	hypothetical protein	UCYN_01580	11, 283	638432903	hypothetical protein	CwatDRAFT_2278	32, 304	Crocosphaera watsonii WH 8501	71.8	405.2	0
646529953	hypothetical protein	UCYN_01580	2, 283	641675555	hypothetical protein	cce_1081	30, 311	Cyanothece sp. BH68, ATCC 51142	71.6	414.1	0
646529955	hypothetical protein	UCYN_01600	25, 271	638432170	hypothetical protein	CwatDRAFT_3199	1, 249	Crocosphaera watsonii WH 8501	77.5	388.3	0
646529955	hypothetical protein	UCYN_01600	1, 271	641675752	hypothetical protein	cce_1276	8, 280	Cyanothece sp. BH68, ATCC 51142	81	443.4	0
646529956	bacterial nucleoid DNA-binding protein	UCYN_01610	1, 50	638432171	Histone-like bacterial DNA-binding protein	CwatDRAFT_3200	1, 50	Crocosphaera watsonii WH 8501	88	85.9	4.2e-18
646529956	bacterial nucleoid DNA-binding protein	UCYN_01610	1, 93	641675753	putative histone-like DNA-binding protein	cce_1277	1, 93	Cyanothece sp. BH68, ATCC 51142	90.3	166.4	2.4e-42
646529958	hypothetical protein	UCYN_01630	1, 346	638433766	hypothetical protein	CwatDRAFT_1101	1, 346	Crocosphaera watsonii WH 8501	69.7	481.5	0
646529958	hypothetical protein	UCYN_01630	1, 346	641674592	hypothetical protein	cce_0129	1, 346	Cyanothece sp. BH68, ATCC 51142	69.9	483.8	0
646529958	hypothetical protein	UCYN_01630	4, 333	638107966	hypothetical protein	Tery_2924	8, 341	Trichodesmium erythraeum IMS101	69.5	449.1	0
646529959	hypothetical protein	UCYN_01640	1, 149	638433769	hypothetical protein	CwatDRAFT_1104	1, 149	Crocosphaera watsonii WH 8501	67.1	232.3	0
646529959	hypothetical protein	UCYN_01640	1, 148	641674594	hypothetical protein	cce_0131	10, 157	Cyanothece sp. BH68, ATCC 51142	70.3	237.3	0
646529959	hypothetical protein	UCYN_01640	1, 149	638108690	hypothetical protein	Tery_3749	1, 150	Trichodesmium erythraeum IMS101	64	216.5	0
646529960	glycyl-tRNA synthetase beta chain (EC 6.1.1.14)	UCYN_01650	1, 712	638431361	glycyl-tRNA synthetase beta chain (EC 6.1.1.14)	CwatDRAFT_3913	1, 711	Crocosphaera watsonii WH 8501	62.2	907.1	0
646529960	glycyl-tRNA synthetase beta chain (EC 6.1.1.14)	UCYN_01650	1, 712	641677483	glycyl-tRNA synthetase beta chain (EC 6.1.1.14)	cce_2992	1, 711	Cyanothece sp. BH68, ATCC 51142	63.6	929.5	0
646529961	ribosome small subunit-dependent GTPase A	UCYN_01660	1, 363	638430093	Protein of unknown function DUF258	CwatDRAFT_5601	4, 366	Crocosphaera watsonii WH 8501	62.8	466.8	0
646529961	ribosome small subunit-dependent GTPase A	UCYN_01660	9, 363	641675774	ribosome biogenesis GTPase	cce_1297	12, 366	Cyanothece sp. BH68, ATCC 51142	63.9	466.8	0
646529962	predicted redox protein, regulator of disulfide bond formation	UCYN_01670	1, 79	638433669	similar to redox protein regulator of disulfide bond formation	CwatDRAFT_1352	1, 79	Crocosphaera watsonii WH 8501	62	107.8	8.9e-25
646529963	chaperone protein DnaJ	UCYN_01680	1, 376	638433670	DnaJ central region:Heat shock protein DnaJ, N-terminal:Chaperone DnaJ, C-terminal	CwatDRAFT_1351	1, 376	Crocosphaera watsonii WH 8501	86.2	672.5	0
646529963	chaperone protein DnaJ	UCYN_01680	1, 376	641675776	heat shock protein Hsp40	cce_1299	1, 376	Cyanothece sp. BH68, ATCC 51142	86.2	667.9	0
646529963	chaperone protein DnaJ	UCYN_01680	1, 376	638106875	chaperone protein DnaJ	Tery_1751	1, 373	Trichodesmium erythraeum IMS101	65.9	504.2	0
646529966	hypothetical protein	UCYN_01710	1, 213	638434482	hypothetical protein	CwatDRAFT_0365	1, 213	Crocosphaera watsonii WH 8501	62.4	303.5	0
646529966	hypothetical protein	UCYN_01710	1, 213	641675934	hypothetical protein	cce_1454	1, 213	Cyanothece sp. BH68, ATCC 51142	66.2	314.3	0
646529968	6,7-dimethyl-8-ribityllumazine synthase (EC 2.5.1.78)	UCYN_01730	1, 159	638431374	6,7-dimethyl-8-ribityllumazine synthase (EC 2.5.1.78)	CwatDRAFT_3807	1, 159	Crocosphaera watsonii WH 8501	79.2	264.2	0
646529968	6,7-dimethyl-8-ribityllumazine synthase (EC 2.5.1.78)	UCYN_01730	1, 159	641679188	6,7-dimethyl-8-ribityllumazine synthase (EC 2.5.1.78)	cce_4679	1, 159	Cyanothece sp. BH68, ATCC 51142	82.4	273.5	0
646529968	6,7-dimethyl-8-ribityllumazine synthase (EC 2.5.1.78)	UCYN_01730	1, 161	638106593	6,7-dimethyl-8-ribityllumazine synthase (EC 2.5.1.78)	Tery_1435	1, 160	Trichodesmium erythraeum IMS101	73.3	257.3	0
646529969	ribosome recycling factor	UCYN_01740	61, 181	638434461	ribosome recycling factor	CwatDRAFT_0282	2, 122	Crocosphaera watsonii WH 8501	78.5	191.4	0
646529969	ribosome recycling factor	UCYN_01740	1, 181	641678087	ribosome recycling factor	cce_3592	2, 182	Cyanothece sp. BH68, ATCC 51142	78.5	288.5	0
646529969	ribosome recycling factor	UCYN_01740	2, 181	638108714	ribosome recycling factor	Tery_3778	3, 182	Trichodesmium erythraeum IMS101	65	244.6	0
646529970	uridylate kinase (EC 2.7.4.22)	UCYN_01750	1, 106	638433869	uridylate kinase (EC 2.7.4.22)	CwatDRAFT_0903	1, 105	Crocosphaera watsonii WH 8501	87.7	176.4	5.6e-45
646529970	uridylate kinase (EC 2.7.4.22)	UCYN_01750	1, 240	641678086	uridylate kinase (EC 2.7.4.22)	cce_3591	1, 240	Cyanothece sp. BH68, ATCC 51142	90.8	430.3	0
646529970	uridylate kinase (EC 2.7.4.22)	UCYN_01750	1, 233	637449529	uridylate kinase (EC 2.7.4.22)	PMM0522	1, 233	Prochlorococcus marinus pastoris CCMP 1986	68.7	329.3	0
646529970	uridylate kinase (EC 2.7.4.22)	UCYN_01750	3, 235	638108715	uridylate kinase (EC 2.7.4.22)	Tery_3779	5, 237	Trichodesmium erythraeum IMS101	82.8	381.3	0
646529972	methionine aminopeptidase, type I (EC 3.4.11.18)	UCYN_01770	1, 253	638433570	methionine aminopeptidase, type I (EC 3.4.11.18)	CwatDRAFT_1561	1, 253	Crocosphaera watsonii WH 8501	83.8	447.2	0
646529972	methionine aminopeptidase, type I (EC 3.4.11.18)	UCYN_01770	1, 253	641679125	methionine aminopeptidase, type I (EC 3.4.11.18)	cce_4616	1, 253	Cyanothece sp. BH68, ATCC 51142	83.4	447.2	0
646529972	methionine aminopeptidase, type I (EC 3.4.11.18)	UCYN_01770	3, 250	638105727	methionine aminopeptidase, type I (EC 3.4.11.18)	Tery_0402	4, 251	Trichodesmium erythraeum IMS101	79.4	414.1	0
646529973	Exodeoxyribonuclease I subunit D (EC 3.1.11.1)	UCYN_01780	1, 405	638433571	Exodeoxyribonuclease I subunit D (EC 3.1.11.1)	CwatDRAFT_1562	1, 405	Crocosphaera watsonii WH 8501	75.1	623.6	0
646529973	Exodeoxyribonuclease I subunit D (EC 3.1.11.1)	UCYN_01780	1, 406	641679084	Exodeoxyribonuclease I subunit D (EC 3.1.11.1)	cce_4575	4, 409	Cyanothece sp. BH68, ATCC 51142	74.6	622.9	0
646529973	Exodeoxyribonuclease I subunit D (EC 3.1.11.1)	UCYN_01780	1, 411	638107947	Exodeoxyribonuclease I subunit D (EC 3.1.11.1)	Tery_2903	1, 411	Trichodesmium erythraeum IMS101	61.1	530	0
646529976	short-chain dehydrogenase of unknown substrate specificity	UCYN_01810	1, 402	638429272	conserved hypothetical protein	CwatDRAFT_6295	2, 403	Crocosphaera watsonii WH 8501	66.2	567	0
646529976	short-chain dehydrogenase of unknown substrate specificity	UCYN_01810	4, 402	641676476	hypothetical protein	cce_1989	5, 403	Cyanothece sp. BH68, ATCC 51142	68.4	580.1	0
646529977	3-octaprenyl-4hydroxybenzoate decarboxylase	UCYN_01820	332, 500	639331681		Tery_3316	316, 484	Trichodesmium erythraeum IMS101	72.8	256.1	0
646529977	3-octaprenyl-4hydroxybenzoate decarboxylase	UCYN_01820	1, 163	639331681		Tery_3316	1, 162	Trichodesmium erythraeum IMS101	68.1	229.6	0
646529978	DNA gyrase subunit B (EC 5.99.1.3)	UCYN_01830	1, 642	638428829	DNA gyrase subunit B (EC 5.99.1.3)	CwatDRAFT_6726	1, 642	Crocosphaera watsonii WH 8501	83.8	1115.5	0
646529978	DNA gyrase subunit B (EC 5.99.1.3)	UCYN_01830	1, 642	641675228	DNA gyrase subunit B (EC 5.99.1.3)	cce_0758	1, 642	Cyanothece sp. BH68, ATCC 51142	83.8	1115.5	0
646529978	DNA gyrase subunit B (EC 5.99.1.3)	UCYN_01830	3, 642	637450665	DNA gyrase subunit B (EC 5.99.1.3)	PMM1634	10, 655	Prochlorococcus marinus pastoris CCMP 1986	72.9	960.7	0
646529978	DNA gyrase subunit B (EC 5.99.1.3)	UCYN_01830	5, 435	638108877	DNA gyrase subunit B (EC 5.99.1.3)	Tery_3961	4, 439	Trichodesmium erythraeum IMS101	74.8	668.3	0
646529978	DNA gyrase subunit B (EC 5.99.1.3)	UCYN_01830	344, 642	638108877	DNA gyrase subunit B (EC 5.99.1.3)	Tery_3961	599, 891	Trichodesmium erythraeum IMS101	61.2	362.8	0
646529979	uroporphyrinogen-III C-methyltransferase (EC 2.1.1.107)	UCYN_01840	6, 241	638429565	uroporphyrinogen-III C-methyltransferase (EC 2.1.1.107)	CwatDRAFT_5933	12, 247	Crocosphaera watsonii WH 8501	72.5	351.3	0
646529979	uroporphyrinogen-III C-methyltransferase (EC 2.1.1.107)	UCYN_01840	2, 245	641678199	uroporphyrinogen-III C-methyltransferase (EC 2.1.1.107)	cce_3702	14, 259	Cyanothece sp. BH68, ATCC 51142	74	364.8	0
646529979	uroporphyrinogen-III C-methyltransferase (EC 2.1.1.107)	UCYN_01840	6, 245	638106395	uroporphyrinogen-III C-methyltransferase (EC 2.1.1.107)	Tery_1175	9, 248	Trichodesmium erythraeum IMS101	67.9	338.6	0
646529981	hypothetical protein	UCYN_01860	1, 201	638431360	hypothetical protein	CwatDRAFT_3914	1, 201	Crocosphaera watsonii WH 8501	75.6	305.4	0
646529981	hypothetical protein	UCYN_01860	1, 201	641678194	hypothetical protein	cce_3697	8, 208	Cyanothece sp. BH68, ATCC 51142	78.1	316.2	0
646529983	DNA replication and repair protein RecF	UCYN_01880	1, 379	638433721	DNA replication and repair protein RecF	CwatDRAFT_1897	1, 379	Crocosphaera watsonii WH 8501	75.5	574.3	0
646529983	DNA replication and repair protein RecF	UCYN_01880	1, 379	641677102	DNA replication and repair protein RecF	cce_2613	1, 379	Cyanothece sp. BH68, ATCC 51142	76.5	574.3	0
646529984	hypothetical protein	UCYN_01890	1, 290	638430394	conserved hypothetical protein	CwatDRAFT_5010	1, 292	Crocosphaera watsonii WH 8501	64.9	357.8	0
646529984	hypothetical protein	UCYN_01890	1, 290	641675377	hypothetical protein	cce_0904	1, 288	Cyanothece sp. BH68, ATCC 51142	67.7	373.6	0
646529985	carbamoyl-phosphate synthase small subunit	UCYN_01900	2, 374	638430393	carbamoyl-phosphate synthase small subunit	CwatDRAFT_5089	7, 379	Crocosphaera watsonii WH 8501	72.1	570.9	0
646529985	carbamoyl-phosphate synthase small subunit	UCYN_01900	2, 378	641675375	carbamoyl-phosphate synthase small subunit	cce_0902	5, 381	Cyanothece sp. BH68, ATCC 51142	72.1	570.9	0
646529985	carbamoyl-phosphate synthase small subunit	UCYN_01900	1, 376	638107407	carbamoyl-phosphate synthase small subunit	Tery_2310	3, 378	Trichodesmium erythraeum IMS101	65.2	511.9	0
646529986	CDP-diglyceride synthetase	UCYN_01910	1, 295	638432361	Phosphatidate cytidylyltransferase	CwatDRAFT_2764	1, 295	Crocosphaera watsonii WH 8501	78	474.9	0
646529986	CDP-diglyceride synthetase	UCYN_01910	1, 295	641678775	phosphatidate cytidylyltransferase	cce_4267	1, 295	Cyanothece sp. BH68, ATCC 51142	77.6	468	0
646529986	CDP-diglyceride synthetase	UCYN_01910	1, 295	638106484	phosphatidate cytidylyltransferase	Tery_1291	1, 290	Trichodesmium erythraeum IMS101	64.3	388.3	0
646529988	ribulose-5-phosphate 3-epimerase	UCYN_01930	1, 224	638430600	ribulose-5-phosphate 3-epimerase (EC 5.1.3.1)	CwatDRAFT_4803	1, 224	Crocosphaera watsonii WH 8501	79	367.1	0
646529988	ribulose-5-phosphate 3-epimerase	UCYN_01930	1, 224	641675268	ribulose-5-phosphate 3-epimerase (EC 5.1.3.1)	cce_0798	1, 224	Cyanothece sp. BH68, ATCC 51142	79.9	369.8	0
646529988	ribulose-5-phosphate 3-epimerase	UCYN_01930	6, 227	638107675	ribulose-5-phosphate 3-epimerase (EC 5.1.3.1)	Tery_2606	7, 228	Trichodesmium erythraeum IMS101	77	359.4	0
646529989	hypothetical protein	UCYN_01940	1, 167	638434284	hypothetical protein	CwatDRAFT_0628	8, 174	Crocosphaera watsonii WH 8501	93.4	308.5	0
646529989	hypothetical protein	UCYN_01940	1, 167	641676897	hypothetical protein	cce_2408	8, 174	Cyanothece sp. BH68, ATCC 51142	94	310.1	0
646529989	hypothetical protein	UCYN_01940	1, 167	638107805	hypothetical protein	Tery_2745	1, 167	Trichodesmium erythraeum IMS101	74.9	263.8	0
646529990	ABC-type spermidine/putrescine transport system, ATPase component	UCYN_01950	1, 352	638431937	ABC transporter	CwatDRAFT_2736	2, 353	Crocosphaera watsonii WH 8501	73	518.5	0
646529990	ABC-type spermidine/putrescine transport system, ATPase component	UCYN_01950	1, 352	641678299	putative iron(III)-transport ATP-binding protein	cce_3801	1, 352	Cyanothece sp. BH68, ATCC 51142	78.4	553.9	0
646529992	hypothetical protein	UCYN_01970	1, 149	638429782	conserved hypothetical protein	CwatDRAFT_5438	1, 149	Crocosphaera watsonii WH 8501	74.5	229.9	0
646529992	hypothetical protein	UCYN_01970	1, 149	641675610	hypothetical protein	cce_1134	1, 149	Cyanothece sp. BH68, ATCC 51142	76.5	231.9	0
646529992	hypothetical protein	UCYN_01970	1, 149	638106951	hypothetical protein	Tery_1830	1, 149	Trichodesmium erythraeum IMS101	61.1	191.8	0
646529993	AMP-forming long-chain acyl-CoA synthetase	UCYN_01980	1, 638	638429781	AMP-dependent synthetase and ligase	CwatDRAFT_5437	1, 638	Crocosphaera watsonii WH 8501	67.1	878.2	0
646529993	AMP-forming long-chain acyl-CoA synthetase	UCYN_01980	1, 638	641675609	probable long-chain-fatty-acid CoA ligase	cce_1133	1, 638	Cyanothece sp. BH68, ATCC 51142	68.5	889	0
646529996	hypothetical protein	UCYN_02010	3, 201	638429765	conserved hypothetical protein	CwatDRAFT_5427	1, 199	Crocosphaera watsonii WH 8501	67.5	271.9	0
646529996	hypothetical protein	UCYN_02010	1, 201	641678239	hypothetical protein	cce_3742	1, 202	Cyanothece sp. BH68, ATCC 51142	73.4	314.3	0
646529998	carbohydrate ABC transporter membrane protein 1, CUT1 family (TC 3.A.1.1.-)	UCYN_02030	22, 309	638430875	carbohydrate ABC transporter membrane protein 1, CUT1 family (TC 3.A.1.1.-)	CwatDRAFT_4437	3, 292	Crocosphaera watsonii WH 8501	72.8	427.6	0
646529998	carbohydrate ABC transporter membrane protein 1, CUT1 family (TC 3.A.1.1.-)	UCYN_02030	35, 309	641675218	carbohydrate ABC transporter membrane protein 1, CUT1 family (TC 3.A.1.1.-)	cce_0748	17, 292	Cyanothece sp. BH68, ATCC 51142	77.5	436.8	0
646529999	hypothetical protein	UCYN_02040	1, 189	638429310	conserved hypothetical protein	CwatDRAFT_6482	1, 192	Crocosphaera watsonii WH 8501	87	328.2	0
646529999	hypothetical protein	UCYN_02040	1, 189	641677007	hypothetical protein	cce_2519	1, 189	Cyanothece sp. BH68, ATCC 51142	87.8	333.2	0
646530001	transcriptional regulator/sugar kinase	UCYN_02060	1, 295	638429307	ROK	CwatDRAFT_6485	1, 295	Crocosphaera watsonii WH 8501	69.8	412.5	0
646530001	transcriptional regulator/sugar kinase	UCYN_02060	1, 295	641677010	ROK family protein	cce_2522	1, 295	Cyanothece sp. BH68, ATCC 51142	70.8	420.6	0
646530001	transcriptional regulator/sugar kinase	UCYN_02060	4, 292	638107924	ROK domain containing protein	Tery_2875	3, 297	Trichodesmium erythraeum IMS101	61.7	359	0
646530002	beta-glucosidase-like glycosyl hydrolase	UCYN_02070	1, 520	641679182	beta-glucosidase	cce_4673	20, 538	Cyanothece sp. BH68, ATCC 51142	63.3	672.9	0
646530002	beta-glucosidase-like glycosyl hydrolase	UCYN_02070	124, 160	638107938	beta-glucosidase	Tery_2893	4, 40	Trichodesmium erythraeum IMS101	62.2	55.5	3.5e-08
646530003	ribosome-binding factor A	UCYN_02080	1, 125	638431402	ribosome-binding factor A	CwatDRAFT_3787	19, 142	Crocosphaera watsonii WH 8501	74.4	188.3	0
646530003	ribosome-binding factor A	UCYN_02080	1, 125	641679183	ribosome-binding factor A	cce_4674	1, 124	Cyanothece sp. BH68, ATCC 51142	76	194.5	0
646530003	ribosome-binding factor A	UCYN_02080	1, 114	638107939	ribosome-binding factor A	Tery_2895	1, 114	Trichodesmium erythraeum IMS101	62.3	147.1	2.1e-36
646530004	thiamine biosynthesis protein ThiS	UCYN_02090	1, 72	638431399	ThiS, thiamine-biosynthesis	CwatDRAFT_3784	1, 72	Crocosphaera watsonii WH 8501	65.3	100.5	1.3e-22
646530004	thiamine biosynthesis protein ThiS	UCYN_02090	1, 72	641679194	thiamine-biosynthesis protein ThiamineS	cce_4685	1, 72	Cyanothece sp. BH68, ATCC 51142	68.1	104	1.1e-23
646530005	thiamine-phosphate diphosphorylase	UCYN_02100	1, 334	638431398	thiamine-phosphate diphosphorylase	CwatDRAFT_3783	1, 334	Crocosphaera watsonii WH 8501	61.1	428.3	0
646530005	thiamine-phosphate diphosphorylase	UCYN_02100	1, 334	641679195	thiamine-phosphate diphosphorylase	cce_4686	22, 355	Cyanothece sp. BH68, ATCC 51142	61.1	427.9	0
646530006	transaldolase (EC 2.2.1.2)	UCYN_02110	1, 325	638431397	transaldolase (EC 2.2.1.2)	CwatDRAFT_3782	1, 325	Crocosphaera watsonii WH 8501	82.2	535.8	0
646530006	transaldolase (EC 2.2.1.2)	UCYN_02110	1, 325	641679196	transaldolase (EC 2.2.1.2)	cce_4687	1, 325	Cyanothece sp. BH68, ATCC 51142	82.8	537.3	0
646530006	transaldolase (EC 2.2.1.2)	UCYN_02110	4, 325	638105622	transaldolase (EC 2.2.1.2)	Tery_0283	5, 327	Trichodesmium erythraeum IMS101	74.9	472.2	0
646530007	hypothetical protein	UCYN_02120	1, 174	638429351	conserved hypothetical protein	CwatDRAFT_6333	1, 184	Crocosphaera watsonii WH 8501	73.9	278.5	0
646530007	hypothetical protein	UCYN_02120	1, 174	641674551	hypothetical protein	cce_0088	1, 181	Cyanothece sp. BH68, ATCC 51142	76.2	281.2	0
646530008	hypothetical protein	UCYN_02130	1, 126	638432960	hypothetical protein	CwatDRAFT_1945	1, 126	Crocosphaera watsonii WH 8501	69	187.6	0
646530008	hypothetical protein	UCYN_02130	1, 126	641674798	hypothetical protein	cce_0333	1, 126	Cyanothece sp. BH68, ATCC 51142	70.6	189.1	0
646530009	condensin subunit ScpA	UCYN_02140	5, 260	641674800	condensin subunit ScpA	cce_0335	20, 271	Cyanothece sp. BH68, ATCC 51142	60.5	303.5	0
646530010	Nucleoside-diphosphate-sugar pyrophosphorylase family protein	UCYN_02150	1, 385	638432958	Nucleotidyl transferase	CwatDRAFT_1947	1, 385	Crocosphaera watsonii WH 8501	90.1	713	0
646530010	Nucleoside-diphosphate-sugar pyrophosphorylase family protein	UCYN_02150	1, 385	641674801	mannose-1-phosphate guanyltransferase	cce_0336	10, 394	Cyanothece sp. BH68, ATCC 51142	92.7	727.2	0
646530010	Nucleoside-diphosphate-sugar pyrophosphorylase family protein	UCYN_02150	1, 390	637449146	Putative sugar-phosphate nucleotidyl transferase	PMM0152	1, 390	Prochlorococcus marinus pastoris CCMP 1986	71.3	585.1	0
646530010	Nucleoside-diphosphate-sugar pyrophosphorylase family protein	UCYN_02150	1, 385	638106366	Nucleotidyl transferase	Tery_1143	1, 385	Trichodesmium erythraeum IMS101	77.7	617.5	0
646530012	UDP-sulfoquinovose synthase (EC 3.13.1.1)	UCYN_02170	1, 384	638429545	UDP-sulfoquinovose synthase (EC 3.13.1.1)	CwatDRAFT_5287	1, 384	Crocosphaera watsonii WH 8501	86.2	699.5	0
646530012	UDP-sulfoquinovose synthase (EC 3.13.1.1)	UCYN_02170	1, 384	641679080	UDP-sulfoquinovose synthase (EC 3.13.1.1)	cce_4571	1, 384	Cyanothece sp. BH68, ATCC 51142	86.5	702.2	0
646530012	UDP-sulfoquinovose synthase (EC 3.13.1.1)	UCYN_02170	1, 384	638105723	UDP-sulfoquinovose synthase (EC 3.13.1.1)	Tery_0398	1, 389	Trichodesmium erythraeum IMS101	79.7	652.5	0
646530013	2-methyl-6-solanesyl-1,4-benzoquinol methyltransferase (EC 2.1.1.-)	UCYN_02180	4, 311	638430649	2-methyl-6-solanesyl-1,4-benzoquinol methyltransferase (EC 2.1.1.-)	CwatDRAFT_4775	3, 310	Crocosphaera watsonii WH 8501	67.2	454.9	0
646530013	2-methyl-6-solanesyl-1,4-benzoquinol methyltransferase (EC 2.1.1.-)	UCYN_02180	1, 311	641677220	2-methyl-6-solanesyl-1,4-benzoquinol methyltransferase (EC 2.1.1.-)	cce_2731	1, 311	Cyanothece sp. BH68, ATCC 51142	67.2	454.9	0
646530013	2-methyl-6-solanesyl-1,4-benzoquinol methyltransferase (EC 2.1.1.-)	UCYN_02180	4, 311	638107278	2-methyl-6-solanesyl-1,4-benzoquinol methyltransferase (EC 2.1.1.-)	Tery_2173	3, 310	Trichodesmium erythraeum IMS101	66.9	444.1	0
646530014	glucose-inhibited division protein A	UCYN_02190	1, 630	638431355	Glucose-inhibited division protein A subfamily	CwatDRAFT_3904	1, 630	Crocosphaera watsonii WH 8501	79.4	1048.9	0
646530014	glucose-inhibited division protein A	UCYN_02190	1, 630	641676949	glucose inhibited division protein A	cce_2461	1, 630	Cyanothece sp. BH68, ATCC 51142	79.7	1056.2	0
646530014	glucose-inhibited division protein A	UCYN_02190	7, 631	638107891	glucose inhibited division protein A	Tery_2841	5, 629	Trichodesmium erythraeum IMS101	76.5	999.6	0
646530016	PMT family glycosyltransferase, 4-amino-4-deoxy-L-arabinose transferase	UCYN_02210	1, 514	641676944	hypothetical protein	cce_2456	1, 514	Cyanothece sp. BH68, ATCC 51142	62.7	663.3	0
646530017	hypothetical protein	UCYN_02220	1, 510	638431815	hypothetical protein	CwatDRAFT_3407	1, 521	Crocosphaera watsonii WH 8501	60.5	644.8	0
646530017	hypothetical protein	UCYN_02220	5, 510	641676943	hypothetical protein	cce_2455	18, 521	Cyanothece sp. BH68, ATCC 51142	62.8	654.8	0
646530018	penicillin-binding protein, 1A family	UCYN_02230	1, 645	638431817	Glycosyl transferase, family 51:Penicillin-binding protein, transpeptidase	CwatDRAFT_3402	1, 647	Crocosphaera watsonii WH 8501	74.8	993.8	0
646530018	penicillin-binding protein, 1A family	UCYN_02230	1, 644	641676941	penicillin-binding protein 1A	cce_2453	7, 649	Cyanothece sp. BH68, ATCC 51142	79.5	1041.6	0
646530019	DNA-directed DNA polymerase III PolC	UCYN_02240	1, 871	638430703	DNA polymerase III, alpha subunit (EC 2.7.7.7)/intein	CwatDRAFT_4486	1, 871	Crocosphaera watsonii WH 8501	79.3	1420.6	0
646530019	DNA-directed DNA polymerase III PolC	UCYN_02240	1, 873	641678585	DNA polymerase III, alpha subunit (EC 2.7.7.7)	cce_4077	1, 874	Cyanothece sp. BH68, ATCC 51142	80.9	1448.7	0
646530019	DNA-directed DNA polymerase III PolC	UCYN_02240	1, 787	637449958	DNA polymerase III, alpha subunit (EC 2.7.7.7)	PMM0945	1, 772	Prochlorococcus marinus pastoris CCMP 1986	64.1	1023.5	0
646530019	DNA-directed DNA polymerase III PolC	UCYN_02240	1, 704	638107010	DNA polymerase III, alpha subunit (EC 2.7.7.7)/intein	Tery_1889	1, 719	Trichodesmium erythraeum IMS101	71.2	1046.6	0
646530020	solanesyl diphosphate synthase	UCYN_02260	1, 323	638430451	Trans-hexaprenyltranstransferase	CwatDRAFT_5051	1, 323	Crocosphaera watsonii WH 8501	80.2	511.9	0
646530020	solanesyl diphosphate synthase	UCYN_02260	1, 323	641676953	solanesyl diphosphate synthase	cce_2465	5, 327	Cyanothece sp. BH68, ATCC 51142	83.9	531.9	0
646530020	solanesyl diphosphate synthase	UCYN_02260	1, 322	638105505	Trans-hexaprenyltranstransferase	Tery_0157	1, 322	Trichodesmium erythraeum IMS101	67.1	421	0
646530021	glutamate racemase (EC 5.1.1.3)	UCYN_02270	1, 264	638430450	glutamate racemase (EC 5.1.1.3)	CwatDRAFT_5050	1, 264	Crocosphaera watsonii WH 8501	64.8	362.1	0
646530021	glutamate racemase (EC 5.1.1.3)	UCYN_02270	1, 264	641676954	glutamate racemase (EC 5.1.1.3)	cce_2466	1, 264	Cyanothece sp. BH68, ATCC 51142	65.2	354.4	0
646530022	sodium/proton antiporter NhaS3, CPA2 family (TC 2.A.37.2.4)	UCYN_02280	29, 461	638428843	sodium/proton antiporter NhaS3, CPA2 family (TC 2.A.37.2.4)	CwatDRAFT_6717	12, 447	Crocosphaera watsonii WH 8501	61.2	519.6	0
646530022	sodium/proton antiporter NhaS3, CPA2 family (TC 2.A.37.2.4)	UCYN_02280	1, 463	641676956	sodium/proton antiporter NhaS3, CPA2 family (TC 2.A.37.2.4)	cce_2468	9, 469	Cyanothece sp. BH68, ATCC 51142	74.4	656.8	0
646530023	glucokinase	UCYN_02290	1, 347	638431750	glucokinase (EC 2.7.1.2)	CwatDRAFT_3086	1, 348	Crocosphaera watsonii WH 8501	66.1	466.1	0
646530023	glucokinase	UCYN_02290	1, 347	641675062	glucokinase (EC 2.7.1.2)	cce_0595	1, 347	Cyanothece sp. BH68, ATCC 51142	67.1	478.4	0
646530024	glutamate 5-kinase (EC 2.7.2.11)	UCYN_02300	1, 370	638431751	glutamate 5-kinase (EC 2.7.2.11)	CwatDRAFT_3087	1, 370	Crocosphaera watsonii WH 8501	73.5	534.6	0
646530024	glutamate 5-kinase (EC 2.7.2.11)	UCYN_02300	1, 370	641675061	glutamate 5-kinase (EC 2.7.2.11)	cce_0594	1, 370	Cyanothece sp. BH68, ATCC 51142	73	534.6	0
646530024	glutamate 5-kinase (EC 2.7.2.11)	UCYN_02300	5, 370	638107034	glutamate 5-kinase (EC 2.7.2.11)	Tery_1913	2, 368	Trichodesmium erythraeum IMS101	60.2	427.6	0
646530025	plastocyanin	UCYN_02310	1, 119	638432393	Blue (type 1) copper domain	CwatDRAFT_2656	6, 124	Crocosphaera watsonii WH 8501	75.6	188.3	0
646530025	plastocyanin	UCYN_02310	1, 119	641675057	plastocyanin	cce_0590	1, 119	Cyanothece sp. BH68, ATCC 51142	73.1	189.1	0
646530026	GTP-binding protein TypA/BipA	UCYN_02320	1, 597	638429647	Small GTP-binding protein domain:GTP-binding protein TypA	CwatDRAFT_5888	1, 597	Crocosphaera watsonii WH 8501	86.6	1052	0
646530026	GTP-binding protein TypA/BipA	UCYN_02320	1, 597	641676162	GTP-binding protein TypA	cce_1679	1, 597	Cyanothece sp. BH68, ATCC 51142	87.1	1054.7	0
646530026	GTP-binding protein TypA/BipA	UCYN_02320	5, 597	637449771	tyrosine binding protein	PMM0762	8, 600	Prochlorococcus marinus pastoris CCMP 1986	72.8	892.1	0
646530026	GTP-binding protein TypA/BipA	UCYN_02320	1, 597	638109325	GTP-binding protein TypA	Tery_4442	1, 596	Trichodesmium erythraeum IMS101	77.9	956.8	0
646530027	porphobilinogen synthase	UCYN_02330	1, 326	641676142	porphobilinogen synthase (EC 4.2.1.24)	cce_1659	4, 329	Cyanothece sp. BH68, ATCC 51142	81.3	540.4	0
646530029	prolipoprotein diacylglyceryl transferase	UCYN_02350	1, 274	638430202	Prolipoprotein diacylglyceryl transferase	CwatDRAFT_5189	1, 274	Crocosphaera watsonii WH 8501	76.6	446.4	0
646530029	prolipoprotein diacylglyceryl transferase	UCYN_02350	1, 274	641674517	Prolipoprotein diacylglyceryl transferase	cce_0054	1, 274	Cyanothece sp. BH68, ATCC 51142	75.5	437.6	0
646530029	prolipoprotein diacylglyceryl transferase	UCYN_02350	3, 273	638106696	prolipoprotein diacylglyceryl transferase	Tery_1553	10, 280	Trichodesmium erythraeum IMS101	65.3	374.8	0
646530030	uncharacterized domain HDIG-containing protein	UCYN_02360	1, 810	638430201	metal dependent phosphohydrolase	CwatDRAFT_5190	29, 842	Crocosphaera watsonii WH 8501	70	1132.5	0
646530030	uncharacterized domain HDIG-containing protein	UCYN_02360	1, 810	641674518	putative metal-dependent phosphohydrolase	cce_0055	34, 847	Cyanothece sp. BH68, ATCC 51142	74.6	1218	0
646530032	predicted PLP-dependent enzyme possibly involved in cell wall biogenesis	UCYN_02380	1, 378	638431364	DegT/DnrJ/EryC1/StrS aminotransferase	CwatDRAFT_3907	1, 377	Crocosphaera watsonii WH 8501	77.8	602.4	0
646530032	predicted PLP-dependent enzyme possibly involved in cell wall biogenesis	UCYN_02380	1, 378	641677179	DegT/DnrJ/EryC1/StrS aminotransferase family enzyme	cce_2690	1, 377	Cyanothece sp. BH68, ATCC 51142	78.3	602.4	0
646530032	predicted PLP-dependent enzyme possibly involved in cell wall biogenesis	UCYN_02380	2, 378	638109766	DegT/DnrJ/EryC1/StrS aminotransferase	Tery_4955	3, 380	Trichodesmium erythraeum IMS101	69.7	540.8	0
646530033	cysteine synthase (EC 2.5.1.47)	UCYN_02390	1, 312	638433892	cysteine synthase (EC 2.5.1.47)	CwatDRAFT_0796	1, 312	Crocosphaera watsonii WH 8501	81.7	516.5	0
646530033	cysteine synthase (EC 2.5.1.47)	UCYN_02390	1, 312	641675953	cysteine synthase (EC 2.5.1.47)	cce_1473	1, 312	Cyanothece sp. BH68, ATCC 51142	82.1	519.2	0
646530033	cysteine synthase (EC 2.5.1.47)	UCYN_02390	1, 309	637449116	cysteine synthase (EC 2.5.1.47)	PMM0123	1, 309	Prochlorococcus marinus pastoris CCMP 1986	60.5	367.9	0
646530033	cysteine synthase (EC 2.5.1.47)	UCYN_02390	1, 311	638106447	cysteine synthase (EC 2.5.1.47)	Tery_1235	1, 312	Trichodesmium erythraeum IMS101	76.3	476.9	0
646530034	cyanobacterial porin (TC 1.B.23)	UCYN_02400	1, 663	638431060	cyanobacterial porin (TC 1.B.23)	CwatDRAFT_4220	1, 673	Crocosphaera watsonii WH 8501	83.9	1160.6	0
646530034	cyanobacterial porin (TC 1.B.23)	UCYN_02400	1, 663	641678637	cyanobacterial porin (TC 1.B.23)	cce_4129	1, 670	Cyanothece sp. BH68, ATCC 51142	86.1	1180.6	0
646530035	folylpolyglutamate synthase/dihydrofolate synthase	UCYN_02410	1, 412	641678638	folylpolyglutamate synthase	cce_4130	4, 415	Cyanothece sp. BH68, ATCC 51142	60.9	514.6	0
646530036	cytochrome c biogenesis protein	UCYN_02420	6, 251	638431062	Cytochrome c biogenesis protein, transmembrane region	CwatDRAFT_4177	1, 246	Crocosphaera watsonii WH 8501	63.8	308.5	0
646530036	cytochrome c biogenesis protein	UCYN_02420	6, 249	641678639	probable c-type cytochrome biogenesis protein	cce_4131	1, 244	Cyanothece sp. BH68, ATCC 51142	63.1	304.7	0
646530037	ResB protein required for cytochrome c biosynthesis	UCYN_02430	1, 450	638431063	ResB-like	CwatDRAFT_4178	1, 450	Crocosphaera watsonii WH 8501	62.4	586.6	0
646530037	ResB protein required for cytochrome c biosynthesis	UCYN_02430	22, 447	641678640	c-type cytochrome biogenesis protein	cce_4132	22, 447	Cyanothece sp. BH68, ATCC 51142	65.5	585.1	0
646530038	LSU ribosomal protein L12P	UCYN_02450	1, 131	638433059	LSU ribosomal protein L12P	CwatDRAFT_1484	1, 133	Crocosphaera watsonii WH 8501	78.2	193	0
646530038	LSU ribosomal protein L12P	UCYN_02450	1, 131	641674685	LSU ribosomal protein L12P	cce_0223	1, 133	Cyanothece sp. BH68, ATCC 51142	78.2	191.4	0
646530038	LSU ribosomal protein L12P	UCYN_02450	1, 131	637449195	LSU ribosomal protein L12P	PMM0201	1, 131	Prochlorococcus marinus pastoris CCMP 1986	63.6	151.8	2.6e-38
646530038	LSU ribosomal protein L12P	UCYN_02450	1, 131	638105602	LSU ribosomal protein L12P	Tery_0262	1, 133	Trichodesmium erythraeum IMS101	75	180.3	0
646530039	LSU ribosomal protein L10P	UCYN_02460	26, 210	638433058	LSU ribosomal protein L10P	CwatDRAFT_1483	1, 185	Crocosphaera watsonii WH 8501	75.1	287.7	0
646530039	LSU ribosomal protein L10P	UCYN_02460	26, 210	641674686	LSU ribosomal protein L10P	cce_0224	1, 185	Cyanothece sp. BH68, ATCC 51142	74.6	287.3	0
646530040	LSU ribosomal protein L1P	UCYN_02470	138, 237	638433057	LSU ribosomal protein L1P	CwatDRAFT_1482	1, 100	Crocosphaera watsonii WH 8501	78	167.2	3.7e-42
646530040	LSU ribosomal protein L1P	UCYN_02470	4, 236	641674687	LSU ribosomal protein L1P	cce_0225	3, 235	Cyanothece sp. BH68, ATCC 51142	88.8	410.2	0
646530040	LSU ribosomal protein L1P	UCYN_02470	3, 236	637449197	LSU ribosomal protein L1P	PMM0203	2, 234	Prochlorococcus marinus pastoris CCMP 1986	67.5	327	0
646530040	LSU ribosomal protein L1P	UCYN_02470	1, 237	638105604	LSU ribosomal protein L1P	Tery_0264	1, 236	Trichodesmium erythraeum IMS101	73.4	356.3	0
646530041	LSU ribosomal protein L11P	UCYN_02480	1, 77	638433846	LSU ribosomal protein L11P	CwatDRAFT_0861	1, 77	Crocosphaera watsonii WH 8501	94.8	149.4	4.7e-37
646530041	LSU ribosomal protein L11P	UCYN_02480	1, 141	641674688	LSU ribosomal protein L11P	cce_0226	1, 141	Cyanothece sp. BH68, ATCC 51142	89.4	250.4	0
646530041	LSU ribosomal protein L11P	UCYN_02480	1, 141	637449198	LSU ribosomal protein L11P	PMM0204	1, 141	Prochlorococcus marinus pastoris CCMP 1986	73	213.4	0
646530041	LSU ribosomal protein L11P	UCYN_02480	1, 141	638105605	LSU ribosomal protein L11P	Tery_0265	1, 141	Trichodesmium erythraeum IMS101	78.7	228.4	0
646530042	transcription antitermination protein nusG	UCYN_02490	1, 206	638433847	transcription antitermination protein nusG	CwatDRAFT_0860	9, 214	Crocosphaera watsonii WH 8501	81.1	339	0
646530042	transcription antitermination protein nusG	UCYN_02490	2, 206	641674689	transcription antitermination protein nusG	cce_0227	14, 214	Cyanothece sp. BH68, ATCC 51142	83.4	345.9	0
646530042	transcription antitermination protein nusG	UCYN_02490	4, 206	637449199	transcription antitermination protein nusG	PMM0205	6, 203	Prochlorococcus marinus pastoris CCMP 1986	62.6	261.2	0
646530042	transcription antitermination protein nusG	UCYN_02490	4, 204	638105606	transcription antitermination protein nusG	Tery_0266	11, 222	Trichodesmium erythraeum IMS101	64.2	274.2	0
646530043	protein translocase subunit secE/sec61 gamma	UCYN_02500	1, 75	641674690	preprotein translocase SecE subunit	cce_0228	1, 75	Cyanothece sp. BH68, ATCC 51142	78.7	124	1.1e-29
646530045	DNA-directed RNA polymerase, omega subunit	UCYN_02520	1, 77	638433851	RNA polymerase, omega subunit	CwatDRAFT_0857	2, 78	Crocosphaera watsonii WH 8501	85.7	131	9.7e-32
646530045	DNA-directed RNA polymerase, omega subunit	UCYN_02520	3, 76	641674694	putative RNA polymerase, omega subunit	cce_0231	4, 77	Cyanothece sp. BH68, ATCC 51142	82.4	122.5	3.3e-29
646530046	mannose-6-phosphate isomerase, type 2 (EC 5.3.1.8)	UCYN_02530	1, 138	638433924	mannose-6-phosphate isomerase, type 2 (EC 5.3.1.8)	CwatDRAFT_1075	1, 138	Crocosphaera watsonii WH 8501	84.8	246.5	0
646530046	mannose-6-phosphate isomerase, type 2 (EC 5.3.1.8)	UCYN_02530	1, 138	641677260	mannose-6-phosphate isomerase, type 2 (EC 5.3.1.8)	cce_2771	1, 138	Cyanothece sp. BH68, ATCC 51142	86.2	250.4	0
646530046	mannose-6-phosphate isomerase, type 2 (EC 5.3.1.8)	UCYN_02530	30, 138	637450216	mannose-1-phosphate guanylyltransferase (GDP) (EC 2.7.7.22)/mannose-6-phosphate isomerase, type 2 (EC 5.3.1.8)	PMM1196	375, 483	Prochlorococcus marinus pastoris CCMP 1986	62.4	147.5	5.2e-37
646530046	mannose-6-phosphate isomerase, type 2 (EC 5.3.1.8)	UCYN_02530	1, 136	638105786	mannose-6-phosphate isomerase, type 2 (EC 5.3.1.8)	Tery_0471	1, 133	Trichodesmium erythraeum IMS101	71.3	203.4	0
646530047	photosystem I iron-sulfur protein PsaC	UCYN_02540	1, 54	638429485	4Fe-4S ferredoxin, iron-sulfur binding	CwatDRAFT_5974	28, 81	Crocosphaera watsonii WH 8501	88.9	110.2	1.2e-25
646530047	photosystem I iron-sulfur protein PsaC	UCYN_02540	1, 54	641676230	photosystem I iron-sulfur center subunit VII	cce_1747	28, 81	Cyanothece sp. BH68, ATCC 51142	90.7	111.3	5.3e-26
646530047	photosystem I iron-sulfur protein PsaC	UCYN_02540	1, 54	637450638	photosystem I subunit VII	PMM1607	28, 81	Prochlorococcus marinus pastoris CCMP 1986	92.6	112.5	7.3e-27
646530047	photosystem I iron-sulfur protein PsaC	UCYN_02540	1, 54	638105772	4Fe-4S ferredoxin, iron-sulfur binding	Tery_0454	28, 81	Trichodesmium erythraeum IMS101	88.9	112.8	1.9e-26
646530049	hypothetical protein	UCYN_02560	1, 328	638430079	conserved hypothetical protein	CwatDRAFT_5661	1, 327	Crocosphaera watsonii WH 8501	67.5	458.4	0
646530049	hypothetical protein	UCYN_02560	1, 328	641678645	putative Glycosyl transferase, group 1	cce_4137	1, 327	Cyanothece sp. BH68, ATCC 51142	67.5	456.8	0
646530050	PMT family glycosyltransferase, 4-amino-4-deoxy-L-arabinose transferase	UCYN_02570	14, 823	638430078	Glycosyl transferase, family 39	CwatDRAFT_5595	14, 824	Crocosphaera watsonii WH 8501	64.4	1109	0
646530050	PMT family glycosyltransferase, 4-amino-4-deoxy-L-arabinose transferase	UCYN_02570	4, 826	641678644	hypothetical protein	cce_4136	4, 827	Cyanothece sp. BH68, ATCC 51142	64.3	1154.8	0
646530051	predicted sugar kinase	UCYN_02580	1, 307	638431045	NAD(+) kinase	CwatDRAFT_4167	1, 307	Crocosphaera watsonii WH 8501	87.3	561.6	0
646530051	predicted sugar kinase	UCYN_02580	1, 307	641675276	putative ATP-NAD/AcoX kinase	cce_0805	1, 307	Cyanothece sp. BH68, ATCC 51142	86.6	558.5	0
646530051	predicted sugar kinase	UCYN_02580	1, 307	638106895	NAD(+) kinase	Tery_1770	1, 307	Trichodesmium erythraeum IMS101	66.8	438	0
646530052	photosystem I reaction center subunit II (PsaD)	UCYN_02590	1, 142	638431511	Photosystem I protein PsaD	CwatDRAFT_3693	1, 142	Crocosphaera watsonii WH 8501	72.5	209.1	0
646530052	photosystem I reaction center subunit II (PsaD)	UCYN_02590	1, 142	641675818	photosystem I reaction center subunit II	cce_1341	17, 158	Cyanothece sp. BH68, ATCC 51142	72.5	211.8	0
646530052	photosystem I reaction center subunit II (PsaD)	UCYN_02590	1, 141	638108726	photosystem I protein PsaD	Tery_3791	1, 141	Trichodesmium erythraeum IMS101	69.5	203.8	0
646530054	ribosomal protein L25 (general stress protein Ctc)	UCYN_02610	35, 132	638430930	LSU ribosomal protein L25P	CwatDRAFT_4352	1, 98	Crocosphaera watsonii WH 8501	74.5	160.2	2.6e-40
646530054	ribosomal protein L25 (general stress protein Ctc)	UCYN_02610	35, 132	641678730	50S ribosomal protein L25	cce_4222	1, 98	Cyanothece sp. BH68, ATCC 51142	75.5	161.8	8.5e-41
646530057	ATP synthase F1 subcomplex epsilon subunit	UCYN_02640	1, 133	638432894	ATP synthase F1 subcomplex epsilon subunit	CwatDRAFT_2097	1, 133	Crocosphaera watsonii WH 8501	72.2	198.7	0
646530057	ATP synthase F1 subcomplex epsilon subunit	UCYN_02640	1, 133	641677301	ATP synthase F1 subcomplex epsilon subunit	cce_2812	1, 133	Cyanothece sp. BH68, ATCC 51142	73.7	200.3	0
646530057	ATP synthase F1 subcomplex epsilon subunit	UCYN_02640	1, 133	638108370	ATP synthase F1 subcomplex epsilon subunit	Tery_3386	1, 133	Trichodesmium erythraeum IMS101	60.2	165.2	8.1e-42
646530058	ATP synthase F1 subcomplex beta subunit	UCYN_02650	1, 482	638432895	ATP synthase F1 subcomplex beta subunit	CwatDRAFT_2096	1, 482	Crocosphaera watsonii WH 8501	89.2	856.3	0
646530058	ATP synthase F1 subcomplex beta subunit	UCYN_02650	1, 482	641677302	ATP synthase F1 subcomplex beta subunit	cce_2813	1, 482	Cyanothece sp. BH68, ATCC 51142	89	860.9	0
646530058	ATP synthase F1 subcomplex beta subunit	UCYN_02650	1, 482	637450464	ATP synthase F1 subcomplex beta subunit	PMM1438	1, 484	Prochlorococcus marinus pastoris CCMP 1986	79.3	763.8	0
646530058	ATP synthase F1 subcomplex beta subunit	UCYN_02650	1, 481	638108369	ATP synthase F1 subcomplex beta subunit	Tery_3385	1, 481	Trichodesmium erythraeum IMS101	80.7	778.5	0
646530059	tRNA-adenosine deaminase	UCYN_02660	4, 158	638431462	tRNA-adenosine deaminase (EC 3.5.4.-)	CwatDRAFT_3652	8, 162	Crocosphaera watsonii WH 8501	69	228.8	0
646530059	tRNA-adenosine deaminase	UCYN_02660	4, 156	641675750	tRNA-adenosine deaminase (EC 3.5.4.-)	cce_1274	31, 183	Cyanothece sp. BH68, ATCC 51142	65.4	215.7	0
646530060	DNA polymerase I (EC 2.7.7.7)	UCYN_02670	1, 955	638432026	DNA polymerase I (EC 2.7.7.7)	CwatDRAFT_3308	1, 970	Crocosphaera watsonii WH 8501	64.9	1245.7	0
646530060	DNA polymerase I (EC 2.7.7.7)	UCYN_02670	1, 955	641676744	DNA polymerase I (EC 2.7.7.7)	cce_2255	1, 970	Cyanothece sp. BH68, ATCC 51142	65.9	1265.8	0
646530062	hypothetical protein	UCYN_02690	1, 67	641676833	hypothetical protein	cce_2344	1, 67	Cyanothece sp. BH68, ATCC 51142	65.7	92.8	2.4e-20
646530063	riboflavin synthase alpha chain (EC 2.5.1.9)	UCYN_02700	1, 229	638432633	riboflavin synthase alpha chain (EC 2.5.1.9)	CwatDRAFT_2643	1, 228	Crocosphaera watsonii WH 8501	64.2	301.2	0
646530063	riboflavin synthase alpha chain (EC 2.5.1.9)	UCYN_02700	1, 229	641676831	riboflavin synthase alpha chain (EC 2.5.1.9)	cce_2342	2, 229	Cyanothece sp. BH68, ATCC 51142	64.6	303.1	0
646530064	DNA-methyltransferase Dcm	UCYN_02710	1, 419	638433093	C-5 cytosine-specific DNA methylase	CwatDRAFT_1784	1, 422	Crocosphaera watsonii WH 8501	70.1	620.5	0
646530064	DNA-methyltransferase Dcm	UCYN_02710	1, 419	641678501	C-5 cytosine-specific DNA methylase	cce_3993	1, 422	Cyanothece sp. BH68, ATCC 51142	71.1	636	0
646530064	DNA-methyltransferase Dcm	UCYN_02710	4, 421	638105842	DNA-cytosine methyltransferase	Tery_0531	2, 419	Trichodesmium erythraeum IMS101	60.1	512.3	0
646530065	C-terminal processing peptidase-2	UCYN_02720	11, 402	638433091	C-terminal processing peptidase-2. Serine peptidase. MEROPS family S41A	CwatDRAFT_1782	6, 403	Crocosphaera watsonii WH 8501	61.1	493	0
646530065	C-terminal processing peptidase-2	UCYN_02720	11, 402	641678499	C-terminal processing peptidase-2. Serine peptidase. MEROPS family S41A	cce_3991	20, 417	Cyanothece sp. BH68, ATCC 51142	61.3	490.7	0
646530066	glycyl-tRNA synthetase alpha chain (EC 6.1.1.14)	UCYN_02730	127, 291	638433086	glycyl-tRNA synthetase alpha chain (EC 6.1.1.14)	CwatDRAFT_1794	1, 165	Crocosphaera watsonii WH 8501	77.6	272.7	0
646530066	glycyl-tRNA synthetase alpha chain (EC 6.1.1.14)	UCYN_02730	1, 291	641678498	glycyl-tRNA synthetase alpha chain (EC 6.1.1.14)	cce_3990	1, 291	Cyanothece sp. BH68, ATCC 51142	81.4	505.8	0
646530066	glycyl-tRNA synthetase alpha chain (EC 6.1.1.14)	UCYN_02730	5, 290	637450185	glycyl-tRNA synthetase alpha chain (EC 6.1.1.14)	PMM1165	3, 288	Prochlorococcus marinus pastoris CCMP 1986	69.2	427.9	0
646530066	glycyl-tRNA synthetase alpha chain (EC 6.1.1.14)	UCYN_02730	3, 290	638108796	glycyl-tRNA synthetase alpha chain (EC 6.1.1.14)	Tery_3866	1, 288	Trichodesmium erythraeum IMS101	75.7	478.4	0
646530069	signal recognition particle subunit FFH/SRP54 (srp54)	UCYN_02760	1, 494	638433332	signal recognition particle subunit FFH/SRP54 (srp54)	CwatDRAFT_1775	1, 488	Crocosphaera watsonii WH 8501	78.3	764.2	0
646530069	signal recognition particle subunit FFH/SRP54 (srp54)	UCYN_02760	1, 494	641677967	signal recognition particle subunit FFH/SRP54 (srp54)	cce_3472	1, 489	Cyanothece sp. BH68, ATCC 51142	78.5	766.1	0
646530069	signal recognition particle subunit FFH/SRP54 (srp54)	UCYN_02760	1, 494	638107611	signal recognition particle subunit FFH/SRP54 (srp54)	Tery_2535	1, 483	Trichodesmium erythraeum IMS101	65.8	635.6	0
646530070	predicted hydrolase or acyltransferase of alpha/beta superfamily	UCYN_02770	1, 291	638430873	Alpha/beta hydrolase fold	CwatDRAFT_4438	1, 291	Crocosphaera watsonii WH 8501	66.3	415.6	0
646530070	predicted hydrolase or acyltransferase of alpha/beta superfamily	UCYN_02770	1, 291	641675215	esterase	cce_0745	1, 291	Cyanothece sp. BH68, ATCC 51142	68	427.2	0
646530071	conserved hypothetical protein TIGR00278	UCYN_02780	29, 99	638430874	Protein of unknown function DUF37	CwatDRAFT_4321	3, 73	Crocosphaera watsonii WH 8501	64.8	107.8	1.1e-24
646530071	conserved hypothetical protein TIGR00278	UCYN_02780	29, 99	641675216	DUF37-containing protein	cce_0746	3, 73	Cyanothece sp. BH68, ATCC 51142	62	103.2	2.7e-23
646530071	conserved hypothetical protein TIGR00278	UCYN_02780	29, 97	638109557	protein of unknown function DUF37	Tery_4697	2, 71	Trichodesmium erythraeum IMS101	67.1	102.8	3.6e-23
646530074	glycosyl transferase	UCYN_02810	1, 348	638433610	Glycosyl transferase, family 2:TPR repeat:TPR repeat	CwatDRAFT_1056	8, 355	Crocosphaera watsonii WH 8501	64.9	470.3	0
646530074	glycosyl transferase	UCYN_02810	1, 343	641677632	hypothetical protein	cce_3139	12, 354	Cyanothece sp. BH68, ATCC 51142	65	474.6	0
646530075	microcin-processing peptidase 2	UCYN_02820	1, 489	638432206	microcin-processing peptidase 2. Unknown type peptidase. MEROPS family U62	CwatDRAFT_2963	1, 489	Crocosphaera watsonii WH 8501	77.9	788.1	0
646530075	microcin-processing peptidase 2	UCYN_02820	1, 489	641676151	microcin-processing peptidase 2. Unknown type peptidase. MEROPS family U62	cce_1668	1, 489	Cyanothece sp. BH68, ATCC 51142	77.9	790.4	0
646530076	FAD dependent oxidoreductase	UCYN_02830	1, 484	638429345	conserved hypothetical protein	CwatDRAFT_6455	1, 486	Crocosphaera watsonii WH 8501	65.4	674.9	0
646530076	FAD dependent oxidoreductase	UCYN_02830	1, 484	641677175	hypothetical protein	cce_2686	10, 495	Cyanothece sp. BH68, ATCC 51142	66.9	679.9	0
646530077	conserved hypothetical protein TIGR00096	UCYN_02840	1, 284	638433643	Protein of unknown function UPF0011	CwatDRAFT_1029	17, 300	Crocosphaera watsonii WH 8501	64.1	378.6	0
646530077	conserved hypothetical protein TIGR00096	UCYN_02840	1, 284	641677172	tetrapyrrole methylase family protein	cce_2683	4, 287	Cyanothece sp. BH68, ATCC 51142	64.1	382.5	0
646530077	conserved hypothetical protein TIGR00096	UCYN_02840	6, 282	638106744	Protein of unknown function UPF0011	Tery_1602	3, 277	Trichodesmium erythraeum IMS101	61	331.6	0
646530078	putative TIM-barrel protein, nifR3 family	UCYN_02850	1, 319	638433641	Dihydrouridine synthase TIM-barrel protein nifR3	CwatDRAFT_1031	12, 332	Crocosphaera watsonii WH 8501	64.5	446.4	0
646530078	putative TIM-barrel protein, nifR3 family	UCYN_02850	1, 320	641677170	putative dihydrouridine synthase TIM-barrel protein nifR3	cce_2681	12, 333	Cyanothece sp. BH68, ATCC 51142	66.1	461.5	0
646530079	GMP synthase (glutamine-hydrolyzing) (EC 6.3.5.2)	UCYN_02860	30, 544	638430113	GMP synthase (glutamine-hydrolyzing) (EC 6.3.5.2)	CwatDRAFT_5637	1, 515	Crocosphaera watsonii WH 8501	86	915.2	0
646530079	GMP synthase (glutamine-hydrolyzing) (EC 6.3.5.2)	UCYN_02860	1, 544	641677761	GMP synthase (glutamine-hydrolyzing) (EC 6.3.5.2)	cce_3266	1, 542	Cyanothece sp. BH68, ATCC 51142	83.6	933.3	0
646530079	GMP synthase (glutamine-hydrolyzing) (EC 6.3.5.2)	UCYN_02860	31, 544	637449028	GMP synthase (glutamine-hydrolyzing) (EC 6.3.5.2)	PMM0037	14, 528	Prochlorococcus marinus pastoris CCMP 1986	71.8	761.5	0
646530079	GMP synthase (glutamine-hydrolyzing) (EC 6.3.5.2)	UCYN_02860	1, 544	638106167	GMP synthase (glutamine-hydrolyzing) (EC 6.3.5.2)	Tery_0907	43, 575	Trichodesmium erythraeum IMS101	76.5	860.5	0
646530080	phage shock protein A (PspA) family protein	UCYN_02870	1, 258	638428768	phage shock protein A (PspA) family protein	CwatDRAFT_6747	1, 257	Crocosphaera watsonii WH 8501	65.9	337	0
646530080	phage shock protein A (PspA) family protein	UCYN_02870	1, 258	641675505	phage shock protein A (PspA) family protein	cce_1031	1, 258	Cyanothece sp. BH68, ATCC 51142	70.3	351.7	0
646530082	ABC-type multidrug transport system, permease component	UCYN_02890	3, 290	638428874	ABC-2	CwatDRAFT_6704	8, 295	Crocosphaera watsonii WH 8501	71.9	413.3	0
646530082	ABC-type multidrug transport system, permease component	UCYN_02890	3, 290	641675951	putative ABC-2 type transporter	cce_1471	12, 299	Cyanothece sp. BH68, ATCC 51142	73.6	422.9	0
646530082	ABC-type multidrug transport system, permease component	UCYN_02890	4, 290	638106309	ABC-2 type transporter	Tery_1079	10, 295	Trichodesmium erythraeum IMS101	66	368.2	0
646530083	ABC-type multidrug transport system, ATPase component	UCYN_02900	2, 339	638428930	ABC transporter	CwatDRAFT_6673	3, 340	Crocosphaera watsonii WH 8501	72.5	486.5	0
646530083	ABC-type multidrug transport system, ATPase component	UCYN_02900	3, 339	641675950	ATP-binding protein of ABC transporter	cce_1470	4, 340	Cyanothece sp. BH68, ATCC 51142	70.3	473	0
646530083	ABC-type multidrug transport system, ATPase component	UCYN_02900	1, 338	638109060	daunorubicin resistance ABC transporter ATPase subunit	Tery_4160	1, 338	Trichodesmium erythraeum IMS101	60.9	429.1	0
646530085	hypothetical protein	UCYN_02920	1, 96	638433169	hypothetical protein	CwatDRAFT_2203	1, 96	Crocosphaera watsonii WH 8501	76	154.5	1e-38
646530085	hypothetical protein	UCYN_02920	1, 95	641678059	hypothetical protein	cce_3564	1, 95	Cyanothece sp. BH68, ATCC 51142	76.8	155.6	4.3e-39
646530085	hypothetical protein	UCYN_02920	4, 95	638105412	hypothetical protein	Tery_0040	6, 97	Trichodesmium erythraeum IMS101	67.4	132.5	4.1e-32
646530086	ATP-dependent Clp protease adaptor protein ClpS	UCYN_02930	1, 104	638433170	ATP-dependent Clp protease adaptor protein ClpS	CwatDRAFT_2202	1, 106	Crocosphaera watsonii WH 8501	68.9	149.8	2.7e-37
646530086	ATP-dependent Clp protease adaptor protein ClpS	UCYN_02930	1, 104	641678058	putative ATP-dependent Clp protease, adaptor protein	cce_3563	1, 106	Cyanothece sp. BH68, ATCC 51142	70.8	152.5	4.1e-38
646530086	ATP-dependent Clp protease adaptor protein ClpS	UCYN_02930	19, 104	638108746	ATP-dependent Clp protease adaptor protein ClpS	Tery_3811	30, 114	Trichodesmium erythraeum IMS101	69.8	125.9	4.2e-30
646530088	Photosystem I reaction centre subunit IV / PsaE	UCYN_02950	1, 69	638434548	Photosystem I reaction centre subunit IV/PsaE	CwatDRAFT_0312	1, 68	Crocosphaera watsonii WH 8501	71	105.5	4e-24
646530088	Photosystem I reaction centre subunit IV / PsaE	UCYN_02950	1, 72	641678834	photosystem I reaction center subunit IV	cce_4325	11, 81	Cyanothece sp. BH68, ATCC 51142	69.4	108.2	6e-25
646530088	Photosystem I reaction centre subunit IV / PsaE	UCYN_02950	2, 67	637449333	photosystem I reaction center subunit IV	PMM0329	3, 67	Prochlorococcus marinus pastoris CCMP 1986	60.6	81.6	1.8e-17
646530088	Photosystem I reaction centre subunit IV / PsaE	UCYN_02950	1, 66	638106252	photosystem I reaction centre subunit IV/PsaE	Tery_1014	1, 65	Trichodesmium erythraeum IMS101	60.6	88.6	5.1e-19
646530089	DNA-(apurinic or apyrimidinic site) lyase (EC 4.2.99.18)	UCYN_02960	1, 277	638434549	DNA-(apurinic or apyrimidinic site) lyase (EC 4.2.99.18)/Formamidopyrimidine-DNA glycosylase (EC 3.2.2.23)	CwatDRAFT_0313	1, 277	Crocosphaera watsonii WH 8501	65	377.9	0
646530089	DNA-(apurinic or apyrimidinic site) lyase (EC 4.2.99.18)	UCYN_02960	1, 281	641678833	DNA-(apurinic or apyrimidinic site) lyase (EC 4.2.99.18)/Formamidopyrimidine-DNA glycosylase (EC 3.2.2.23)	cce_4324	1, 281	Cyanothece sp. BH68, ATCC 51142	65.8	391	0
646530091	DNA topoisomerase IV subunit A (EC 5.99.1.3)	UCYN_02980	1, 823	638430170	DNA topoisomerase IV subunit A (EC 5.99.1.3)	CwatDRAFT_4890	1, 837	Crocosphaera watsonii WH 8501	65.4	1080.5	0
646530091	DNA topoisomerase IV subunit A (EC 5.99.1.3)	UCYN_02980	1, 823	641679050	DNA topoisomerase IV subunit A (EC 5.99.1.3)	cce_4541	9, 845	Cyanothece sp. BH68, ATCC 51142	66.6	1090.9	0
646530092	1-Cys peroxiredoxin (EC 1.11.1.15)	UCYN_02990	1, 211	638431144	1-Cys peroxiredoxin (EC 1.11.1.15)	CwatDRAFT_4095	1, 211	Crocosphaera watsonii WH 8501	88.6	387.1	0
646530092	1-Cys peroxiredoxin (EC 1.11.1.15)	UCYN_02990	1, 211	641674598	1-Cys peroxiredoxin (EC 1.11.1.15)	cce_0135	1, 211	Cyanothece sp. BH68, ATCC 51142	88.2	388.3	0
646530092	1-Cys peroxiredoxin (EC 1.11.1.15)	UCYN_02990	1, 211	638109845	1-Cys peroxiredoxin (EC 1.11.1.15)	Tery_5038	1, 212	Trichodesmium erythraeum IMS101	76.4	341.3	0
646530093	LSU ribosomal protein L28P	UCYN_03000	6, 83	638431143	LSU ribosomal protein L28P	CwatDRAFT_4096	1, 78	Crocosphaera watsonii WH 8501	87.2	147.5	1.1e-36
646530093	LSU ribosomal protein L28P	UCYN_03000	6, 83	641674599	LSU ribosomal protein L28P	cce_0136	3, 80	Cyanothece sp. BH68, ATCC 51142	87.2	147.5	1e-36
646530093	LSU ribosomal protein L28P	UCYN_03000	6, 82	637449915	LSU ribosomal protein L28P	PMM0902	1, 77	Prochlorococcus marinus pastoris CCMP 1986	63.6	110.9	3.3e-26
646530093	LSU ribosomal protein L28P	UCYN_03000	6, 82	638109027	LSU ribosomal protein L28P	Tery_4126	1, 77	Trichodesmium erythraeum IMS101	72.7	127.5	1.1e-30
646530095	hydrogenase maturation protease	UCYN_03020	1, 154	638429489	Peptidase M52, hydrogen uptake protein	CwatDRAFT_5257	1, 154	Crocosphaera watsonii WH 8501	70.8	229.2	0
646530095	hydrogenase maturation protease	UCYN_03020	1, 160	641676226	probable peptidase M52, hydrogen uptake protein	cce_1743	1, 160	Cyanothece sp. BH68, ATCC 51142	67.5	226.9	0
646530095	hydrogenase maturation protease	UCYN_03020	1, 147	638108352	hydrogenase maturation protease	Tery_3367	3, 149	Trichodesmium erythraeum IMS101	61.2	194.5	0
646530096	L-threonine O-3-phosphate decarboxylase (EC 4.1.1.81)	UCYN_03030	3, 353	638429488	L-threonine O-3-phosphate decarboxylase (EC 4.1.1.81)	CwatDRAFT_5256	1, 351	Crocosphaera watsonii WH 8501	65.2	472.6	0
646530096	L-threonine O-3-phosphate decarboxylase (EC 4.1.1.81)	UCYN_03030	3, 353	641676227	L-threonine O-3-phosphate decarboxylase (EC 4.1.1.81)	cce_1744	10, 360	Cyanothece sp. BH68, ATCC 51142	60.7	448.7	0
646530097	bacterial nucleoid protein Hbs	UCYN_03040	1, 93	638429487	bacterial nucleoid protein Hbs	CwatDRAFT_5255	1, 93	Crocosphaera watsonii WH 8501	84.9	158.3	6.7e-40
646530097	bacterial nucleoid protein Hbs	UCYN_03040	1, 93	641676228	DNA binding protein HU	cce_1745	1, 93	Cyanothece sp. BH68, ATCC 51142	92.5	172.2	4.3e-44
646530097	bacterial nucleoid protein Hbs	UCYN_03040	1, 92	638106752	bacterial nucleoid protein Hbs	Tery_1610	1, 92	Trichodesmium erythraeum IMS101	71.7	136.7	2.1e-33
646530098	1-deoxy-D-xylulose-5-phosphate synthase (EC 2.2.1.7)	UCYN_03050	1, 635	638429059	1-deoxy-D-xylulose-5-phosphate synthase (EC 2.2.1.7)	CwatDRAFT_6606	1, 635	Crocosphaera watsonii WH 8501	89.1	1152.9	0
646530098	1-deoxy-D-xylulose-5-phosphate synthase (EC 2.2.1.7)	UCYN_03050	1, 635	641675878	1-deoxy-D-xylulose-5-phosphate synthase (EC 2.2.1.7)	cce_1401	1, 635	Cyanothece sp. BH68, ATCC 51142	89.1	1151.7	0
646530098	1-deoxy-D-xylulose-5-phosphate synthase (EC 2.2.1.7)	UCYN_03050	1, 626	637449920	1-deoxy-D-xylulose-5-phosphate synthase (EC 2.2.1.7)	PMM0907	1, 625	Prochlorococcus marinus pastoris CCMP 1986	68.7	894	0
646530098	1-deoxy-D-xylulose-5-phosphate synthase (EC 2.2.1.7)	UCYN_03050	1, 626	638108072	1-deoxy-D-xylulose-5-phosphate synthase (EC 2.2.1.7)	Tery_3042	1, 626	Trichodesmium erythraeum IMS101	77.5	1019.2	0
646530099	ferredoxin-thioredoxin reductase, catalytic subunit	UCYN_03060	1, 120	638431055	Ferredoxin thioredoxin reductase, beta chain	CwatDRAFT_4221	1, 121	Crocosphaera watsonii WH 8501	81	213.4	0
646530099	ferredoxin-thioredoxin reductase, catalytic subunit	UCYN_03060	1, 120	641677893	ferredoxin thioredoxin reductase catalytic chain	cce_3398	31, 151	Cyanothece sp. BH68, ATCC 51142	84.3	219.9	0
646530099	ferredoxin-thioredoxin reductase, catalytic subunit	UCYN_03060	1, 119	638106710	ferredoxin thioredoxin reductase, beta chain	Tery_1567	3, 121	Trichodesmium erythraeum IMS101	70.6	188.3	0
646530100	hypothetical protein	UCYN_03070	1, 128	638431054	Protein of unknown function DUF309	CwatDRAFT_4222	1, 128	Crocosphaera watsonii WH 8501	60.2	176	4.2e-45
646530101	hypothetical protein	UCYN_03080	1, 126	638432108	hypothetical protein	CwatDRAFT_2723	1, 120	Crocosphaera watsonii WH 8501	60.3	139.8	3.9e-34
646530102	membrane protein insertase, YidC/Oxa1 family, C-terminal domain protein	UCYN_03100	1, 378	638430614	60 kDa inner membrane protein	CwatDRAFT_4796	1, 378	Crocosphaera watsonii WH 8501	77	584.7	0
646530102	membrane protein insertase, YidC/Oxa1 family, C-terminal domain protein	UCYN_03100	1, 378	641675841	putative 60 kD inner membrane insertion protein	cce_1364	1, 378	Cyanothece sp. BH68, ATCC 51142	78	591.7	0
646530102	membrane protein insertase, YidC/Oxa1 family, C-terminal domain protein	UCYN_03100	1, 374	638109570	60 kDa inner membrane insertion protein	Tery_4710	1, 381	Trichodesmium erythraeum IMS101	64.4	491.1	0
646530103	ribonuclease P protein component	UCYN_03110	46, 121	638430616	ribonuclease P protein	CwatDRAFT_4794	15, 90	Crocosphaera watsonii WH 8501	67.1	105.9	5.2e-24
646530103	ribonuclease P protein component	UCYN_03110	1, 121	641675843	ribonuclease P protein component (EC 3.1.26.5)	cce_1366	1, 121	Cyanothece sp. BH68, ATCC 51142	61.2	151.8	7.9e-38
646530104	LSU ribosomal protein L34P	UCYN_03120	1, 45	638430617	LSU ribosomal protein L34P	CwatDRAFT_4793	1, 45	Crocosphaera watsonii WH 8501	93.3	86.3	1.6e-18
646530104	LSU ribosomal protein L34P	UCYN_03120	1, 45	641675844	LSU ribosomal protein L34P	cce_1367	1, 45	Cyanothece sp. BH68, ATCC 51142	93.3	86.3	1.5e-18
646530104	LSU ribosomal protein L34P	UCYN_03120	1, 45	637450203	LSU ribosomal protein L34P	PMM1183	1, 45	Prochlorococcus marinus pastoris CCMP 1986	68.9	70.1	3.5e-14
646530104	LSU ribosomal protein L34P	UCYN_03120	1, 45	638109567	LSU ribosomal protein L34P	Tery_4707	1, 45	Trichodesmium erythraeum IMS101	71.1	65.9	2.2e-12
646530105	Undecaprenyl pyrophosphate synthetase (EC 2.5.1.31)	UCYN_03140	5, 250	638431027	Undecaprenyl pyrophosphate synthetase (EC 2.5.1.31)	CwatDRAFT_4269	35, 280	Crocosphaera watsonii WH 8501	78	394.4	0
646530105	Undecaprenyl pyrophosphate synthetase (EC 2.5.1.31)	UCYN_03140	1, 250	641675826	Undecaprenyl pyrophosphate synthetase (EC 2.5.1.31)	cce_1349	1, 250	Cyanothece sp. BH68, ATCC 51142	81.6	414.1	0
646530105	Undecaprenyl pyrophosphate synthetase (EC 2.5.1.31)	UCYN_03140	3, 250	638107521	Undecaprenyl pyrophosphate synthetase (EC 2.5.1.31)	Tery_2432	1, 248	Trichodesmium erythraeum IMS101	66.5	347.8	0
646530106	conserved hypothetical protein TIGR00159	UCYN_03150	7, 304	638431028	Protein of unknown function DUF147	CwatDRAFT_4268	12, 313	Crocosphaera watsonii WH 8501	74.8	435.6	0
646530106	conserved hypothetical protein TIGR00159	UCYN_03150	4, 304	641675827	hypothetical protein	cce_1350	9, 313	Cyanothece sp. BH68, ATCC 51142	74.1	439.5	0
646530106	conserved hypothetical protein TIGR00159	UCYN_03150	15, 262	638107522	protein of unknown function DUF147	Tery_2433	15, 262	Trichodesmium erythraeum IMS101	65.1	317.8	0
646530107	diaminopimelate decarboxylase (EC 4.1.1.20)	UCYN_03160	3, 473	638431029	diaminopimelate decarboxylase (EC 4.1.1.20)	CwatDRAFT_4267	6, 473	Crocosphaera watsonii WH 8501	70.7	693.7	0
646530107	diaminopimelate decarboxylase (EC 4.1.1.20)	UCYN_03160	3, 474	641675828	diaminopimelate decarboxylase (EC 4.1.1.20)	cce_1351	6, 476	Cyanothece sp. BH68, ATCC 51142	70.7	688	0
646530108	SSU ribosomal protein S1P	UCYN_03170	1, 340	638431804	SSU ribosomal protein S1P	CwatDRAFT_3414	1, 330	Crocosphaera watsonii WH 8501	88.8	592	0
646530108	SSU ribosomal protein S1P	UCYN_03170	1, 346	641674681	SSU ribosomal protein S1P	cce_0219	24, 359	Cyanothece sp. BH68, ATCC 51142	89	601.3	0
646530108	SSU ribosomal protein S1P	UCYN_03170	12, 304	637449309	SSU ribosomal protein S1P	PMM0312	61, 353	Prochlorococcus marinus pastoris CCMP 1986	77.1	461.1	0
646530108	SSU ribosomal protein S1P	UCYN_03170	1, 346	638109528	SSU ribosomal protein S1P	Tery_4663	1, 359	Trichodesmium erythraeum IMS101	76.1	523.5	0
646530110	ribosomal RNA small subunit methyltransferase RsmB	UCYN_03190	1, 447	638433529	Fmu, rRNA SAM-dependent methyltransferase	CwatDRAFT_1820	5, 451	Crocosphaera watsonii WH 8501	63.3	572.8	0
646530110	ribosomal RNA small subunit methyltransferase RsmB	UCYN_03190	2, 447	641675007	Fmu, rRNA SAM-dependent methyltransferase	cce_0540	6, 451	Cyanothece sp. BH68, ATCC 51142	62.8	579.3	0
646530112	SSU ribosomal protein S4P	UCYN_03210	1, 202	638433020	SSU ribosomal protein S4P	CwatDRAFT_1009	1, 202	Crocosphaera watsonii WH 8501	92.1	380.9	0
646530112	SSU ribosomal protein S4P	UCYN_03210	1, 202	641674679	SSU ribosomal protein S4P	cce_0217	1, 202	Cyanothece sp. BH68, ATCC 51142	92.1	381.3	0
646530112	SSU ribosomal protein S4P	UCYN_03210	1, 202	637449415	SSU ribosomal protein S4P	PMM0410	1, 202	Prochlorococcus marinus pastoris CCMP 1986	67.8	293.9	0
646530112	SSU ribosomal protein S4P	UCYN_03210	1, 201	638105657	SSU ribosomal protein S4P	Tery_0324	1, 201	Trichodesmium erythraeum IMS101	77.1	326.2	0
646530113	amidohydrolase	UCYN_03230	20, 408	638429747	Peptidase M20D, amidohydrolase	CwatDRAFT_5413	1, 389	Crocosphaera watsonii WH 8501	72	592.4	0
646530113	amidohydrolase	UCYN_03230	20, 409	641678254	N-acyl-L-amino acid amidohydrolase	cce_3757	1, 390	Cyanothece sp. BH68, ATCC 51142	71.8	589	0
646530113	amidohydrolase	UCYN_03230	20, 408	638108637	amidohydrolase	Tery_3690	1, 389	Trichodesmium erythraeum IMS101	63	522.7	0
646530114	molecular chaperone	UCYN_03240	1, 374	638430639	Protein of unknown function UPF0075	CwatDRAFT_4781	7, 380	Crocosphaera watsonii WH 8501	64.4	507.3	0
646530114	molecular chaperone	UCYN_03240	1, 374	641677313	UPF0075-containing protein	cce_2824	7, 380	Cyanothece sp. BH68, ATCC 51142	67.4	540.4	0
646530115	ABC-type uncharacterized transport system, permease and ATPase component	UCYN_03250	1, 649	638432612	ABC transporter	CwatDRAFT_2596	1, 662	Crocosphaera watsonii WH 8501	61.2	822.4	0
646530115	ABC-type uncharacterized transport system, permease and ATPase component	UCYN_03250	1, 652	641677424	ATP-binding protein of ABC transporter	cce_2934	1, 671	Cyanothece sp. BH68, ATCC 51142	64.9	859.4	0
646530117	SagB-type dehydrogenase domain protein	UCYN_03270	1, 511	638432936	hypothetical protein	CwatDRAFT_2514	1, 512	Crocosphaera watsonii WH 8501	77.3	833.9	0
646530117	SagB-type dehydrogenase domain protein	UCYN_03270	1, 511	641676287	hypothetical protein	cce_1804	1, 512	Cyanothece sp. BH68, ATCC 51142	76.6	828.2	0
646530117	SagB-type dehydrogenase domain protein	UCYN_03270	1, 504	638109224	hypothetical protein	Tery_4337	19, 521	Trichodesmium erythraeum IMS101	61.5	627.9	0
646530118	FtsH-interacting integral membrane protein	UCYN_03280	1, 242	638431629	similar to Integral membrane protein interacts with FtsH	CwatDRAFT_3564	1, 242	Crocosphaera watsonii WH 8501	68.2	345.9	0
646530118	FtsH-interacting integral membrane protein	UCYN_03280	1, 242	641678079	hypothetical protein	cce_3584	1, 242	Cyanothece sp. BH68, ATCC 51142	68.6	357.1	0
646530118	FtsH-interacting integral membrane protein	UCYN_03280	1, 239	638107228	hypothetical protein	Tery_2121	1, 239	Trichodesmium erythraeum IMS101	62.3	316.6	0
646530119	hypothetical protein	UCYN_03290	5, 53	641678078	putative CAB/ELIP/HLIP family protein	cce_3583	9, 57	Cyanothece sp. BH68, ATCC 51142	61.2	71.6	4.6e-14
646530119	hypothetical protein	UCYN_03290	3, 53	638107031	CAB/ELIP/HLIP-related protein	Tery_1910	7, 55	Trichodesmium erythraeum IMS101	62.7	68.6	4e-13
646530121	fatty acid desaturase	UCYN_03310	1, 289	638429761	Fatty acid desaturase	CwatDRAFT_5424	1, 289	Crocosphaera watsonii WH 8501	80.6	510.4	0
646530121	fatty acid desaturase	UCYN_03310	1, 289	641679131	beta-carotene hydroxylase	cce_4622	12, 300	Cyanothece sp. BH68, ATCC 51142	82.7	525.8	0
646530121	fatty acid desaturase	UCYN_03310	1, 289	638107967	fatty acid desaturase	Tery_2925	1, 289	Trichodesmium erythraeum IMS101	72.7	465.3	0
646530122	UDP-N-acetylmuramoylalanine--D-glutamate ligase (EC 6.3.2.9)	UCYN_03320	1, 417	638432371	UDP-N-acetylmuramoylalanine--D-glutamate ligase (EC 6.3.2.9)	CwatDRAFT_2770	1, 417	Crocosphaera watsonii WH 8501	63.8	557	0
646530122	UDP-N-acetylmuramoylalanine--D-glutamate ligase (EC 6.3.2.9)	UCYN_03320	1, 417	641674703	UDP-N-acetylmuramoylalanine--D-glutamate ligase (EC 6.3.2.9)	cce_0240	1, 417	Cyanothece sp. BH68, ATCC 51142	64.5	560.8	0
646530123	DNA gyrase subunit A (EC 5.99.1.3)	UCYN_03330	1, 852	638431975	DNA gyrase subunit A (EC 5.99.1.3)	CwatDRAFT_3012	1, 852	Crocosphaera watsonii WH 8501	84.2	1427.2	0
646530123	DNA gyrase subunit A (EC 5.99.1.3)	UCYN_03330	1, 853	641678910	DNA gyrase subunit A (EC 5.99.1.3)	cce_4401	1, 854	Cyanothece sp. BH68, ATCC 51142	84.4	1431	0
646530123	DNA gyrase subunit A (EC 5.99.1.3)	UCYN_03330	6, 853	637450078	DNA gyrase subunit A (EC 5.99.1.3)	PMM1063	17, 865	Prochlorococcus marinus pastoris CCMP 1986	64	1071.6	0
646530123	DNA gyrase subunit A (EC 5.99.1.3)	UCYN_03330	1, 853	638109085	DNA gyrase subunit A (EC 5.99.1.3)	Tery_4186	1, 869	Trichodesmium erythraeum IMS101	71.3	1211.1	0
646530124	membrane protease FtsH catalytic subunit	UCYN_03340	1, 576	638431352	membrane protease FtsH catalytic subunit (EC 3.4.24.-)	CwatDRAFT_3919	54, 621	Crocosphaera watsonii WH 8501	71.8	823.9	0
646530124	membrane protease FtsH catalytic subunit	UCYN_03340	1, 576	641676439	cell division protein	cce_1953	54, 621	Cyanothece sp. BH68, ATCC 51142	76.9	887.5	0
646530124	membrane protease FtsH catalytic subunit	UCYN_03340	15, 576	637449752	membrane protease FtsH catalytic subunit (EC 3.4.24.-)	PMM0743	52, 622	Prochlorococcus marinus pastoris CCMP 1986	61.1	695.3	0
646530124	membrane protease FtsH catalytic subunit	UCYN_03340	25, 574	638109467	membrane protease FtsH catalytic subunit (EC 3.4.24.-)	Tery_4594	65, 612	Trichodesmium erythraeum IMS101	66.2	726.5	0
646530126	nucleoside-diphosphate-sugar epimerase	UCYN_03360	1, 317	638433335	similar to Nucleoside-diphosphate-sugar epimerases	CwatDRAFT_1772	1, 319	Crocosphaera watsonii WH 8501	69.6	468.4	0
646530126	nucleoside-diphosphate-sugar epimerase	UCYN_03360	1, 318	641677971	hypothetical protein	cce_3476	3, 320	Cyanothece sp. BH68, ATCC 51142	72.6	486.1	0
646530127	uroporphyrinogen decarboxylase (EC 4.1.1.37)	UCYN_03370	1, 354	638430754	uroporphyrinogen decarboxylase (EC 4.1.1.37)	CwatDRAFT_4517	1, 354	Crocosphaera watsonii WH 8501	73.2	542.3	0
646530127	uroporphyrinogen decarboxylase (EC 4.1.1.37)	UCYN_03370	1, 354	641677457	uroporphyrinogen decarboxylase (EC 4.1.1.37)	cce_2966	1, 354	Cyanothece sp. BH68, ATCC 51142	74.9	554.7	0
646530127	uroporphyrinogen decarboxylase (EC 4.1.1.37)	UCYN_03370	5, 346	637449591	uroporphyrinogen decarboxylase (EC 4.1.1.37)	PMM0583	3, 344	Prochlorococcus marinus pastoris CCMP 1986	60.8	442.2	0
646530127	uroporphyrinogen decarboxylase (EC 4.1.1.37)	UCYN_03370	1, 353	638106842	uroporphyrinogen decarboxylase (EC 4.1.1.37)	Tery_1714	1, 353	Trichodesmium erythraeum IMS101	66.3	497.3	0
646530128	uncharacterized membrane protein	UCYN_03380	7, 192	638431106	Rhomboid-like protein	CwatDRAFT_4061	7, 192	Crocosphaera watsonii WH 8501	66.7	266.9	0
646530128	uncharacterized membrane protein	UCYN_03380	7, 192	641678930	putative rhomboid-like protein	cce_4421	7, 192	Cyanothece sp. BH68, ATCC 51142	69.9	272.3	0
646530129	dihydroneopterin aldolase	UCYN_03390	1, 119	641678929	dihydroneopterin aldolase	cce_4420	33, 151	Cyanothece sp. BH68, ATCC 51142	61.3	157.1	1.9e-39
646530131	arginine decarboxylase (EC 4.1.1.19)	UCYN_03410	1, 493	641678926	arginine decarboxylase (EC 4.1.1.19)	cce_4417	1, 491	Cyanothece sp. BH68, ATCC 51142	61.4	609.4	0
646530132	NAD(P)H-quinone oxidoreductase subunit N	UCYN_03420	1, 154	638429416	NADH dehydrogenase I subunit N	CwatDRAFT_6376	1, 154	Crocosphaera watsonii WH 8501	72.7	245.7	0
646530132	NAD(P)H-quinone oxidoreductase subunit N	UCYN_03420	1, 154	641677890	NADH dehydrogenase subunit N	cce_3395	1, 154	Cyanothece sp. BH68, ATCC 51142	77.9	255	0
646530132	NAD(P)H-quinone oxidoreductase subunit N	UCYN_03420	1, 152	638108048	NADH dehydrogenase I subunit N	Tery_3013	1, 152	Trichodesmium erythraeum IMS101	64.5	216.5	0
646530133	DNA replication and repair protein RecR	UCYN_03430	1, 185	638430641	DNA replication and repair protein RecR	CwatDRAFT_4760	18, 202	Crocosphaera watsonii WH 8501	76.8	298.1	0
646530133	DNA replication and repair protein RecR	UCYN_03430	1, 184	641677315	DNA replication and repair protein RecR	cce_2826	18, 201	Cyanothece sp. BH68, ATCC 51142	76.1	297.7	0
646530133	DNA replication and repair protein RecR	UCYN_03430	4, 184	638106574	DNA replication and repair protein RecR	Tery_1416	1, 181	Trichodesmium erythraeum IMS101	73.5	285.4	0
646530134	hypothetical protein	UCYN_03440	1, 248	638430640	unknown protein	CwatDRAFT_4759	1, 248	Crocosphaera watsonii WH 8501	73.4	393.7	0
646530134	hypothetical protein	UCYN_03440	1, 250	641677314	hypothetical protein	cce_2825	42, 288	Cyanothece sp. BH68, ATCC 51142	73.6	394	0
646530135	HAD phosphatase subfamily IIIA	UCYN_03450	1, 177	638434657	HAD-superfamily hydrolase, subfamily IIIA:HAD superfamily (subfamily IIIA) phosphatase	CwatDRAFT_0095	1, 181	Crocosphaera watsonii WH 8501	65.7	239.6	0
646530135	HAD phosphatase subfamily IIIA	UCYN_03450	1, 177	641674731	putative HAD-superfamily phosphatase subfamily IIIA protein	cce_0268	1, 181	Cyanothece sp. BH68, ATCC 51142	66.3	246.1	0
646530136	ATPase component of various ABC-type transport systems with duplicated ATPase domain	UCYN_03460	1, 541	641676875	ATP-binding protein of ABC transporter	cce_2386	1, 548	Cyanothece sp. BH68, ATCC 51142	62.8	691.8	0
646530138	cell division topological specificity factor MinE	UCYN_03480	1, 89	638434111	cell division topological specificity factor MinE	CwatDRAFT_0568	1, 89	Crocosphaera watsonii WH 8501	80.9	148.7	5.4e-37
646530138	cell division topological specificity factor MinE	UCYN_03480	1, 94	641676961	cell division topological specificity factor MinE	cce_2473	1, 94	Cyanothece sp. BH68, ATCC 51142	79.8	155.2	5.6e-39
646530139	septum site-determining protein MinD	UCYN_03490	1, 265	638434112	septum site-determining protein MinD	CwatDRAFT_0567	1, 265	Crocosphaera watsonii WH 8501	84.9	435.6	0
646530139	septum site-determining protein MinD	UCYN_03490	1, 265	641676963	septum site-determining protein MinD	cce_2475	1, 265	Cyanothece sp. BH68, ATCC 51142	86.8	449.5	0
646530139	septum site-determining protein MinD	UCYN_03490	1, 259	638108367	septum site-determining protein MinD	Tery_3383	1, 259	Trichodesmium erythraeum IMS101	62.5	339	0
646530140	septum site-determining protein MinC	UCYN_03500	1, 268	638434113	septum site-determining protein MinC	CwatDRAFT_0566	1, 268	Crocosphaera watsonii WH 8501	61.9	342	0
646530140	septum site-determining protein MinC	UCYN_03500	1, 268	641676964	septum site-determining protein MinC	cce_2476	1, 268	Cyanothece sp. BH68, ATCC 51142	63.8	356.7	0
646530141	NADPH-glutathione reductase (EC 1.8.1.7)	UCYN_03510	1, 450	638429759	NADPH-glutathione reductase (EC 1.8.1.7)	CwatDRAFT_5423	1, 450	Crocosphaera watsonii WH 8501	75.3	705.7	0
646530141	NADPH-glutathione reductase (EC 1.8.1.7)	UCYN_03510	1, 450	641679135	NADPH-glutathione reductase (EC 1.8.1.7)	cce_4626	1, 450	Cyanothece sp. BH68, ATCC 51142	76.7	717.2	0
646530142	Ycf4	UCYN_03520	1, 183	638429294	Photosystem I assembly Ycf4 protein	CwatDRAFT_6489	1, 183	Crocosphaera watsonii WH 8501	74.9	292.4	0
646530142	Ycf4	UCYN_03520	1, 183	641676661	photosystem I assembly protein	cce_2172	27, 209	Cyanothece sp. BH68, ATCC 51142	73.8	289.3	0
646530143	peptidyl-prolyl cis-trans isomerase (rotamase) - cyclophilin family	UCYN_03530	1, 244	641676660	peptidyl-prolyl cis-trans isomerase B	cce_2171	1, 243	Cyanothece sp. BH68, ATCC 51142	64.2	317.4	0
646530144	polyphosphate kinase	UCYN_03540	1, 717	638429292	Polyphosphate kinase	CwatDRAFT_6491	1, 718	Crocosphaera watsonii WH 8501	75.6	1097.8	0
646530144	polyphosphate kinase	UCYN_03540	1, 718	641676659	polyphosphate kinase	cce_2170	1, 719	Cyanothece sp. BH68, ATCC 51142	75	1101.7	0
646530144	polyphosphate kinase	UCYN_03540	3, 712	638106338	Polyphosphate kinase	Tery_1114	5, 715	Trichodesmium erythraeum IMS101	62.2	882.1	0
646530147	glycosyltransferase	UCYN_03570	1, 350	638432043	Glycosyl transferase, group 1	CwatDRAFT_2882	1, 350	Crocosphaera watsonii WH 8501	62	459.9	0
646530147	glycosyltransferase	UCYN_03570	1, 350	641678156	putative Glycosyl transferase, group 1	cce_3659	13, 362	Cyanothece sp. BH68, ATCC 51142	62.6	473	0
646530148	ATPase component of various ABC-type transport systems with duplicated ATPase domain	UCYN_03580	1, 611	638429617	ABC transporter	CwatDRAFT_5899	4, 592	Crocosphaera watsonii WH 8501	61.4	726.5	0
646530148	ATPase component of various ABC-type transport systems with duplicated ATPase domain	UCYN_03580	1, 611	641678131	ATP-binding protein of ABC transporter	cce_3634	20, 608	Cyanothece sp. BH68, ATCC 51142	61.8	745.3	0
646530149	Flp pilus assembly protein TadD	UCYN_03600	1, 362	641678129	putative prenyltransferase	cce_3632	22, 383	Cyanothece sp. BH68, ATCC 51142	61.3	451.1	0
646530150	putative ABC transport system permease protein	UCYN_03610	7, 259	638429612	Conserved hypothetical protein 245	CwatDRAFT_5904	4, 256	Crocosphaera watsonii WH 8501	66.4	344.7	0
646530150	putative ABC transport system permease protein	UCYN_03610	8, 261	641678127	CHP245-containing protein	cce_3630	5, 258	Cyanothece sp. BH68, ATCC 51142	69.7	363.2	0
646530151	hopene-associated glycosyltransferase HpnB	UCYN_03630	1, 394	638433821	Glycosyl transferase, family 2	CwatDRAFT_1500	1, 394	Crocosphaera watsonii WH 8501	63.2	524.6	0
646530151	hopene-associated glycosyltransferase HpnB	UCYN_03630	1, 394	641678126	hypothetical protein	cce_3629	1, 394	Cyanothece sp. BH68, ATCC 51142	62.7	527.3	0
646530153	LSU ribosomal protein L19P	UCYN_03650	1, 120	638432776	LSU ribosomal protein L19P	CwatDRAFT_2249	1, 120	Crocosphaera watsonii WH 8501	85.8	209.9	0
646530153	LSU ribosomal protein L19P	UCYN_03650	1, 120	641675272	LSU ribosomal protein L19P	cce_0801	1, 120	Cyanothece sp. BH68, ATCC 51142	82.5	204.1	0
646530153	LSU ribosomal protein L19P	UCYN_03650	1, 118	637449482	LSU ribosomal protein L19P	PMM0475	43, 160	Prochlorococcus marinus pastoris CCMP 1986	65.3	169.1	1.5e-43
646530153	LSU ribosomal protein L19P	UCYN_03650	1, 120	638105609	LSU ribosomal protein L19P	Tery_0268	1, 127	Trichodesmium erythraeum IMS101	69.3	178.3	1.4e-45
646530154	cob(I)yrinic acid a,c-diamide adenosyltransferase (EC 2.5.1.17)	UCYN_03660	1, 205	638432775	cob(I)yrinic acid a,c-diamide adenosyltransferase (EC 2.5.1.17)	CwatDRAFT_2248	1, 205	Crocosphaera watsonii WH 8501	72.2	314.7	0
646530154	cob(I)yrinic acid a,c-diamide adenosyltransferase (EC 2.5.1.17)	UCYN_03660	1, 205	641675273	cob(I)yrinic acid a,c-diamide adenosyltransferase (EC 2.5.1.17)	cce_0802	20, 224	Cyanothece sp. BH68, ATCC 51142	72.2	314.7	0
646530154	cob(I)yrinic acid a,c-diamide adenosyltransferase (EC 2.5.1.17)	UCYN_03660	16, 205	638106067	cob(I)yrinic acid a,c-diamide adenosyltransferase (EC 2.5.1.17)	Tery_0786	1, 190	Trichodesmium erythraeum IMS101	62.1	260	0
646530155	glutamine--fructose-6-phosphate transaminase	UCYN_03670	1, 628	638429021	glutamine--fructose-6-phosphate transaminase	CwatDRAFT_6625	1, 628	Crocosphaera watsonii WH 8501	81.7	1035.4	0
646530155	glutamine--fructose-6-phosphate transaminase	UCYN_03670	1, 628	641675742	glutamine--fructose-6-phosphate transaminase	cce_1266	18, 645	Cyanothece sp. BH68, ATCC 51142	82.6	1047.3	0
646530155	glutamine--fructose-6-phosphate transaminase	UCYN_03670	1, 628	638105773	glutamine--fructose-6-phosphate transaminase	Tery_0455	1, 633	Trichodesmium erythraeum IMS101	63.4	813.9	0
646530156	RNAse III (EC 3.1.26.3)	UCYN_03680	1, 236	638432244	RNAse III (EC 3.1.26.3)	CwatDRAFT_2818	1, 236	Crocosphaera watsonii WH 8501	75	364.4	0
646530156	RNAse III (EC 3.1.26.3)	UCYN_03680	1, 236	641677628	RNAse III (EC 3.1.26.3)	cce_3135	3, 238	Cyanothece sp. BH68, ATCC 51142	71.2	343.6	0
646530157	glutamate synthase (ferredoxin)	UCYN_03690	1, 1522	638429751	glutamate synthase (ferredoxin) (EC 1.4.7.1)	CwatDRAFT_5417	22, 1538	Crocosphaera watsonii WH 8501	71.6	2249.9	0
646530157	glutamate synthase (ferredoxin)	UCYN_03690	1, 1522	641678862	glutamate synthase (ferredoxin) (EC 1.4.7.1)	cce_4353	25, 1547	Cyanothece sp. BH68, ATCC 51142	73.3	2317.3	0
646530157	glutamate synthase (ferredoxin)	UCYN_03690	7, 1515	638105782	glutamate synthase (ferredoxin) (EC 1.4.7.1)	Tery_0466	22, 1530	Trichodesmium erythraeum IMS101	63.8	1940.2	0
646530158	cobaltochelatase CobN subunit (EC 6.6.1.2)	UCYN_03700	1, 1332	638430972	cobaltochelatase CobN subunit (EC 6.6.1.2)	CwatDRAFT_4373	1, 1330	Crocosphaera watsonii WH 8501	81.3	2231.8	0
646530158	cobaltochelatase CobN subunit (EC 6.6.1.2)	UCYN_03700	1, 1332	641678867	cobaltochelatase CobN subunit (EC 6.6.1.2)	cce_4358	22, 1348	Cyanothece sp. BH68, ATCC 51142	81.6	2233.4	0
646530158	cobaltochelatase CobN subunit (EC 6.6.1.2)	UCYN_03700	1, 1331	637449841	cobaltochelatase CobN subunit (EC 6.6.1.2)	PMM0831	1, 1334	Prochlorococcus marinus pastoris CCMP 1986	66.2	1830.8	0
646530158	cobaltochelatase CobN subunit (EC 6.6.1.2)	UCYN_03700	1, 1332	638108224	cobaltochelatase CobN subunit (EC 6.6.1.2)	Tery_3224	1, 1329	Trichodesmium erythraeum IMS101	75.2	2081.2	0
646530159	glucose-6-phosphate isomerase (EC 5.3.1.9)	UCYN_03710	1, 497	638431232	glucose-6-phosphate isomerase (EC 5.3.1.9)	CwatDRAFT_4146	29, 527	Crocosphaera watsonii WH 8501	76.4	769.6	0
646530159	glucose-6-phosphate isomerase (EC 5.3.1.9)	UCYN_03710	1, 497	641675133	glucose-6-phosphate isomerase (EC 5.3.1.9)	cce_0666	34, 530	Cyanothece sp. BH68, ATCC 51142	79.5	799.3	0
646530159	glucose-6-phosphate isomerase (EC 5.3.1.9)	UCYN_03710	1, 496	638108934	glucose-6-phosphate isomerase (EC 5.3.1.9)	Tery_4024	29, 526	Trichodesmium erythraeum IMS101	64.7	645.6	0
646530160	UDP-3-O-[3-hydroxymyristoyl] N-acetylglucosamine deacetylase (EC 3.5.1.108)	UCYN_03720	11, 269	638433077	UDP-3-O-[3-hydroxymyristoyl] N-acetylglucosamine deacetylase (EC 3.5.1.108)	CwatDRAFT_3062	11, 269	Crocosphaera watsonii WH 8501	67.2	370.2	0
646530160	UDP-3-O-[3-hydroxymyristoyl] N-acetylglucosamine deacetylase (EC 3.5.1.108)	UCYN_03720	9, 265	641676867	UDP-3-O-[3-hydroxymyristoyl] N-acetylglucosamine deacetylase (EC 3.5.1.108)	cce_2378	9, 265	Cyanothece sp. BH68, ATCC 51142	67.7	362.8	0
646530161	outer membrane protein/protective antigen OMA87	UCYN_03730	99, 710	638433078	surface antigen (D15):Surface antigen variable number	CwatDRAFT_3061	261, 872	Crocosphaera watsonii WH 8501	84.3	1075.8	0
646530161	outer membrane protein/protective antigen OMA87	UCYN_03730	99, 710	641676868	bacterial surface antigen D15-like protein	cce_2379	223, 834	Cyanothece sp. BH68, ATCC 51142	85.5	1084.3	0
646530163	6-phosphogluconolactonase/glucosamine-6- phosphate isomerase/deaminase	UCYN_03750	1, 247	641675808	glucosamine-6-P isomerase	cce_1331	9, 255	Cyanothece sp. BH68, ATCC 51142	60.3	298.1	0
646530164	arabinose efflux permease family protein	UCYN_03760	3, 409	638432401	General substrate transporter:Major facilitator superfamily	CwatDRAFT_2537	7, 411	Crocosphaera watsonii WH 8501	64.1	510.8	0
646530164	arabinose efflux permease family protein	UCYN_03760	3, 409	641675810	putative general substrate transporter, MFS family	cce_1333	7, 411	Cyanothece sp. BH68, ATCC 51142	66.8	535	0
646530165	uncharacterized ABC-type transport system, permease component	UCYN_03770	1, 202	638430222	Exopolysaccharide synthesis, ExoD	CwatDRAFT_5182	1, 202	Crocosphaera watsonii WH 8501	65.3	278.9	0
646530165	uncharacterized ABC-type transport system, permease component	UCYN_03770	1, 202	641675305	exopolysaccharide synthesis protein	cce_0834	13, 214	Cyanothece sp. BH68, ATCC 51142	65.3	282.7	0
646530166	D-alanine--D-alanine ligase (EC 6.3.2.4)	UCYN_03780	2, 350	638430939	D-alanine--D-alanine ligase (EC 6.3.2.4)	CwatDRAFT_4357	3, 348	Crocosphaera watsonii WH 8501	64.8	469.9	0
646530166	D-alanine--D-alanine ligase (EC 6.3.2.4)	UCYN_03780	2, 350	641679244	D-alanine--D-alanine ligase (EC 6.3.2.4)	cce_4735	5, 350	Cyanothece sp. BH68, ATCC 51142	62.5	462.6	0
646530167	DNA polymerase III, alpha subunit	UCYN_03790	1, 446	641679232	DNA polymerase III alpha subunit, C-terminal intein/extein	cce_4723	1, 447	Cyanothece sp. BH68, ATCC 51142	62	582.8	0
646530168	predicted N6-adenine-specific DNA methylase	UCYN_03800	1, 375	638429608	Putative RNA methylase:THUMP	CwatDRAFT_5324	1, 375	Crocosphaera watsonii WH 8501	65.3	515.8	0
646530168	predicted N6-adenine-specific DNA methylase	UCYN_03800	1, 375	641679235	putative N6-adenine-specific DNA methylase	cce_4726	1, 375	Cyanothece sp. BH68, ATCC 51142	66.4	523.9	0
646530169	glycosyltransferase	UCYN_03810	1, 376	638429224	Glycosyl transferase, group 1	CwatDRAFT_6262	5, 380	Crocosphaera watsonii WH 8501	75.3	605.1	0
646530169	glycosyltransferase	UCYN_03810	1, 376	641677729	glycosyl transferase, group 1	cce_3235	5, 380	Cyanothece sp. BH68, ATCC 51142	77.1	611.7	0
646530169	glycosyltransferase	UCYN_03810	1, 371	638108252	glycosyl transferase, group 1	Tery_3256	3, 373	Trichodesmium erythraeum IMS101	70.6	551.2	0
646530170	glycosyl transferase possibly involved in lipopolysaccharide synthesis	UCYN_03820	1, 244	638429225	Undecaprenyl-phosphate galactosephosphotransferase	CwatDRAFT_6263	1, 244	Crocosphaera watsonii WH 8501	75.8	392.5	0
646530170	glycosyl transferase possibly involved in lipopolysaccharide synthesis	UCYN_03820	1, 244	641677728	undecaprenyl-phosphate galactosephosphotransferase	cce_3234	1, 244	Cyanothece sp. BH68, ATCC 51142	78.7	405.6	0
646530170	glycosyl transferase possibly involved in lipopolysaccharide synthesis	UCYN_03820	1, 244	638105804	Undecaprenyl-phosphate galactosephosphotransferase	Tery_0489	1, 243	Trichodesmium erythraeum IMS101	67.2	338.6	0
646530171	hypothetical protein	UCYN_03830	1, 123	638432169	hypothetical protein	CwatDRAFT_3198	1, 123	Crocosphaera watsonii WH 8501	64.2	173.7	2.1e-44
646530171	hypothetical protein	UCYN_03830	1, 123	641674900	hypothetical protein	cce_0433	1, 123	Cyanothece sp. BH68, ATCC 51142	61.8	176.8	2.8e-45
646530172	S-adenosylmethionine--tRNA ribosyltransferase-isomerase	UCYN_03840	1, 360	638432070	S-adenosylmethionine--tRNA ribosyltransferase-isomerase	CwatDRAFT_2486	1, 357	Crocosphaera watsonii WH 8501	73.6	542.3	0
646530172	S-adenosylmethionine--tRNA ribosyltransferase-isomerase	UCYN_03840	1, 361	641674905	S-adenosylmethionine--tRNA ribosyltransferase-isomerase	cce_0438	1, 361	Cyanothece sp. BH68, ATCC 51142	73.4	543.5	0
646530173	Excinuclease ABC subunit A	UCYN_03850	1, 950	638432235	Excinuclease ABC subunit A	CwatDRAFT_2814	1, 943	Crocosphaera watsonii WH 8501	78	1519.2	0
646530173	Excinuclease ABC subunit A	UCYN_03850	1, 950	641678188	Excinuclease ABC subunit A	cce_3691	7, 949	Cyanothece sp. BH68, ATCC 51142	79.8	1550	0
646530173	Excinuclease ABC subunit A	UCYN_03850	5, 951	637450745	Excinuclease ABC subunit A	PMM1712	12, 966	Prochlorococcus marinus pastoris CCMP 1986	67	1320.1	0
646530173	Excinuclease ABC subunit A	UCYN_03850	240, 951	638109406	UvrA family protein	Tery_4529	285, 993	Trichodesmium erythraeum IMS101	70.3	1048.1	0
646530173	Excinuclease ABC subunit A	UCYN_03850	5, 312	638109406	UvrA family protein	Tery_4529	16, 333	Trichodesmium erythraeum IMS101	65.6	390.2	0
646530174	cytidylate kinase	UCYN_03860	10, 223	638429031	cytidylate kinase (EC 2.7.4.14)/pantothenate synthetase (EC 6.3.2.1)	CwatDRAFT_6150	288, 501	Crocosphaera watsonii WH 8501	67.8	276.9	0
646530174	cytidylate kinase	UCYN_03860	8, 227	641678183	cytidylate kinase (EC 2.7.4.14)/pantothenate synthetase (EC 6.3.2.1)	cce_3686	286, 505	Cyanothece sp. BH68, ATCC 51142	65	274.6	0
646530175	fructose-bisphosphate aldolase (EC 4.1.2.13)	UCYN_03870	1, 354	638432032	fructose-bisphosphate aldolase (EC 4.1.2.13)	CwatDRAFT_3318	1, 354	Crocosphaera watsonii WH 8501	86.2	627.1	0
646530175	fructose-bisphosphate aldolase (EC 4.1.2.13)	UCYN_03870	1, 354	641675834	fructose-bisphosphate aldolase (EC 4.1.2.13)	cce_1357	1, 354	Cyanothece sp. BH68, ATCC 51142	87.6	635.6	0
646530175	fructose-bisphosphate aldolase (EC 4.1.2.13)	UCYN_03870	1, 354	637449790	fructose-bisphosphate aldolase (EC 4.1.2.13)	PMM0781	1, 354	Prochlorococcus marinus pastoris CCMP 1986	75.1	545.4	0
646530175	fructose-bisphosphate aldolase (EC 4.1.2.13)	UCYN_03870	1, 354	638108999	fructose-bisphosphate aldolase (EC 4.1.2.13)	Tery_4099	1, 354	Trichodesmium erythraeum IMS101	82.2	597.8	0
646530176	conserved hypothetical protein TIGR00303	UCYN_03880	1, 365	638430193	Protein of unknown function DUF102	CwatDRAFT_5199	1, 365	Crocosphaera watsonii WH 8501	64.4	496.9	0
646530176	conserved hypothetical protein TIGR00303	UCYN_03880	1, 365	641675559	hypothetical protein	cce_1085	1, 365	Cyanothece sp. BH68, ATCC 51142	65.2	502.3	0
646530177	glycerol dehydrogenase-like oxidoreductase	UCYN_03890	4, 367	638430992	Iron-containing alcohol dehydrogenase	CwatDRAFT_4294	10, 370	Crocosphaera watsonii WH 8501	61.3	453.8	0
646530177	glycerol dehydrogenase-like oxidoreductase	UCYN_03890	14, 367	641675787	glycerol dehydrogenase	cce_1310	20, 370	Cyanothece sp. BH68, ATCC 51142	63	452.2	0
646530179	inorganic pyrophosphatase	UCYN_03910	35, 166	638432861	Inorganic diphosphatase	CwatDRAFT_2235	1, 132	Crocosphaera watsonii WH 8501	67.4	204.9	0
646530179	inorganic pyrophosphatase	UCYN_03910	1, 166	641678838	inorganic pyrophosphatase	cce_4329	17, 182	Cyanothece sp. BH68, ATCC 51142	69.3	261.2	0
646530179	inorganic pyrophosphatase	UCYN_03910	1, 166	638106666	Inorganic diphosphatase	Tery_1519	1, 166	Trichodesmium erythraeum IMS101	68.1	257.3	0
646530180	NAD(P)H-quinone oxidoreductase chain M domain protein, putative	UCYN_03920	1, 119	638432860	NAD(P)H-quinone oxidoreductase subunit M	CwatDRAFT_2236	1, 119	Crocosphaera watsonii WH 8501	71.4	177.9	1.4e-45
646530180	NAD(P)H-quinone oxidoreductase chain M domain protein, putative	UCYN_03920	1, 119	641678839	NADH dehydrogenase subunit O	cce_4330	30, 148	Cyanothece sp. BH68, ATCC 51142	67.2	171	1.2e-43
646530180	NAD(P)H-quinone oxidoreductase chain M domain protein, putative	UCYN_03920	1, 116	638107931	NADH dehydrogenase I subunit M	Tery_2883	1, 115	Trichodesmium erythraeum IMS101	62.9	150.2	2.4e-37
646530181	ABC-type dipeptide/oligopeptide/nickel transport system, permease component	UCYN_03930	11, 280	638433760	Binding-protein-dependent transport systems inner membrane component	CwatDRAFT_1111	20, 289	Crocosphaera watsonii WH 8501	78.1	434.1	0
646530181	ABC-type dipeptide/oligopeptide/nickel transport system, permease component	UCYN_03930	5, 280	641674587	putative ABC transporter, oligopeptides	cce_0124	14, 289	Cyanothece sp. BH68, ATCC 51142	79.3	448.7	0
646530181	ABC-type dipeptide/oligopeptide/nickel transport system, permease component	UCYN_03930	3, 280	638106349	binding-protein-dependent transport systems inner membrane component	Tery_1126	17, 292	Trichodesmium erythraeum IMS101	63.3	365.5	0
646530182	thiamine-phosphate kinase	UCYN_03940	1, 280	638433759	thiamine-phosphate kinase	CwatDRAFT_1112	1, 280	Crocosphaera watsonii WH 8501	60	355.9	0
646530182	thiamine-phosphate kinase	UCYN_03940	1, 326	641674586	thiamine-phosphate kinase	cce_0123	1, 325	Cyanothece sp. BH68, ATCC 51142	62	427.9	0
646530184	iron-sulfur cluster binding protein, putative	UCYN_03960	1, 305	638429358	4Fe-4S cluster binding	CwatDRAFT_6447	1, 307	Crocosphaera watsonii WH 8501	61.6	429.1	0
646530184	iron-sulfur cluster binding protein, putative	UCYN_03960	1, 305	641675222	putative 4Fe-4S cluster binding protein	cce_0752	17, 323	Cyanothece sp. BH68, ATCC 51142	61.9	438.3	0
646530185	glycosyl transferase	UCYN_03970	24, 385	638429359	Glycosyl transferase, family 2	CwatDRAFT_6446	1, 362	Crocosphaera watsonii WH 8501	67.4	505.8	0
646530185	glycosyl transferase	UCYN_03970	3, 385	641675221	ceramide glucosyltransferase	cce_0751	4, 386	Cyanothece sp. BH68, ATCC 51142	65.5	533.9	0
646530186	bacterial translation initiation factor 3 (bIF-3)	UCYN_03980	1, 179	638429209	bacterial translation initiation factor 3 (bIF-3)	CwatDRAFT_6249	1, 179	Crocosphaera watsonii WH 8501	93.9	332.4	0
646530186	bacterial translation initiation factor 3 (bIF-3)	UCYN_03980	1, 179	641677066	bacterial translation initiation factor 3 (bIF-3)	cce_2578	1, 179	Cyanothece sp. BH68, ATCC 51142	95.5	339.3	0
646530186	bacterial translation initiation factor 3 (bIF-3)	UCYN_03980	3, 176	637450667	bacterial translation initiation factor 3 (bIF-3)	PMM1636	8, 181	Prochlorococcus marinus pastoris CCMP 1986	69	251.5	0
646530186	bacterial translation initiation factor 3 (bIF-3)	UCYN_03980	4, 176	638106186	bacterial translation initiation factor 3 (bIF-3)	Tery_0930	4, 176	Trichodesmium erythraeum IMS101	69.9	258.1	0
646530187	homoserine dehydrogenase (EC 1.1.1.3)	UCYN_03990	1, 429	638429035	homoserine dehydrogenase (EC 1.1.1.3)	CwatDRAFT_6617	1, 432	Crocosphaera watsonii WH 8501	68.5	579.7	0
646530187	homoserine dehydrogenase (EC 1.1.1.3)	UCYN_03990	1, 429	641676849	homoserine dehydrogenase (EC 1.1.1.3)	cce_2359	1, 432	Cyanothece sp. BH68, ATCC 51142	69.7	588.2	0
646530188	chloride channel protein EriC	UCYN_04000	1, 574	638432079	CBS:Cl- channel, voltage gated:UspA	CwatDRAFT_2500	1, 574	Crocosphaera watsonii WH 8501	72	808.9	0
646530188	chloride channel protein EriC	UCYN_04000	1, 574	641674541	chloride channel protein	cce_0078	1, 574	Cyanothece sp. BH68, ATCC 51142	73.5	829.7	0
646530189	Holliday junction endonuclease RuvC	UCYN_04010	1, 162	638430063	Holliday junction endonuclease RuvC (EC 3.1.22.4)	CwatDRAFT_5674	1, 162	Crocosphaera watsonii WH 8501	69.8	235.7	0
646530189	Holliday junction endonuclease RuvC	UCYN_04010	6, 162	641674526	Holliday junction endonuclease RuvC (EC 3.1.22.4)	cce_0063	18, 174	Cyanothece sp. BH68, ATCC 51142	73.2	238	0
646530190	chaperonin GroL	UCYN_04020	1, 567	638429008	Chaperonin Cpn60/TCP-1	CwatDRAFT_6138	1, 562	Crocosphaera watsonii WH 8501	82.7	906.4	0
646530190	chaperonin GroL	UCYN_04020	1, 560	641677825	chaperonin 2	cce_3330	1, 558	Cyanothece sp. BH68, ATCC 51142	85.2	921.8	0
646530190	chaperonin GroL	UCYN_04020	1, 546	637450462	chaperonin GroEL	PMM1436	1, 540	Prochlorococcus marinus pastoris CCMP 1986	60.7	648.3	0
646530190	chaperonin GroL	UCYN_04020	1, 565	638105611	chaperonin GroEL	Tery_0270	1, 561	Trichodesmium erythraeum IMS101	77	842.8	0
646530192	glycosyl transferase	UCYN_04040	7, 321	638432148	Glycosyl transferase, family 2	CwatDRAFT_3289	13, 329	Crocosphaera watsonii WH 8501	67.8	440.7	0
646530192	glycosyl transferase	UCYN_04040	7, 321	641678121	glycosyl transferase, family 2	cce_3624	14, 330	Cyanothece sp. BH68, ATCC 51142	68.5	442.6	0
646530192	glycosyl transferase	UCYN_04040	9, 322	638108995	glycosyl transferase, family 2	Tery_4095	16, 331	Trichodesmium erythraeum IMS101	68	441.8	0
646530193	glycosyl transferase	UCYN_04050	24, 317	638434203	Glycosyl transferase, family 2	CwatDRAFT_0683	13, 306	Crocosphaera watsonii WH 8501	76.2	456.8	0
646530193	glycosyl transferase	UCYN_04050	1, 323	641676974	putative glycosyl transferase, family 2	cce_2486	1, 323	Cyanothece sp. BH68, ATCC 51142	76.2	502.3	0
646530194	hypothetical protein	UCYN_04060	1, 211	638432553	hypothetical protein	CwatDRAFT_2976	1, 211	Crocosphaera watsonii WH 8501	63.5	297.4	0
646530194	hypothetical protein	UCYN_04060	1, 211	641676978	hypothetical protein	cce_2490	1, 211	Cyanothece sp. BH68, ATCC 51142	64	298.1	0
646530195	dimethyladenosine transferase (EC 2.1.1.-)	UCYN_04070	1, 267	638432548	dimethyladenosine transferase (EC 2.1.1.-)	CwatDRAFT_2971	1, 267	Crocosphaera watsonii WH 8501	62.9	329.3	0
646530195	dimethyladenosine transferase (EC 2.1.1.-)	UCYN_04070	1, 267	641676986	dimethyladenosine transferase (EC 2.1.1.-)	cce_2498	1, 267	Cyanothece sp. BH68, ATCC 51142	63.3	332	0
646530196	aminotransferase class V	UCYN_04080	1, 377	638431543	Serine--glyoxylate transaminase	CwatDRAFT_3616	1, 377	Crocosphaera watsonii WH 8501	71.4	550.8	0
646530196	aminotransferase class V	UCYN_04080	1, 381	641677368	soluble hydrogenase 42 kD subunit, small subunit of soluble hydrogenase	cce_2879	20, 400	Cyanothece sp. BH68, ATCC 51142	70.9	549.3	0
646530196	aminotransferase class V	UCYN_04080	1, 381	638108176	Serine--glyoxylate transaminase	Tery_3167	1, 382	Trichodesmium erythraeum IMS101	63.1	490	0
646530197	UDP-3-O-[3-hydroxymyristoyl] glucosamine N-acyltransferase (EC 2.3.1.191)	UCYN_04090	1, 344	638428819	UDP-3-O-[3-hydroxymyristoyl] glucosamine N-acyltransferase (EC 2.3.1.191)	CwatDRAFT_6728	1, 344	Crocosphaera watsonii WH 8501	71.5	498	0
646530197	UDP-3-O-[3-hydroxymyristoyl] glucosamine N-acyltransferase (EC 2.3.1.191)	UCYN_04090	1, 344	641676696	UDP-3-O-[3-hydroxymyristoyl] glucosamine N-acyltransferase (EC 2.3.1.191)	cce_2207	51, 394	Cyanothece sp. BH68, ATCC 51142	70.6	494.6	0
646530197	UDP-3-O-[3-hydroxymyristoyl] glucosamine N-acyltransferase (EC 2.3.1.191)	UCYN_04090	1, 344	638109666	UDP-3-O-[3-hydroxymyristoyl] glucosamine N-acyltransferase (EC 2.3.1.191)	Tery_4825	1, 344	Trichodesmium erythraeum IMS101	61.3	424.5	0
646530198	aspartyl/glutamyl-tRNA(Asn/Gln) amidotransferase subunit B (EC 6.3.5.-)	UCYN_04100	9, 493	638432445	aspartyl/glutamyl-tRNA(Asn/Gln) amidotransferase subunit B (EC 6.3.5.-)	CwatDRAFT_2913	10, 494	Crocosphaera watsonii WH 8501	75.5	752.7	0
646530198	aspartyl/glutamyl-tRNA(Asn/Gln) amidotransferase subunit B (EC 6.3.5.-)	UCYN_04100	9, 493	641676157	aspartyl/glutamyl-tRNA(Asn/Gln) amidotransferase subunit B (EC 6.3.5.-)	cce_1674	10, 494	Cyanothece sp. BH68, ATCC 51142	75.5	749.2	0
646530198	aspartyl/glutamyl-tRNA(Asn/Gln) amidotransferase subunit B (EC 6.3.5.-)	UCYN_04100	10, 493	637449039	aspartyl/glutamyl-tRNA(Asn/Gln) amidotransferase subunit B (EC 6.3.5.-)	PMM0048	7, 489	Prochlorococcus marinus pastoris CCMP 1986	62.2	596.7	0
646530198	aspartyl/glutamyl-tRNA(Asn/Gln) amidotransferase subunit B (EC 6.3.5.-)	UCYN_04100	9, 492	638108775	aspartyl/glutamyl-tRNA(Asn/Gln) amidotransferase subunit B (EC 6.3.5.-)	Tery_3843	10, 492	Trichodesmium erythraeum IMS101	66.5	658.3	0
646530199	phosphate ABC transporter ATP-binding protein, PhoT family (TC 3.A.1.7.1)	UCYN_04110	1, 264	638430263	phosphate ABC transporter ATP-binding protein, PhoT family (TC 3.A.1.7.1)	CwatDRAFT_4933	1, 264	Crocosphaera watsonii WH 8501	74.2	412.9	0
646530199	phosphate ABC transporter ATP-binding protein, PhoT family (TC 3.A.1.7.1)	UCYN_04110	1, 264	641675353	phosphate ABC transporter ATP-binding protein, PhoT family (TC 3.A.1.7.1)	cce_0882	7, 270	Cyanothece sp. BH68, ATCC 51142	75.8	417.9	0
646530199	phosphate ABC transporter ATP-binding protein, PhoT family (TC 3.A.1.7.1)	UCYN_04110	1, 264	637449734	phosphate ABC transporter ATP-binding protein, PhoT family (TC 3.A.1.7.1)	PMM0725	2, 269	Prochlorococcus marinus pastoris CCMP 1986	60.1	325.1	0
646530199	phosphate ABC transporter ATP-binding protein, PhoT family (TC 3.A.1.7.1)	UCYN_04110	9, 264	638108511	response regulator receiver protein/phosphate ABC transporter ATP-binding protein, PhoT family (TC 3.A.1.7.1)	Tery_3540	15, 273	Trichodesmium erythraeum IMS101	61	340.5	0
646530200	phosphate ABC transporter ATP-binding protein, PhoT family (TC 3.A.1.7.1)	UCYN_04120	5, 270	638430262	phosphate ABC transporter ATP-binding protein, PhoT family (TC 3.A.1.7.1)	CwatDRAFT_4932	7, 272	Crocosphaera watsonii WH 8501	75.6	425.6	0
646530200	phosphate ABC transporter ATP-binding protein, PhoT family (TC 3.A.1.7.1)	UCYN_04120	5, 270	641675354	phosphate ABC transporter ATP-binding protein, PhoT family (TC 3.A.1.7.1)	cce_0883	28, 293	Cyanothece sp. BH68, ATCC 51142	78.9	439.9	0
646530200	phosphate ABC transporter ATP-binding protein, PhoT family (TC 3.A.1.7.1)	UCYN_04120	4, 270	637449734	phosphate ABC transporter ATP-binding protein, PhoT family (TC 3.A.1.7.1)	PMM0725	2, 269	Prochlorococcus marinus pastoris CCMP 1986	61	338.2	0
646530200	phosphate ABC transporter ATP-binding protein, PhoT family (TC 3.A.1.7.1)	UCYN_04120	20, 270	638108511	response regulator receiver protein/phosphate ABC transporter ATP-binding protein, PhoT family (TC 3.A.1.7.1)	Tery_3540	20, 273	Trichodesmium erythraeum IMS101	62.6	356.3	0
646530201	phosphate ABC transporter membrane protein 2, PhoT family (TC 3.A.1.7.1)	UCYN_04130	138, 293	638430261	phosphate ABC transporter membrane protein 2, PhoT family (TC 3.A.1.7.1)	CwatDRAFT_4931	1, 156	Crocosphaera watsonii WH 8501	76.9	250.8	0
646530201	phosphate ABC transporter membrane protein 2, PhoT family (TC 3.A.1.7.1)	UCYN_04130	1, 293	641675355	phosphate ABC transporter membrane protein 2, PhoT family (TC 3.A.1.7.1)	cce_0884	22, 314	Cyanothece sp. BH68, ATCC 51142	69.6	425.2	0
646530202	phosphate ABC transporter membrane protein 1, PhoT family (TC 3.A.1.7.1)	UCYN_04140	1, 319	638430259	phosphate ABC transporter membrane protein 1, PhoT family (TC 3.A.1.7.1)	CwatDRAFT_4929	1, 320	Crocosphaera watsonii WH 8501	70	455.3	0
646530202	phosphate ABC transporter membrane protein 1, PhoT family (TC 3.A.1.7.1)	UCYN_04140	1, 319	641675356	phosphate ABC transporter membrane protein 1, PhoT family (TC 3.A.1.7.1)	cce_0885	1, 319	Cyanothece sp. BH68, ATCC 51142	70.2	457.6	0
646530204	phosphate ABC transporter substrate-binding protein, PhoT family (TC 3.A.1.7.1)	UCYN_04160	1, 361	638430258	phosphate ABC transporter substrate-binding protein, PhoT family (TC 3.A.1.7.1)	CwatDRAFT_4928	1, 365	Crocosphaera watsonii WH 8501	64.9	489.6	0
646530204	phosphate ABC transporter substrate-binding protein, PhoT family (TC 3.A.1.7.1)	UCYN_04160	1, 361	641675357	phosphate ABC transporter substrate-binding protein, PhoT family (TC 3.A.1.7.1)	cce_0886	1, 368	Cyanothece sp. BH68, ATCC 51142	66	490.3	0
646530207	ABC-type Fe3+ transport system, permease component	UCYN_04190	9, 394	638434692	Binding-protein-dependent transport systems inner membrane component	CwatDRAFT_0139	2, 387	Crocosphaera watsonii WH 8501	71.5	573.9	0
646530207	ABC-type Fe3+ transport system, permease component	UCYN_04190	1, 558	641676542	iron(III) ABC transporter permease protein	cce_2054	6, 563	Cyanothece sp. BH68, ATCC 51142	76.3	877.5	0
646530207	ABC-type Fe3+ transport system, permease component	UCYN_04190	25, 561	638108223	binding-protein-dependent transport systems inner membrane component	Tery_3223	18, 554	Trichodesmium erythraeum IMS101	62.4	683.3	0
646530208	translation elongation factor 2 (EF-2/EF-G)	UCYN_04200	1, 694	638433797	translation elongation factor 2 (EF-2/EF-G)	CwatDRAFT_1265	1, 695	Crocosphaera watsonii WH 8501	87.8	1250	0
646530208	translation elongation factor 2 (EF-2/EF-G)	UCYN_04200	1, 694	641676539	translation elongation factor 2 (EF-2/EF-G)	cce_2051	10, 704	Cyanothece sp. BH68, ATCC 51142	87.5	1246.1	0
646530208	translation elongation factor 2 (EF-2/EF-G)	UCYN_04200	1, 692	638109391	translation elongation factor 2 (EF-2/EF-G)	Tery_4509	1, 692	Trichodesmium erythraeum IMS101	82.7	1186.4	0
646530210	ribonucleoside-diphosphate reductase, alpha subunit	UCYN_04220	1, 465	638429331	Protein splicing (intein) site	CwatDRAFT_6464	2, 464	Crocosphaera watsonii WH 8501	79.6	767.7	0
646530210	ribonucleoside-diphosphate reductase, alpha subunit	UCYN_04220	409, 770	638429331	Protein splicing (intein) site	CwatDRAFT_6464	753, 1116	Crocosphaera watsonii WH 8501	71.9	546.6	0
646530210	ribonucleoside-diphosphate reductase, alpha subunit	UCYN_04220	1, 770	641675831	ribonucleoside-diphosphate reductase alpha subunit	cce_1354	2, 769	Cyanothece sp. BH68, ATCC 51142	81.2	1306.6	0
646530212	dihydrolipoamide dehydrogenase (EC 1.8.1.4)	UCYN_04240	1, 477	638432086	dihydrolipoamide dehydrogenase (EC 1.8.1.4)	CwatDRAFT_2494	1, 477	Crocosphaera watsonii WH 8501	70.6	704.5	0
646530212	dihydrolipoamide dehydrogenase (EC 1.8.1.4)	UCYN_04240	1, 473	641675205	dihydrolipoamide dehydrogenase (EC 1.8.1.4)	cce_0735	1, 473	Cyanothece sp. BH68, ATCC 51142	72.7	712.2	0
646530212	dihydrolipoamide dehydrogenase (EC 1.8.1.4)	UCYN_04240	4, 475	638108180	dihydrolipoamide dehydrogenase (EC 1.8.1.4)	Tery_3171	3, 475	Trichodesmium erythraeum IMS101	63.6	630.9	0
646530215	ribose-phosphate pyrophosphokinase	UCYN_04270	1, 288	638431582	Ribose-phosphate pyrophosphokinase	CwatDRAFT_3476	36, 323	Crocosphaera watsonii WH 8501	93.4	536.6	0
646530215	ribose-phosphate pyrophosphokinase	UCYN_04270	1, 288	641675395	ribose-phosphate pyrophosphokinase	cce_0921	43, 330	Cyanothece sp. BH68, ATCC 51142	93.8	540	0
646530215	ribose-phosphate pyrophosphokinase	UCYN_04270	5, 288	637450096	ribose-phosphate pyrophosphokinase	PMM1080	47, 331	Prochlorococcus marinus pastoris CCMP 1986	72.3	424.5	0
646530215	ribose-phosphate pyrophosphokinase	UCYN_04270	1, 288	638105901	ribose-phosphate pyrophosphokinase	Tery_0597	43, 330	Trichodesmium erythraeum IMS101	83.7	488.4	0
646530218	hypothetical protein	UCYN_04310	1, 320	638430059	conserved hypothetical protein	CwatDRAFT_5675	1, 320	Crocosphaera watsonii WH 8501	66.9	426.8	0
646530218	hypothetical protein	UCYN_04310	1, 320	641676337	hypothetical protein	cce_1854	1, 320	Cyanothece sp. BH68, ATCC 51142	69.4	441	0
646530219	hypothetical protein	UCYN_04320	1, 69	638429656	conserved hypothetical protein	CwatDRAFT_5884	1, 69	Crocosphaera watsonii WH 8501	75.4	111.7	5.5e-26
646530219	hypothetical protein	UCYN_04320	1, 69	641676332	NADH dehydrogenase subunit M	cce_1849	1, 69	Cyanothece sp. BH68, ATCC 51142	75.4	112.5	3.1e-26
646530219	hypothetical protein	UCYN_04320	3, 69	638106254	hypothetical protein	Tery_1016	2, 69	Trichodesmium erythraeum IMS101	63.2	94.7	7e-21
646530220	trypsin-like serine protease with C-terminal PDZ domain	UCYN_04330	1, 374	638429410	Peptidase S1, chymotrypsin:PDZ/DHR/GLGF	CwatDRAFT_6427	21, 388	Crocosphaera watsonii WH 8501	76.7	562.4	0
646530220	trypsin-like serine protease with C-terminal PDZ domain	UCYN_04330	7, 374	641674835	protease	cce_0370	32, 393	Cyanothece sp. BH68, ATCC 51142	78	571.6	0
646530221	conserved hypothetical protein TIGR00297	UCYN_04340	1, 249	638433028	Protein of unknown function DUF92	CwatDRAFT_1691	1, 249	Crocosphaera watsonii WH 8501	62.2	324.7	0
646530221	conserved hypothetical protein TIGR00297	UCYN_04340	1, 249	641676557	DUF92-containing protein	cce_2068	2, 250	Cyanothece sp. BH68, ATCC 51142	63.1	333.6	0
646530222	Iron-sulfur cluster assembly accessory protein	UCYN_04350	1, 118	638430511	HesB/YadR/YfhF	CwatDRAFT_4851	1, 118	Crocosphaera watsonii WH 8501	75.4	191.8	0
646530222	Iron-sulfur cluster assembly accessory protein	UCYN_04350	1, 118	641674482	iron-sulfur cluster assembly protein	cce_0021	1, 118	Cyanothece sp. BH68, ATCC 51142	76.3	196.4	0
646530222	Iron-sulfur cluster assembly accessory protein	UCYN_04350	1, 116	638108870	iron-sulfur cluster assembly accessory protein	Tery_3951	1, 116	Trichodesmium erythraeum IMS101	69	177.9	1.4e-45
646530223	hypothetical protein	UCYN_04360	1, 140	638430509	TPR repeat	CwatDRAFT_4852	12, 151	Crocosphaera watsonii WH 8501	60.7	186.4	0
646530223	hypothetical protein	UCYN_04360	1, 140	641674483	hypothetical protein	cce_0022	1, 140	Cyanothece sp. BH68, ATCC 51142	62.1	188	0
646530225	photosystem I biogenesis protein BtpA	UCYN_04380	1, 271	638431491	BtpA	CwatDRAFT_3708	1, 271	Crocosphaera watsonii WH 8501	75.3	408.7	0
646530225	photosystem I biogenesis protein BtpA	UCYN_04380	1, 264	641676459	photosystem I biogenesis protein	cce_1973	1, 264	Cyanothece sp. BH68, ATCC 51142	78.8	418.3	0
646530225	photosystem I biogenesis protein BtpA	UCYN_04380	1, 276	638109643	photosystem I assembly BtpA	Tery_4795	1, 275	Trichodesmium erythraeum IMS101	65.9	360.9	0
646530226	predicted membrane protein	UCYN_04390	3, 323	641676458	protein involved in disulfide bond formation	cce_1972	4, 325	Cyanothece sp. BH68, ATCC 51142	62.7	424.1	0
646530228	hypothetical protein	UCYN_04410	2, 193	638431102	hypothetical protein	CwatDRAFT_4059	3, 192	Crocosphaera watsonii WH 8501	62	245.7	0
646530228	hypothetical protein	UCYN_04410	2, 193	641678411	hypothetical protein	cce_3908	3, 192	Cyanothece sp. BH68, ATCC 51142	63	248.8	0
646530230	UDP-N-acetylglucosamine-N-acetylmuramylpentapeptide N-acetylglucosamine transferase	UCYN_04430	1, 323	638429771	UDP-N-acetylglucosamine-N-acetylmuramylpentapeptide N-acetylglucosamine transferase	CwatDRAFT_5832	1, 323	Crocosphaera watsonii WH 8501	64.7	429.5	0
646530230	UDP-N-acetylglucosamine-N-acetylmuramylpentapeptide N-acetylglucosamine transferase	UCYN_04430	1, 322	641675760	UDP-N-acetylglucosamine-N-acetylmuramylpentapeptide N-acetylglucosamine transferase	cce_1284	1, 322	Cyanothece sp. BH68, ATCC 51142	65.2	421.4	0
646530232	Ubiquinone biosynthesis monooxygenase UbiB	UCYN_04450	1, 554	638429949	ABC-1	CwatDRAFT_5530	1, 555	Crocosphaera watsonii WH 8501	73.2	820.8	0
646530232	Ubiquinone biosynthesis monooxygenase UbiB	UCYN_04450	1, 554	641674832	hypothetical protein	cce_0367	1, 555	Cyanothece sp. BH68, ATCC 51142	74.1	839	0
646530232	Ubiquinone biosynthesis monooxygenase UbiB	UCYN_04450	19, 560	638107592	ABC-1	Tery_2512	10, 552	Trichodesmium erythraeum IMS101	62.6	684.1	0
646530233	hypothetical protein	UCYN_04460	1, 47	641674828	hypothetical protein	cce_0363	1, 45	Cyanothece sp. BH68, ATCC 51142	70.2	67	1.1e-12
646530233	hypothetical protein	UCYN_04460	1, 39	638106969	hypothetical protein	Tery_1848	1, 40	Trichodesmium erythraeum IMS101	67.5	57	1.2e-09
646530235	primary replicative DNA helicase	UCYN_04490	213, 443	638429109	Protein splicing (intein) site	CwatDRAFT_6199	710, 940	Crocosphaera watsonii WH 8501	85.3	387.1	0
646530235	primary replicative DNA helicase	UCYN_04490	6, 212	638429109	Protein splicing (intein) site	CwatDRAFT_6199	7, 213	Crocosphaera watsonii WH 8501	83.6	353.6	0
646530235	primary replicative DNA helicase	UCYN_04490	1, 443	641677900	replicative DNA helicase	cce_3405	4, 446	Cyanothece sp. BH68, ATCC 51142	85.6	756.9	0
646530235	primary replicative DNA helicase	UCYN_04490	1, 214	638106615	primary replicative DNA helicase (EC 3.6.1.-)	Tery_1462	1, 214	Trichodesmium erythraeum IMS101	64.5	281.2	0
646530235	primary replicative DNA helicase	UCYN_04490	381, 437	638106615	primary replicative DNA helicase (EC 3.6.1.-)	Tery_1462	2544, 2600	Trichodesmium erythraeum IMS101	71.9	94	7.5e-20
646530236	Predicted unusual protein kinase	UCYN_04500	18, 642	638431371	ABC-1	CwatDRAFT_3768	18, 646	Crocosphaera watsonii WH 8501	67.9	851.7	0
646530236	Predicted unusual protein kinase	UCYN_04500	1, 644	641677911	hypothetical protein	cce_3416	1, 648	Cyanothece sp. BH68, ATCC 51142	66.5	848.6	0
646530240	leucyl/phenylalanyl-tRNA--protein transferase	UCYN_04540	1, 193	638433300	Leucyl/phenylalanyl-tRNA--protein transferase	CwatDRAFT_1799	1, 193	Crocosphaera watsonii WH 8501	71	297.4	0
646530240	leucyl/phenylalanyl-tRNA--protein transferase	UCYN_04540	1, 193	641674546	leucyl/phenylalanyl-tRNA--protein transferase	cce_0083	2, 194	Cyanothece sp. BH68, ATCC 51142	69.9	287.3	0
646530240	leucyl/phenylalanyl-tRNA--protein transferase	UCYN_04540	5, 188	638108266	Leucyltransferase	Tery_3272	4, 188	Trichodesmium erythraeum IMS101	65.9	248.4	0
646530241	SSU ribosomal protein S14P	UCYN_04550	1, 74	638433298	SSU ribosomal protein S14P	CwatDRAFT_1798	27, 100	Crocosphaera watsonii WH 8501	93.2	153.7	1.3e-38
646530241	SSU ribosomal protein S14P	UCYN_04550	1, 74	641674544	SSU ribosomal protein S14P	cce_0081	27, 100	Cyanothece sp. BH68, ATCC 51142	93.2	153.7	1.3e-38
646530241	SSU ribosomal protein S14P	UCYN_04550	3, 74	637450210	SSU ribosomal protein S14P	PMM1190	29, 100	Prochlorococcus marinus pastoris CCMP 1986	69.4	106.3	7.2e-25
646530241	SSU ribosomal protein S14P	UCYN_04550	1, 74	638108264	SSU ribosomal protein S14P	Tery_3270	27, 100	Trichodesmium erythraeum IMS101	82.4	134	1.1e-32
646530242	C-terminal processing peptidase-2	UCYN_04560	1, 424	638434106	C-terminal processing peptidase-2. Serine peptidase. MEROPS family S41A	CwatDRAFT_0561	1, 427	Crocosphaera watsonii WH 8501	69.8	602.1	0
646530242	C-terminal processing peptidase-2	UCYN_04560	1, 424	641674543	C-terminal processing peptidase-2. Serine peptidase. MEROPS family S41A	cce_0080	18, 444	Cyanothece sp. BH68, ATCC 51142	71.4	617.8	0
646530244	acetyltransferase (GNAT) family protein	UCYN_04580	8, 146	641677438	hypothetical protein	cce_2947	36, 174	Cyanothece sp. BH68, ATCC 51142	79.9	244.6	0
646530244	acetyltransferase (GNAT) family protein	UCYN_04580	5, 146	638106777	GCN5-related N-acetyltransferase	Tery_1640	42, 183	Trichodesmium erythraeum IMS101	67.6	220.3	0
646530245	hypothetical protein	UCYN_04590	1, 105	638433189	hypothetical protein	CwatDRAFT_1759	1, 105	Crocosphaera watsonii WH 8501	62.9	144.8	8.8e-36
646530245	hypothetical protein	UCYN_04590	1, 105	641677441	hypothetical protein	cce_2950	1, 105	Cyanothece sp. BH68, ATCC 51142	61.9	148.7	5.9e-37
646530246	Cytochrome b6-f complex subunit, apocytochrome f	UCYN_04600	17, 328	638432201	Cytochrome f	CwatDRAFT_2936	2, 313	Crocosphaera watsonii WH 8501	78.5	502.3	0
646530246	Cytochrome b6-f complex subunit, apocytochrome f	UCYN_04600	22, 328	641677450	apocytochrome f component of cytochrome b6-f complex	cce_2959	1, 303	Cyanothece sp. BH68, ATCC 51142	79.8	497.3	0
646530246	Cytochrome b6-f complex subunit, apocytochrome f	UCYN_04600	5, 328	638106922	cytochrome f	Tery_1798	5, 325	Trichodesmium erythraeum IMS101	61.8	417.5	0
646530247	Cytochrome b6-f complex iron-sulfur subunit PetC1 (Rieske iron sulfur protein )	UCYN_04610	1, 117	638433692	Plastoquinol--plastocyanin reductase	CwatDRAFT_0991	1, 117	Crocosphaera watsonii WH 8501	83.8	216.1	0
646530247	Cytochrome b6-f complex iron-sulfur subunit PetC1 (Rieske iron sulfur protein )	UCYN_04610	1, 179	641677449	cytochrome b6-f complex Rieske iron-sulfur subunit, plastoquinol--plastocyanin reductase	cce_2958	1, 179	Cyanothece sp. BH68, ATCC 51142	84.9	333.2	0
646530247	Cytochrome b6-f complex iron-sulfur subunit PetC1 (Rieske iron sulfur protein )	UCYN_04610	1, 179	637449467	Rieske iron-sulfur protein	PMM0462	1, 177	Prochlorococcus marinus pastoris CCMP 1986	67.6	266.5	0
646530247	Cytochrome b6-f complex iron-sulfur subunit PetC1 (Rieske iron sulfur protein )	UCYN_04610	1, 179	638106923	Rieske (2Fe-2S) region	Tery_1799	1, 178	Trichodesmium erythraeum IMS101	73.7	297.7	0
646530248	glucosyl-glycerol phosphate synthase (EC 2.4.1.213)	UCYN_04620	1, 487	641676880	glucosyl-glycerol phosphate synthase (EC 2.4.1.213)	cce_2391	1, 488	Cyanothece sp. BH68, ATCC 51142	70.1	731.1	0
646530250	hypothetical protein	UCYN_04640	5, 345	638434229	hypothetical protein	CwatDRAFT_0624	5, 343	Crocosphaera watsonii WH 8501	61.6	427.9	0
646530250	hypothetical protein	UCYN_04640	5, 345	641676896	hypothetical protein	cce_2407	5, 343	Cyanothece sp. BH68, ATCC 51142	62.5	433.7	0
646530252	hypothetical protein	UCYN_04660	1, 114	638433046	similar to Uncharacterized conserved protein	CwatDRAFT_2137	1, 114	Crocosphaera watsonii WH 8501	76.3	182.6	0
646530252	hypothetical protein	UCYN_04660	1, 114	641677521	hypothetical protein	cce_3029	1, 114	Cyanothece sp. BH68, ATCC 51142	78.1	185.7	0
646530253	FKBP-type peptidyl-prolyl cis-trans isomerase	UCYN_04670	3, 114	638433045	Peptidylprolyl isomerase	CwatDRAFT_2138	61, 172	Crocosphaera watsonii WH 8501	73.2	171.8	7.4e-44
646530253	FKBP-type peptidyl-prolyl cis-trans isomerase	UCYN_04670	1, 117	641677520	FKBP-type peptidyl-prolyl cis-trans isomerase	cce_3028	72, 188	Cyanothece sp. BH68, ATCC 51142	70.9	180.3	0
646530253	FKBP-type peptidyl-prolyl cis-trans isomerase	UCYN_04670	8, 116	637450315	FKBP-type peptidyl-prolyl cis-trans isomerase (PPIase)	PMM1293	82, 189	Prochlorococcus marinus pastoris CCMP 1986	64.2	140.6	5.4e-35
646530253	FKBP-type peptidyl-prolyl cis-trans isomerase	UCYN_04670	4, 116	638106620	Peptidylprolyl isomerase	Tery_1467	89, 201	Trichodesmium erythraeum IMS101	73.5	175.3	7e-45
646530254	biotin carboxylase /acetyl-CoA carboxylase carboxyltransferase subunit alpha	UCYN_04680	1, 447	638432166	biotin carboxylase (EC 6.3.4.14)/acetyl-CoA carboxylase carboxyltransferase subunit alpha	CwatDRAFT_3194	2, 448	Crocosphaera watsonii WH 8501	85.9	793.5	0
646530254	biotin carboxylase /acetyl-CoA carboxylase carboxyltransferase subunit alpha	UCYN_04680	1, 447	641677770	biotin carboxylase (EC 6.3.4.14)/acetyl-CoA carboxylase carboxyltransferase subunit alpha	cce_3275	2, 448	Cyanothece sp. BH68, ATCC 51142	86.4	795.8	0
646530254	biotin carboxylase /acetyl-CoA carboxylase carboxyltransferase subunit alpha	UCYN_04680	5, 449	637449052	biotin carboxylase (EC 6.3.4.14)	PMM0060	4, 448	Prochlorococcus marinus pastoris CCMP 1986	67.6	637.9	0
646530254	biotin carboxylase /acetyl-CoA carboxylase carboxyltransferase subunit alpha	UCYN_04680	1, 448	638108653	biotin carboxylase (EC 6.3.4.14)/acetyl-CoA carboxylase carboxyltransferase subunit alpha	Tery_3707	1, 447	Trichodesmium erythraeum IMS101	77.5	715.3	0
646530255	histidine kinase	UCYN_04690	19, 499	638430762	histidine kinase (EC 2.7.13.3)	CwatDRAFT_4523	8, 484	Crocosphaera watsonii WH 8501	61	563.5	0
646530255	histidine kinase	UCYN_04690	19, 500	641674720	two-component sensor histidine kinase	cce_0257	8, 486	Cyanothece sp. BH68, ATCC 51142	61	582.4	0
646530256	HAS barrel domain protein	UCYN_04700	5, 205	638430761	hypothetical protein	CwatDRAFT_4522	16, 220	Crocosphaera watsonii WH 8501	73.8	302	0
646530256	HAS barrel domain protein	UCYN_04700	5, 205	641674719	hypothetical protein	cce_0256	16, 220	Cyanothece sp. BH68, ATCC 51142	74.3	300.1	0
646530256	HAS barrel domain protein	UCYN_04700	3, 205	638106385	hypothetical protein	Tery_1163	14, 219	Trichodesmium erythraeum IMS101	63.1	261.9	0
646530257	hypothetical protein	UCYN_04710	1, 56	638430760	conserved hypothetical protein	CwatDRAFT_4521	1, 56	Crocosphaera watsonii WH 8501	80.4	95.1	5e-21
646530257	hypothetical protein	UCYN_04710	1, 56	641674718	hypothetical protein	cce_0255	1, 56	Cyanothece sp. BH68, ATCC 51142	78.6	93.2	1.8e-20
646530257	hypothetical protein	UCYN_04710	2, 66	638106386	hypothetical protein	Tery_1164	1, 64	Trichodesmium erythraeum IMS101	64.6	85.1	5.2e-18
646530258	Di- and tricarboxylate transporters	UCYN_04720	1, 599	638430128	TrkA-C	CwatDRAFT_5616	1, 599	Crocosphaera watsonii WH 8501	80.1	949.5	0
646530258	Di- and tricarboxylate transporters	UCYN_04720	1, 599	641674714	putative sodium/sulfate transporter, DASS family	cce_0251	1, 599	Cyanothece sp. BH68, ATCC 51142	83.6	972.6	0
646530259	peptidoglycan glycosyltransferase	UCYN_04730	3, 608	641677953	peptidoglycan glycosyltransferase (EC 2.4.1.129)	cce_3458	4, 605	Cyanothece sp. BH68, ATCC 51142	61.3	773.9	0
646530260	predicted deacylase	UCYN_04740	1, 376	638432739	Succinylglutamate desuccinylase/aspartoacylase	CwatDRAFT_1992	1, 376	Crocosphaera watsonii WH 8501	74.5	582.4	0
646530260	predicted deacylase	UCYN_04740	1, 376	641678222	hypothetical protein	cce_3725	1, 376	Cyanothece sp. BH68, ATCC 51142	71.5	577.8	0
646530261	glycine dehydrogenase (decarboxylating) alpha subunit (EC 1.4.4.2)/glycine dehydrogenase (decarboxylating) beta subunit (EC 1.4.4.2)	UCYN_04750	1, 984	638432229	glycine dehydrogenase (decarboxylating) alpha subunit (EC 1.4.4.2)/glycine dehydrogenase (decarboxylating) beta subunit (EC 1.4.4.2)	CwatDRAFT_2812	1, 983	Crocosphaera watsonii WH 8501	70.6	1466.1	0
646530261	glycine dehydrogenase (decarboxylating) alpha subunit (EC 1.4.4.2)/glycine dehydrogenase (decarboxylating) beta subunit (EC 1.4.4.2)	UCYN_04750	1, 984	641677098	glycine dehydrogenase (decarboxylating) alpha subunit (EC 1.4.4.2)/glycine dehydrogenase (decarboxylating) beta subunit (EC 1.4.4.2)	cce_2609	1, 983	Cyanothece sp. BH68, ATCC 51142	72.2	1498.4	0
646530261	glycine dehydrogenase (decarboxylating) alpha subunit (EC 1.4.4.2)/glycine dehydrogenase (decarboxylating) beta subunit (EC 1.4.4.2)	UCYN_04750	10, 983	638109840	glycine dehydrogenase (decarboxylating) alpha subunit (EC 1.4.4.2)/glycine dehydrogenase (decarboxylating) beta subunit (EC 1.4.4.2)	Tery_5031	8, 973	Trichodesmium erythraeum IMS101	65.1	1297.3	0
646530262	precorrin-3 methyltransferase (EC 2.1.1.131)	UCYN_04760	9, 619	638432381	precorrin-3 methyltransferase (EC 2.1.1.131)	CwatDRAFT_2665	9, 626	Crocosphaera watsonii WH 8501	62.9	782.7	0
646530262	precorrin-3 methyltransferase (EC 2.1.1.131)	UCYN_04760	9, 619	641675400	precorrin-3 methyltransferase (EC 2.1.1.131)	cce_0926	19, 636	Cyanothece sp. BH68, ATCC 51142	62.6	769.6	0
646530262	precorrin-3 methyltransferase (EC 2.1.1.131)	UCYN_04760	343, 618	638109254	precorrin-3 methyltransferase (EC 2.1.1.131)/cobalt-precorrin 5A acetaldehyde-lyase (EC 3.7.1.12)	Tery_4366	384, 661	Trichodesmium erythraeum IMS101	62.6	340.1	0
646530264	sodium/proton antiporter, CPA1 family (TC 2.A.36)	UCYN_04780	1, 639	638430945	sodium/proton antiporter, CPA1 family (TC 2.A.36)	CwatDRAFT_4359	1, 645	Crocosphaera watsonii WH 8501	82.5	1026.2	0
646530264	sodium/proton antiporter, CPA1 family (TC 2.A.36)	UCYN_04780	1, 645	641677226	sodium/proton antiporter, CPA1 family (TC 2.A.36)	cce_2737	8, 658	Cyanothece sp. BH68, ATCC 51142	84.6	1062.4	0
646530264	sodium/proton antiporter, CPA1 family (TC 2.A.36)	UCYN_04780	1, 642	638106128	sodium/proton antiporter, CPA1 family (TC 2.A.36)	Tery_0859	1, 637	Trichodesmium erythraeum IMS101	62.5	795.4	0
646530265	hypothetical protein	UCYN_04790	1, 40	641675963	hypothetical protein	cce_1482	7, 46	Cyanothece sp. BH68, ATCC 51142	82.5	77.4	6.3e-16
646530265	hypothetical protein	UCYN_04790	1, 40	638109192	hypothetical protein	Tery_4302	1, 40	Trichodesmium erythraeum IMS101	75	71.2	4.7e-14
646530266	ABC-type dipeptide/oligopeptide/nickel transport system, permease component	UCYN_04800	2, 323	638431214	Binding-protein-dependent transport systems inner membrane component	CwatDRAFT_4158	25, 346	Crocosphaera watsonii WH 8501	78.6	509.6	0
646530266	ABC-type dipeptide/oligopeptide/nickel transport system, permease component	UCYN_04800	2, 323	641676786	binding protein dependent transport systems inner membrane component	cce_2297	25, 346	Cyanothece sp. BH68, ATCC 51142	79.2	515.4	0
646530266	ABC-type dipeptide/oligopeptide/nickel transport system, permease component	UCYN_04800	4, 323	638105752	binding-protein-dependent transport systems inner membrane component	Tery_0434	36, 355	Trichodesmium erythraeum IMS101	66.6	423.3	0
646530267	adenine phosphoribosyltransferase (EC 2.4.2.7)	UCYN_04810	1, 172	638431215	adenine phosphoribosyltransferase (EC 2.4.2.7)	CwatDRAFT_4157	1, 172	Crocosphaera watsonii WH 8501	75	277.3	0
646530267	adenine phosphoribosyltransferase (EC 2.4.2.7)	UCYN_04810	1, 172	641676787	adenine phosphoribosyltransferase (EC 2.4.2.7)	cce_2298	1, 172	Cyanothece sp. BH68, ATCC 51142	75	278.5	0
646530267	adenine phosphoribosyltransferase (EC 2.4.2.7)	UCYN_04810	1, 172	638105753	adenine phosphoribosyltransferase (EC 2.4.2.7)	Tery_0435	1, 170	Trichodesmium erythraeum IMS101	66.3	241.9	0
646530268	peroxiredoxin	UCYN_04820	1, 190	638431930	Alkyl hydroperoxide reductase/ Thiol specific antioxidant/ Mal allergen	CwatDRAFT_3141	1, 190	Crocosphaera watsonii WH 8501	86.8	348.2	0
646530268	peroxiredoxin	UCYN_04820	1, 190	641677619	peroxiredoxin	cce_3126	1, 190	Cyanothece sp. BH68, ATCC 51142	87.9	358.6	0
646530268	peroxiredoxin	UCYN_04820	3, 190	638105510	Redoxin	Tery_0162	2, 189	Trichodesmium erythraeum IMS101	75.1	300.8	0
646530272	polyribonucleotide nucleotidyltransferase	UCYN_04860	1, 713	638430827	Polyribonucleotide nucleotidyltransferase	CwatDRAFT_4563	1, 713	Crocosphaera watsonii WH 8501	87.2	1234.9	0
646530272	polyribonucleotide nucleotidyltransferase	UCYN_04860	1, 713	641675090	polyribonucleotide nucleotidyltransferase	cce_0623	1, 713	Cyanothece sp. BH68, ATCC 51142	88.8	1256.1	0
646530272	polyribonucleotide nucleotidyltransferase	UCYN_04860	1, 703	637450211	polyribonucleotide nucleotidyltransferase	PMM1191	1, 701	Prochlorococcus marinus pastoris CCMP 1986	66.4	936.4	0
646530272	polyribonucleotide nucleotidyltransferase	UCYN_04860	1, 712	638106685	Polyribonucleotide nucleotidyltransferase	Tery_1541	1, 711	Trichodesmium erythraeum IMS101	75.7	1091.3	0
646530273	NADH dehydrogenase, FAD-containing subunit	UCYN_04870	1, 432	638430826	FAD-dependent pyridine nucleotide-disulphide oxidoreductase	CwatDRAFT_4581	1, 435	Crocosphaera watsonii WH 8501	69.7	632.9	0
646530273	NADH dehydrogenase, FAD-containing subunit	UCYN_04870	1, 432	641675091	FAD-dependent pyridine nucleotide-disulphide oxidoreductase	cce_0624	18, 452	Cyanothece sp. BH68, ATCC 51142	69.9	637.9	0
646530274	hypothetical protein	UCYN_04880	1, 208	638431622	hypothetical protein	CwatDRAFT_3561	1, 208	Crocosphaera watsonii WH 8501	61.1	285.4	0
646530274	hypothetical protein	UCYN_04880	1, 208	641676989	hypothetical protein	cce_2501	1, 208	Cyanothece sp. BH68, ATCC 51142	63	294.7	0
646530276	hypothetical protein	UCYN_04900	13, 176	638432462	Protein of unknown function DUF218	CwatDRAFT_2623	23, 186	Crocosphaera watsonii WH 8501	60.4	213.4	0
646530277	tRNA (5-methylaminomethyl-2-thiouridylate)-methyltransferase (EC 2.1.1.61)	UCYN_04910	1, 349	638431166	tRNA (5-methylaminomethyl-2-thiouridylate)-methyltransferase (EC 2.1.1.61)	CwatDRAFT_4024	1, 349	Crocosphaera watsonii WH 8501	70.5	509.2	0
646530277	tRNA (5-methylaminomethyl-2-thiouridylate)-methyltransferase (EC 2.1.1.61)	UCYN_04910	1, 352	641678135	tRNA (5-methylaminomethyl-2-thiouridylate)-methyltransferase (EC 2.1.1.61)	cce_3638	13, 364	Cyanothece sp. BH68, ATCC 51142	71.3	516.9	0
646530277	tRNA (5-methylaminomethyl-2-thiouridylate)-methyltransferase (EC 2.1.1.61)	UCYN_04910	1, 348	638106017	tRNA (5-methylaminomethyl-2-thiouridylate)-methyltransferase (EC 2.1.1.61)	Tery_0725	1, 356	Trichodesmium erythraeum IMS101	63.5	461.1	0
646530278	NADH dehydrogenase subunit N (EC 1.6.5.3)	UCYN_04920	1, 520	638429300	NADH dehydrogenase subunit N (EC 1.6.5.3)	CwatDRAFT_6309	1, 520	Crocosphaera watsonii WH 8501	80	818.1	0
646530278	NADH dehydrogenase subunit N (EC 1.6.5.3)	UCYN_04920	1, 520	641675652	NADH dehydrogenase subunit N (EC 1.6.5.3)	cce_1176	1, 520	Cyanothece sp. BH68, ATCC 51142	83.1	846.3	0
646530278	NADH dehydrogenase subunit N (EC 1.6.5.3)	UCYN_04920	11, 507	637449440	NADH dehydrogenase subunit N (EC 1.6.5.3)	PMM0435	10, 505	Prochlorococcus marinus pastoris CCMP 1986	60.2	604.4	0
646530278	NADH dehydrogenase subunit N (EC 1.6.5.3)	UCYN_04920	5, 503	638107607	NADH dehydrogenase subunit N (EC 1.6.5.3)	Tery_2529	5, 504	Trichodesmium erythraeum IMS101	74	734.6	0
646530280	cysteine desulfurase family protein	UCYN_04940	1, 385	638433192	Aminotransferase, class V	CwatDRAFT_2177	1, 385	Crocosphaera watsonii WH 8501	63.6	498.8	0
646530280	cysteine desulfurase family protein	UCYN_04940	1, 385	641674664	NifS-like class-V aminotransferase, probable cysteine desulfurase	cce_0202	1, 385	Cyanothece sp. BH68, ATCC 51142	63.9	509.6	0
646530281	predicted Zn-dependent protease-like protein	UCYN_04950	1, 462	638433476	Peptidase U62, modulator of DNA gyrase	CwatDRAFT_1722	1, 462	Crocosphaera watsonii WH 8501	70.8	689.5	0
646530281	predicted Zn-dependent protease-like protein	UCYN_04950	1, 462	641675409	TldD protein	cce_0935	1, 462	Cyanothece sp. BH68, ATCC 51142	70.6	689.1	0
646530281	predicted Zn-dependent protease-like protein	UCYN_04950	3, 461	638106332	peptidase U62, modulator of DNA gyrase	Tery_1106	4, 471	Trichodesmium erythraeum IMS101	63.5	603.2	0
646530283	RNA polymerase, sigma subunit, ECF family	UCYN_04970	1, 217	638429337	RNA polymerase, sigma subunit, ECF family	CwatDRAFT_6460	1, 217	Crocosphaera watsonii WH 8501	84.4	372.9	0
646530283	RNA polymerase, sigma subunit, ECF family	UCYN_04970	1, 217	641678650	RNA polymerase, sigma subunit, ECF family	cce_4142	5, 221	Cyanothece sp. BH68, ATCC 51142	85.3	375.2	0
646530283	RNA polymerase, sigma subunit, ECF family	UCYN_04970	1, 217	638109258	RNA polymerase, sigma-24 subunit, RpoE	Tery_4370	1, 217	Trichodesmium erythraeum IMS101	64.9	300.1	0
646530284	diaminopimelate epimerase (EC 5.1.1.7)	UCYN_04980	1, 275	638429340	diaminopimelate epimerase (EC 5.1.1.7)	CwatDRAFT_6328	1, 275	Crocosphaera watsonii WH 8501	65.5	375.6	0
646530284	diaminopimelate epimerase (EC 5.1.1.7)	UCYN_04980	1, 275	641678654	diaminopimelate epimerase (EC 5.1.1.7)	cce_4146	13, 287	Cyanothece sp. BH68, ATCC 51142	66.2	376.3	0
646530284	diaminopimelate epimerase (EC 5.1.1.7)	UCYN_04980	3, 275	638106394	diaminopimelate epimerase (EC 5.1.1.7)	Tery_1173	5, 275	Trichodesmium erythraeum IMS101	63	349	0
646530287	translation elongation factor Ts (EF-Ts)	UCYN_05010	1, 218	638431091	translation elongation factor Ts (EF-Ts)	CwatDRAFT_4200	20, 237	Crocosphaera watsonii WH 8501	83.5	370.9	0
646530287	translation elongation factor Ts (EF-Ts)	UCYN_05010	1, 218	641675172	translation elongation factor Ts (EF-Ts)	cce_0704	35, 252	Cyanothece sp. BH68, ATCC 51142	86.2	379	0
646530287	translation elongation factor Ts (EF-Ts)	UCYN_05010	1, 214	637449763	translation elongation factor Ts (EF-Ts)	PMM0754	1, 214	Prochlorococcus marinus pastoris CCMP 1986	68.7	298.5	0
646530287	translation elongation factor Ts (EF-Ts)	UCYN_05010	1, 218	638106382	translation elongation factor Ts (EF-Ts)	Tery_1160	1, 218	Trichodesmium erythraeum IMS101	70.6	313.5	0
646530288	SSU ribosomal protein S2P	UCYN_05020	1, 267	638431092	SSU ribosomal protein S2P	CwatDRAFT_4199	1, 269	Crocosphaera watsonii WH 8501	84.4	454.9	0
646530288	SSU ribosomal protein S2P	UCYN_05020	1, 263	641675173	SSU ribosomal protein S2P	cce_0705	1, 267	Cyanothece sp. BH68, ATCC 51142	85.4	454.5	0
646530288	SSU ribosomal protein S2P	UCYN_05020	1, 233	637449762	SSU ribosomal protein S2P	PMM0753	1, 230	Prochlorococcus marinus pastoris CCMP 1986	70.4	341.7	0
646530288	SSU ribosomal protein S2P	UCYN_05020	1, 271	638106383	SSU ribosomal protein S2P	Tery_1161	1, 271	Trichodesmium erythraeum IMS101	69.9	386.7	0
646530289	predicted permease	UCYN_05030	8, 402	638432864	permease YjgP/YjgQ	CwatDRAFT_2229	8, 400	Crocosphaera watsonii WH 8501	72.4	593.2	0
646530289	predicted permease	UCYN_05030	8, 402	641675722	putative permease YjgP/YjgQ	cce_1246	9, 401	Cyanothece sp. BH68, ATCC 51142	72.6	597.8	0
646530290	DNA topoisomerase I	UCYN_05040	1, 870	638430715	DNA topoisomerase I (EC 5.99.1.2)	CwatDRAFT_4636	1, 869	Crocosphaera watsonii WH 8501	74.4	1311.2	0
646530290	DNA topoisomerase I	UCYN_05040	1, 871	641675711	DNA topoisomerase I (EC 5.99.1.2)	cce_1235	1, 872	Cyanothece sp. BH68, ATCC 51142	75.2	1320.1	0
646530290	DNA topoisomerase I	UCYN_05040	1, 867	638105404	DNA topoisomerase I (EC 5.99.1.2)	Tery_0027	1, 871	Trichodesmium erythraeum IMS101	64	1134.8	0
646530291	FMN adenylyltransferase /riboflavin kinase	UCYN_05050	8, 313	641675431	FMN adenylyltransferase (EC 2.7.7.2)/riboflavin kinase (EC 2.7.1.26)	cce_0957	3, 307	Cyanothece sp. BH68, ATCC 51142	61.9	393.3	0
646530291	FMN adenylyltransferase /riboflavin kinase	UCYN_05050	8, 43	638106985	FMN adenylyltransferase (EC 2.7.7.2)/riboflavin kinase (EC 2.7.1.26)	Tery_1864	1, 36	Trichodesmium erythraeum IMS101	72.2	59.3	1.4e-09
646530292	glycosyltransferase	UCYN_05060	1, 370	638434082	Glycosyl transferase, group 1	CwatDRAFT_0944	1, 370	Crocosphaera watsonii WH 8501	78.1	594	0
646530292	glycosyltransferase	UCYN_05060	1, 368	641676051	probable sulfolipid sulfoquinovosyldiacylglycerol biosynthesis protein	cce_1569	11, 378	Cyanothece sp. BH68, ATCC 51142	77.2	587.8	0
646530292	glycosyltransferase	UCYN_05060	1, 372	637450698	SqdX	PMM1666	1, 377	Prochlorococcus marinus pastoris CCMP 1986	63.7	472.6	0
646530292	glycosyltransferase	UCYN_05060	1, 372	638105724	glycosyl transferase, group 1	Tery_0399	1, 372	Trichodesmium erythraeum IMS101	70.2	553.1	0
646530293	2-C-methyl-D-erythritol 2,4-cyclodiphosphate synthase (EC 4.6.1.12)	UCYN_05070	2, 159	638430247	2-C-methyl-D-erythritol 2,4-cyclodiphosphate synthase (EC 4.6.1.12)	CwatDRAFT_4923	1, 158	Crocosphaera watsonii WH 8501	69.6	238	0
646530293	2-C-methyl-D-erythritol 2,4-cyclodiphosphate synthase (EC 4.6.1.12)	UCYN_05070	2, 160	641674943	2-C-methyl-D-erythritol 2,4-cyclodiphosphate synthase (EC 4.6.1.12)	cce_0476	1, 159	Cyanothece sp. BH68, ATCC 51142	73	240.4	0
646530293	2-C-methyl-D-erythritol 2,4-cyclodiphosphate synthase (EC 4.6.1.12)	UCYN_05070	1, 159	637450302	tRNA (Guanine37-N(1)-) methyltransferase (EC 2.1.1.31)	PMM1280	245, 405	Prochlorococcus marinus pastoris CCMP 1986	65.2	212.2	0
646530293	2-C-methyl-D-erythritol 2,4-cyclodiphosphate synthase (EC 4.6.1.12)	UCYN_05070	2, 159	638109576	2-C-methyl-D-erythritol 2,4-cyclodiphosphate synthase (EC 4.6.1.12)	Tery_4716	1, 158	Trichodesmium erythraeum IMS101	67.1	225.7	0
646530294	ATP-dependent chaperone ClpB	UCYN_05080	1, 872	638430415	AAA ATPase, central region:Clp, N terminal:Clp, N terminal	CwatDRAFT_5022	1, 872	Crocosphaera watsonii WH 8501	76.3	1345.1	0
646530294	ATP-dependent chaperone ClpB	UCYN_05080	1, 872	641677714	ATP-dependent Clp protease, ATP-binding subunit	cce_3221	1, 872	Cyanothece sp. BH68, ATCC 51142	78.6	1375.1	0
646530294	ATP-dependent chaperone ClpB	UCYN_05080	1, 872	638108464	ATPase AAA-2	Tery_3490	1, 896	Trichodesmium erythraeum IMS101	64.3	1147.9	0
646530295	mannose-6-phosphate isomerase, type 2 (EC 5.3.1.8)	UCYN_05090	1, 118	638428919	mannose-6-phosphate isomerase, type 2 (EC 5.3.1.8)	CwatDRAFT_6680	1, 118	Crocosphaera watsonii WH 8501	80.5	207.6	0
646530295	mannose-6-phosphate isomerase, type 2 (EC 5.3.1.8)	UCYN_05090	1, 118	641678913	mannose-6-phosphate isomerase, type 2 (EC 5.3.1.8)	cce_4404	4, 121	Cyanothece sp. BH68, ATCC 51142	80.5	205.7	0
646530295	mannose-6-phosphate isomerase, type 2 (EC 5.3.1.8)	UCYN_05090	3, 118	638109611	mannose-6-phosphate isomerase, type 2 (EC 5.3.1.8)	Tery_4760	20, 132	Trichodesmium erythraeum IMS101	72.4	180.3	0
646530297	NADH dehydrogenase subunit M (EC 1.6.5.3)	UCYN_05110	1, 523	638431349	NADH dehydrogenase subunit M (EC 1.6.5.3)	CwatDRAFT_3920	3, 525	Crocosphaera watsonii WH 8501	83.6	894.8	0
646530297	NADH dehydrogenase subunit M (EC 1.6.5.3)	UCYN_05110	1, 523	641678807	NADH dehydrogenase subunit M (EC 1.6.5.3)	cce_4299	3, 525	Cyanothece sp. BH68, ATCC 51142	84.7	909.1	0
646530297	NADH dehydrogenase subunit M (EC 1.6.5.3)	UCYN_05110	5, 523	637449144	NADH dehydrogenase subunit M (EC 1.6.5.3)	PMM0150	23, 544	Prochlorococcus marinus pastoris CCMP 1986	65.3	685.6	0
646530297	NADH dehydrogenase subunit M (EC 1.6.5.3)	UCYN_05110	3, 525	638105958	NADH dehydrogenase subunit M (EC 1.6.5.3)	Tery_0659	2, 526	Trichodesmium erythraeum IMS101	78.9	844.3	0
646530298	putative FeS-containing Cyanobacterial-specific oxidoreductase	UCYN_05120	1, 441	638431350	Protein of unknown function DUF512	CwatDRAFT_3902	1, 441	Crocosphaera watsonii WH 8501	69.8	646.4	0
646530298	putative FeS-containing Cyanobacterial-specific oxidoreductase	UCYN_05120	1, 441	641678808	hypothetical protein	cce_4300	1, 441	Cyanothece sp. BH68, ATCC 51142	68.5	636.7	0
646530298	putative FeS-containing Cyanobacterial-specific oxidoreductase	UCYN_05120	9, 438	638109390	protein of unknown function DUF512	Tery_4507	9, 440	Trichodesmium erythraeum IMS101	62	573.9	0
646530300	C-terminal processing peptidase-2	UCYN_05140	1, 428	638430622	C-terminal processing peptidase-2. Serine peptidase. MEROPS family S41A	CwatDRAFT_4789	1, 427	Crocosphaera watsonii WH 8501	81.1	699.1	0
646530300	C-terminal processing peptidase-2	UCYN_05140	1, 428	641675849	C-terminal processing peptidase-2. Serine peptidase. MEROPS family S41A	cce_1372	1, 427	Cyanothece sp. BH68, ATCC 51142	81.8	702.6	0
646530300	C-terminal processing peptidase-2	UCYN_05140	1, 424	638109399	C-terminal processing peptidase-2. Serine peptidase. MEROPS family S41A	Tery_4518	1, 423	Trichodesmium erythraeum IMS101	64.9	546.2	0
646530302	cell division protein FtsZ	UCYN_05160	3, 419	638430996	cell division protein FtsZ	CwatDRAFT_4290	2, 415	Crocosphaera watsonii WH 8501	65.1	524.2	0
646530302	cell division protein FtsZ	UCYN_05160	3, 419	641675791	cell division protein FtsZ	cce_1314	2, 415	Cyanothece sp. BH68, ATCC 51142	66.8	535	0
646530303	predicted permease	UCYN_05170	1, 255	641676529	hypothetical protein	cce_2041	1, 255	Cyanothece sp. BH68, ATCC 51142	61.2	302.4	0
646530304	carbamoyl-phosphate synthase large subunit	UCYN_05180	1, 1080	638429927	carbamoyl-phosphate synthase large subunit	CwatDRAFT_5742	1, 1080	Crocosphaera watsonii WH 8501	81.8	1777.7	0
646530304	carbamoyl-phosphate synthase large subunit	UCYN_05180	1, 1080	641676526	carbamoyl-phosphate synthase large subunit	cce_2038	1, 1080	Cyanothece sp. BH68, ATCC 51142	82.5	1792.7	0
646530304	carbamoyl-phosphate synthase large subunit	UCYN_05180	1, 1078	637449835	carbamoyl-phosphate synthase large subunit	PMM0825	1, 1096	Prochlorococcus marinus pastoris CCMP 1986	61.7	1351.7	0
646530304	carbamoyl-phosphate synthase large subunit	UCYN_05180	1, 1079	638107926	carbamoyl-phosphate synthase large subunit	Tery_2877	1, 1075	Trichodesmium erythraeum IMS101	72.3	1558.5	0
646530305	ribosome-associated GTPase EngA	UCYN_05190	1, 452	638431021	Small GTP-binding protein domain:GTP-binding	CwatDRAFT_4254	14, 465	Crocosphaera watsonii WH 8501	81.4	759.2	0
646530305	ribosome-associated GTPase EngA	UCYN_05190	1, 452	641674723	GTP-binding protein	cce_0260	1, 452	Cyanothece sp. BH68, ATCC 51142	81.6	761.1	0
646530305	ribosome-associated GTPase EngA	UCYN_05190	1, 445	637449396	GTP-binding protein EngA	PMM0391	1, 446	Prochlorococcus marinus pastoris CCMP 1986	61	557.4	0
646530305	ribosome-associated GTPase EngA	UCYN_05190	1, 443	638105665	small GTP-binding protein	Tery_0333	1, 443	Trichodesmium erythraeum IMS101	73.6	685.3	0
646530306	ferredoxin protochlorophyllide reductase subunit B (EC 1.3.7.7)	UCYN_05200	1, 507	638433928	ferredoxin protochlorophyllide reductase subunit B (EC 1.3.7.7)	CwatDRAFT_0967	1, 507	Crocosphaera watsonii WH 8501	86.4	913.3	0
646530306	ferredoxin protochlorophyllide reductase subunit B (EC 1.3.7.7)	UCYN_05200	1, 507	641676440	ferredoxin protochlorophyllide reductase subunit B (EC 1.3.7.7)	cce_1954	1, 507	Cyanothece sp. BH68, ATCC 51142	86.6	914.1	0
646530306	ferredoxin protochlorophyllide reductase subunit B (EC 1.3.7.7)	UCYN_05200	1, 507	638108747	ferredoxin protochlorophyllide reductase subunit B (EC 1.3.7.7)	Tery_3812	1, 507	Trichodesmium erythraeum IMS101	81.9	869.4	0
646530307	hypothetical protein	UCYN_05210	1, 176	638433052	hypothetical protein	CwatDRAFT_2127	1, 176	Crocosphaera watsonii WH 8501	76.1	275	0
646530307	hypothetical protein	UCYN_05210	1, 175	641677783	hypothetical protein	cce_3288	1, 175	Cyanothece sp. BH68, ATCC 51142	77.1	274.6	0
646530308	hypothetical protein	UCYN_05220	1, 310	638431876	hypothetical protein	CwatDRAFT_3509	1, 310	Crocosphaera watsonii WH 8501	60.6	379.4	0
646530308	hypothetical protein	UCYN_05220	1, 306	641677882	hypothetical protein	cce_3387	1, 306	Cyanothece sp. BH68, ATCC 51142	60.3	380.6	0
646530309	1,4-dihydroxy-2-naphthoate phytyltransferase	UCYN_05230	11, 300	638430156	UbiA prenyltransferase	CwatDRAFT_4882	10, 299	Crocosphaera watsonii WH 8501	63.8	384	0
646530309	1,4-dihydroxy-2-naphthoate phytyltransferase	UCYN_05230	11, 304	641678988	1,4-dihydroxy-2-naphtoic acid prenyltransferase	cce_4479	14, 307	Cyanothece sp. BH68, ATCC 51142	65.6	399.8	0
646530312	glycosyl transferase	UCYN_05260	1, 314	638432367	Glycosyl transferase, family 2	CwatDRAFT_2774	1, 314	Crocosphaera watsonii WH 8501	80.9	531.9	0
646530312	glycosyl transferase	UCYN_05260	4, 317	641678461	glycosyl transferase, family 2	cce_3958	4, 317	Cyanothece sp. BH68, ATCC 51142	79.9	534.3	0
646530313	Gun4	UCYN_05270	1, 244	641674955	hypothetical protein	cce_0488	1, 242	Cyanothece sp. BH68, ATCC 51142	60.7	312	0
646530314	Ras superfamily GTP-binding protein YlqF	UCYN_05280	1, 277	638429903	Ras superfamily GTP-binding protein YlqF	CwatDRAFT_5504	1, 277	Crocosphaera watsonii WH 8501	70.8	403.3	0
646530314	Ras superfamily GTP-binding protein YlqF	UCYN_05280	1, 276	641674952	Ras superfamily GTP-binding protein YlqF	cce_0485	1, 276	Cyanothece sp. BH68, ATCC 51142	71.4	407.9	0
646530315	exonuclease RecJ	UCYN_05290	1, 650	638432471	exonuclease RecJ (EC 3.1.-.-)	CwatDRAFT_2612	1, 652	Crocosphaera watsonii WH 8501	66.9	898.3	0
646530315	exonuclease RecJ	UCYN_05290	1, 650	641674951	exonuclease RecJ (EC 3.1.-.-)	cce_0484	1, 652	Cyanothece sp. BH68, ATCC 51142	67.6	913.3	0
646530316	protoheme IX farnesyltransferase	UCYN_05300	1, 311	638428961	Protoheme IX farnesyltransferase	CwatDRAFT_6661	1, 311	Crocosphaera watsonii WH 8501	83	530.4	0
646530316	protoheme IX farnesyltransferase	UCYN_05300	1, 311	641679109	cytochrome c oxidase folding protein	cce_4600	1, 311	Cyanothece sp. BH68, ATCC 51142	83.9	536.6	0
646530316	protoheme IX farnesyltransferase	UCYN_05300	9, 316	638106905	protoheme IX farnesyltransferase	Tery_1781	12, 319	Trichodesmium erythraeum IMS101	62.3	401	0
646530317	uncharacterized protein required for cytochrome oxidase assembly	UCYN_05310	1, 297	638428962	Cytochrome oxidase assembly	CwatDRAFT_6660	1, 298	Crocosphaera watsonii WH 8501	68.1	421.8	0
646530317	uncharacterized protein required for cytochrome oxidase assembly	UCYN_05310	1, 297	641679108	putative cytochrome oxidase assembly	cce_4599	1, 298	Cyanothece sp. BH68, ATCC 51142	68.8	429.5	0
646530318	arginyl-tRNA synthetase (EC 6.1.1.19)	UCYN_05320	1, 584	638430432	arginyl-tRNA synthetase (EC 6.1.1.19)	CwatDRAFT_5034	1, 585	Crocosphaera watsonii WH 8501	69.6	831.2	0
646530318	arginyl-tRNA synthetase (EC 6.1.1.19)	UCYN_05320	1, 584	641678071	arginyl-tRNA synthetase (EC 6.1.1.19)	cce_3576	1, 585	Cyanothece sp. BH68, ATCC 51142	71.5	854	0
646530318	arginyl-tRNA synthetase (EC 6.1.1.19)	UCYN_05320	1, 584	638108901	arginyl-tRNA synthetase (EC 6.1.1.19)	Tery_3985	1, 585	Trichodesmium erythraeum IMS101	62.1	732.6	0
646530321	Oxidoreductase NAD-binding domain protein	UCYN_05350	3, 297	638431519	Oxidoreductase FAD/NAD(P)-binding:CpcD phycobilisome linker-like	CwatDRAFT_3658	113, 406	Crocosphaera watsonii WH 8501	79.3	513.1	0
646530321	Oxidoreductase NAD-binding domain protein	UCYN_05350	3, 297	641675468	ferredoxin-NADP oxidoreductase	cce_0994	115, 408	Cyanothece sp. BH68, ATCC 51142	85.4	539.7	0
646530321	Oxidoreductase NAD-binding domain protein	UCYN_05350	2, 297	638108605	oxidoreductase FAD/NAD(P)-binding	Tery_3658	109, 405	Trichodesmium erythraeum IMS101	67.1	437.6	0
646530322	polysaccharide pyruvyl transferase CsaB	UCYN_05360	1, 343	638434647	Polysaccharide pyruvyl transferase	CwatDRAFT_0052	3, 345	Crocosphaera watsonii WH 8501	60.9	428.7	0
646530322	polysaccharide pyruvyl transferase CsaB	UCYN_05360	1, 343	641676145	putative polysaccharide pyruvyl transferase	cce_1662	6, 348	Cyanothece sp. BH68, ATCC 51142	62.5	443	0
646530324	triosephosphate isomerase (EC 5.3.1.1)	UCYN_05380	3, 240	638433813	triosephosphate isomerase (EC 5.3.1.1)	CwatDRAFT_1037	5, 242	Crocosphaera watsonii WH 8501	68.9	345.1	0
646530324	triosephosphate isomerase (EC 5.3.1.1)	UCYN_05380	3, 240	641678812	triosephosphate isomerase (EC 5.3.1.1)	cce_4304	7, 244	Cyanothece sp. BH68, ATCC 51142	70.6	352.4	0
646530324	triosephosphate isomerase (EC 5.3.1.1)	UCYN_05380	1, 240	638106549	triosephosphate isomerase (EC 5.3.1.1)	Tery_1380	1, 240	Trichodesmium erythraeum IMS101	65.4	323.2	0
646530325	Dihydropteroate synthase	UCYN_05390	1, 278	638433814	Dihydropteroate synthase (EC 2.5.1.15)	CwatDRAFT_1038	1, 278	Crocosphaera watsonii WH 8501	64	368.2	0
646530325	Dihydropteroate synthase	UCYN_05390	1, 279	641678813	Dihydropteroate synthase (EC 2.5.1.15)	cce_4305	4, 282	Cyanothece sp. BH68, ATCC 51142	64.5	374	0
646530326	sirohydrochlorin cobaltochelatase	UCYN_05400	1, 318	638434322	Cobalamin (vitamin B12) biosynthesis CbiX protein	CwatDRAFT_0412	1, 321	Crocosphaera watsonii WH 8501	63.2	432.2	0
646530326	sirohydrochlorin cobaltochelatase	UCYN_05400	1, 318	641678816	sirohydrochlorin cobaltochelatase	cce_4308	5, 333	Cyanothece sp. BH68, ATCC 51142	63.4	441.8	0
646530327	hypothetical protein	UCYN_05410	1, 73	638433679	hypothetical protein	CwatDRAFT_1346	1, 73	Crocosphaera watsonii WH 8501	60.3	107.5	1.1e-24
646530327	hypothetical protein	UCYN_05410	1, 70	641675643	hypothetical protein	cce_1167	1, 70	Cyanothece sp. BH68, ATCC 51142	67.1	109.8	2.1e-25
646530328	Peptidase family M48	UCYN_05420	1, 585	641675631	Peptidase M48, Ste24p	cce_1155	1, 616	Cyanothece sp. BH68, ATCC 51142	60.3	727.2	0
646530329	16S rRNA m(7)G-527 methyltransferase (EC 2.1.1.170)	UCYN_05430	4, 243	638431756	16S rRNA m(7)G-527 methyltransferase (EC 2.1.1.170)	CwatDRAFT_3242	2, 241	Crocosphaera watsonii WH 8501	62.1	322.8	0
646530330	serine phosphatase	UCYN_05450	19, 468	638433064	serine phosphatase	CwatDRAFT_1494	26, 475	Crocosphaera watsonii WH 8501	75.8	691	0
646530330	serine phosphatase	UCYN_05450	22, 468	641674697	serine phosphatase	cce_0234	29, 475	Cyanothece sp. BH68, ATCC 51142	77.2	697.6	0
646530330	serine phosphatase	UCYN_05450	21, 468	638106030	serine phosphatase	Tery_0739	18, 470	Trichodesmium erythraeum IMS101	60.9	547.4	0
646530332	conserved hypothetical protein TIGR00250	UCYN_05470	1, 132	638432700	Conserved hypothetical protein 250	CwatDRAFT_2320	7, 138	Crocosphaera watsonii WH 8501	66.7	176.4	2.8e-45
646530332	conserved hypothetical protein TIGR00250	UCYN_05470	1, 132	641675961	putative holliday junction resolvase, YqgF family	cce_1480	7, 138	Cyanothece sp. BH68, ATCC 51142	67.4	181	0
646530333	UDP-N-acetylmuramyl pentapeptide phosphotransferase/UDP-N-acetylglucosamine-1-phosphate transferase	UCYN_05480	1, 339	638430610	Glycosyl transferase, family 4	CwatDRAFT_4799	19, 355	Crocosphaera watsonii WH 8501	80.5	562.8	0
646530333	UDP-N-acetylmuramyl pentapeptide phosphotransferase/UDP-N-acetylglucosamine-1-phosphate transferase	UCYN_05480	1, 339	641675835	probable glycosyl transferase, family 4	cce_1358	19, 357	Cyanothece sp. BH68, ATCC 51142	81.8	568.2	0
646530333	UDP-N-acetylmuramyl pentapeptide phosphotransferase/UDP-N-acetylglucosamine-1-phosphate transferase	UCYN_05480	1, 339	638107728	glycosyl transferase, family 4	Tery_2661	36, 369	Trichodesmium erythraeum IMS101	61.3	419.1	0
646530334	Photosystem I reaction centre subunit XI	UCYN_05490	1, 154	638430231	Photosystem I reaction centre, subunit XI PsaL	CwatDRAFT_4915	1, 157	Crocosphaera watsonii WH 8501	66.2	223.8	0
646530334	Photosystem I reaction centre subunit XI	UCYN_05490	13, 154	641678467	photosystem I reaction centre subunit XI PsaL	cce_3964	14, 155	Cyanothece sp. BH68, ATCC 51142	68.3	205.3	0
646530336	Hydrogenase maturation protein HypC	UCYN_05510	1, 78	638432364	Hydrogenase maturation protein HypC	CwatDRAFT_2765	1, 78	Crocosphaera watsonii WH 8501	78.2	125.6	4.2e-30
646530336	Hydrogenase maturation protein HypC	UCYN_05510	1, 78	641678464	Hydrogenase maturation protein HypC	cce_3961	1, 78	Cyanothece sp. BH68, ATCC 51142	76.9	123.6	1.5e-29
646530337	cystathionine beta-lyase family protein involved in aluminum resistance	UCYN_05520	6, 406	638433449	Aluminium resistance	CwatDRAFT_1366	2, 402	Crocosphaera watsonii WH 8501	74.8	617.1	0
646530337	cystathionine beta-lyase family protein involved in aluminum resistance	UCYN_05520	1, 406	641677591	aluminium resistance protein	cce_3099	1, 406	Cyanothece sp. BH68, ATCC 51142	74.1	618.6	0
646530337	cystathionine beta-lyase family protein involved in aluminum resistance	UCYN_05520	1, 406	638106596	Aluminium resistance	Tery_1438	1, 406	Trichodesmium erythraeum IMS101	69.2	582	0
646530338	Delta-9 acyl-phospholipid desaturase (EC 1.14.19.-)	UCYN_05530	1, 269	638433448	Delta-9 acyl-phospholipid desaturase (EC 1.14.19.-)	CwatDRAFT_1377	1, 269	Crocosphaera watsonii WH 8501	77.7	471.9	0
646530338	Delta-9 acyl-phospholipid desaturase (EC 1.14.19.-)	UCYN_05530	1, 273	641677592	Delta-9 acyl-phospholipid desaturase (EC 1.14.19.-)	cce_3100	1, 273	Cyanothece sp. BH68, ATCC 51142	79.1	485.7	0
646530338	Delta-9 acyl-phospholipid desaturase (EC 1.14.19.-)	UCYN_05530	1, 270	638106595	Delta-9 acyl-phospholipid desaturase (EC 1.14.19.-)	Tery_1437	1, 270	Trichodesmium erythraeum IMS101	66.3	412.9	0
646530339	SSU ribosomal protein S21P	UCYN_05540	1, 61	638433446	SSU ribosomal protein S21P	CwatDRAFT_1379	1, 61	Crocosphaera watsonii WH 8501	96.7	117.5	8.6e-28
646530339	SSU ribosomal protein S21P	UCYN_05540	1, 61	641677595	SSU ribosomal protein S21P	cce_3103	1, 61	Cyanothece sp. BH68, ATCC 51142	100	123.2	1.5e-29
646530339	SSU ribosomal protein S21P	UCYN_05540	1, 58	637450001	SSU ribosomal protein S21P	PMM0987	1, 58	Prochlorococcus marinus pastoris CCMP 1986	69	82.4	9.2e-18
646530339	SSU ribosomal protein S21P	UCYN_05540	1, 61	638109474	SSU ribosomal protein S21P	Tery_4602	1, 61	Trichodesmium erythraeum IMS101	83.6	102.8	2.2e-23
646530340	ABC-type Fe3+ transport system, periplasmic component	UCYN_05550	1, 172	638431916	Twin-arginine translocation pathway signal	CwatDRAFT_3150	1, 180	Crocosphaera watsonii WH 8501	67.2	242.7	0
646530340	ABC-type Fe3+ transport system, periplasmic component	UCYN_05550	3, 359	641677121	iron transport protein	cce_2632	20, 383	Cyanothece sp. BH68, ATCC 51142	73.4	544.3	0
646530341	3-dehydroquinate synthase (EC 4.2.3.4)	UCYN_05560	1, 362	638432221	3-dehydroquinate synthase (EC 4.2.3.4)	CwatDRAFT_2950	1, 363	Crocosphaera watsonii WH 8501	60.1	449.5	0
646530341	3-dehydroquinate synthase (EC 4.2.3.4)	UCYN_05560	1, 362	641678949	3-dehydroquinate synthase (EC 4.2.3.4)	cce_4440	1, 363	Cyanothece sp. BH68, ATCC 51142	60.1	454.5	0
646530342	ATP-dependent Clp protease proteolytic subunit ClpP	UCYN_05570	1, 214	638432222	ATP-dependent Clp protease proteolytic subunit ClpP (EC 3.4.21.92)	CwatDRAFT_2951	34, 247	Crocosphaera watsonii WH 8501	84.6	360.5	0
646530342	ATP-dependent Clp protease proteolytic subunit ClpP	UCYN_05570	1, 214	641678948	ATP-dependent Clp protease proteolytic subunit ClpP (EC 3.4.21.92)	cce_4439	1, 214	Cyanothece sp. BH68, ATCC 51142	83.2	355.5	0
646530342	ATP-dependent Clp protease proteolytic subunit ClpP	UCYN_05570	1, 213	637450688	ATP-dependent Clp protease proteolytic subunit ClpP (EC 3.4.21.92)	PMM1656	8, 211	Prochlorococcus marinus pastoris CCMP 1986	70.4	295.8	0
646530342	ATP-dependent Clp protease proteolytic subunit ClpP	UCYN_05570	1, 214	638105889	ATP-dependent Clp protease proteolytic subunit ClpP (EC 3.4.21.92)	Tery_0585	2, 216	Trichodesmium erythraeum IMS101	74.4	319.7	0
646530343	ATP-dependent Clp protease ATP-binding subunit ClpX	UCYN_05580	1, 434	638432223	ATP-dependent Clp protease ATP-binding subunit ClpX (EC 3.4.21.92)	CwatDRAFT_2952	1, 433	Crocosphaera watsonii WH 8501	70.8	614	0
646530343	ATP-dependent Clp protease ATP-binding subunit ClpX	UCYN_05580	1, 434	641678947	ATP-dependent Clp protease ATP-binding subunit ClpX (EC 3.4.21.92)	cce_4438	1, 424	Cyanothece sp. BH68, ATCC 51142	69.2	597.8	0
646530343	ATP-dependent Clp protease ATP-binding subunit ClpX	UCYN_05580	1, 426	637450689	ATP-dependent Clp protease ATP-binding subunit ClpX (EC 3.4.21.92)	PMM1657	1, 434	Prochlorococcus marinus pastoris CCMP 1986	62.8	528.9	0
646530343	ATP-dependent Clp protease ATP-binding subunit ClpX	UCYN_05580	1, 434	638105888	ATP-dependent Clp protease ATP-binding subunit ClpX (EC 3.4.21.92)	Tery_0584	1, 438	Trichodesmium erythraeum IMS101	66.7	575.5	0
646530345	4Fe-4S protein,Helix-turn-helix protein	UCYN_05600	1, 532	638433145	Helix-turn-helix motif:4Fe-4S ferredoxin, iron-sulfur binding	CwatDRAFT_1598	1, 532	Crocosphaera watsonii WH 8501	75.8	870.5	0
646530345	4Fe-4S protein,Helix-turn-helix protein	UCYN_05600	1, 532	641676382	probable transcriptional regulator	cce_1898	1, 532	Cyanothece sp. BH68, ATCC 51142	77.6	888.6	0
646530346	hypothetical protein	UCYN_05610	1, 209	638430602	Protein of unknown function DUF502	CwatDRAFT_4741	1, 209	Crocosphaera watsonii WH 8501	85.2	363.2	0
646530346	hypothetical protein	UCYN_05610	1, 241	641676107	hypothetical protein	cce_1624	7, 250	Cyanothece sp. BH68, ATCC 51142	77.1	374.8	0
646530346	hypothetical protein	UCYN_05610	1, 223	638106027	protein of unknown function DUF502	Tery_0736	7, 227	Trichodesmium erythraeum IMS101	67.7	305.4	0
646530347	NusB antitermination factor	UCYN_05620	1, 209	638430603	NusB antitermination factor	CwatDRAFT_4742	1, 209	Crocosphaera watsonii WH 8501	71.3	299.3	0
646530347	NusB antitermination factor	UCYN_05620	1, 207	641676106	NusB antitermination factor	cce_1623	1, 207	Cyanothece sp. BH68, ATCC 51142	73.9	303.9	0
646530348	7-cyano-7-deazaguanine reductase	UCYN_05630	12, 132	638431976	GTP cyclohydrolase I	CwatDRAFT_3011	1, 121	Crocosphaera watsonii WH 8501	75.2	203.4	0
646530348	7-cyano-7-deazaguanine reductase	UCYN_05630	1, 132	641677821	putative GTP cyclohydrolase I	cce_3326	1, 132	Cyanothece sp. BH68, ATCC 51142	73.5	216.1	0
646530348	7-cyano-7-deazaguanine reductase	UCYN_05630	2, 132	638107207	GTP cyclohydrolase I	Tery_2098	8, 139	Trichodesmium erythraeum IMS101	68.9	202.6	0
646530349	ribosomal large subunit pseudouridine synthase D	UCYN_05640	1, 313	638429075	ribosomal large subunit pseudouridine synthase D (EC 5.4.99.-)	CwatDRAFT_6597	1, 312	Crocosphaera watsonii WH 8501	66.5	424.1	0
646530349	ribosomal large subunit pseudouridine synthase D	UCYN_05640	1, 313	641677819	ribosomal large subunit pseudouridine synthase D (EC 5.4.99.-)	cce_3324	1, 312	Cyanothece sp. BH68, ATCC 51142	64.5	418.7	0
646530354	two component transcriptional regulator, winged helix family	UCYN_05690	1, 246	638429347	two component transcriptional regulator, winged helix family	CwatDRAFT_6453	1, 246	Crocosphaera watsonii WH 8501	95.1	473.8	0
646530354	two component transcriptional regulator, winged helix family	UCYN_05690	1, 246	641674762	two component transcriptional regulator, winged helix family	cce_0298	1, 246	Cyanothece sp. BH68, ATCC 51142	96.3	480.7	0
646530354	two component transcriptional regulator, winged helix family	UCYN_05690	4, 237	637449122	two component transcriptional regulator, winged helix family	PMM0128	5, 239	Prochlorococcus marinus pastoris CCMP 1986	72.3	360.5	0
646530354	two component transcriptional regulator, winged helix family	UCYN_05690	1, 244	638109749	two component transcriptional regulator, winged helix family	Tery_4937	1, 244	Trichodesmium erythraeum IMS101	86.5	436.4	0
646530360	1,4-Dihydroxy-2-naphthoyl-CoA synthase (EC 4.1.3.36)	UCYN_05740	1, 277	638430310	1,4-Dihydroxy-2-naphthoyl-CoA synthase (EC 4.1.3.36)	CwatDRAFT_4964	1, 277	Crocosphaera watsonii WH 8501	84.1	493.4	0
646530360	1,4-Dihydroxy-2-naphthoyl-CoA synthase (EC 4.1.3.36)	UCYN_05740	1, 277	641675302	1,4-Dihydroxy-2-naphthoyl-CoA synthase (EC 4.1.3.36)	cce_0831	1, 277	Cyanothece sp. BH68, ATCC 51142	83.4	492.3	0
646530360	1,4-Dihydroxy-2-naphthoyl-CoA synthase (EC 4.1.3.36)	UCYN_05740	5, 277	637449616	1,4-Dihydroxy-2-naphthoyl-CoA synthase (EC 4.1.3.36)	PMM0608	12, 285	Prochlorococcus marinus pastoris CCMP 1986	65.7	375.2	0
646530360	1,4-Dihydroxy-2-naphthoyl-CoA synthase (EC 4.1.3.36)	UCYN_05740	2, 277	638108988	1,4-Dihydroxy-2-naphthoyl-CoA synthase (EC 4.1.3.36)	Tery_4088	12, 287	Trichodesmium erythraeum IMS101	82.6	484.6	0
646530361	replication restart DNA helicase PriA	UCYN_05750	18, 839	641677017	replication restart DNA helicase PriA	cce_2529	18, 841	Cyanothece sp. BH68, ATCC 51142	61.7	1008.8	0
646530362	glutamate-1-semialdehyde 2,1-aminomutase (EC 5.4.3.8)	UCYN_05760	1, 433	638432377	glutamate-1-semialdehyde 2,1-aminomutase (EC 5.4.3.8)	CwatDRAFT_2647	1, 433	Crocosphaera watsonii WH 8501	82.2	726.1	0
646530362	glutamate-1-semialdehyde 2,1-aminomutase (EC 5.4.3.8)	UCYN_05760	3, 433	641674635	glutamate-1-semialdehyde 2,1-aminomutase (EC 5.4.3.8)	cce_0172	21, 451	Cyanothece sp. BH68, ATCC 51142	84	737.6	0
646530362	glutamate-1-semialdehyde 2,1-aminomutase (EC 5.4.3.8)	UCYN_05760	7, 431	637449490	glutamate-1-semialdehyde 2,1-aminomutase (EC 5.4.3.8)	PMM0483	5, 429	Prochlorococcus marinus pastoris CCMP 1986	73.4	649.8	0
646530362	glutamate-1-semialdehyde 2,1-aminomutase (EC 5.4.3.8)	UCYN_05760	5, 433	638107801	glutamate-1-semialdehyde 2,1-aminomutase (EC 5.4.3.8)	Tery_2741	4, 432	Trichodesmium erythraeum IMS101	78.3	695.3	0
646530363	NurA domain-containing protein	UCYN_05770	1, 398	638432963	hypothetical protein	CwatDRAFT_1942	1, 398	Crocosphaera watsonii WH 8501	60.1	513.8	0
646530363	NurA domain-containing protein	UCYN_05770	1, 398	641674795	hypothetical protein	cce_0330	1, 398	Cyanothece sp. BH68, ATCC 51142	61.6	523.9	0
646530364	tRNA-guanine transglycosylase (EC 2.4.2.29)	UCYN_05780	1, 365	638429045	tRNA-guanine transglycosylase (EC 2.4.2.29)	CwatDRAFT_6159	1, 365	Crocosphaera watsonii WH 8501	77.8	597.8	0
646530364	tRNA-guanine transglycosylase (EC 2.4.2.29)	UCYN_05780	1, 365	641674622	tRNA-guanine transglycosylase (EC 2.4.2.29)	cce_0159	1, 365	Cyanothece sp. BH68, ATCC 51142	77	589.7	0
646530364	tRNA-guanine transglycosylase (EC 2.4.2.29)	UCYN_05780	3, 365	638107541	tRNA-guanine transglycosylase (EC 2.4.2.29)	Tery_2456	5, 366	Trichodesmium erythraeum IMS101	69.7	522.3	0
646530366	acyl-ACP reductase	UCYN_05800	1, 340	638432184	acyl-ACP reductase	CwatDRAFT_3385	1, 340	Crocosphaera watsonii WH 8501	79.1	566.2	0
646530366	acyl-ACP reductase	UCYN_05800	1, 340	641675909	acyl-ACP reductase	cce_1430	1, 340	Cyanothece sp. BH68, ATCC 51142	80.6	577.4	0
646530366	acyl-ACP reductase	UCYN_05800	1, 338	638107378	acyl-ACP reductase	Tery_2279	1, 338	Trichodesmium erythraeum IMS101	71.6	509.2	0
646530367	fatty aldehyde decarbonylase	UCYN_05810	1, 230	638429962	fatty aldehyde decarbonylase	CwatDRAFT_5731	1, 230	Crocosphaera watsonii WH 8501	85.7	397.9	0
646530367	fatty aldehyde decarbonylase	UCYN_05810	1, 231	641675248	fatty aldehyde decarbonylase	cce_0778	1, 231	Cyanothece sp. BH68, ATCC 51142	82.7	390.2	0
646530367	fatty aldehyde decarbonylase	UCYN_05810	11, 224	637449539	fatty aldehyde decarbonylase	PMM0532	20, 233	Prochlorococcus marinus pastoris CCMP 1986	60.3	271.6	0
646530367	fatty aldehyde decarbonylase	UCYN_05810	9, 231	638107379	fatty aldehyde decarbonylase	Tery_2280	29, 251	Trichodesmium erythraeum IMS101	74	342	0
646530368	hopanoid biosynthesis associated radical SAM protein HpnJ	UCYN_05820	1, 468	638431934	Radical SAM	CwatDRAFT_2761	1, 468	Crocosphaera watsonii WH 8501	83.8	842	0
646530368	hopanoid biosynthesis associated radical SAM protein HpnJ	UCYN_05820	1, 477	641678603	hypothetical protein	cce_4095	1, 477	Cyanothece sp. BH68, ATCC 51142	87.6	882.9	0
646530368	hopanoid biosynthesis associated radical SAM protein HpnJ	UCYN_05820	1, 475	638109775	Radical SAM	Tery_4964	1, 475	Trichodesmium erythraeum IMS101	78.1	789.6	0
646530369	N-acetylglucosamine 6-phosphate deacetylase (EC 3.5.1.25)	UCYN_05830	1, 388	638433600	N-acetylglucosamine 6-phosphate deacetylase (EC 3.5.1.25)	CwatDRAFT_2220	1, 386	Crocosphaera watsonii WH 8501	63.5	502.3	0
646530369	N-acetylglucosamine 6-phosphate deacetylase (EC 3.5.1.25)	UCYN_05830	1, 388	641679146	N-acetylglucosamine 6-phosphate deacetylase (EC 3.5.1.25)	cce_4637	1, 386	Cyanothece sp. BH68, ATCC 51142	66.2	520.4	0
646530370	hydrogenase accessory protein HypB	UCYN_05840	1, 271	638430773	Hydrogenase accessory protein HypB	CwatDRAFT_4527	1, 276	Crocosphaera watsonii WH 8501	63.4	363.6	0
646530370	hydrogenase accessory protein HypB	UCYN_05840	1, 268	641677392	Hydrogenase nickel incorporation protein HypB	cce_2903	1, 277	Cyanothece sp. BH68, ATCC 51142	66.5	380.9	0
646530370	hydrogenase accessory protein HypB	UCYN_05840	1, 268	638106080	hydrogenase accessory protein HypB	Tery_0802	1, 279	Trichodesmium erythraeum IMS101	62.4	355.5	0
646530371	Zn finger protein HypA/HybF (possibly regulating hydrogenase expression)	UCYN_05850	1, 109	638430772	Hydrogenase expression/synthesis, HypA	CwatDRAFT_4526	1, 109	Crocosphaera watsonii WH 8501	69.7	161.4	9.3e-41
646530371	Zn finger protein HypA/HybF (possibly regulating hydrogenase expression)	UCYN_05850	1, 109	641677391	Hydrogenase-3 nickel incorporation protein HypA	cce_2902	1, 109	Cyanothece sp. BH68, ATCC 51142	71.6	164.9	8.1e-42
646530371	Zn finger protein HypA/HybF (possibly regulating hydrogenase expression)	UCYN_05850	1, 109	638106076	hydrogenase expression/synthesis, HypA	Tery_0798	1, 109	Trichodesmium erythraeum IMS101	67	152.1	5.7e-38
646530372	NHL repeat protein	UCYN_05860	1, 391	638431131	NHL repeat	CwatDRAFT_4105	1, 391	Crocosphaera watsonii WH 8501	69.6	601.7	0
646530372	NHL repeat protein	UCYN_05860	1, 391	641677386	hypothetical protein	cce_2897	2, 392	Cyanothece sp. BH68, ATCC 51142	69.6	594	0
646530372	NHL repeat protein	UCYN_05860	6, 393	638106071	NHL repeat	Tery_0790	2, 390	Trichodesmium erythraeum IMS101	62.2	515.8	0
646530373	SSU ribosomal protein S20P	UCYN_05870	1, 97	638431322	SSU ribosomal protein S20P	CwatDRAFT_3956	1, 100	Crocosphaera watsonii WH 8501	75	144.4	1e-35
646530373	SSU ribosomal protein S20P	UCYN_05870	1, 97	641677985	SSU ribosomal protein S20P	cce_3490	1, 97	Cyanothece sp. BH68, ATCC 51142	79.4	151	1.1e-37
646530373	SSU ribosomal protein S20P	UCYN_05870	1, 92	638107981	SSU ribosomal protein S20P	Tery_2941	1, 92	Trichodesmium erythraeum IMS101	72.8	133.3	2.4e-32
646530374	DNA-directed RNA polymerase subunit beta (EC 2.7.7.6)	UCYN_05880	3, 1103	638431320	DNA-directed RNA polymerase subunit beta (EC 2.7.7.6)	CwatDRAFT_3958	4, 1104	Crocosphaera watsonii WH 8501	94.9	2102.4	0
646530374	DNA-directed RNA polymerase subunit beta (EC 2.7.7.6)	UCYN_05880	3, 1103	641677983	DNA-directed RNA polymerase subunit beta (EC 2.7.7.6)	cce_3488	4, 1104	Cyanothece sp. BH68, ATCC 51142	95.2	2109.7	0
646530374	DNA-directed RNA polymerase subunit beta (EC 2.7.7.6)	UCYN_05880	11, 1097	637450511	DNA-directed RNA polymerase subunit beta (EC 2.7.7.6)	PMM1485	15, 1093	Prochlorococcus marinus pastoris CCMP 1986	77.1	1710.7	0
646530374	DNA-directed RNA polymerase subunit beta (EC 2.7.7.6)	UCYN_05880	2, 1096	638107979	DNA-directed RNA polymerase subunit beta (EC 2.7.7.6)	Tery_2939	13, 1098	Trichodesmium erythraeum IMS101	82.9	1842.8	0
646530375	DNA-directed RNA polymerase subunit beta' (EC 2.7.7.6)	UCYN_05890	1, 1300	638431319	DNA-directed RNA polymerase subunit beta' (EC 2.7.7.6)	CwatDRAFT_3959	1, 1299	Crocosphaera watsonii WH 8501	80.4	2089.7	0
646530375	DNA-directed RNA polymerase subunit beta' (EC 2.7.7.6)	UCYN_05890	1, 1303	641677982	DNA-directed RNA polymerase subunit beta' (EC 2.7.7.6)	cce_3487	1, 1303	Cyanothece sp. BH68, ATCC 51142	81.3	2129.4	0
646530376	Pyridoxamine 5'-phosphate oxidase (EC 1.4.3.5)	UCYN_05900	1, 212	638431540	Pyridoxamine 5'-phosphate oxidase (EC 1.4.3.5)	CwatDRAFT_3602	1, 212	Crocosphaera watsonii WH 8501	68.4	305.1	0
646530376	Pyridoxamine 5'-phosphate oxidase (EC 1.4.3.5)	UCYN_05900	1, 212	641675267	Pyridoxamine 5'-phosphate oxidase (EC 1.4.3.5)	cce_0797	1, 214	Cyanothece sp. BH68, ATCC 51142	66.8	297.4	0
646530377	integral membrane protein (PIN domain superfamily)	UCYN_05910	1, 358	638430117	PilT protein, N-terminal:Deoxyribonuclease/rho motif-related TRAM	CwatDRAFT_5635	1, 358	Crocosphaera watsonii WH 8501	63.4	444.9	0
646530377	integral membrane protein (PIN domain superfamily)	UCYN_05910	1, 358	641676577	hypothetical protein	cce_2088	1, 358	Cyanothece sp. BH68, ATCC 51142	64.5	452.2	0
646530379	hypothetical protein	UCYN_05930	7, 169	641675829	hypothetical protein	cce_1352	1, 164	Cyanothece sp. BH68, ATCC 51142	61	186	0
646530381	glycine cleavage system H protein	UCYN_05950	1, 128	638430770	glycine cleavage system H protein	CwatDRAFT_4606	1, 128	Crocosphaera watsonii WH 8501	63.3	183	0
646530381	glycine cleavage system H protein	UCYN_05950	1, 128	641677132	glycine cleavage system protein H	cce_2643	1, 128	Cyanothece sp. BH68, ATCC 51142	68.8	188.3	0
646530382	4-hydroxy-3-methylbut-2-enyl diphosphate reductase (EC 1.17.1.2)	UCYN_05960	1, 396	638430316	4-hydroxy-3-methylbut-2-enyl diphosphate reductase (EC 1.17.1.2)	CwatDRAFT_4968	1, 396	Crocosphaera watsonii WH 8501	77.8	651.7	0
646530382	4-hydroxy-3-methylbut-2-enyl diphosphate reductase (EC 1.17.1.2)	UCYN_05960	1, 396	641675584	4-hydroxy-3-methylbut-2-enyl diphosphate reductase (EC 1.17.1.2)	cce_1108	1, 396	Cyanothece sp. BH68, ATCC 51142	83.1	685.6	0
646530382	4-hydroxy-3-methylbut-2-enyl diphosphate reductase (EC 1.17.1.2)	UCYN_05960	1, 397	637449259	4-hydroxy-3-methylbut-2-enyl diphosphate reductase (EC 1.17.1.2)	PMM0264	1, 398	Prochlorococcus marinus pastoris CCMP 1986	62.3	509.6	0
646530382	4-hydroxy-3-methylbut-2-enyl diphosphate reductase (EC 1.17.1.2)	UCYN_05960	1, 396	638109362	4-hydroxy-3-methylbut-2-enyl diphosphate reductase (EC 1.17.1.2)	Tery_4479	1, 396	Trichodesmium erythraeum IMS101	64.4	539.7	0
646530384	ribosomal large subunit pseudouridine synthase B (EC 5.4.99.-)	UCYN_05980	1, 244	638429148	ribosomal large subunit pseudouridine synthase B (EC 5.4.99.-)	CwatDRAFT_6561	1, 244	Crocosphaera watsonii WH 8501	62.7	310.5	0
646530384	ribosomal large subunit pseudouridine synthase B (EC 5.4.99.-)	UCYN_05980	1, 244	641679016	ribosomal large subunit pseudouridine synthase B (EC 5.4.99.-)	cce_4507	1, 244	Cyanothece sp. BH68, ATCC 51142	63.1	312.8	0
646530385	PMT family glycosyltransferase, 4-amino-4-deoxy-L-arabinose transferase	UCYN_05990	43, 593	638433700	Glycosyl transferase, family 39	CwatDRAFT_0983	1, 560	Crocosphaera watsonii WH 8501	60.7	739.6	0
646530385	PMT family glycosyltransferase, 4-amino-4-deoxy-L-arabinose transferase	UCYN_05990	4, 593	641676019	hypothetical protein	cce_1538	11, 609	Cyanothece sp. BH68, ATCC 51142	63.7	834.7	0
646530386	PAP2 superfamily protein	UCYN_06000	1, 215	638433699	Phosphoesterase, PA-phosphatase related	CwatDRAFT_0981	3, 217	Crocosphaera watsonii WH 8501	61.4	291.6	0
646530386	PAP2 superfamily protein	UCYN_06000	1, 215	641676020	undecaprenyl-diphosphatase	cce_1539	10, 224	Cyanothece sp. BH68, ATCC 51142	62.8	305.1	0
646530388	DNA adenine methylase Dam	UCYN_06020	13, 266	638430267	N6 adenine-specific DNA methyltransferase, D12 class	CwatDRAFT_4936	26, 279	Crocosphaera watsonii WH 8501	65	346.3	0
646530388	DNA adenine methylase Dam	UCYN_06020	5, 266	641676816	N6 adenine-specific DNA methyltransferase, D12 class	cce_2327	18, 279	Cyanothece sp. BH68, ATCC 51142	63	344.7	0
646530389	4-hydroxythreonine-4-phosphate dehydrogenase (EC 1.1.1.262)	UCYN_06030	7, 360	638432017	4-hydroxythreonine-4-phosphate dehydrogenase (EC 1.1.1.262)	CwatDRAFT_3322	3, 363	Crocosphaera watsonii WH 8501	65.1	492.3	0
646530389	4-hydroxythreonine-4-phosphate dehydrogenase (EC 1.1.1.262)	UCYN_06030	1, 360	641677278	4-hydroxythreonine-4-phosphate dehydrogenase (EC 1.1.1.262)	cce_2789	1, 363	Cyanothece sp. BH68, ATCC 51142	66.4	494.6	0
646530390	PetM family of cytochrome b6f complex subunit 7	UCYN_06040	11, 47	638432018	cytochrome b6-f complex subunit PetM	CwatDRAFT_3302	1, 37	Crocosphaera watsonii WH 8501	83.8	65.1	3.9e-12
646530390	PetM family of cytochrome b6f complex subunit 7	UCYN_06040	11, 47	641677280	putative cytochrome b6-f complex subunit	cce_2791	1, 37	Cyanothece sp. BH68, ATCC 51142	83.8	65.5	2.9e-12
646530391	nitrogenase-associated protein	UCYN_06050	1, 139	641675012	putative Nitrogenase-associated protein	cce_0545	1, 136	Cyanothece sp. BH68, ATCC 51142	60.4	178.7	0
646530392	probable nitrogen fixation protein FixT	UCYN_06060	1, 65	638431660	NifT/FixU	CwatDRAFT_3847	1, 66	Crocosphaera watsonii WH 8501	65.2	87	1.4e-18
646530392	probable nitrogen fixation protein FixT	UCYN_06060	1, 65	641675014	nifT/fixU	cce_0547	1, 66	Cyanothece sp. BH68, ATCC 51142	68.2	91.3	7.1e-20
646530393	NifZ domain-containing protein	UCYN_06070	1, 102	638431661	NifZ	CwatDRAFT_3846	1, 102	Crocosphaera watsonii WH 8501	81.4	177.9	1.4e-45
646530393	NifZ domain-containing protein	UCYN_06070	1, 102	641675015	iron-sulfur cofactor synthesis protein	cce_0548	1, 102	Cyanothece sp. BH68, ATCC 51142	79.4	177.2	1.4e-45
646530394	homocitrate synthase NifV	UCYN_06080	1, 377	638431662	HMG-CoA lyase-like	CwatDRAFT_3845	1, 377	Crocosphaera watsonii WH 8501	81.2	615.1	0
646530394	homocitrate synthase NifV	UCYN_06080	1, 377	641675016	homocitrate synthase	cce_0549	1, 377	Cyanothece sp. BH68, ATCC 51142	80.1	616.3	0
646530395	hypothetical protein	UCYN_06090	1, 70	638431663	hypothetical protein	CwatDRAFT_3844	1, 70	Crocosphaera watsonii WH 8501	65.7	100.1	1.6e-22
646530395	hypothetical protein	UCYN_06090	1, 70	641675017	hypothetical protein	cce_0550	10, 79	Cyanothece sp. BH68, ATCC 51142	71.4	103.2	1.9e-23
646530397	nitrogenase cofactor biosynthesis protein NifB	UCYN_06110	1, 490	638431666	Nitrogenase cofactor biosynthesis protein NifB	CwatDRAFT_3815	1, 489	Crocosphaera watsonii WH 8501	83.9	845.5	0
646530397	nitrogenase cofactor biosynthesis protein NifB	UCYN_06110	1, 491	641675021	nitrogenase cofactor biosynthesis protein	cce_0554	1, 490	Cyanothece sp. BH68, ATCC 51142	86	867.1	0
646530397	nitrogenase cofactor biosynthesis protein NifB	UCYN_06110	1, 484	638109034	nitrogenase cofactor biosynthesis protein NifB	Tery_4133	1, 483	Trichodesmium erythraeum IMS101	69.8	704.1	0
646530398	cysteine desulfurase NifS	UCYN_06120	1, 396	638431668	Aminotransferase, class V:Nitrogen-fixing NifU, C-terminal	CwatDRAFT_3817	1, 396	Crocosphaera watsonii WH 8501	71.7	576.2	0
646530398	cysteine desulfurase NifS	UCYN_06120	1, 400	641675024	nitrogenase cofactor synthesis protein	cce_0557	1, 400	Cyanothece sp. BH68, ATCC 51142	80	655.6	0
646530398	cysteine desulfurase NifS	UCYN_06120	1, 399	638109035	aminotransferase, class V	Tery_4134	1, 399	Trichodesmium erythraeum IMS101	72.9	598.2	0
646530399	Modular FeS cluster scaffolding protein NifU	UCYN_06130	210, 294	638431668	Aminotransferase, class V:Nitrogen-fixing NifU, C-terminal	CwatDRAFT_3817	381, 469	Crocosphaera watsonii WH 8501	61.8	110.5	5.1e-25
646530399	Modular FeS cluster scaffolding protein NifU	UCYN_06130	1, 294	641675025	Modular FeS cluster scaffolding protein NifU	cce_0558	1, 293	Cyanothece sp. BH68, ATCC 51142	80.6	473.4	0
646530399	Modular FeS cluster scaffolding protein NifU	UCYN_06130	1, 294	638109036	Fe-S cluster assembly protein NifU	Tery_4135	1, 291	Trichodesmium erythraeum IMS101	64.4	390.6	0
646530400	Mo-nitrogenase iron protein subunit NifH (EC 1.18.6.1)	UCYN_06140	1, 286	638431669	Mo-nitrogenase iron protein subunit NifH (EC 1.18.6.1)	CwatDRAFT_3818	1, 287	Crocosphaera watsonii WH 8501	78	458	0
646530400	Mo-nitrogenase iron protein subunit NifH (EC 1.18.6.1)	UCYN_06140	1, 286	641675026	Mo-nitrogenase iron protein subunit NifH (EC 1.18.6.1)	cce_0559	38, 323	Cyanothece sp. BH68, ATCC 51142	89.9	519.2	0
646530400	Mo-nitrogenase iron protein subunit NifH (EC 1.18.6.1)	UCYN_06140	1, 286	638109037	Mo-nitrogenase iron protein subunit NifH (EC 1.18.6.1)	Tery_4136	1, 288	Trichodesmium erythraeum IMS101	75.3	434.5	0
646530401	Mo-nitrogenase MoFe protein subunit NifD precursor (EC 1.18.6.1)	UCYN_06150	1, 480	638431670	Mo-nitrogenase MoFe protein subunit NifD precursor (EC 1.18.6.1)	CwatDRAFT_3819	1, 478	Crocosphaera watsonii WH 8501	87.3	889	0
646530401	Mo-nitrogenase MoFe protein subunit NifD precursor (EC 1.18.6.1)	UCYN_06150	1, 480	641675027	Mo-nitrogenase MoFe protein subunit NifD precursor (EC 1.18.6.1)	cce_0560	1, 480	Cyanothece sp. BH68, ATCC 51142	89	904.4	0
646530401	Mo-nitrogenase MoFe protein subunit NifD precursor (EC 1.18.6.1)	UCYN_06150	4, 480	638109038	Mo-nitrogenase MoFe protein subunit NifD precursor (EC 1.18.6.1)	Tery_4137	6, 483	Trichodesmium erythraeum IMS101	73.4	769.6	0
646530402	Mo-nitrogenase MoFe protein subunit NifK (EC 1.18.6.1)	UCYN_06160	1, 509	638431671	Mo-nitrogenase MoFe protein subunit NifK (EC 1.18.6.1)	CwatDRAFT_3820	1, 511	Crocosphaera watsonii WH 8501	80.8	867.8	0
646530402	Mo-nitrogenase MoFe protein subunit NifK (EC 1.18.6.1)	UCYN_06160	1, 509	641675028	Mo-nitrogenase MoFe protein subunit NifK (EC 1.18.6.1)	cce_0561	1, 511	Cyanothece sp. BH68, ATCC 51142	81.2	879.8	0
646530402	Mo-nitrogenase MoFe protein subunit NifK (EC 1.18.6.1)	UCYN_06160	1, 509	638109039	Mo-nitrogenase MoFe protein subunit NifK (EC 1.18.6.1)	Tery_4138	1, 512	Trichodesmium erythraeum IMS101	66.8	728.8	0
646530403	nitrogenase molybdenum-iron cofactor biosynthesis protein NifE	UCYN_06170	1, 462	638431673	Nitrogenase MoFe cofactor biosynthesis protein NifE	CwatDRAFT_3822	1, 462	Crocosphaera watsonii WH 8501	79	769.2	0
646530403	nitrogenase molybdenum-iron cofactor biosynthesis protein NifE	UCYN_06170	1, 462	641675030	nitrogenase molybdenum-iron cofactor biosynthesis protein	cce_0563	1, 462	Cyanothece sp. BH68, ATCC 51142	80.5	779.2	0
646530403	nitrogenase molybdenum-iron cofactor biosynthesis protein NifE	UCYN_06170	3, 458	638109040	nitrogenase MoFe cofactor biosynthesis protein NifE	Tery_4139	4, 461	Trichodesmium erythraeum IMS101	69.9	672.2	0
646530404	nitrogenase molybdenum-iron cofactor biosynthesis protein NifN	UCYN_06180	1, 436	638431674	Nitrogenase molybdenum-iron cofactor biosynthesis protein	CwatDRAFT_3823	18, 454	Crocosphaera watsonii WH 8501	76	672.9	0
646530404	nitrogenase molybdenum-iron cofactor biosynthesis protein NifN	UCYN_06180	1, 436	641675031	nitrogenase molybdenum-iron cofactor biosynthesis protein	cce_0564	18, 454	Cyanothece sp. BH68, ATCC 51142	76	675.2	0
646530405	nitrogen fixation protein NifX	UCYN_06190	1, 132	638431675	Nitrogen fixation-related protein	CwatDRAFT_3824	1, 135	Crocosphaera watsonii WH 8501	80	223.8	0
646530405	nitrogen fixation protein NifX	UCYN_06190	1, 132	641675032	probable nitrogen fixation protein	cce_0565	1, 137	Cyanothece sp. BH68, ATCC 51142	83.2	230.3	0
646530406	uncharacterized conserved small protein containing a coiled-coil domain	UCYN_06200	25, 101	638431677	Protein of unknown function DUF683	CwatDRAFT_3826	3, 78	Crocosphaera watsonii WH 8501	68.8	111.3	1e-25
646530406	uncharacterized conserved small protein containing a coiled-coil domain	UCYN_06200	25, 101	641675034	DUF683-containing protein	cce_0567	3, 78	Cyanothece sp. BH68, ATCC 51142	71.4	115.5	5.2e-27
646530407	Nitrogen fixation protein NifW	UCYN_06210	7, 115	638431678	Nitrogen fixation protein NifW	CwatDRAFT_3827	1, 109	Crocosphaera watsonii WH 8501	66.1	162.5	4.9e-41
646530407	Nitrogen fixation protein NifW	UCYN_06210	7, 128	641675035	nitrogen fixation protein	cce_0568	1, 115	Cyanothece sp. BH68, ATCC 51142	63.9	166	4.3e-42
646530408	dinucleotide-utilizing enzyme possibly involved in molybdopterin or thiamin biosynthesis	UCYN_06220	1, 248	638431679	UBA/THIF-type NAD/FAD binding fold:MoeZ/MoeB	CwatDRAFT_3828	1, 248	Crocosphaera watsonii WH 8501	79	413.7	0
646530408	dinucleotide-utilizing enzyme possibly involved in molybdopterin or thiamin biosynthesis	UCYN_06220	1, 248	641675036	putative molybdenum cofactor biosynthesis/nitrogen fixation related protein	cce_0569	1, 248	Cyanothece sp. BH68, ATCC 51142	78.6	411.4	0
646530408	dinucleotide-utilizing enzyme possibly involved in molybdopterin or thiamin biosynthesis	UCYN_06220	3, 255	638109044	UBA/THIF-type NAD/FAD binding fold	Tery_4143	5, 257	Trichodesmium erythraeum IMS101	68.4	356.3	0
646530409	Iron-sulfur cluster assembly accessory protein	UCYN_06230	1, 117	638431680	HesB/YadR/YfhF	CwatDRAFT_3829	1, 116	Crocosphaera watsonii WH 8501	70.3	172.9	3.4e-44
646530409	Iron-sulfur cluster assembly accessory protein	UCYN_06230	1, 118	641675037	Fe-S cluster biosynthesis, putative nitrogen fixation related protein	cce_0570	1, 119	Cyanothece sp. BH68, ATCC 51142	71.4	177.9	1.4e-45
646530410	ferredoxin, (2Fe-2S)	UCYN_06240	1, 84	641675038	2Fe-2S ferredoxin, putative nitrogen fixation related protein	cce_0571	29, 112	Cyanothece sp. BH68, ATCC 51142	72.6	138.3	6.4e-34
646530411	hypothetical protein	UCYN_06250	1, 118	641675039	hypothetical protein	cce_0572	17, 134	Cyanothece sp. BH68, ATCC 51142	71.2	189.5	0
646530412	molybdate ABC transporter, permease protein	UCYN_06260	1, 646	638431686	Binding-protein-dependent transport systems inner membrane component:ABC transporter	CwatDRAFT_3835	1, 641	Crocosphaera watsonii WH 8501	65.4	823.5	0
646530412	molybdate ABC transporter, permease protein	UCYN_06260	1, 652	641675045	putative molybdate ABC transporter, permease protein	cce_0578	1, 647	Cyanothece sp. BH68, ATCC 51142	65.7	834.3	0
646530413	ferredoxin III, nif-specific	UCYN_06270	1, 98	641675046	4Fe-4S ferredoxin	cce_0579	17, 114	Cyanothece sp. BH68, ATCC 51142	78.6	175.3	5.6e-45
646530414	hypothetical protein	UCYN_06280	1, 79	638429282	unknown protein	CwatDRAFT_6495	1, 79	Crocosphaera watsonii WH 8501	78.5	135.2	5.4e-33
646530414	hypothetical protein	UCYN_06280	1, 78	641675053	hypothetical protein	cce_0586	1, 78	Cyanothece sp. BH68, ATCC 51142	83.3	137.5	1.1e-33
646530415	predicted Zn-dependent protease-like protein	UCYN_06290	1, 446	638431845	Peptidase U62, modulator of DNA gyrase	CwatDRAFT_3335	1, 446	Crocosphaera watsonii WH 8501	64.6	597.8	0
646530415	predicted Zn-dependent protease-like protein	UCYN_06290	1, 446	641675120	putative modulator of DNA gyrase	cce_0653	1, 446	Cyanothece sp. BH68, ATCC 51142	64.8	600.5	0
646530416	YGGT family protein	UCYN_06300	1, 96	638431836	Protein of unknown function YGGT	CwatDRAFT_3352	1, 96	Crocosphaera watsonii WH 8501	75	153.3	2.2e-38
646530416	YGGT family protein	UCYN_06300	1, 94	641675117	UPF YGGT-containing protein	cce_0650	2, 95	Cyanothece sp. BH68, ATCC 51142	74.5	152.1	4.8e-38
646530416	YGGT family protein	UCYN_06300	1, 94	638108654	protein of unknown function YGGT	Tery_3708	1, 94	Trichodesmium erythraeum IMS101	62.8	124	1.5e-29
646530417	single-strand binding protein	UCYN_06310	1, 123	638431199	single-strand binding protein	CwatDRAFT_3997	1, 123	Crocosphaera watsonii WH 8501	71.5	185.3	0
646530417	single-strand binding protein	UCYN_06310	1, 123	641676488	single-strand binding protein	cce_2001	1, 123	Cyanothece sp. BH68, ATCC 51142	81.3	214.9	0
646530417	single-strand binding protein	UCYN_06310	1, 116	638106372	single-strand binding protein	Tery_1149	1, 116	Trichodesmium erythraeum IMS101	64.7	166	4.3e-42
646530418	photosystem I subunit III precursor, plastocyanin (cyt c553) docking protein (PsaF)	UCYN_06320	1, 162	638428818	Photosystem I reaction center protein PsaF, subunit III	CwatDRAFT_6729	1, 164	Crocosphaera watsonii WH 8501	72.7	251.5	0
646530418	photosystem I subunit III precursor, plastocyanin (cyt c553) docking protein (PsaF)	UCYN_06320	1, 162	641675766	photosystem I reaction center subunit III	cce_1290	1, 164	Cyanothece sp. BH68, ATCC 51142	70.9	247.7	0
646530419	predicted GTPase, G3E family	UCYN_06330	3, 319	638430044	Cobalamin synthesis protein/P47K:Cobalamin synthesis protein/P47K	CwatDRAFT_5580	10, 346	Crocosphaera watsonii WH 8501	62.9	429.5	0
646530419	predicted GTPase, G3E family	UCYN_06330	3, 319	641677720	hypothetical protein	cce_3227	10, 348	Cyanothece sp. BH68, ATCC 51142	63.4	437.2	0
646530419	predicted GTPase, G3E family	UCYN_06330	14, 224	638105759	cobalamin synthesis protein, P47K	Tery_0441	20, 238	Trichodesmium erythraeum IMS101	63	281.6	0
646530420	hypothetical protein	UCYN_06340	1, 103	638428857	conserved hypothetical protein	CwatDRAFT_6712	1, 103	Crocosphaera watsonii WH 8501	88.3	192.2	0
646530420	hypothetical protein	UCYN_06340	1, 103	641677719	hypothetical protein	cce_3226	1, 103	Cyanothece sp. BH68, ATCC 51142	90.3	194.5	0
646530420	hypothetical protein	UCYN_06340	1, 102	638109003	hypothetical protein	Tery_4102	1, 102	Trichodesmium erythraeum IMS101	70.6	154.8	8.3e-39
646530421	hypothetical protein	UCYN_06350	1, 72	638428858	hypothetical protein	CwatDRAFT_6711	18, 89	Crocosphaera watsonii WH 8501	81.9	128.3	5.8e-31
646530421	hypothetical protein	UCYN_06350	1, 72	641677718	hypothetical protein	cce_3225	19, 90	Cyanothece sp. BH68, ATCC 51142	87.5	135.6	3.5e-33
646530422	pantothenate kinase, type III	UCYN_06360	6, 248	641677716	putative bordetella pertussis Bvg accessory factor	cce_3223	6, 248	Cyanothece sp. BH68, ATCC 51142	60.9	310.8	0
646530423	ABC-type dipeptide/oligopeptide/nickel transport system, permease component	UCYN_06370	2, 374	638432881	Binding-protein-dependent transport systems inner membrane component	CwatDRAFT_2285	11, 379	Crocosphaera watsonii WH 8501	74	570.5	0
646530423	ABC-type dipeptide/oligopeptide/nickel transport system, permease component	UCYN_06370	1, 374	641678148	peptide transport system permease protein	cce_3651	1, 370	Cyanothece sp. BH68, ATCC 51142	73.5	573.5	0
646530423	ABC-type dipeptide/oligopeptide/nickel transport system, permease component	UCYN_06370	1, 374	638107994	binding-protein-dependent transport systems inner membrane component	Tery_2957	1, 354	Trichodesmium erythraeum IMS101	66.3	493.4	0
646530424	IMP dehydrogenase family protein	UCYN_06390	6, 392	638430593	IMP dehydrogenase related 2	CwatDRAFT_4808	1, 387	Crocosphaera watsonii WH 8501	80.1	633.6	0
646530424	IMP dehydrogenase family protein	UCYN_06390	6, 392	641677702	IMP dehydrogenase	cce_3209	1, 387	Cyanothece sp. BH68, ATCC 51142	81.7	646	0
646530424	IMP dehydrogenase family protein	UCYN_06390	6, 392	637450077	inositol-5-monophosphate dehydrogenase	PMM1062	1, 387	Prochlorococcus marinus pastoris CCMP 1986	68.7	541.6	0
646530424	IMP dehydrogenase family protein	UCYN_06390	174, 392	638108294	IMP dehydrogenase subunit	Tery_3306	1, 219	Trichodesmium erythraeum IMS101	80.4	369.8	0
646530425	valyl-tRNA synthetase (EC 6.1.1.9)	UCYN_06400	1, 906	638431597	valyl-tRNA synthetase (EC 6.1.1.9)	CwatDRAFT_3526	1, 906	Crocosphaera watsonii WH 8501	73	1380.9	0
646530425	valyl-tRNA synthetase (EC 6.1.1.9)	UCYN_06400	1, 906	641678766	valyl-tRNA synthetase (EC 6.1.1.9)	cce_4258	3, 908	Cyanothece sp. BH68, ATCC 51142	74.4	1404.4	0
646530425	valyl-tRNA synthetase (EC 6.1.1.9)	UCYN_06400	1, 903	638108417	valyl-tRNA synthetase (EC 6.1.1.9)	Tery_3441	1, 905	Trichodesmium erythraeum IMS101	64.8	1236.5	0
646530426	RNA methyltransferase, RsmD family	UCYN_06410	1, 175	638431599	Conserved hypothetical protein 95	CwatDRAFT_3528	1, 175	Crocosphaera watsonii WH 8501	60.6	226.9	0
646530427	pyrimidine operon attenuation protein/uracil phosphoribosyltransferase	UCYN_06420	1, 173	638428787	Uracil phosphoribosyltransferase	CwatDRAFT_6742	1, 173	Crocosphaera watsonii WH 8501	81.5	285.8	0
646530427	pyrimidine operon attenuation protein/uracil phosphoribosyltransferase	UCYN_06420	1, 175	641678761	uracil phosphoribosyltransferase/pyrimidine operon regulatory protein	cce_4253	1, 175	Cyanothece sp. BH68, ATCC 51142	83.4	290.4	0
646530427	pyrimidine operon attenuation protein/uracil phosphoribosyltransferase	UCYN_06420	5, 174	638106979	Uracil phosphoribosyltransferase	Tery_1858	7, 176	Trichodesmium erythraeum IMS101	73.5	256.1	0
646530431	organic radical activating enzyme	UCYN_06460	6, 208	638432829	Radical SAM	CwatDRAFT_2162	11, 213	Crocosphaera watsonii WH 8501	66.5	302	0
646530431	organic radical activating enzyme	UCYN_06460	11, 208	641675482	hypothetical protein	cce_1008	16, 213	Cyanothece sp. BH68, ATCC 51142	66.7	295.4	0
646530432	SSU ribosomal protein S12P methylthiotransferase (EC 2.-.-.-)	UCYN_06470	1, 437	638429216	SSU ribosomal protein S12P methylthiotransferase (EC 2.-.-.-)	CwatDRAFT_6256	1, 437	Crocosphaera watsonii WH 8501	75.1	691.8	0
646530432	SSU ribosomal protein S12P methylthiotransferase (EC 2.-.-.-)	UCYN_06470	1, 437	641678946	SSU ribosomal protein S12P methylthiotransferase (EC 2.-.-.-)	cce_4437	1, 437	Cyanothece sp. BH68, ATCC 51142	74.1	694.1	0
646530432	SSU ribosomal protein S12P methylthiotransferase (EC 2.-.-.-)	UCYN_06470	1, 439	638108676	SSU ribosomal protein S12P methylthiotransferase (EC 2.-.-.-)	Tery_3733	1, 439	Trichodesmium erythraeum IMS101	67.2	636	0
646530433	DNA/RNA helicase, superfamily II	UCYN_06480	1, 477	638429217	Helicase, C-terminal:DEAD/DEAH box helicase, N-terminal	CwatDRAFT_6257	1, 476	Crocosphaera watsonii WH 8501	83.9	796.2	0
646530433	DNA/RNA helicase, superfamily II	UCYN_06480	1, 477	641678945	ATP-dependent RNA helicase	cce_4436	1, 476	Cyanothece sp. BH68, ATCC 51142	84.9	809.7	0
646530435	hypothetical protein	UCYN_06500	1, 62	638429271	conserved hypothetical protein	CwatDRAFT_6502	1, 62	Crocosphaera watsonii WH 8501	61.3	75.1	5e-15
646530435	hypothetical protein	UCYN_06500	1, 62	641677379	hypothetical protein	cce_2890	2, 63	Cyanothece sp. BH68, ATCC 51142	62.9	77.4	9.7e-16
646530436	diacylglycerol kinase	UCYN_06510	1, 167	638429269	diacylglycerol kinase (EC 2.7.1.107)	CwatDRAFT_6504	1, 167	Crocosphaera watsonii WH 8501	61.7	217.2	0
646530436	diacylglycerol kinase	UCYN_06510	1, 167	641677377	diacylglycerol kinase	cce_2888	1, 167	Cyanothece sp. BH68, ATCC 51142	62.3	215.7	0
646530437	hypothetical protein	UCYN_06520	1, 262	638429267	periplasmic protein, function unknown	CwatDRAFT_6506	1, 260	Crocosphaera watsonii WH 8501	67.3	372.1	0
646530437	hypothetical protein	UCYN_06520	1, 262	641677375	hypothetical protein	cce_2886	3, 262	Cyanothece sp. BH68, ATCC 51142	66.9	368.6	0
646530438	transporter, cation-chloride cotransporter (CCC) family (TC 2.A.30)	UCYN_06530	1, 743	638430191	transporter, cation-chloride cotransporter (CCC) family (TC 2.A.30)	CwatDRAFT_4898	1, 744	Crocosphaera watsonii WH 8501	80.6	1207.6	0
646530438	transporter, cation-chloride cotransporter (CCC) family (TC 2.A.30)	UCYN_06530	1, 743	641675564	transporter, cation-chloride cotransporter (CCC) family (TC 2.A.30)	cce_1090	1, 748	Cyanothece sp. BH68, ATCC 51142	84.6	1266.5	0
646530438	transporter, cation-chloride cotransporter (CCC) family (TC 2.A.30)	UCYN_06530	17, 742	638107023	transporter, cation-chloride cotransporter (CCC) family (TC 2.A.30)	Tery_1903	26, 743	Trichodesmium erythraeum IMS101	63.6	933.7	0
646530441	tRNA-U16,U17-dihydrouridine synthase	UCYN_06560	7, 323	638430353	tRNA-U16,U17-dihydrouridine synthase	CwatDRAFT_5114	2, 318	Crocosphaera watsonii WH 8501	68.8	475.7	0
646530441	tRNA-U16,U17-dihydrouridine synthase	UCYN_06560	1, 322	641677508	tRNA-U16,U17-dihydrouridine synthase	cce_3017	6, 330	Cyanothece sp. BH68, ATCC 51142	68.9	476.9	0
646530442	GTP cyclohydrolase I	UCYN_06570	1, 152	638433786	GTP cyclohydrolase I (EC 3.5.4.16)	CwatDRAFT_1406	88, 239	Crocosphaera watsonii WH 8501	84.9	270.8	0
646530442	GTP cyclohydrolase I	UCYN_06570	1, 153	641678438	GTP cyclohydrolase I (EC 3.5.4.16)	cce_3935	86, 238	Cyanothece sp. BH68, ATCC 51142	85	273.9	0
646530442	GTP cyclohydrolase I	UCYN_06570	1, 153	638106213	GTP cyclohydrolase I (EC 3.5.4.16)	Tery_0969	90, 242	Trichodesmium erythraeum IMS101	76.5	251.1	0
646530443	short-chain alcohol dehydrogenase	UCYN_06580	13, 247	638433787	Short-chain dehydrogenase/reductase SDR	CwatDRAFT_1405	6, 240	Crocosphaera watsonii WH 8501	69.8	329.3	0
646530443	short-chain alcohol dehydrogenase	UCYN_06580	16, 247	641678437	probable short-chain dehydrogenase/reductase SDR	cce_3934	9, 240	Cyanothece sp. BH68, ATCC 51142	73.7	336.7	0
646530444	acetyl-CoA carboxylase carboxyltransferase subunit alpha	UCYN_06590	1, 326	638433788	acetyl-CoA carboxylase carboxyltransferase subunit alpha	CwatDRAFT_1404	1, 326	Crocosphaera watsonii WH 8501	85.3	564.7	0
646530444	acetyl-CoA carboxylase carboxyltransferase subunit alpha	UCYN_06590	1, 326	641678436	acetyl-CoA carboxylase carboxyltransferase subunit alpha	cce_3933	1, 326	Cyanothece sp. BH68, ATCC 51142	85.6	571.2	0
646530444	acetyl-CoA carboxylase carboxyltransferase subunit alpha	UCYN_06590	7, 326	637449541	acetyl-CoA carboxylase carboxyltransferase subunit alpha	PMM0534	3, 322	Prochlorococcus marinus pastoris CCMP 1986	62.2	412.5	0
646530444	acetyl-CoA carboxylase carboxyltransferase subunit alpha	UCYN_06590	1, 324	638106212	acetyl-CoA carboxylase carboxyltransferase subunit alpha	Tery_0968	1, 324	Trichodesmium erythraeum IMS101	69.5	472.6	0
646530446	predicted Zn-dependent peptidase	UCYN_06610	11, 507	638430711	Insulinase-like:Peptidase M16, C-terminal	CwatDRAFT_4491	4, 499	Crocosphaera watsonii WH 8501	65.4	668.3	0
646530446	predicted Zn-dependent peptidase	UCYN_06610	20, 502	641676780	processing protease	cce_2291	1, 482	Cyanothece sp. BH68, ATCC 51142	66.9	673.3	0
646530447	NADH dehydrogenase subunit L (EC 1.6.5.3)	UCYN_06620	1, 673	638431212	NADH dehydrogenase subunit L (EC 1.6.5.3)	CwatDRAFT_4160	1, 682	Crocosphaera watsonii WH 8501	80.5	1132.9	0
646530447	NADH dehydrogenase subunit L (EC 1.6.5.3)	UCYN_06620	1, 673	641676784	NADH dehydrogenase subunit L (EC 1.6.5.3)	cce_2295	1, 680	Cyanothece sp. BH68, ATCC 51142	82.4	1148.7	0
646530447	NADH dehydrogenase subunit L (EC 1.6.5.3)	UCYN_06620	1, 672	638105959	NADH dehydrogenase subunit L (EC 1.6.5.3)	Tery_0660	1, 685	Trichodesmium erythraeum IMS101	71.9	1017.7	0
646530448	aspartyl/glutamyl-tRNA(Asn/Gln) amidotransferase subunit A (EC 6.3.5.-)	UCYN_06630	1, 481	638431763	aspartyl/glutamyl-tRNA(Asn/Gln) amidotransferase subunit A (EC 6.3.5.-)	CwatDRAFT_3245	1, 481	Crocosphaera watsonii WH 8501	81.3	792.3	0
646530448	aspartyl/glutamyl-tRNA(Asn/Gln) amidotransferase subunit A (EC 6.3.5.-)	UCYN_06630	1, 481	641676193	aspartyl/glutamyl-tRNA(Asn/Gln) amidotransferase subunit A (EC 6.3.5.-)	cce_1710	1, 481	Cyanothece sp. BH68, ATCC 51142	83	799.3	0
646530448	aspartyl/glutamyl-tRNA(Asn/Gln) amidotransferase subunit A (EC 6.3.5.-)	UCYN_06630	1, 481	638107176	aspartyl/glutamyl-tRNA(Asn/Gln) amidotransferase subunit A (EC 6.3.5.-)	Tery_2065	1, 485	Trichodesmium erythraeum IMS101	67	659.8	0
646530449	histidine kinase,KaiB domain-containing protein,histidine kinase	UCYN_06640	2, 368	638431639	ATP-binding region, ATPase-like:Histidine kinase A, N-terminal:Histidine kinase	CwatDRAFT_3584	18, 381	Crocosphaera watsonii WH 8501	69.8	515	0
646530449	histidine kinase,KaiB domain-containing protein,histidine kinase	UCYN_06640	1, 368	641676234	adaptive-response sensory histidine kinase	cce_1751	19, 382	Cyanothece sp. BH68, ATCC 51142	69.8	525.8	0
646530450	Plastid and cyanobacterial ribosomal protein (PSRP-3 / Ycf65)	UCYN_06650	1, 103	638433747	Plastid and cyanobacterial ribosomal protein PSRP-3/Ycf65	CwatDRAFT_1137	1, 103	Crocosphaera watsonii WH 8501	91.3	199.1	0
646530450	Plastid and cyanobacterial ribosomal protein (PSRP-3 / Ycf65)	UCYN_06650	1, 103	641676236	putative plastid and cyanobacterial ribosomal protein PSRP-3/Ycf65	cce_1753	10, 112	Cyanothece sp. BH68, ATCC 51142	93.2	203.4	0
646530450	Plastid and cyanobacterial ribosomal protein (PSRP-3 / Ycf65)	UCYN_06650	2, 102	637450466	30S ribosomal protein 3	PMM1440	60, 157	Prochlorococcus marinus pastoris CCMP 1986	63.4	139.8	8.2e-35
646530450	Plastid and cyanobacterial ribosomal protein (PSRP-3 / Ycf65)	UCYN_06650	4, 103	638108427	ribosomal protein PSRP-3/Ycf65	Tery_3451	3, 99	Trichodesmium erythraeum IMS101	64	144.4	1.1e-35
646530452	Hypothetical protein Ycf34	UCYN_06670	1, 82	638433419	hypothetical protein	CwatDRAFT_1449	1, 82	Crocosphaera watsonii WH 8501	65.9	132.9	2.7e-32
646530452	Hypothetical protein Ycf34	UCYN_06670	1, 82	641677878	hypothetical protein	cce_3383	1, 82	Cyanothece sp. BH68, ATCC 51142	76.8	148.3	5.9e-37
646530452	Hypothetical protein Ycf34	UCYN_06670	1, 82	638106293	hypothetical protein	Tery_1063	1, 82	Trichodesmium erythraeum IMS101	65.9	128.3	6.6e-31
646530454	[SSU ribosomal protein S18P]-alanine acetyltransferase (EC 2.3.1.128)	UCYN_06690	1, 173	638433587	[SSU ribosomal protein S18P]-alanine acetyltransferase (EC 2.3.1.128)	CwatDRAFT_1879	1, 173	Crocosphaera watsonii WH 8501	60.7	220.3	0
646530454	[SSU ribosomal protein S18P]-alanine acetyltransferase (EC 2.3.1.128)	UCYN_06690	1, 175	641677871	[SSU ribosomal protein S18P]-alanine acetyltransferase (EC 2.3.1.128)	cce_3376	1, 175	Cyanothece sp. BH68, ATCC 51142	66.3	246.5	0
646530455	pyruvate/2-oxoglutarate dehydrogenase complex, dehydrogenase component beta subunit	UCYN_06700	1, 327	638431714	Transketolase, central region:Transketolase, C terminal	CwatDRAFT_4036	1, 327	Crocosphaera watsonii WH 8501	87.2	580.9	0
646530455	pyruvate/2-oxoglutarate dehydrogenase complex, dehydrogenase component beta subunit	UCYN_06700	1, 327	641679156	pyruvate dehydrogenase E1 component beta subunit	cce_4647	1, 327	Cyanothece sp. BH68, ATCC 51142	88.1	584.3	0
646530455	pyruvate/2-oxoglutarate dehydrogenase complex, dehydrogenase component beta subunit	UCYN_06700	1, 323	637449943	Pyruvate dehydrogenase E1 beta subunit	PMM0930	1, 323	Prochlorococcus marinus pastoris CCMP 1986	77.1	507.3	0
646530455	pyruvate/2-oxoglutarate dehydrogenase complex, dehydrogenase component beta subunit	UCYN_06700	1, 327	638109878	Transketolase, central region	Tery_5078	1, 327	Trichodesmium erythraeum IMS101	79.2	539.7	0
646530456	protein-export membrane protein SecD	UCYN_06710	1, 464	638431716	SecD/SecF/SecDF export membrane protein:SecD export membrane protein	CwatDRAFT_4038	1, 464	Crocosphaera watsonii WH 8501	75.4	691	0
646530456	protein-export membrane protein SecD	UCYN_06710	1, 468	641679155	protein export membrane protein	cce_4646	1, 468	Cyanothece sp. BH68, ATCC 51142	79.1	727.2	0
646530456	protein-export membrane protein SecD	UCYN_06710	1, 464	638109877	protein-export membrane protein SecD	Tery_5077	1, 460	Trichodesmium erythraeum IMS101	61.2	545.8	0
646530457	protein translocase subunit secF	UCYN_06720	1, 300	638431717	protein translocase subunit secF	CwatDRAFT_4039	1, 300	Crocosphaera watsonii WH 8501	71	419.5	0
646530457	protein translocase subunit secF	UCYN_06720	1, 300	641679154	protein translocase subunit secF	cce_4645	1, 300	Cyanothece sp. BH68, ATCC 51142	71.3	429.9	0
646530457	protein translocase subunit secF	UCYN_06720	1, 301	638109876	protein translocase subunit secF	Tery_5076	1, 304	Trichodesmium erythraeum IMS101	60	360.1	0
646530459	O-sialoglycoprotein endopeptidase (EC 3.4.24.57)	UCYN_06740	1, 346	638433034	O-sialoglycoprotein endopeptidase (EC 3.4.24.57)	CwatDRAFT_1679	1, 346	Crocosphaera watsonii WH 8501	76	545.8	0
646530459	O-sialoglycoprotein endopeptidase (EC 3.4.24.57)	UCYN_06740	1, 346	641674670	O-sialoglycoprotein endopeptidase (EC 3.4.24.57)	cce_0208	1, 346	Cyanothece sp. BH68, ATCC 51142	76	543.5	0
646530459	O-sialoglycoprotein endopeptidase (EC 3.4.24.57)	UCYN_06740	1, 315	638106774	O-sialoglycoprotein endopeptidase (EC 3.4.24.57)	Tery_1635	1, 319	Trichodesmium erythraeum IMS101	67.2	434.5	0
646530460	ferrochelatase (EC 4.99.1.1)	UCYN_06750	1, 387	638432875	ferrochelatase (EC 4.99.1.1)	CwatDRAFT_2281	1, 387	Crocosphaera watsonii WH 8501	77.5	639.4	0
646530460	ferrochelatase (EC 4.99.1.1)	UCYN_06750	1, 387	641677056	ferrochelatase (EC 4.99.1.1)	cce_2568	27, 413	Cyanothece sp. BH68, ATCC 51142	78.6	650.2	0
646530460	ferrochelatase (EC 4.99.1.1)	UCYN_06750	1, 387	638109203	ferrochelatase (EC 4.99.1.1)	Tery_4313	1, 387	Trichodesmium erythraeum IMS101	66.4	549.3	0
646530461	4-hydroxybenzoate polyprenyltransferase (EC 2.5.1.39)/4-hydroxybenzoate solanesyltransferase (EC 2.5.1.-)	UCYN_06770	13, 292	638429707	4-hydroxybenzoate polyprenyltransferase (EC 2.5.1.39)/4-hydroxybenzoate solanesyltransferase (EC 2.5.1.-)	CwatDRAFT_5393	12, 291	Crocosphaera watsonii WH 8501	68.9	400.6	0
646530461	4-hydroxybenzoate polyprenyltransferase (EC 2.5.1.39)/4-hydroxybenzoate solanesyltransferase (EC 2.5.1.-)	UCYN_06770	13, 292	641677052	4-hydroxybenzoate polyprenyltransferase (EC 2.5.1.39)/4-hydroxybenzoate solanesyltransferase (EC 2.5.1.-)	cce_2564	12, 291	Cyanothece sp. BH68, ATCC 51142	70.4	409.8	0
646530462	ATP-dependent DNA helicase RecG (EC 3.6.1.-)	UCYN_06780	1, 813	638433481	ATP-dependent DNA helicase RecG (EC 3.6.1.-)	CwatDRAFT_1720	3, 814	Crocosphaera watsonii WH 8501	65.7	1071.2	0
646530462	ATP-dependent DNA helicase RecG (EC 3.6.1.-)	UCYN_06780	1, 813	641674792	ATP-dependent DNA helicase RecG (EC 3.6.1.-)	cce_0327	1, 812	Cyanothece sp. BH68, ATCC 51142	65.7	1073.2	0
646530463	glycine oxidase (EC 1.4.3.19)	UCYN_06790	3, 355	638428929	thiazole-phosphate synthase/glycine oxidase (EC 1.4.3.19)	CwatDRAFT_6674	1, 358	Crocosphaera watsonii WH 8501	60.9	450.3	0
646530463	glycine oxidase (EC 1.4.3.19)	UCYN_06790	3, 355	641674771	thiazole-phosphate synthase/glycine oxidase (EC 1.4.3.19)	cce_0307	1, 358	Cyanothece sp. BH68, ATCC 51142	60.9	451.8	0
646530464	uncharacterized enzyme of thiazole biosynthesis	UCYN_06800	8, 277	638428929	thiazole-phosphate synthase/glycine oxidase (EC 1.4.3.19)	CwatDRAFT_6674	384, 653	Crocosphaera watsonii WH 8501	79.6	433.3	0
646530464	uncharacterized enzyme of thiazole biosynthesis	UCYN_06800	10, 277	641674771	thiazole-phosphate synthase/glycine oxidase (EC 1.4.3.19)	cce_0307	382, 653	Cyanothece sp. BH68, ATCC 51142	78.7	427.6	0
646530464	uncharacterized enzyme of thiazole biosynthesis	UCYN_06800	20, 272	637450696	thiazole-phosphate synthase	PMM1664	7, 258	Prochlorococcus marinus pastoris CCMP 1986	67.6	332.8	0
646530464	uncharacterized enzyme of thiazole biosynthesis	UCYN_06800	20, 280	638107323	thiazole-phosphate synthase	Tery_2221	16, 276	Trichodesmium erythraeum IMS101	76.2	406.8	0
646530465	4-hydroxy-3-methylbut-2-en-1-yl diphosphate synthase (EC 1.17.4.3)	UCYN_06810	1, 407	638434087	4-hydroxy-3-methylbut-2-en-1-yl diphosphate synthase (EC 1.17.4.3)	CwatDRAFT_0949	1, 407	Crocosphaera watsonii WH 8501	82.8	684.5	0
646530465	4-hydroxy-3-methylbut-2-en-1-yl diphosphate synthase (EC 1.17.4.3)	UCYN_06810	1, 407	641676801	4-hydroxy-3-methylbut-2-en-1-yl diphosphate synthase (EC 1.17.4.3)	cce_2312	1, 404	Cyanothece sp. BH68, ATCC 51142	86	701	0
646530465	4-hydroxy-3-methylbut-2-en-1-yl diphosphate synthase (EC 1.17.4.3)	UCYN_06810	4, 407	637449685	4-hydroxy-3-methylbut-2-en-1-yl diphosphate synthase (EC 1.17.4.3)	PMM0676	3, 405	Prochlorococcus marinus pastoris CCMP 1986	68.3	570.1	0
646530465	4-hydroxy-3-methylbut-2-en-1-yl diphosphate synthase (EC 1.17.4.3)	UCYN_06810	13, 407	638109401	4-hydroxy-3-methylbut-2-en-1-yl diphosphate synthase (EC 1.17.4.3)	Tery_4522	12, 406	Trichodesmium erythraeum IMS101	82.5	664.5	0
646530469	enolase	UCYN_06850	1, 429	641676645	enolase (EC 4.2.1.11)	cce_2156	1, 429	Cyanothece sp. BH68, ATCC 51142	74.4	650.2	0
646530469	enolase	UCYN_06850	9, 429	637449202	enolase (EC 4.2.1.11)	PMM0208	9, 428	Prochlorococcus marinus pastoris CCMP 1986	61	508.4	0
646530469	enolase	UCYN_06850	8, 429	638107846	enolase (EC 4.2.1.11)	Tery_2793	4, 425	Trichodesmium erythraeum IMS101	68	586.6	0
646530471	Fe-S oxidoreductase	UCYN_06870	1, 884	638430245	Radical SAM	CwatDRAFT_4921	1, 863	Crocosphaera watsonii WH 8501	69	1277.7	0
646530471	Fe-S oxidoreductase	UCYN_06870	3, 884	641674938	hypothetical protein	cce_0471	5, 858	Cyanothece sp. BH68, ATCC 51142	70.6	1303.1	0
646530471	Fe-S oxidoreductase	UCYN_06870	1, 883	638105800	Radical SAM	Tery_0485	1, 909	Trichodesmium erythraeum IMS101	60.2	1147.9	0
646530472	anti-anti-sigma regulatory factor (antagonist of anti-sigma factor)	UCYN_06880	2, 117	638430244	Anti-sigma factor antagonist	CwatDRAFT_4920	1, 114	Crocosphaera watsonii WH 8501	64.7	145.6	5.8e-36
646530472	anti-anti-sigma regulatory factor (antagonist of anti-sigma factor)	UCYN_06880	1, 117	641674937	hypothetical protein	cce_0470	1, 115	Cyanothece sp. BH68, ATCC 51142	65.8	151.4	1e-37
646530474	signal peptidase II	UCYN_06900	1, 149	638430219	signal peptidase II (EC:3.4.23.36). Aspartic peptidase. MEROPS family A08	CwatDRAFT_4912	5, 153	Crocosphaera watsonii WH 8501	64.4	216.5	0
646530474	signal peptidase II	UCYN_06900	2, 152	641678861	probable lipoprotein signal peptidase	cce_4352	26, 176	Cyanothece sp. BH68, ATCC 51142	64.9	220.3	0
646530475	biotin transport system substrate-specific component	UCYN_06910	3, 190	638430218	BioY protein	CwatDRAFT_4911	29, 219	Crocosphaera watsonii WH 8501	61.3	241.1	0
646530475	biotin transport system substrate-specific component	UCYN_06910	3, 190	641678860	putative BioY protein	cce_4351	29, 219	Cyanothece sp. BH68, ATCC 51142	61.3	240	0
646530476	peptide deformylase (EC 3.5.1.88)	UCYN_06920	1, 183	638431872	peptide deformylase (EC 3.5.1.88)	CwatDRAFT_3502	5, 187	Crocosphaera watsonii WH 8501	67.8	257.7	0
646530476	peptide deformylase (EC 3.5.1.88)	UCYN_06920	1, 183	641679117	peptide deformylase (EC 3.5.1.88)	cce_4608	5, 187	Cyanothece sp. BH68, ATCC 51142	71	265	0
646530477	tryptophanyl-tRNA synthetase (EC 6.1.1.2)	UCYN_06930	1, 333	638429860	tryptophanyl-tRNA synthetase (EC 6.1.1.2)	CwatDRAFT_5475	36, 369	Crocosphaera watsonii WH 8501	79.9	551.6	0
646530477	tryptophanyl-tRNA synthetase (EC 6.1.1.2)	UCYN_06930	1, 333	641678029	tryptophanyl-tRNA synthetase (EC 6.1.1.2)	cce_3534	36, 368	Cyanothece sp. BH68, ATCC 51142	78.4	545.8	0
646530477	tryptophanyl-tRNA synthetase (EC 6.1.1.2)	UCYN_06930	3, 332	637449606	tryptophanyl-tRNA synthetase (EC 6.1.1.2)	PMM0598	4, 333	Prochlorococcus marinus pastoris CCMP 1986	61.3	420.6	0
646530477	tryptophanyl-tRNA synthetase (EC 6.1.1.2)	UCYN_06930	1, 332	638109554	tryptophanyl-tRNA synthetase (EC 6.1.1.2)	Tery_4693	1, 331	Trichodesmium erythraeum IMS101	73.5	503.8	0
646530478	methionine adenosyltransferase (EC 2.5.1.6)	UCYN_06940	1, 410	638429724	methionine adenosyltransferase (EC 2.5.1.6)	CwatDRAFT_5852	1, 410	Crocosphaera watsonii WH 8501	82.7	689.9	0
646530478	methionine adenosyltransferase (EC 2.5.1.6)	UCYN_06940	1, 410	641676305	methionine adenosyltransferase (EC 2.5.1.6)	cce_1822	1, 410	Cyanothece sp. BH68, ATCC 51142	85.1	711.1	0
646530478	methionine adenosyltransferase (EC 2.5.1.6)	UCYN_06940	5, 413	637449308	methionine adenosyltransferase (EC 2.5.1.6)	PMM0311	4, 411	Prochlorococcus marinus pastoris CCMP 1986	63.2	516.9	0
646530478	methionine adenosyltransferase (EC 2.5.1.6)	UCYN_06940	1, 412	638109526	methionine adenosyltransferase (EC 2.5.1.6)	Tery_4661	1, 412	Trichodesmium erythraeum IMS101	76.5	644.4	0
646530479	S-adenosyl-methyltransferase MraW	UCYN_06950	15, 296	638433868	methyltransferase	CwatDRAFT_0843	7, 288	Crocosphaera watsonii WH 8501	72.3	409.8	0
646530479	S-adenosyl-methyltransferase MraW	UCYN_06950	15, 296	641674547	putative methyltransferase	cce_0084	32, 313	Cyanothece sp. BH68, ATCC 51142	73.4	416	0
646530479	S-adenosyl-methyltransferase MraW	UCYN_06950	16, 295	638109660	S-adenosyl-methyltransferase MraW	Tery_4816	3, 281	Trichodesmium erythraeum IMS101	60	336.3	0
646530480	hypothetical protein	UCYN_06960	1, 135	638434454	hypothetical protein	CwatDRAFT_0467	45, 179	Crocosphaera watsonii WH 8501	60.7	159.8	3.4e-40
646530480	hypothetical protein	UCYN_06960	1, 135	641674548	hypothetical protein	cce_0085	108, 242	Cyanothece sp. BH68, ATCC 51142	65.9	178.7	0
646530481	6-phosphogluconate dehydrogenase (decarboxylating)	UCYN_06970	1, 473	638431611	6-phosphogluconate dehydrogenase (decarboxylating) (EC 1.1.1.44)	CwatDRAFT_3533	1, 473	Crocosphaera watsonii WH 8501	89.4	856.3	0
646530481	6-phosphogluconate dehydrogenase (decarboxylating)	UCYN_06970	1, 473	641678243	6-phosphogluconate dehydrogenase (decarboxylating) (EC 1.1.1.44)	cce_3746	29, 501	Cyanothece sp. BH68, ATCC 51142	89.2	858.2	0
646530481	6-phosphogluconate dehydrogenase (decarboxylating)	UCYN_06970	1, 471	638106955	6-phosphogluconate dehydrogenase (decarboxylating) (EC 1.1.1.44)	Tery_1834	1, 470	Trichodesmium erythraeum IMS101	75.8	736.5	0
646530483	N-acetyl-gamma-glutamyl-phosphate reductase (EC 1.2.1.38)	UCYN_06990	1, 352	638430062	N-acetyl-gamma-glutamyl-phosphate reductase (EC 1.2.1.38)	CwatDRAFT_5589	1, 352	Crocosphaera watsonii WH 8501	79.3	590.5	0
646530483	N-acetyl-gamma-glutamyl-phosphate reductase (EC 1.2.1.38)	UCYN_06990	1, 352	641674527	N-acetyl-gamma-glutamyl-phosphate reductase (EC 1.2.1.38)	cce_0064	1, 352	Cyanothece sp. BH68, ATCC 51142	80.1	600.5	0
646530483	N-acetyl-gamma-glutamyl-phosphate reductase (EC 1.2.1.38)	UCYN_06990	1, 352	638107845	N-acetyl-gamma-glutamyl-phosphate reductase (EC 1.2.1.38)	Tery_2788	1, 352	Trichodesmium erythraeum IMS101	69.6	519.6	0
646530484	transcriptional attenuator, LytR family	UCYN_07000	1, 456	638432545	transcriptional attenuator, LytR family	CwatDRAFT_2982	11, 465	Crocosphaera watsonii WH 8501	67.1	621.7	0
646530484	transcriptional attenuator, LytR family	UCYN_07000	1, 456	641676114	transcriptional attenuator, LytR family	cce_1631	5, 459	Cyanothece sp. BH68, ATCC 51142	69.5	648.3	0
646530485	transketolase	UCYN_07010	1, 257	638429768	transketolase (EC 2.2.1.1)	CwatDRAFT_5430	1, 257	Crocosphaera watsonii WH 8501	92.6	500.4	0
646530485	transketolase	UCYN_07010	1, 670	641679136	transketolase (EC 2.2.1.1)	cce_4627	1, 670	Cyanothece sp. BH68, ATCC 51142	83.4	1165.6	0
646530485	transketolase	UCYN_07010	1, 669	637450641	transketolase (EC 2.2.1.1)	PMM1610	1, 668	Prochlorococcus marinus pastoris CCMP 1986	64.3	899.8	0
646530485	transketolase	UCYN_07010	1, 670	638105768	transketolase (EC 2.2.1.1)	Tery_0450	1, 672	Trichodesmium erythraeum IMS101	70.5	989.9	0
646530486	membrane protease FtsH catalytic subunit	UCYN_07020	1, 460	638434595	membrane protease FtsH catalytic subunit (EC 3.4.24.-)	CwatDRAFT_0062	1, 460	Crocosphaera watsonii WH 8501	87.8	809.3	0
646530486	membrane protease FtsH catalytic subunit	UCYN_07020	1, 625	641675746	membrane protease FtsH catalytic subunit (EC 3.4.24.-)	cce_1270	1, 625	Cyanothece sp. BH68, ATCC 51142	87.4	1097.8	0
646530486	membrane protease FtsH catalytic subunit	UCYN_07020	6, 623	637449752	membrane protease FtsH catalytic subunit (EC 3.4.24.-)	PMM0743	6, 631	Prochlorococcus marinus pastoris CCMP 1986	67	850.1	0
646530486	membrane protease FtsH catalytic subunit	UCYN_07020	1, 625	638109467	membrane protease FtsH catalytic subunit (EC 3.4.24.-)	Tery_4594	1, 625	Trichodesmium erythraeum IMS101	76	969.9	0
646530487	tetratricopeptide repeat protein	UCYN_07030	1, 174	638432113	TPR repeat:TPR repeat	CwatDRAFT_3240	1, 174	Crocosphaera watsonii WH 8501	70.7	254.2	0
646530487	tetratricopeptide repeat protein	UCYN_07030	1, 174	641679085	photosystem I assembly protein	cce_4576	4, 177	Cyanothece sp. BH68, ATCC 51142	69.5	253.1	0
646530489	hypothetical protein	UCYN_07050	3, 105	638428866	hypothetical protein	CwatDRAFT_6708	22, 125	Crocosphaera watsonii WH 8501	62.5	133.3	2.7e-32
646530489	hypothetical protein	UCYN_07050	27, 85	641676135	hypothetical protein	cce_1652	98, 156	Cyanothece sp. BH68, ATCC 51142	69.5	83.6	2.4e-17
646530490	tRNA modification GTPase trmE	UCYN_07060	1, 457	638431195	tRNA modification GTPase trmE	CwatDRAFT_4010	4, 460	Crocosphaera watsonii WH 8501	63.9	605.9	0
646530490	tRNA modification GTPase trmE	UCYN_07060	1, 457	641679105	tRNA modification GTPase trmE	cce_4596	4, 460	Cyanothece sp. BH68, ATCC 51142	65.2	610.5	0
646530490	tRNA modification GTPase trmE	UCYN_07060	7, 457	638109624	tRNA modification GTPase trmE	Tery_4774	11, 467	Trichodesmium erythraeum IMS101	60.6	561.2	0
646530491	cobalamin biosynthesis protein CobW	UCYN_07070	1, 344	638430961	Cobalamin synthesis protein/P47K:Cobalamin synthesis protein/P47K	CwatDRAFT_4366	1, 346	Crocosphaera watsonii WH 8501	67.1	483.8	0
646530491	cobalamin biosynthesis protein CobW	UCYN_07070	1, 342	641675663	cobalamin biosynthesis protein/P47K	cce_1187	1, 344	Cyanothece sp. BH68, ATCC 51142	68.3	487.6	0
646530491	cobalamin biosynthesis protein CobW	UCYN_07070	3, 342	638106263	cobalamin biosynthesis protein CobW	Tery_1027	4, 344	Trichodesmium erythraeum IMS101	62.3	430.6	0
646530492	hydroxyacylglutathione hydrolase	UCYN_07080	1, 257	638430958	Hydroxyacylglutathione hydrolase	CwatDRAFT_4363	1, 257	Crocosphaera watsonii WH 8501	62.3	352.1	0
646530492	hydroxyacylglutathione hydrolase	UCYN_07080	1, 257	641675666	glyoxalase II	cce_1190	1, 257	Cyanothece sp. BH68, ATCC 51142	63.8	366.3	0
646530493	alpha-mannosidase	UCYN_07090	1, 1024	641675679	putative alpha-mannosidase	cce_1203	1, 1018	Cyanothece sp. BH68, ATCC 51142	60.8	1352.8	0
646530495	photosystem I core protein PsaA	UCYN_07110	1, 578	638433371	Photosystem I psaA	CwatDRAFT_1222	1, 578	Crocosphaera watsonii WH 8501	86.2	1082.4	0
646530495	photosystem I core protein PsaA	UCYN_07110	1, 746	641675463	photosystem I P700 chlorophyll a apoprotein subunit Ia	cce_0989	1, 747	Cyanothece sp. BH68, ATCC 51142	87.4	1395.6	0
646530495	photosystem I core protein PsaA	UCYN_07110	13, 746	637450550	Photosystem I PsaA protein	PMM1524	20, 766	Prochlorococcus marinus pastoris CCMP 1986	66.9	1065.1	0
646530495	photosystem I core protein PsaA	UCYN_07110	6, 746	638109534	photosystem I core protein PsaA	Tery_4669	9, 752	Trichodesmium erythraeum IMS101	82.9	1333.9	0
646530496	photosystem I core protein PsaB	UCYN_07120	1, 738	638433372	Photosystem I psaB	CwatDRAFT_1223	1, 735	Crocosphaera watsonii WH 8501	87.3	1400.2	0
646530496	photosystem I core protein PsaB	UCYN_07120	1, 738	641675464	photosystem I P700 chlorophyll a apoprotein subunit Ib	cce_0990	1, 737	Cyanothece sp. BH68, ATCC 51142	88	1407.1	0
646530496	photosystem I core protein PsaB	UCYN_07120	1, 738	637450549	Photosystem I PsaB protein	PMM1523	1, 742	Prochlorococcus marinus pastoris CCMP 1986	75.3	1213.4	0
646530496	photosystem I core protein PsaB	UCYN_07120	1, 738	638109533	photosystem I core protein PsaB	Tery_4668	1, 738	Trichodesmium erythraeum IMS101	84.6	1347	0
646530499	copper/silver-translocating P-type ATPase	UCYN_07150	1, 742	638430726	Copper-translocating P-type ATPase:Heavy metal translocating P-type ATPase	CwatDRAFT_4499	16, 764	Crocosphaera watsonii WH 8501	63.8	937.6	0
646530499	copper/silver-translocating P-type ATPase	UCYN_07150	1, 743	641676401	cation-transporting ATPase	cce_1917	29, 778	Cyanothece sp. BH68, ATCC 51142	63.6	946	0
646530500	ATP-dependent Clp protease proteolytic subunit ClpP	UCYN_07160	1, 198	638430142	ATP-dependent Clp protease proteolytic subunit ClpP (EC 3.4.21.92)	CwatDRAFT_4874	1, 199	Crocosphaera watsonii WH 8501	88.9	357.1	0
646530500	ATP-dependent Clp protease proteolytic subunit ClpP	UCYN_07160	1, 198	641676395	ATP-dependent Clp protease proteolytic subunit ClpP (EC 3.4.21.92)	cce_1911	1, 198	Cyanothece sp. BH68, ATCC 51142	92.9	367.5	0
646530500	ATP-dependent Clp protease proteolytic subunit ClpP	UCYN_07160	1, 194	637450338	ATP-dependent Clp protease proteolytic subunit ClpP (EC 3.4.21.92)	PMM1314	1, 194	Prochlorococcus marinus pastoris CCMP 1986	77.8	315.1	0
646530500	ATP-dependent Clp protease proteolytic subunit ClpP	UCYN_07160	1, 197	638106456	ATP-dependent Clp protease proteolytic subunit ClpP (EC 3.4.21.92)	Tery_1247	1, 196	Trichodesmium erythraeum IMS101	84.8	338.2	0
646530501	protease subunit of ATP-dependent protease	UCYN_07170	1, 223	638430141	Peptidase S14, ClpP	CwatDRAFT_4873	1, 223	Crocosphaera watsonii WH 8501	90.6	412.9	0
646530501	protease subunit of ATP-dependent protease	UCYN_07170	1, 221	641676394	ATP-dependent Clp protease, proteolytic subunit	cce_1910	1, 221	Cyanothece sp. BH68, ATCC 51142	94.6	422.9	0
646530501	protease subunit of ATP-dependent protease	UCYN_07170	6, 221	637450337	ATP-dependent Clp protease proteolytic subunit	PMM1313	3, 219	Prochlorococcus marinus pastoris CCMP 1986	72.8	331.3	0
646530501	protease subunit of ATP-dependent protease	UCYN_07170	3, 220	638106455	Endopeptidase Clp	Tery_1246	5, 223	Trichodesmium erythraeum IMS101	84.5	372.9	0
646530504	farnesyl-diphosphate farnesyltransferase (EC 2.5.1.21)	UCYN_07200	1, 269	638432500	farnesyl-diphosphate farnesyltransferase (EC 2.5.1.21)	CwatDRAFT_2696	1, 269	Crocosphaera watsonii WH 8501	80.7	456.1	0
646530504	farnesyl-diphosphate farnesyltransferase (EC 2.5.1.21)	UCYN_07200	1, 269	641676326	farnesyl-diphosphate farnesyltransferase (EC 2.5.1.21)	cce_1843	4, 272	Cyanothece sp. BH68, ATCC 51142	81	454.9	0
646530504	farnesyl-diphosphate farnesyltransferase (EC 2.5.1.21)	UCYN_07200	1, 267	638107155	farnesyl-diphosphate farnesyltransferase (EC 2.5.1.21)	Tery_2043	1, 269	Trichodesmium erythraeum IMS101	64.3	353.2	0
646530505	ribosome maturation factor RimP	UCYN_07210	1, 114	638432501	Protein of unknown function DUF150	CwatDRAFT_2697	1, 114	Crocosphaera watsonii WH 8501	62.3	146.7	2.7e-36
646530505	ribosome maturation factor RimP	UCYN_07210	1, 114	641676325	DUF150-containing protein	cce_1842	1, 114	Cyanothece sp. BH68, ATCC 51142	64	155.6	5.7e-39
646530506	NusA antitermination factor	UCYN_07220	1, 386	638432502	NusA antitermination factor	CwatDRAFT_2698	1, 386	Crocosphaera watsonii WH 8501	88.6	678.3	0
646530506	NusA antitermination factor	UCYN_07220	1, 386	641676324	NusA antitermination factor	cce_1841	1, 386	Cyanothece sp. BH68, ATCC 51142	91.2	689.9	0
646530506	NusA antitermination factor	UCYN_07220	1, 382	637450518	NusA antitermination factor	PMM1492	1, 384	Prochlorococcus marinus pastoris CCMP 1986	66.7	506.5	0
646530506	NusA antitermination factor	UCYN_07220	1, 384	638108894	NusA antitermination factor	Tery_3978	1, 399	Trichodesmium erythraeum IMS101	73.4	569.7	0
646530507	predicted nucleic-acid-binding protein implicated in transcription termination	UCYN_07230	1, 80	638432503	Protein of unknown function DUF448	CwatDRAFT_2699	1, 80	Crocosphaera watsonii WH 8501	65	114.8	7.8e-27
646530507	predicted nucleic-acid-binding protein implicated in transcription termination	UCYN_07230	1, 81	641676323	DUF448-containing protein	cce_1840	1, 81	Cyanothece sp. BH68, ATCC 51142	69.1	122.9	2.8e-29
646530508	bacterial translation initiation factor 2 (bIF-2)	UCYN_07240	1, 983	638432504	bacterial translation initiation factor 2 (bIF-2)	CwatDRAFT_2700	1, 1003	Crocosphaera watsonii WH 8501	69.9	1327.8	0
646530508	bacterial translation initiation factor 2 (bIF-2)	UCYN_07240	1, 983	641676322	bacterial translation initiation factor 2 (bIF-2)	cce_1839	1, 1000	Cyanothece sp. BH68, ATCC 51142	69.3	1328.9	0
646530509	glycosyltransferase	UCYN_07250	1, 998	638433988	Glycosyl transferase, family 2	CwatDRAFT_1204	1, 1000	Crocosphaera watsonii WH 8501	68.9	1430.2	0
646530509	glycosyltransferase	UCYN_07250	1, 998	641674992	hypothetical protein	cce_0525	1, 1001	Cyanothece sp. BH68, ATCC 51142	64.3	1338.9	0
646530513	hypothetical protein	UCYN_07290	1, 89	638429379	Protein of unknown function DUF370	CwatDRAFT_6351	1, 89	Crocosphaera watsonii WH 8501	77.5	146.7	1.9e-36
646530513	hypothetical protein	UCYN_07290	1, 89	641679099	DUF370-containing protein	cce_4590	1, 90	Cyanothece sp. BH68, ATCC 51142	77.8	144.8	7.1e-36
646530513	hypothetical protein	UCYN_07290	5, 84	638107885	protein of unknown function DUF370	Tery_2835	4, 83	Trichodesmium erythraeum IMS101	77.5	132.5	3.8e-32
646530514	guanylate kinase (EC 2.7.4.8)	UCYN_07300	2, 182	638429380	guanylate kinase (EC 2.7.4.8)	CwatDRAFT_6352	3, 183	Crocosphaera watsonii WH 8501	69.6	255	0
646530514	guanylate kinase (EC 2.7.4.8)	UCYN_07300	2, 181	641679100	guanylate kinase (EC 2.7.4.8)	cce_4591	3, 182	Cyanothece sp. BH68, ATCC 51142	71.1	257.7	0
646530515	23S rRNA m(2)A-2503 methyltransferase (EC 2.1.1.192)	UCYN_07310	1, 337	638429809	23S rRNA m(2)A-2503 methyltransferase (EC 2.1.1.192)	CwatDRAFT_5814	1, 337	Crocosphaera watsonii WH 8501	72.7	512.3	0
646530515	23S rRNA m(2)A-2503 methyltransferase (EC 2.1.1.192)	UCYN_07310	1, 337	641677216	23S rRNA m(2)A-2503 methyltransferase (EC 2.1.1.192)	cce_2727	1, 337	Cyanothece sp. BH68, ATCC 51142	71.2	503.8	0
646530515	23S rRNA m(2)A-2503 methyltransferase (EC 2.1.1.192)	UCYN_07310	5, 338	638107969	23S rRNA m(2)A-2503 methyltransferase (EC 2.1.1.192)	Tery_2928	10, 343	Trichodesmium erythraeum IMS101	65.6	449.5	0
646530516	Fe-S oxidoreductase	UCYN_07320	4, 518	637450524	hypothetical protein	PMM1498	20, 533	Prochlorococcus marinus pastoris CCMP 1986	61.6	688	0
646530517	ABC-type multidrug transport system, ATPase and permease component	UCYN_07330	1, 580	638431981	ABC transporter, transmembrane region:ABC transporter	CwatDRAFT_3002	1, 580	Crocosphaera watsonii WH 8501	79.1	917.5	0
646530517	ABC-type multidrug transport system, ATPase and permease component	UCYN_07330	14, 580	641676109	ATP-binding protein of ABC transporter	cce_1626	1, 567	Cyanothece sp. BH68, ATCC 51142	79.9	900.6	0
646530518	hypothetical protein	UCYN_07340	211, 415	638434032	similar to Uncharacterized protein conserved in bacteria	CwatDRAFT_0920	11, 215	Crocosphaera watsonii WH 8501	71.2	295	0
646530518	hypothetical protein	UCYN_07340	16, 417	641675280	hypothetical protein	cce_0809	1, 402	Cyanothece sp. BH68, ATCC 51142	74.1	619	0
646530519	cysteine desulfurase (EC 2.8.1.7)	UCYN_07350	2, 413	638429113	cysteine desulfurase (EC 2.8.1.7)	CwatDRAFT_6579	8, 419	Crocosphaera watsonii WH 8501	73.3	641.7	0
646530519	cysteine desulfurase (EC 2.8.1.7)	UCYN_07350	2, 413	641675478	cysteine desulfurase (EC 2.8.1.7)	cce_1004	8, 419	Cyanothece sp. BH68, ATCC 51142	74.3	652.1	0
646530519	cysteine desulfurase (EC 2.8.1.7)	UCYN_07350	2, 413	638109246	cysteine desulfurase (EC 2.8.1.7)	Tery_4358	8, 419	Trichodesmium erythraeum IMS101	63.8	567	0
646530521	Iron-regulated ABC transporter ATPase subunit SufC	UCYN_07370	1, 253	638433530	Iron-regulated ABC transporter ATPase subunit SufC	CwatDRAFT_1819	1, 253	Crocosphaera watsonii WH 8501	88.1	453.4	0
646530521	Iron-regulated ABC transporter ATPase subunit SufC	UCYN_07370	1, 253	641675154	Iron-regulated ABC transporter ATPase subunit SufC	cce_0686	11, 263	Cyanothece sp. BH68, ATCC 51142	87.7	453.8	0
646530521	Iron-regulated ABC transporter ATPase subunit SufC	UCYN_07370	5, 251	637449064	Iron-regulated ABC transporter ATPase subunit SufC	PMM0072	11, 261	Prochlorococcus marinus pastoris CCMP 1986	65.3	328.6	0
646530521	Iron-regulated ABC transporter ATPase subunit SufC	UCYN_07370	4, 256	638109244	Iron-regulated ABC transporter ATPase subunit SufC	Tery_4356	19, 271	Trichodesmium erythraeum IMS101	73.1	374.4	0
646530522	Iron-regulated ABC transporter membrane component SufB	UCYN_07380	1, 480	638433531	Iron-regulated ABC transporter membrane component SufB	CwatDRAFT_1818	1, 480	Crocosphaera watsonii WH 8501	87.7	862.4	0
646530522	Iron-regulated ABC transporter membrane component SufB	UCYN_07380	1, 480	641675153	Iron-regulated ABC transporter membrane component SufB	cce_0685	15, 494	Cyanothece sp. BH68, ATCC 51142	88.5	871.3	0
646530522	Iron-regulated ABC transporter membrane component SufB	UCYN_07380	6, 480	637449065	Iron-regulated ABC transporter membrane component SufB	PMM0073	7, 480	Prochlorococcus marinus pastoris CCMP 1986	73.7	730.7	0
646530522	Iron-regulated ABC transporter membrane component SufB	UCYN_07380	6, 480	638109243	Iron-regulated ABC transporter membrane component SufB	Tery_4355	5, 478	Trichodesmium erythraeum IMS101	83.8	816.6	0
646530524	protein translocase subunit secA	UCYN_07400	1, 932	638433152	protein translocase subunit secA	CwatDRAFT_1905	1, 934	Crocosphaera watsonii WH 8501	85.1	1581.2	0
646530524	protein translocase subunit secA	UCYN_07400	1, 932	641676430	protein translocase subunit secA	cce_1945	1, 933	Cyanothece sp. BH68, ATCC 51142	86.7	1623.2	0
646530524	protein translocase subunit secA	UCYN_07400	1, 931	637450670	protein translocase subunit secA	PMM1639	1, 941	Prochlorococcus marinus pastoris CCMP 1986	66	1237.2	0
646530524	protein translocase subunit secA	UCYN_07400	1, 926	638109504	protein translocase subunit secA	Tery_4635	1, 925	Trichodesmium erythraeum IMS101	72.6	1366.7	0
646530526	methionyl-tRNA synthetase (EC 6.1.1.10)	UCYN_07420	1, 529	638429967	methionyl-tRNA synthetase (EC 6.1.1.10)	CwatDRAFT_5541	1, 528	Crocosphaera watsonii WH 8501	76.7	863.2	0
646530526	methionyl-tRNA synthetase (EC 6.1.1.10)	UCYN_07420	1, 529	641676432	methionyl-tRNA synthetase (EC 6.1.1.10)	cce_1946	1, 528	Cyanothece sp. BH68, ATCC 51142	78.3	873.6	0
646530526	methionyl-tRNA synthetase (EC 6.1.1.10)	UCYN_07420	11, 529	638106928	methionyl-tRNA synthetase (EC 6.1.1.10)	Tery_1806	11, 528	Trichodesmium erythraeum IMS101	63.2	703.4	0
646530527	hypothetical protein	UCYN_07430	93, 226	638429969	Protein of unknown function DUF88	CwatDRAFT_5543	1, 134	Crocosphaera watsonii WH 8501	91.8	244.2	0
646530527	hypothetical protein	UCYN_07430	1, 226	641676433	hypothetical protein	cce_1947	1, 225	Cyanothece sp. BH68, ATCC 51142	88.9	401.4	0
646530527	hypothetical protein	UCYN_07430	36, 224	638106927	protein of unknown function DUF88	Tery_1805	14, 203	Trichodesmium erythraeum IMS101	82.1	312.8	0
646530529	predicted PLP-dependent enzyme possibly involved in cell wall biogenesis	UCYN_07450	1, 378	638434116	DegT/DnrJ/EryC1/StrS aminotransferase	CwatDRAFT_1168	1, 377	Crocosphaera watsonii WH 8501	70.4	556.2	0
646530529	predicted PLP-dependent enzyme possibly involved in cell wall biogenesis	UCYN_07450	1, 374	641679095	DegT/DnrJ/EryC1/StrS aminotransferase family protein	cce_4586	4, 376	Cyanothece sp. BH68, ATCC 51142	73.3	568.2	0
646530530	acetyl-coenzyme A synthetase (EC 6.2.1.1)	UCYN_07460	1, 658	638430076	acetyl-coenzyme A synthetase (EC 6.2.1.1)	CwatDRAFT_5663	1, 658	Crocosphaera watsonii WH 8501	70.7	1016.9	0
646530530	acetyl-coenzyme A synthetase (EC 6.2.1.1)	UCYN_07460	1, 658	641676504	acetyl-coenzyme A synthetase (EC 6.2.1.1)	cce_2016	7, 664	Cyanothece sp. BH68, ATCC 51142	69.9	1012.7	0
646530530	acetyl-coenzyme A synthetase (EC 6.2.1.1)	UCYN_07460	7, 656	638107464	acetyl-coenzyme A synthetase (EC 6.2.1.1)	Tery_2371	3, 652	Trichodesmium erythraeum IMS101	66.2	935.6	0
646530531	Sec-independent protein translocase TatC	UCYN_07470	1, 254	638430954	Sec-independent protein translocase TatC	CwatDRAFT_4361	1, 254	Crocosphaera watsonii WH 8501	76.8	401	0
646530531	Sec-independent protein translocase TatC	UCYN_07470	1, 254	641675681	Sec-independent protein translocase TatC	cce_1205	1, 254	Cyanothece sp. BH68, ATCC 51142	73.6	389.8	0
646530531	Sec-independent protein translocase TatC	UCYN_07470	13, 254	638106934	Sec-independent protein translocase TatC	Tery_1812	44, 285	Trichodesmium erythraeum IMS101	61.6	328.2	0
646530534	predicted membrane protein	UCYN_07500	1, 108	641675369	DUF360-containing protein	cce_0896	4, 107	Cyanothece sp. BH68, ATCC 51142	62	136.3	3.4e-33
646530535	outer membrane protein	UCYN_07510	34, 466	638433970	Outer membrane efflux protein	CwatDRAFT_1298	121, 551	Crocosphaera watsonii WH 8501	70.4	614.4	0
646530535	outer membrane protein	UCYN_07510	34, 466	641675364	outer membrane factor, OMF family	cce_0891	126, 557	Cyanothece sp. BH68, ATCC 51142	70.2	618.2	0
646530536	Co-chaperonin GroES	UCYN_07520	1, 103	638434129	Chaperonin Cpn10	CwatDRAFT_0975	1, 103	Crocosphaera watsonii WH 8501	96.1	195.7	0
646530536	Co-chaperonin GroES	UCYN_07520	1, 103	641675820	chaperonin	cce_1343	1, 103	Cyanothece sp. BH68, ATCC 51142	96.1	195.7	0
646530536	Co-chaperonin GroES	UCYN_07520	1, 102	637450463	co-chaperonin GroES	PMM1437	1, 102	Prochlorococcus marinus pastoris CCMP 1986	76.5	162.9	9e-42
646530536	Co-chaperonin GroES	UCYN_07520	1, 102	638109214	chaperonin Cpn10	Tery_4326	1, 102	Trichodesmium erythraeum IMS101	76.5	168.3	7.2e-43
646530537	chaperonin GroL	UCYN_07530	1, 542	638434128	Chaperonin Cpn60/TCP-1	CwatDRAFT_0976	1, 540	Crocosphaera watsonii WH 8501	90.2	946.4	0
646530537	chaperonin GroL	UCYN_07530	1, 542	641675821	chaperonin 1	cce_1344	1, 540	Cyanothece sp. BH68, ATCC 51142	92.1	961.4	0
646530537	chaperonin GroL	UCYN_07530	1, 542	637450462	chaperonin GroEL	PMM1436	1, 544	Prochlorococcus marinus pastoris CCMP 1986	79.3	837.4	0
646530537	chaperonin GroL	UCYN_07530	1, 542	638109215	chaperonin GroEL	Tery_4327	1, 544	Trichodesmium erythraeum IMS101	83.7	881.7	0
646530538	circadian clock protein KaiC	UCYN_07540	1, 504	638430283	circadian clock protein KaiC	CwatDRAFT_4944	1, 504	Crocosphaera watsonii WH 8501	81	815.8	0
646530538	circadian clock protein KaiC	UCYN_07540	1, 504	641674889	circadian clock protein KaiC	cce_0422	1, 504	Cyanothece sp. BH68, ATCC 51142	82.5	832.8	0
646530538	circadian clock protein KaiC	UCYN_07540	8, 502	637450367	circadian clock protein KaiC	PMM1342	2, 497	Prochlorococcus marinus pastoris CCMP 1986	66.5	676	0
646530538	circadian clock protein KaiC	UCYN_07540	2, 504	638108739	circadian clock protein KaiC	Tery_3805	4, 503	Trichodesmium erythraeum IMS101	74.4	752.3	0
646530541	condensin subunit ScpB	UCYN_07570	1, 155	638430276	condensin subunit ScpB	CwatDRAFT_5148	1, 155	Crocosphaera watsonii WH 8501	77.4	243.4	0
646530541	condensin subunit ScpB	UCYN_07570	2, 156	641674896	condensin subunit ScpB	cce_0429	1, 155	Cyanothece sp. BH68, ATCC 51142	77.4	246.1	0
646530542	hypothetical protein	UCYN_07580	1, 114	638430274	conserved hypothetical protein	CwatDRAFT_5151	1, 117	Crocosphaera watsonii WH 8501	70.9	161	1.3e-40
646530542	hypothetical protein	UCYN_07580	1, 112	641674897	hypothetical protein	cce_0430	1, 115	Cyanothece sp. BH68, ATCC 51142	74.8	169.5	3.6e-43
646530544	CemA family	UCYN_07610	1, 442	638433622	CemA	CwatDRAFT_1511	1, 444	Crocosphaera watsonii WH 8501	68	600.5	0
646530544	CemA family	UCYN_07610	1, 442	641674750	CemA family protein, probable integral membrane protein	cce_0287	1, 453	Cyanothece sp. BH68, ATCC 51142	69.6	621.3	0
646530546	SSU ribosomal protein S21P	UCYN_07630	1, 60	638433412	SSU ribosomal protein S21P	CwatDRAFT_1279	1, 60	Crocosphaera watsonii WH 8501	90	113.2	1.6e-26
646530546	SSU ribosomal protein S21P	UCYN_07630	1, 60	641674753	SSU ribosomal protein S21P	cce_0290	1, 60	Cyanothece sp. BH68, ATCC 51142	90	113.2	1.5e-26
646530546	SSU ribosomal protein S21P	UCYN_07630	1, 60	638109474	SSU ribosomal protein S21P	Tery_4602	1, 60	Trichodesmium erythraeum IMS101	65	82.4	3e-17
646530548	pyruvate dehydrogenase E1 component, alpha subunit	UCYN_07650	1, 343	638433410	Pyruvate dehydrogenase (lipoamide)	CwatDRAFT_1283	1, 343	Crocosphaera watsonii WH 8501	83.1	599.4	0
646530548	pyruvate dehydrogenase E1 component, alpha subunit	UCYN_07650	1, 343	641674755	pyruvate dehydrogenase E1 component alpha subunit	cce_0292	1, 343	Cyanothece sp. BH68, ATCC 51142	82.5	595.1	0
646530548	pyruvate dehydrogenase E1 component, alpha subunit	UCYN_07650	4, 343	637450310	Pyruvate dehydrogenase E1 alpha subunit	PMM1288	6, 345	Prochlorococcus marinus pastoris CCMP 1986	66.8	481.1	0
646530548	pyruvate dehydrogenase E1 component, alpha subunit	UCYN_07650	1, 343	638109867	Pyruvate dehydrogenase (lipoamide)	Tery_5066	1, 343	Trichodesmium erythraeum IMS101	72.9	540	0
646530550	precorrin-8X methylmutase (EC 5.4.1.2)	UCYN_07670	1, 205	638433118	precorrin-8X methylmutase (EC 5.4.1.2)	CwatDRAFT_1728	1, 205	Crocosphaera watsonii WH 8501	62	261.2	0
646530550	precorrin-8X methylmutase (EC 5.4.1.2)	UCYN_07670	7, 207	641678472	precorrin-8X methylmutase (EC 5.4.1.2)	cce_3969	7, 207	Cyanothece sp. BH68, ATCC 51142	62.7	263.5	0
646530551	precorrin-6Y C5,15-methyltransferase (decarboxylating) (EC 2.1.1.132)	UCYN_07680	1, 415	638433119	precorrin-6Y C5,15-methyltransferase (decarboxylating) (EC 2.1.1.132)	CwatDRAFT_1729	20, 434	Crocosphaera watsonii WH 8501	61.4	535.8	0
646530551	precorrin-6Y C5,15-methyltransferase (decarboxylating) (EC 2.1.1.132)	UCYN_07680	1, 415	641678473	precorrin-6Y C5,15-methyltransferase (decarboxylating) (EC 2.1.1.132)	cce_3970	1, 414	Cyanothece sp. BH68, ATCC 51142	60	519.2	0
646530552	adenylylsulfate kinase (EC 2.7.1.25)	UCYN_07690	1, 175	638429654	adenylylsulfate kinase (EC 2.7.1.25)	CwatDRAFT_5887	1, 175	Crocosphaera watsonii WH 8501	75.4	280.8	0
646530552	adenylylsulfate kinase (EC 2.7.1.25)	UCYN_07690	1, 175	641678475	adenylylsulfate kinase (EC 2.7.1.25)	cce_3972	13, 187	Cyanothece sp. BH68, ATCC 51142	77.1	288.1	0
646530552	adenylylsulfate kinase (EC 2.7.1.25)	UCYN_07690	3, 175	638107044	adenylylsulfate kinase (EC 2.7.1.25)	Tery_1923	2, 174	Trichodesmium erythraeum IMS101	61.8	228	0
646530554	serine O-acetyltransferase (EC 2.3.1.30)	UCYN_07710	19, 233	638431218	serine O-acetyltransferase (EC 2.3.1.30)	CwatDRAFT_4128	1, 215	Crocosphaera watsonii WH 8501	80.9	362.5	0
646530554	serine O-acetyltransferase (EC 2.3.1.30)	UCYN_07710	14, 233	641678382	serine O-acetyltransferase (EC 2.3.1.30)	cce_3879	1, 220	Cyanothece sp. BH68, ATCC 51142	81.8	371.7	0
646530554	serine O-acetyltransferase (EC 2.3.1.30)	UCYN_07710	15, 224	637450669	serine O-acetyltransferase (EC 2.3.1.30)	PMM1638	1, 210	Prochlorococcus marinus pastoris CCMP 1986	63.3	269.2	0
646530554	serine O-acetyltransferase (EC 2.3.1.30)	UCYN_07710	16, 222	638109033	serine O-acetyltransferase (EC 2.3.1.30)	Tery_4132	72, 278	Trichodesmium erythraeum IMS101	71.5	308.5	0
646530555	signal peptidase I	UCYN_07720	12, 190	638431219	signal peptidase I (EC 3.4.21.89). Serine peptidase. MEROPS family S26A	CwatDRAFT_4156	12, 190	Crocosphaera watsonii WH 8501	65.9	250.4	0
646530555	signal peptidase I	UCYN_07720	14, 190	641678385	signal peptidase I (EC 3.4.21.89). Serine peptidase. MEROPS family S26A	cce_3882	14, 190	Cyanothece sp. BH68, ATCC 51142	69.5	260.4	0
646530559	hypothetical protein	UCYN_07760	1, 104	638432198	hypothetical protein	CwatDRAFT_3381	1, 104	Crocosphaera watsonii WH 8501	67.3	162.9	3.1e-41
646530559	hypothetical protein	UCYN_07760	1, 104	641678403	hypothetical protein	cce_3900	7, 110	Cyanothece sp. BH68, ATCC 51142	69.2	165.6	4.5e-42
646530560	UDP-N-acetylmuramoyl-tripeptide--D-alanyl-D-alanine ligase (EC 6.3.2.10)	UCYN_07770	1, 453	641678933	UDP-N-acetylmuramoyl-tripeptide--D-alanyl-D-alanine ligase (EC 6.3.2.10)	cce_4424	1, 444	Cyanothece sp. BH68, ATCC 51142	62.5	537.3	0
646530561	UDP-N-acetylmuramoylalanyl-D-glutamate--2,6-diaminopimelate ligase (EC 6.3.2.13)	UCYN_07780	3, 497	638431375	UDP-N-acetylmuramoylalanyl-D-glutamate--2,6-diaminopimelate ligase (EC 6.3.2.13)	CwatDRAFT_3769	6, 500	Crocosphaera watsonii WH 8501	66.5	699.5	0
646530561	UDP-N-acetylmuramoylalanyl-D-glutamate--2,6-diaminopimelate ligase (EC 6.3.2.13)	UCYN_07780	1, 497	641675289	UDP-N-acetylmuramoylalanyl-D-glutamate--2,6-diaminopimelate ligase (EC 6.3.2.13)	cce_0818	15, 511	Cyanothece sp. BH68, ATCC 51142	66.8	704.1	0
646530562	NADH:ubiquinone oxidoreductase chain I-like protein	UCYN_07790	7, 78	638434025	4Fe-4S ferredoxin, iron-sulfur binding	CwatDRAFT_0916	1, 72	Crocosphaera watsonii WH 8501	77.8	137.9	8.1e-34
646530562	NADH:ubiquinone oxidoreductase chain I-like protein	UCYN_07790	7, 78	641679031	ferredoxin	cce_4522	1, 72	Cyanothece sp. BH68, ATCC 51142	77.8	137.9	7.8e-34
646530562	NADH:ubiquinone oxidoreductase chain I-like protein	UCYN_07790	7, 78	638105884	4Fe-4S ferredoxin, iron-sulfur binding	Tery_0579	1, 72	Trichodesmium erythraeum IMS101	75	132.9	2.6e-32
646530563	hypothetical protein	UCYN_07800	10, 381	638434024	hypothetical protein	CwatDRAFT_0924	10, 380	Crocosphaera watsonii WH 8501	61.6	480.7	0
646530564	ferredoxin protochlorophyllide reductase subunit L (EC 1.3.7.7)	UCYN_07810	1, 290	638431180	ferredoxin protochlorophyllide reductase subunit L (EC 1.3.7.7)	CwatDRAFT_4016	1, 288	Crocosphaera watsonii WH 8501	90.7	540	0
646530564	ferredoxin protochlorophyllide reductase subunit L (EC 1.3.7.7)	UCYN_07810	1, 290	641679041	ferredoxin protochlorophyllide reductase subunit L (EC 1.3.7.7)	cce_4532	9, 297	Cyanothece sp. BH68, ATCC 51142	92.4	548.5	0
646530564	ferredoxin protochlorophyllide reductase subunit L (EC 1.3.7.7)	UCYN_07810	3, 290	638106676	ferredoxin protochlorophyllide reductase subunit L (EC 1.3.7.7)	Tery_1532	1, 288	Trichodesmium erythraeum IMS101	87.2	524.6	0
646530565	ferredoxin protochlorophyllide reductase subunit N (EC 1.3.7.7)	UCYN_07820	1, 465	638431178	ferredoxin protochlorophyllide reductase subunit N (EC 1.3.7.7)	CwatDRAFT_4018	1, 466	Crocosphaera watsonii WH 8501	89.3	859.8	0
646530565	ferredoxin protochlorophyllide reductase subunit N (EC 1.3.7.7)	UCYN_07820	1, 465	641679043	ferredoxin protochlorophyllide reductase subunit N (EC 1.3.7.7)	cce_4534	1, 466	Cyanothece sp. BH68, ATCC 51142	89.7	864.4	0
646530565	ferredoxin protochlorophyllide reductase subunit N (EC 1.3.7.7)	UCYN_07820	1, 465	638106674	ferredoxin protochlorophyllide reductase subunit N (EC 1.3.7.7)	Tery_1530	1, 465	Trichodesmium erythraeum IMS101	83.2	814.3	0
646530566	ferredoxin	UCYN_07830	1, 79	638432819	Ferredoxin	CwatDRAFT_2174	1, 79	Crocosphaera watsonii WH 8501	70.9	125.2	5.4e-30
646530566	ferredoxin	UCYN_07830	1, 79	641677855	hypothetical protein	cce_3360	2, 80	Cyanothece sp. BH68, ATCC 51142	73.4	128.3	6.1e-31
646530566	ferredoxin	UCYN_07830	3, 79	638108874	ferredoxin	Tery_3956	1, 77	Trichodesmium erythraeum IMS101	62.3	112.1	4.7e-26
646530567	adenosylcobyric acid synthase (glutamine-hydrolysing) (EC 6.3.5.10)	UCYN_07840	1, 489	638432820	adenosylcobyric acid synthase (glutamine-hydrolysing) (EC 6.3.5.10)	CwatDRAFT_2173	5, 492	Crocosphaera watsonii WH 8501	66.1	675.6	0
646530567	adenosylcobyric acid synthase (glutamine-hydrolysing) (EC 6.3.5.10)	UCYN_07840	1, 489	641677854	adenosylcobyric acid synthase (glutamine-hydrolysing) (EC 6.3.5.10)	cce_3359	5, 492	Cyanothece sp. BH68, ATCC 51142	67.1	676.4	0
646530569	Peroxiredoxin	UCYN_07860	1, 140	641677853	putative bacterioferritin comigratory protein	cce_3358	1, 140	Cyanothece sp. BH68, ATCC 51142	70.7	212.2	0
646530569	Peroxiredoxin	UCYN_07860	1, 141	638108876	Redoxin	Tery_3959	1, 141	Trichodesmium erythraeum IMS101	63.1	188.7	0
646530570	SSU ribosomal protein S18P	UCYN_07870	1, 71	638432823	SSU ribosomal protein S18P	CwatDRAFT_2159	1, 71	Crocosphaera watsonii WH 8501	97.2	137.9	7.2e-34
646530570	SSU ribosomal protein S18P	UCYN_07870	1, 71	641677842	SSU ribosomal protein S18P	cce_3347	1, 71	Cyanothece sp. BH68, ATCC 51142	97.2	138.3	5.3e-34
646530570	SSU ribosomal protein S18P	UCYN_07870	2, 70	637449881	SSU ribosomal protein S18P	PMM0869	4, 72	Prochlorococcus marinus pastoris CCMP 1986	78.3	109.4	8.1e-26
646530570	SSU ribosomal protein S18P	UCYN_07870	2, 71	638108672	SSU ribosomal protein S18P	Tery_3729	3, 72	Trichodesmium erythraeum IMS101	74.3	112.8	2.5e-26
646530571	exoribonuclease R	UCYN_07880	1, 665	638432824	Exoribonuclease II	CwatDRAFT_2160	1, 665	Crocosphaera watsonii WH 8501	74.6	1023.1	0
646530571	exoribonuclease R	UCYN_07880	1, 665	641677841	ribonuclease II	cce_3346	1, 665	Cyanothece sp. BH68, ATCC 51142	75.9	1039.3	0
646530571	exoribonuclease R	UCYN_07880	1, 667	638108673	Exoribonuclease II	Tery_3730	1, 670	Trichodesmium erythraeum IMS101	60	804.7	0
646530573	hypothetical protein	UCYN_07900	1, 42	638429944	unknown protein	CwatDRAFT_5526	1, 42	Crocosphaera watsonii WH 8501	76.2	67	1e-12
646530573	hypothetical protein	UCYN_07900	1, 42	641674725	hypothetical protein	cce_0262	19, 60	Cyanothece sp. BH68, ATCC 51142	76.2	68.9	2.6e-13
646530574	3-dehydroquinate dehydratase (EC 4.2.1.10)	UCYN_07910	1, 152	638429945	3-dehydroquinate dehydratase (EC 4.2.1.10)	CwatDRAFT_5527	1, 152	Crocosphaera watsonii WH 8501	61.2	190.7	0
646530574	3-dehydroquinate dehydratase (EC 4.2.1.10)	UCYN_07910	1, 152	641674726	3-dehydroquinate dehydratase (EC 4.2.1.10)	cce_0263	1, 152	Cyanothece sp. BH68, ATCC 51142	63.8	193	0
646530574	3-dehydroquinate dehydratase (EC 4.2.1.10)	UCYN_07910	10, 150	638107731	3-dehydroquinate dehydratase (EC 4.2.1.10)	Tery_2664	5, 145	Trichodesmium erythraeum IMS101	64.5	187.6	0
646530575	threonyl-tRNA synthetase (EC 6.1.1.3)	UCYN_07920	1, 608	641678450	threonyl-tRNA synthetase (EC 6.1.1.3)/Ser-tRNA(Thr) hydrolase (EC 3.1.1.-)	cce_3947	1, 608	Cyanothece sp. BH68, ATCC 51142	79.4	1014.6	0
646530575	threonyl-tRNA synthetase (EC 6.1.1.3)	UCYN_07920	3, 608	638106610	Ser-tRNA(Thr) hydrolase (EC 3.1.1.-)/threonyl-tRNA synthetase (EC 6.1.1.3)	Tery_1457	5, 608	Trichodesmium erythraeum IMS101	70.8	903.7	0
646530576	seryl-tRNA synthetase (EC 6.1.1.11)	UCYN_07930	1, 427	638433477	seryl-tRNA synthetase (EC 6.1.1.11)	CwatDRAFT_1711	1, 427	Crocosphaera watsonii WH 8501	75.6	679.5	0
646530576	seryl-tRNA synthetase (EC 6.1.1.11)	UCYN_07930	1, 427	641675401	seryl-tRNA synthetase (EC 6.1.1.11)	cce_0927	3, 429	Cyanothece sp. BH68, ATCC 51142	76.3	677.6	0
646530576	seryl-tRNA synthetase (EC 6.1.1.11)	UCYN_07930	1, 427	638108496	seryl-tRNA synthetase (EC 6.1.1.11)	Tery_3523	1, 425	Trichodesmium erythraeum IMS101	68.7	601.7	0
646530577	Peroxiredoxin	UCYN_07940	1, 156	638434031	Alkyl hydroperoxide reductase/ Thiol specific antioxidant/ Mal allergen	CwatDRAFT_0919	1, 156	Crocosphaera watsonii WH 8501	63.5	208	0
646530578	bacterial cell division membrane protein	UCYN_07960	1, 422	641675396	putative rod shape-determining protein	cce_0922	2, 423	Cyanothece sp. BH68, ATCC 51142	71.6	628.2	0
646530579	ATPase involved in chromosome partitioning	UCYN_07970	1, 353	638433810	Cobyrinic acid a,c-diamide synthase:Protein of unknown function DUF59	CwatDRAFT_1043	1, 354	Crocosphaera watsonii WH 8501	74	526.2	0
646530579	ATPase involved in chromosome partitioning	UCYN_07970	1, 353	641675397	MRP protein-like protein	cce_0923	1, 353	Cyanothece sp. BH68, ATCC 51142	74.2	526.2	0
646530579	ATPase involved in chromosome partitioning	UCYN_07970	3, 353	638106387	protein of unknown function DUF59	Tery_1165	6, 356	Trichodesmium erythraeum IMS101	68.1	497.3	0
646530580	hypothetical protein	UCYN_07980	1, 101	638432602	hypothetical protein	CwatDRAFT_2920	1, 104	Crocosphaera watsonii WH 8501	61.5	124	1.5e-29
646530580	hypothetical protein	UCYN_07980	1, 101	641674782	hypothetical protein	cce_0318	1, 104	Cyanothece sp. BH68, ATCC 51142	64.4	126.3	3e-30
646530581	predicted unusual protein kinase	UCYN_07990	1, 573	638432603	ABC-1	CwatDRAFT_2921	1, 584	Crocosphaera watsonii WH 8501	63.5	770.4	0
646530581	predicted unusual protein kinase	UCYN_07990	1, 573	641674781	hypothetical protein	cce_0317	1, 584	Cyanothece sp. BH68, ATCC 51142	63.7	763.5	0
646530582	Mg-protoporphyrin IX methyltransferase (EC 2.1.1.11)	UCYN_08000	1, 229	638432605	Mg-protoporphyrin IX methyltransferase (EC 2.1.1.11)	CwatDRAFT_2923	1, 229	Crocosphaera watsonii WH 8501	69.4	330.5	0
646530582	Mg-protoporphyrin IX methyltransferase (EC 2.1.1.11)	UCYN_08000	1, 229	641674779	Mg-protoporphyrin IX methyltransferase (EC 2.1.1.11)	cce_0315	11, 239	Cyanothece sp. BH68, ATCC 51142	72.1	342	0
646530582	Mg-protoporphyrin IX methyltransferase (EC 2.1.1.11)	UCYN_08000	5, 229	638109352	Mg-protoporphyrin IX methyltransferase (EC 2.1.1.11)	Tery_4469	4, 228	Trichodesmium erythraeum IMS101	66.7	316.2	0
646530583	glucose-1-phosphate adenylyltransferase	UCYN_08010	1, 429	638433369	Glucose-1-phosphate adenylyltransferase	CwatDRAFT_1219	1, 429	Crocosphaera watsonii WH 8501	74.6	652.9	0
646530583	glucose-1-phosphate adenylyltransferase	UCYN_08010	1, 429	641675461	glucose-1-phosphate adenylyltransferase	cce_0987	1, 429	Cyanothece sp. BH68, ATCC 51142	74.6	657.9	0
646530583	glucose-1-phosphate adenylyltransferase	UCYN_08010	1, 429	638109279	glucose-1-phosphate adenylyltransferase	Tery_4395	1, 428	Trichodesmium erythraeum IMS101	66.4	594.3	0
646530584	Excinuclease ABC subunit B	UCYN_08020	1, 662	638429885	Excinuclease ABC subunit B	CwatDRAFT_5490	17, 678	Crocosphaera watsonii WH 8501	78.7	1077.4	0
646530584	Excinuclease ABC subunit B	UCYN_08020	1, 662	641676534	Excinuclease ABC subunit B	cce_2046	6, 667	Cyanothece sp. BH68, ATCC 51142	79.5	1090.5	0
646530584	Excinuclease ABC subunit B	UCYN_08020	2, 660	637450681	Excinuclease ABC subunit B	PMM1649	4, 675	Prochlorococcus marinus pastoris CCMP 1986	66.1	909.4	0
646530584	Excinuclease ABC subunit B	UCYN_08020	2, 662	638107743	Excinuclease ABC subunit B	Tery_2678	15, 675	Trichodesmium erythraeum IMS101	72.9	1022.3	0
646530586	D-alanyl-D-alanine dipeptidase	UCYN_08040	1, 228	638433960	Peptidase M15D, vanX D-ala-D-ala dipeptidase	CwatDRAFT_1382	1, 228	Crocosphaera watsonii WH 8501	63.2	309.7	0
646530586	D-alanyl-D-alanine dipeptidase	UCYN_08040	1, 227	641677472	D-alanyl-D-alanine dipeptidase	cce_2981	1, 227	Cyanothece sp. BH68, ATCC 51142	62.1	302	0
646530587	ABC-type dipeptide transport system, periplasmic component	UCYN_08050	1, 546	641677108	ABC transporter, substrate binding protein, possibly oligopeptides	cce_2619	2, 549	Cyanothece sp. BH68, ATCC 51142	64.4	724.5	0
646530588	sulfate adenylyltransferase (EC 2.7.7.4)	UCYN_08060	1, 386	638433288	sulfate adenylyltransferase (EC 2.7.7.4)	CwatDRAFT_1746	1, 386	Crocosphaera watsonii WH 8501	77.2	627.1	0
646530588	sulfate adenylyltransferase (EC 2.7.7.4)	UCYN_08060	1, 387	641679167	sulfate adenylyltransferase (EC 2.7.7.4)	cce_4658	51, 437	Cyanothece sp. BH68, ATCC 51142	77.3	630.6	0
646530588	sulfate adenylyltransferase (EC 2.7.7.4)	UCYN_08060	10, 386	638107694	sulfate adenylyltransferase (EC 2.7.7.4)	Tery_2625	11, 387	Trichodesmium erythraeum IMS101	74	586.3	0
646530590	hypothetical protein	UCYN_08080	1, 814	638429414	conserved hypothetical protein	CwatDRAFT_6423	1, 820	Crocosphaera watsonii WH 8501	66.7	1088.2	0
646530590	hypothetical protein	UCYN_08080	1, 814	641677888	hypothetical protein	cce_3393	1, 822	Cyanothece sp. BH68, ATCC 51142	67.6	1097.4	0
646530591	SSU ribosomal protein S16P	UCYN_08090	1, 81	638429413	SSU ribosomal protein S16P	CwatDRAFT_6424	1, 81	Crocosphaera watsonii WH 8501	79	134.8	7e-33
646530591	SSU ribosomal protein S16P	UCYN_08090	1, 81	641677887	SSU ribosomal protein S16P	cce_3392	1, 81	Cyanothece sp. BH68, ATCC 51142	77.8	132.5	3.4e-32
646530591	SSU ribosomal protein S16P	UCYN_08090	1, 79	637450307	SSU ribosomal protein S16P	PMM1285	1, 79	Prochlorococcus marinus pastoris CCMP 1986	65.8	108.6	1.6e-25
646530591	SSU ribosomal protein S16P	UCYN_08090	1, 78	638107612	SSU ribosomal protein S16P	Tery_2536	1, 78	Trichodesmium erythraeum IMS101	75.6	124.4	9.5e-30
646530592	predicted RNA-binding protein (contains KH domain)	UCYN_08100	12, 96	641677886	hypothetical protein	cce_3391	15, 100	Cyanothece sp. BH68, ATCC 51142	61.6	118.6	6.3e-28
646530593	lipid-A-disaccharide synthase	UCYN_08110	1, 416	638429411	conserved hypothetical protein	CwatDRAFT_6426	1, 412	Crocosphaera watsonii WH 8501	66.6	579.7	0
646530593	lipid-A-disaccharide synthase	UCYN_08110	1, 417	641677885	lipid-A-disaccharide synthase	cce_3390	5, 421	Cyanothece sp. BH68, ATCC 51142	67.4	596.3	0
646530594	hypothetical protein	UCYN_08120	1, 137	638429567	conserved hypothetical protein	CwatDRAFT_5303	16, 149	Crocosphaera watsonii WH 8501	68.6	187.2	0
646530594	hypothetical protein	UCYN_08120	1, 137	641676861	hypothetical protein	cce_2371	1, 134	Cyanothece sp. BH68, ATCC 51142	67.9	188.7	0
646530595	UDP-N-acetylmuramate dehydrogenase (EC 1.1.1.158)	UCYN_08130	21, 309	638429568	UDP-N-acetylmuramate dehydrogenase (EC 1.1.1.158)	CwatDRAFT_5931	13, 301	Crocosphaera watsonii WH 8501	76.1	460.7	0
646530595	UDP-N-acetylmuramate dehydrogenase (EC 1.1.1.158)	UCYN_08130	1, 311	641676862	UDP-N-acetylmuramate dehydrogenase (EC 1.1.1.158)	cce_2372	5, 315	Cyanothece sp. BH68, ATCC 51142	73.6	476.9	0
646530596	UDP-N-acetylmuramate--L-alanine ligase (EC 6.3.2.8)	UCYN_08140	1, 494	638429569	UDP-N-acetylmuramate--L-alanine ligase (EC 6.3.2.8)	CwatDRAFT_5930	1, 497	Crocosphaera watsonii WH 8501	69.4	693	0
646530596	UDP-N-acetylmuramate--L-alanine ligase (EC 6.3.2.8)	UCYN_08140	1, 500	641676863	UDP-N-acetylmuramate--L-alanine ligase (EC 6.3.2.8)	cce_2373	1, 502	Cyanothece sp. BH68, ATCC 51142	68.7	703.4	0
646530597	3-oxoacyl-[acyl-carrier-protein] reductase (EC 1.1.1.100)	UCYN_08150	1, 243	638432692	3-oxoacyl-[acyl-carrier-protein] reductase (EC 1.1.1.100)	CwatDRAFT_2303	25, 267	Crocosphaera watsonii WH 8501	69.5	340.9	0
646530597	3-oxoacyl-[acyl-carrier-protein] reductase (EC 1.1.1.100)	UCYN_08150	1, 243	641676901	3-oxoacyl-[acyl-carrier-protein] reductase (EC 1.1.1.100)	cce_2412	18, 260	Cyanothece sp. BH68, ATCC 51142	71.6	347.1	0
646530597	3-oxoacyl-[acyl-carrier-protein] reductase (EC 1.1.1.100)	UCYN_08150	1, 240	638108414	3-oxoacyl-[acyl-carrier-protein] reductase (EC 1.1.1.100)	Tery_3438	11, 251	Trichodesmium erythraeum IMS101	65.6	318.2	0
646530599	methyltransferase family protein	UCYN_08170	1, 399	638431777	hypothetical protein	CwatDRAFT_3265	1, 399	Crocosphaera watsonii WH 8501	84.5	709.1	0
646530599	methyltransferase family protein	UCYN_08170	1, 399	641674844	putative methyltransferase	cce_0379	1, 399	Cyanothece sp. BH68, ATCC 51142	85.5	716.8	0
646530600	glycosyl transferase	UCYN_08180	1, 307	638431778	Glycosyl transferase, family 2	CwatDRAFT_3264	4, 310	Crocosphaera watsonii WH 8501	78.5	511.1	0
646530600	glycosyl transferase	UCYN_08180	1, 307	641674843	glycosyl transferase, family 2	cce_0378	1, 307	Cyanothece sp. BH68, ATCC 51142	82.4	526.6	0
646530601	methyltransferase, FkbM family	UCYN_08190	1, 290	641674842	hypothetical protein	cce_0377	5, 294	Cyanothece sp. BH68, ATCC 51142	70.3	431.8	0
646530603	hypothetical protein	UCYN_08210	1, 693	638432120	similar to integral membrane protein	CwatDRAFT_3221	1, 694	Crocosphaera watsonii WH 8501	64	946	0
646530603	hypothetical protein	UCYN_08210	1, 712	641674840	hypothetical protein	cce_0375	1, 713	Cyanothece sp. BH68, ATCC 51142	63.3	954.1	0
646530604	N-acetylmannosaminyltransferase	UCYN_08220	6, 239	641674839	N-acetylmannosaminyltransferase (EC 2.4.1.187)	cce_0374	46, 279	Cyanothece sp. BH68, ATCC 51142	62	325.9	0
646530605	SSU ribosomal protein S12P	UCYN_08230	1, 123	638430518	SSU ribosomal protein S12P	CwatDRAFT_4692	1, 123	Crocosphaera watsonii WH 8501	98.4	246.1	0
646530605	SSU ribosomal protein S12P	UCYN_08230	1, 123	641678599	SSU ribosomal protein S12P	cce_4091	1, 123	Cyanothece sp. BH68, ATCC 51142	98.4	246.1	0
646530605	SSU ribosomal protein S12P	UCYN_08230	1, 123	637450537	SSU ribosomal protein S12P	PMM1511	1, 123	Prochlorococcus marinus pastoris CCMP 1986	87	221.1	0
646530605	SSU ribosomal protein S12P	UCYN_08230	1, 124	638105788	SSU ribosomal protein S12P	Tery_0473	1, 124	Trichodesmium erythraeum IMS101	90.3	229.6	0
646530606	SSU ribosomal protein S7P	UCYN_08240	1, 156	638430519	SSU ribosomal protein S7P	CwatDRAFT_4693	1, 156	Crocosphaera watsonii WH 8501	92.3	291.6	0
646530606	SSU ribosomal protein S7P	UCYN_08240	1, 156	641678598	SSU ribosomal protein S7P	cce_4090	1, 156	Cyanothece sp. BH68, ATCC 51142	91	287.7	0
646530606	SSU ribosomal protein S7P	UCYN_08240	1, 156	637450536	SSU ribosomal protein S7P	PMM1510	1, 156	Prochlorococcus marinus pastoris CCMP 1986	62.2	198.4	0
646530606	SSU ribosomal protein S7P	UCYN_08240	1, 156	638105789	SSU ribosomal protein S7P	Tery_0474	1, 156	Trichodesmium erythraeum IMS101	71.8	235	0
646530607	translation elongation factor 2 (EF-2/EF-G)	UCYN_08250	1, 533	638430520	translation elongation factor 2 (EF-2/EF-G)	CwatDRAFT_4694	1, 533	Crocosphaera watsonii WH 8501	80.9	886.3	0
646530607	translation elongation factor 2 (EF-2/EF-G)	UCYN_08250	1, 695	641678597	translation elongation factor 2 (EF-2/EF-G)	cce_4089	1, 697	Cyanothece sp. BH68, ATCC 51142	78.2	1121.3	0
646530607	translation elongation factor 2 (EF-2/EF-G)	UCYN_08250	1, 691	637450535	translation elongation factor 2 (EF-2/EF-G)	PMM1509	1, 691	Prochlorococcus marinus pastoris CCMP 1986	67.4	973.4	0
646530607	translation elongation factor 2 (EF-2/EF-G)	UCYN_08250	1, 689	638105790	translation elongation factor 2 (EF-2/EF-G)	Tery_0475	1, 689	Trichodesmium erythraeum IMS101	68.5	993.4	0
646530608	translation elongation factor 1A (EF-1A/EF-Tu)	UCYN_08260	1, 409	638430522	translation elongation factor 1A (EF-1A/EF-Tu)	CwatDRAFT_4696	1, 409	Crocosphaera watsonii WH 8501	90.2	738.8	0
646530608	translation elongation factor 1A (EF-1A/EF-Tu)	UCYN_08260	1, 409	641678596	translation elongation factor 1A (EF-1A/EF-Tu)	cce_4088	1, 409	Cyanothece sp. BH68, ATCC 51142	91.7	745.3	0
646530608	translation elongation factor 1A (EF-1A/EF-Tu)	UCYN_08260	1, 409	637450534	translation elongation factor 1A (EF-1A/EF-Tu)	PMM1508	1, 399	Prochlorococcus marinus pastoris CCMP 1986	79.2	639	0
646530608	translation elongation factor 1A (EF-1A/EF-Tu)	UCYN_08260	1, 409	638105791	translation elongation factor 1A (EF-1A/EF-Tu)	Tery_0476	1, 409	Trichodesmium erythraeum IMS101	82.9	688	0
646530609	SSU ribosomal protein S10P	UCYN_08280	1, 105	638430523	SSU ribosomal protein S10P	CwatDRAFT_4697	1, 105	Crocosphaera watsonii WH 8501	97.1	206.1	0
646530609	SSU ribosomal protein S10P	UCYN_08280	1, 105	641678595	SSU ribosomal protein S10P	cce_4087	1, 105	Cyanothece sp. BH68, ATCC 51142	97.1	206.1	0
646530609	SSU ribosomal protein S10P	UCYN_08280	2, 105	637450533	SSU ribosomal protein S10P	PMM1507	3, 106	Prochlorococcus marinus pastoris CCMP 1986	82.7	179.9	0
646530609	SSU ribosomal protein S10P	UCYN_08280	1, 105	638105792	SSU ribosomal protein S10P	Tery_0477	1, 105	Trichodesmium erythraeum IMS101	91.4	198	0
646530610	predicted membrane protein	UCYN_08290	2, 226	638434462	NnrU	CwatDRAFT_0283	8, 232	Crocosphaera watsonii WH 8501	68	339.7	0
646530610	predicted membrane protein	UCYN_08290	2, 226	641677270	putative NnrU protein	cce_2781	6, 230	Cyanothece sp. BH68, ATCC 51142	70.2	344	0
646530610	predicted membrane protein	UCYN_08290	4, 226	638107124	NnrU	Tery_2010	7, 229	Trichodesmium erythraeum IMS101	67.7	319.3	0
646530611	transcriptional regulator, LysR family	UCYN_08300	1, 330	638432972	regulatory protein, LysR:LysR, substrate-binding	CwatDRAFT_2363	1, 330	Crocosphaera watsonii WH 8501	76.4	513.1	0
646530611	transcriptional regulator, LysR family	UCYN_08300	1, 330	641677271	LysR family transcriptional regulator	cce_2782	1, 330	Cyanothece sp. BH68, ATCC 51142	79.1	526.2	0
646530611	transcriptional regulator, LysR family	UCYN_08300	1, 306	637449141	putative Rubisco transcriptional regulator	PMM0147	1, 306	Prochlorococcus marinus pastoris CCMP 1986	62.7	398.7	0
646530611	transcriptional regulator, LysR family	UCYN_08300	1, 330	638107123	transcriptional regulator, LysR family	Tery_2009	1, 321	Trichodesmium erythraeum IMS101	67.3	448.7	0
646530612	ferredoxin, (2Fe-2S)	UCYN_08310	1, 122	638430532	Ferredoxin [2Fe-2S], plant	CwatDRAFT_4700	1, 122	Crocosphaera watsonii WH 8501	74.6	196.4	0
646530612	ferredoxin, (2Fe-2S)	UCYN_08310	1, 122	641676148	2Fe-2S ferredoxin	cce_1665	1, 122	Cyanothece sp. BH68, ATCC 51142	74.6	199.5	0
646530612	ferredoxin, (2Fe-2S)	UCYN_08310	1, 122	638106043	ferredoxin (2Fe-2S)	Tery_0754	1, 122	Trichodesmium erythraeum IMS101	67.2	174.9	9.8e-45
646530613	dinucleotide-utilizing enzyme possibly involved in molybdopterin or thiamin biosynthesis	UCYN_08320	1, 222	638434262	UBA/THIF-type NAD/FAD binding fold:MoeZ/MoeB	CwatDRAFT_0536	5, 226	Crocosphaera watsonii WH 8501	87.4	408.3	0
646530613	dinucleotide-utilizing enzyme possibly involved in molybdopterin or thiamin biosynthesis	UCYN_08320	1, 391	641677156	molybdopterin biosynthesis MoeB protein	cce_2667	1, 390	Cyanothece sp. BH68, ATCC 51142	74.9	617.1	0
646530613	dinucleotide-utilizing enzyme possibly involved in molybdopterin or thiamin biosynthesis	UCYN_08320	1, 391	638106333	UBA/THIF-type NAD/FAD binding fold	Tery_1108	1, 391	Trichodesmium erythraeum IMS101	73.5	593.6	0
646530614	multi-sensor signal transduction histidine kinase	UCYN_08330	1, 651	638434084	multi-sensor signal transduction histidine kinase (EC 2.7.13.3)	CwatDRAFT_0946	12, 674	Crocosphaera watsonii WH 8501	77.5	1023.8	0
646530614	multi-sensor signal transduction histidine kinase	UCYN_08330	1, 651	641675361	multi-sensor signal transduction histidine kinase (EC 2.7.13.3)	cce_0888	12, 673	Cyanothece sp. BH68, ATCC 51142	78.7	1029.2	0
646530614	multi-sensor signal transduction histidine kinase	UCYN_08330	376, 629	638106623	multi-sensor signal transduction histidine kinase (EC 2.7.13.3)	Tery_1470	428, 703	Trichodesmium erythraeum IMS101	69.2	371.7	0
646530617	RecA protein	UCYN_08360	1, 344	638434572	RecA protein	CwatDRAFT_0118	1, 346	Crocosphaera watsonii WH 8501	85.5	583.9	0
646530617	RecA protein	UCYN_08360	1, 341	641679148	RecA protein	cce_4639	1, 341	Cyanothece sp. BH68, ATCC 51142	86.2	585.1	0
646530617	RecA protein	UCYN_08360	2, 345	637450590	RecA protein	PMM1562	11, 360	Prochlorococcus marinus pastoris CCMP 1986	72.4	513.5	0
646530617	RecA protein	UCYN_08360	1, 336	638107758	RecA protein	Tery_2695	1, 335	Trichodesmium erythraeum IMS101	76.5	520.4	0
646530618	predicted dehydrogenase	UCYN_08370	1, 350	638432779	Oxidoreductase, N-terminal:Oxidoreductase, C-terminal	CwatDRAFT_2251	1, 350	Crocosphaera watsonii WH 8501	88.3	617.5	0
646530618	predicted dehydrogenase	UCYN_08370	1, 350	641675269	oxidoreductase	cce_0799	12, 361	Cyanothece sp. BH68, ATCC 51142	89.1	622.1	0
646530618	predicted dehydrogenase	UCYN_08370	18, 349	638107035	oxidoreductase-like	Tery_1914	18, 349	Trichodesmium erythraeum IMS101	74.1	495.4	0
646530621	NADH dehydrogenase subunit K (EC 1.6.5.3)	UCYN_08400	1, 103	638429193	NADH dehydrogenase subunit K (EC 1.6.5.3)	CwatDRAFT_6240	1, 103	Crocosphaera watsonii WH 8501	80.6	163.7	1.8e-41
646530621	NADH dehydrogenase subunit K (EC 1.6.5.3)	UCYN_08400	1, 103	641676710	NADH dehydrogenase subunit K (EC 1.6.5.3)	cce_2221	1, 103	Cyanothece sp. BH68, ATCC 51142	80.6	164.1	1.3e-41
646530621	NADH dehydrogenase subunit K (EC 1.6.5.3)	UCYN_08400	2, 103	637449151	NADH dehydrogenase subunit K (EC 1.6.5.3)	PMM0157	5, 106	Prochlorococcus marinus pastoris CCMP 1986	71.6	151.4	2.7e-38
646530621	NADH dehydrogenase subunit K (EC 1.6.5.3)	UCYN_08400	1, 103	638106719	NADH dehydrogenase subunit K (EC 1.6.5.3)	Tery_1576	6, 108	Trichodesmium erythraeum IMS101	77.7	168.3	7.2e-43
646530622	NADH dehydrogenase subunit J (EC 1.6.5.3)	UCYN_08410	1, 204	638429192	NADH dehydrogenase subunit J (EC 1.6.5.3)	CwatDRAFT_6239	29, 233	Crocosphaera watsonii WH 8501	71.7	288.1	0
646530622	NADH dehydrogenase subunit J (EC 1.6.5.3)	UCYN_08410	1, 207	641676711	NADH dehydrogenase subunit J (EC 1.6.5.3)	cce_2222	1, 208	Cyanothece sp. BH68, ATCC 51142	72.1	292	0
646530622	NADH dehydrogenase subunit J (EC 1.6.5.3)	UCYN_08410	1, 204	638106720	NADH dehydrogenase subunit J (EC 1.6.5.3)	Tery_1577	1, 204	Trichodesmium erythraeum IMS101	60	233.4	0
646530623	NADH-plastoquinone oxidoreductase subunit I protein	UCYN_08420	1, 196	638429191	NADH-plastoquinone oxidoreductase, subunit I:NADH-quinone oxidoreductase, chain I	CwatDRAFT_6238	1, 196	Crocosphaera watsonii WH 8501	85.2	362.8	0
646530623	NADH-plastoquinone oxidoreductase subunit I protein	UCYN_08420	1, 196	641676712	NADH dehydrogenase subunit I	cce_2223	1, 196	Cyanothece sp. BH68, ATCC 51142	84.7	364.4	0
646530623	NADH-plastoquinone oxidoreductase subunit I protein	UCYN_08420	1, 188	637449153	NADH dehydrogenase subunit I	PMM0159	1, 188	Prochlorococcus marinus pastoris CCMP 1986	72.3	302	0
646530623	NADH-plastoquinone oxidoreductase subunit I protein	UCYN_08420	1, 193	638106721	NADH-plastoquinone oxidoreductase, I subunit	Tery_1578	1, 193	Trichodesmium erythraeum IMS101	81.9	347.1	0
646530624	NADH dehydrogenase subunit H (EC 1.6.5.3)	UCYN_08430	1, 372	638429190	NADH dehydrogenase subunit H (EC 1.6.5.3)	CwatDRAFT_6237	1, 372	Crocosphaera watsonii WH 8501	86.8	652.1	0
646530624	NADH dehydrogenase subunit H (EC 1.6.5.3)	UCYN_08430	1, 372	641676713	NADH dehydrogenase subunit H (EC 1.6.5.3)	cce_2224	1, 372	Cyanothece sp. BH68, ATCC 51142	85.5	653.7	0
646530624	NADH dehydrogenase subunit H (EC 1.6.5.3)	UCYN_08430	1, 372	637449154	NADH dehydrogenase subunit H (EC 1.6.5.3)	PMM0160	1, 372	Prochlorococcus marinus pastoris CCMP 1986	74.7	570.1	0
646530624	NADH dehydrogenase subunit H (EC 1.6.5.3)	UCYN_08430	1, 372	638106722	NADH dehydrogenase subunit H (EC 1.6.5.3)	Tery_1579	1, 372	Trichodesmium erythraeum IMS101	75	585.5	0
646530625	nucleoside-diphosphate-sugar epimerase	UCYN_08440	1, 306	638430210	GDP-L-fucose synthase	CwatDRAFT_4902	1, 306	Crocosphaera watsonii WH 8501	85.3	553.9	0
646530625	nucleoside-diphosphate-sugar epimerase	UCYN_08440	1, 308	641674506	putative GDP-L-fucose synthase	cce_0044	3, 310	Cyanothece sp. BH68, ATCC 51142	86	559.7	0
646530626	phosphoheptose isomerase	UCYN_08450	1, 196	638430211	phosphoheptose isomerase (EC 5.3.1.-)	CwatDRAFT_4903	1, 196	Crocosphaera watsonii WH 8501	80.1	339.7	0
646530626	phosphoheptose isomerase	UCYN_08450	1, 196	641674505	phosphoheptose isomerase (EC 5.3.1.-)	cce_0043	1, 196	Cyanothece sp. BH68, ATCC 51142	83.7	348.6	0
646530627	histidinol-phosphate phosphatase family protein	UCYN_08460	16, 191	638430212	Histidinol-phosphate phosphatase:HAD-superfamily hydrolase, subfamily IIIA	CwatDRAFT_4904	12, 186	Crocosphaera watsonii WH 8501	67.6	260	0
646530627	histidinol-phosphate phosphatase family protein	UCYN_08460	16, 191	641674504	histidinol-phosphate phosphatase, HAD-superfamily hydrolase subfamily IIIA	cce_0042	12, 186	Cyanothece sp. BH68, ATCC 51142	71.6	273.5	0
646530629	glycosyltransferase	UCYN_08480	1, 384	638430214	Glycosyl transferase, group 1	CwatDRAFT_4906	1, 384	Crocosphaera watsonii WH 8501	66.4	521.5	0
646530629	glycosyltransferase	UCYN_08480	1, 385	641674502	mannosyl transferase B	cce_0040	1, 385	Cyanothece sp. BH68, ATCC 51142	65.2	515	0
646530630	glycosyltransferase	UCYN_08490	1, 365	638430215	Glycosyl transferase, group 1	CwatDRAFT_4907	1, 363	Crocosphaera watsonii WH 8501	68.5	519.6	0
646530630	glycosyltransferase	UCYN_08490	1, 365	641674501	mannosyl transferase	cce_0039	19, 381	Cyanothece sp. BH68, ATCC 51142	70.1	528.5	0
646530631	L-alanine dehydrogenase (EC 1.4.1.1)	UCYN_08500	1, 359	638433000	L-alanine dehydrogenase (EC 1.4.1.1)	CwatDRAFT_1840	1, 360	Crocosphaera watsonii WH 8501	71.4	528.9	0
646530631	L-alanine dehydrogenase (EC 1.4.1.1)	UCYN_08500	1, 359	641674498	L-alanine dehydrogenase (EC 1.4.1.1)	cce_0036	5, 364	Cyanothece sp. BH68, ATCC 51142	71.9	526.9	0
646530631	L-alanine dehydrogenase (EC 1.4.1.1)	UCYN_08500	1, 360	638108183	L-alanine dehydrogenase (EC 1.4.1.1)	Tery_3174	1, 361	Trichodesmium erythraeum IMS101	66.5	492.7	0
646530632	MutS2 family protein	UCYN_08510	1, 810	638432153	MutS 2 protein	CwatDRAFT_3287	1, 806	Crocosphaera watsonii WH 8501	62.9	983.4	0
646530632	MutS2 family protein	UCYN_08510	1, 810	641676372	DNA mismatch repair protein	cce_1888	1, 817	Cyanothece sp. BH68, ATCC 51142	62.4	980.7	0
646530634	acetyl-CoA carboxylase carboxyltransferase subunit alpha	UCYN_08530	1, 298	638428989	acetyl-CoA carboxylase carboxyltransferase subunit alpha	CwatDRAFT_6124	1, 297	Crocosphaera watsonii WH 8501	84.6	513.8	0
646530634	acetyl-CoA carboxylase carboxyltransferase subunit alpha	UCYN_08530	1, 296	641676571	acetyl-CoA carboxylase carboxyltransferase subunit alpha	cce_2082	1, 295	Cyanothece sp. BH68, ATCC 51142	86.5	523.1	0
646530634	acetyl-CoA carboxylase carboxyltransferase subunit alpha	UCYN_08530	1, 285	637449793	acetyl-CoA carboxylase carboxyltransferase subunit alpha	PMM0784	1, 283	Prochlorococcus marinus pastoris CCMP 1986	62.8	357.5	0
646530634	acetyl-CoA carboxylase carboxyltransferase subunit alpha	UCYN_08530	1, 287	638107747	acetyl-CoA carboxylase carboxyltransferase subunit alpha	Tery_2684	1, 285	Trichodesmium erythraeum IMS101	72.8	417.5	0
646530635	GAF sensor signal transduction histidine kinase	UCYN_08540	1, 660	638429348	GAF sensor signal transduction histidine kinase (EC 2.7.13.3)	CwatDRAFT_6332	13, 672	Crocosphaera watsonii WH 8501	72.7	968.8	0
646530635	GAF sensor signal transduction histidine kinase	UCYN_08540	1, 661	641674761	two-component sensor histidine kinase	cce_0297	2, 662	Cyanothece sp. BH68, ATCC 51142	74.1	988.4	0
646530637	ABC-type dipeptide transport system, periplasmic component	UCYN_08560	8, 585	638434193	extracellular solute-binding protein, family 5	CwatDRAFT_0738	10, 587	Crocosphaera watsonii WH 8501	72.3	897.5	0
646530637	ABC-type dipeptide transport system, periplasmic component	UCYN_08560	13, 585	641675249	extracellular solute-binding protein, family 5	cce_0779	15, 587	Cyanothece sp. BH68, ATCC 51142	73.3	898.3	0
646530638	ABC-type dipeptide/oligopeptide/nickel transport system, permease component	UCYN_08570	140, 341	638434194	Binding-protein-dependent transport systems inner membrane component	CwatDRAFT_0737	5, 206	Crocosphaera watsonii WH 8501	74.3	307	0
646530638	ABC-type dipeptide/oligopeptide/nickel transport system, permease component	UCYN_08570	1, 341	641675250	permease protein of oligopeptide ABC transporter	cce_0780	4, 344	Cyanothece sp. BH68, ATCC 51142	74.8	512.3	0
646530638	ABC-type dipeptide/oligopeptide/nickel transport system, permease component	UCYN_08570	1, 341	638106551	binding-protein-dependent transport systems inner membrane component	Tery_1382	1, 341	Trichodesmium erythraeum IMS101	65.7	454.5	0
646530639	hypothetical protein	UCYN_08580	1, 376	638430853	hypothetical protein	CwatDRAFT_4452	1, 376	Crocosphaera watsonii WH 8501	61.7	476.1	0
646530639	hypothetical protein	UCYN_08580	1, 376	641678506	hypothetical protein	cce_3998	4, 376	Cyanothece sp. BH68, ATCC 51142	63.8	486.9	0
646530640	hypothetical protein	UCYN_08600	1, 113	638434386	hypothetical protein	CwatDRAFT_0358	1, 113	Crocosphaera watsonii WH 8501	63.7	155.6	5.4e-39
646530640	hypothetical protein	UCYN_08600	1, 114	641675388	hypothetical protein	cce_0915	1, 114	Cyanothece sp. BH68, ATCC 51142	64	157.1	1.8e-39
646530641	hypothetical protein	UCYN_08610	16, 957	638434235	Protein of unknown function UPF0182	CwatDRAFT_0695	16, 979	Crocosphaera watsonii WH 8501	64.1	1274.2	0
646530641	hypothetical protein	UCYN_08610	1, 959	641678327	UPF0182-containing protein	cce_3824	1, 977	Cyanothece sp. BH68, ATCC 51142	65.4	1299.3	0
646530642	DNA-directed RNA polymerase gamma chain (EC 2.7.7.6)	UCYN_08620	587, 625	638434233	RNA polymerase gamma-subunit	CwatDRAFT_0693	1, 39	Crocosphaera watsonii WH 8501	69.2	62	4.4e-10
646530642	DNA-directed RNA polymerase gamma chain (EC 2.7.7.6)	UCYN_08620	1, 625	641678341	DNA-directed RNA polymerase gamma chain (EC 2.7.7.6)	cce_3838	1, 625	Cyanothece sp. BH68, ATCC 51142	92.5	1172.1	0
646530642	DNA-directed RNA polymerase gamma chain (EC 2.7.7.6)	UCYN_08620	6, 626	637450510	DNA-directed RNA polymerase gamma chain (EC 2.7.7.6)	PMM1484	9, 632	Prochlorococcus marinus pastoris CCMP 1986	74.4	930.6	0
646530642	DNA-directed RNA polymerase gamma chain (EC 2.7.7.6)	UCYN_08620	3, 591	638107978	DNA-directed RNA polymerase gamma chain (EC 2.7.7.6)	Tery_2938	2, 589	Trichodesmium erythraeum IMS101	82.7	974.5	0
646530643	deoxyribose-phosphate aldolase	UCYN_08630	1, 219	638433044	Deoxyribose-phosphate aldolase	CwatDRAFT_2125	2, 220	Crocosphaera watsonii WH 8501	60.7	281.6	0
646530643	deoxyribose-phosphate aldolase	UCYN_08630	1, 219	641677518	deoxyribose-phosphate aldolase	cce_3026	2, 220	Cyanothece sp. BH68, ATCC 51142	63	293.1	0
646530646	hypothetical protein	UCYN_08660	1, 102	638431978	hypothetical protein	CwatDRAFT_2998	3, 104	Crocosphaera watsonii WH 8501	91.2	192.6	0
646530646	hypothetical protein	UCYN_08660	1, 102	641677823	hypothetical protein	cce_3328	1, 102	Cyanothece sp. BH68, ATCC 51142	92.2	193.7	0
646530646	hypothetical protein	UCYN_08660	1, 89	637449263	hypothetical protein	PMM0268	1, 89	Prochlorococcus marinus pastoris CCMP 1986	62.9	121.7	2.4e-29
646530646	hypothetical protein	UCYN_08660	1, 103	638108836	hypothetical protein	Tery_3913	1, 107	Trichodesmium erythraeum IMS101	76.6	161	1.2e-40
646530648	Tic22-like family	UCYN_08680	1, 248	638434412	Tic22-like	CwatDRAFT_0304	2, 246	Crocosphaera watsonii WH 8501	67.3	345.9	0
646530648	Tic22-like family	UCYN_08680	1, 248	641678169	putative Tic22-like protein	cce_3672	6, 251	Cyanothece sp. BH68, ATCC 51142	71.4	372.1	0
646530649	FAD binding protein	UCYN_08690	13, 684	638432054	hypothetical protein	CwatDRAFT_2868	14, 687	Crocosphaera watsonii WH 8501	73.9	1048.9	0
646530649	FAD binding protein	UCYN_08690	1, 684	641678604	hypothetical protein	cce_4096	1, 686	Cyanothece sp. BH68, ATCC 51142	73.9	1071.6	0
646530650	condensin subunit Smc	UCYN_08700	1, 1198	638433047	condensin subunit Smc	CwatDRAFT_2136	1, 1221	Crocosphaera watsonii WH 8501	62.3	1458	0
646530650	condensin subunit Smc	UCYN_08700	1, 1198	641677792	condensin subunit Smc	cce_3297	1, 1221	Cyanothece sp. BH68, ATCC 51142	62.5	1463.7	0
646530651	4-diphosphocytidyl-2-C-methyl-D-erythritol kinase (EC 2.7.1.148)	UCYN_08710	1, 309	638432848	4-diphosphocytidyl-2-C-methyl-D-erythritol kinase (EC 2.7.1.148)	CwatDRAFT_2379	22, 334	Crocosphaera watsonii WH 8501	60.7	390.6	0
646530651	4-diphosphocytidyl-2-C-methyl-D-erythritol kinase (EC 2.7.1.148)	UCYN_08710	1, 309	641675794	4-diphosphocytidyl-2-C-methyl-D-erythritol kinase (EC 2.7.1.148)	cce_1317	24, 336	Cyanothece sp. BH68, ATCC 51142	62.3	396	0
646530653	histidyl-tRNA synthetase (EC 6.1.1.21)	UCYN_08730	1, 424	638433488	histidyl-tRNA synthetase (EC 6.1.1.21)	CwatDRAFT_1304	1, 424	Crocosphaera watsonii WH 8501	75.2	648.7	0
646530653	histidyl-tRNA synthetase (EC 6.1.1.21)	UCYN_08730	1, 425	641677466	histidyl-tRNA synthetase (EC 6.1.1.21)	cce_2975	1, 425	Cyanothece sp. BH68, ATCC 51142	74.8	646.4	0
646530654	hypothetical protein	UCYN_08740	1, 53	638431157	conserved hypothetical protein	CwatDRAFT_4084	1, 53	Crocosphaera watsonii WH 8501	83	94.4	6.8e-21
646530654	hypothetical protein	UCYN_08740	1, 53	641678666	hypothetical protein	cce_4158	1, 53	Cyanothece sp. BH68, ATCC 51142	83	95.1	3.8e-21
646530654	hypothetical protein	UCYN_08740	3, 53	638106818	hypothetical protein	Tery_1683	4, 54	Trichodesmium erythraeum IMS101	76.5	88.2	4.9e-19
646530656	predicted carbamoyl transferase, NodU family	UCYN_08760	1, 615	638431155	Carbamoyltransferase	CwatDRAFT_4082	1, 612	Crocosphaera watsonii WH 8501	78.2	1001.9	0
646530656	predicted carbamoyl transferase, NodU family	UCYN_08760	1, 615	641678664	carbamoyltransferase	cce_4156	20, 631	Cyanothece sp. BH68, ATCC 51142	78.2	998.8	0
646530656	predicted carbamoyl transferase, NodU family	UCYN_08760	3, 615	637450272	Carbamoyltransferase	PMM1251	5, 617	Prochlorococcus marinus pastoris CCMP 1986	61.3	776.9	0
646530656	predicted carbamoyl transferase, NodU family	UCYN_08760	1, 358	638106832	Carbamoyltransferase	Tery_1703	1, 358	Trichodesmium erythraeum IMS101	75.7	568.9	0
646530656	predicted carbamoyl transferase, NodU family	UCYN_08760	342, 615	638106832	Carbamoyltransferase	Tery_1703	377, 650	Trichodesmium erythraeum IMS101	62.2	354	0
646530657	aspartyl-tRNA synthetase (EC 6.1.1.12)	UCYN_08770	2, 581	638431153	aspartyl-tRNA synthetase (EC 6.1.1.12)	CwatDRAFT_4089	34, 613	Crocosphaera watsonii WH 8501	75.5	910.2	0
646530657	aspartyl-tRNA synthetase (EC 6.1.1.12)	UCYN_08770	2, 581	641678660	aspartyl-tRNA synthetase (EC 6.1.1.12)	cce_4152	13, 592	Cyanothece sp. BH68, ATCC 51142	77.2	924.9	0
646530657	aspartyl-tRNA synthetase (EC 6.1.1.12)	UCYN_08770	7, 582	638107447	aspartyl-tRNA synthetase (EC 6.1.1.12)	Tery_2354	18, 593	Trichodesmium erythraeum IMS101	70.3	838.6	0
646530658	bacterial cell division membrane protein	UCYN_08780	1, 384	638430173	Cell cycle protein	CwatDRAFT_5218	1, 383	Crocosphaera watsonii WH 8501	66.5	530.4	0
646530658	bacterial cell division membrane protein	UCYN_08780	1, 379	641679049	putative cell division protein	cce_4540	1, 378	Cyanothece sp. BH68, ATCC 51142	70	550.4	0
646530659	FO synthase subunit 2 (EC 2.5.1.77)	UCYN_08790	1, 380	638431174	FO synthase subunit 2 (EC 2.5.1.77)	CwatDRAFT_4020	1, 381	Crocosphaera watsonii WH 8501	60.1	471.1	0
646530660	UDP-galactose 4-epimerase (EC 5.1.3.2)	UCYN_08800	2, 329	638433217	UDP-galactose 4-epimerase (EC 5.1.3.2)	CwatDRAFT_1692	4, 331	Crocosphaera watsonii WH 8501	76.5	525.8	0
646530660	UDP-galactose 4-epimerase (EC 5.1.3.2)	UCYN_08800	3, 329	641677461	UDP-galactose 4-epimerase (EC 5.1.3.2)	cce_2970	7, 333	Cyanothece sp. BH68, ATCC 51142	76.5	531.6	0
646530660	UDP-galactose 4-epimerase (EC 5.1.3.2)	UCYN_08800	3, 329	638109171	UDP-galactose 4-epimerase (EC 5.1.3.2)	Tery_4279	5, 331	Trichodesmium erythraeum IMS101	66.7	452.6	0
646530661	Mg-protoporphyrin IX monomethyl ester (oxidative) cyclase (EC 1.14.13.81)	UCYN_08810	13, 358	638428984	Mg-protoporphyrin IX monomethyl ester (oxidative) cyclase (EC 1.14.13.81)	CwatDRAFT_6122	1, 346	Crocosphaera watsonii WH 8501	80.1	594	0
646530661	Mg-protoporphyrin IX monomethyl ester (oxidative) cyclase (EC 1.14.13.81)	UCYN_08810	1, 358	641677458	Mg-protoporphyrin IX monomethyl ester (oxidative) cyclase (EC 1.14.13.81)	cce_2967	11, 368	Cyanothece sp. BH68, ATCC 51142	80.4	617.1	0
646530661	Mg-protoporphyrin IX monomethyl ester (oxidative) cyclase (EC 1.14.13.81)	UCYN_08810	21, 236	637449854	Mg-protoporphyrin IX monomethyl ester (oxidative) cyclase (EC 1.14.13.81)	PMM0844	21, 236	Prochlorococcus marinus pastoris CCMP 1986	69	332.8	0
646530661	Mg-protoporphyrin IX monomethyl ester (oxidative) cyclase (EC 1.14.13.81)	UCYN_08810	1, 358	638106020	Mg-protoporphyrin IX monomethyl ester (oxidative) cyclase (EC 1.14.13.81)	Tery_0728	1, 358	Trichodesmium erythraeum IMS101	73.5	567.8	0
646530662	hypothetical protein	UCYN_08820	17, 213	638434431	conserved hypothetical protein	CwatDRAFT_0156	31, 227	Crocosphaera watsonii WH 8501	61.4	256.5	0
646530662	hypothetical protein	UCYN_08820	1, 213	641678412	hypothetical protein	cce_3909	1, 213	Cyanothece sp. BH68, ATCC 51142	69	312.4	0
646530662	hypothetical protein	UCYN_08820	3, 213	638106204	hypothetical protein	Tery_0953	4, 214	Trichodesmium erythraeum IMS101	62.1	265	0
646530663	ABC-type multidrug transport system, ATPase and permease component	UCYN_08830	1, 609	638430605	ABC transporter, transmembrane region:ABC transporter	CwatDRAFT_4743	1, 609	Crocosphaera watsonii WH 8501	71.6	875.5	0
646530663	ABC-type multidrug transport system, ATPase and permease component	UCYN_08830	8, 609	641674964	ATP-binding protein of ABC transporter	cce_0497	8, 609	Cyanothece sp. BH68, ATCC 51142	70.4	858.2	0
646530663	ABC-type multidrug transport system, ATPase and permease component	UCYN_08830	23, 606	638107403	ABC transporter related	Tery_2306	24, 608	Trichodesmium erythraeum IMS101	60	711.8	0
646530664	amidase, Asp-tRNAAsn/Glu-tRNAGln amidotransferase A subunit	UCYN_08840	6, 470	638429143	Amidase	CwatDRAFT_6564	4, 468	Crocosphaera watsonii WH 8501	70.8	695.7	0
646530664	amidase, Asp-tRNAAsn/Glu-tRNAGln amidotransferase A subunit	UCYN_08840	6, 469	641678584	amidase	cce_4076	21, 484	Cyanothece sp. BH68, ATCC 51142	70.5	696	0
646530665	UDP-N-Acetylglucosamine 2-epimerase (EC 5.1.3.14)	UCYN_08850	1, 369	638429564	UDP-N-Acetylglucosamine 2-epimerase (EC 5.1.3.14)	CwatDRAFT_5302	9, 377	Crocosphaera watsonii WH 8501	74.5	561.6	0
646530665	UDP-N-Acetylglucosamine 2-epimerase (EC 5.1.3.14)	UCYN_08850	1, 369	641678160	UDP-N-Acetylglucosamine 2-epimerase (EC 5.1.3.14)	cce_3663	9, 377	Cyanothece sp. BH68, ATCC 51142	75.3	570.5	0
646530665	UDP-N-Acetylglucosamine 2-epimerase (EC 5.1.3.14)	UCYN_08850	1, 370	638107492	UDP-N-Acetylglucosamine 2-epimerase (EC 5.1.3.14)	Tery_2401	1, 370	Trichodesmium erythraeum IMS101	64.9	501.9	0
646530666	cysteinyl-tRNA synthetase (EC 6.1.1.16)	UCYN_08860	2, 480	641674976	cysteinyl-tRNA synthetase (EC 6.1.1.16)	cce_0509	3, 480	Cyanothece sp. BH68, ATCC 51142	66.8	682.2	0
646530667	signal recognition particle-docking protein FtsY	UCYN_08870	8, 435	638433790	signal recognition particle-docking protein FtsY	CwatDRAFT_1403	28, 457	Crocosphaera watsonii WH 8501	61.5	539.3	0
646530667	signal recognition particle-docking protein FtsY	UCYN_08870	8, 435	641678431	signal recognition particle-docking protein FtsY	cce_3928	28, 464	Cyanothece sp. BH68, ATCC 51142	62.6	541.2	0
646530668	SSU ribosomal protein S15P	UCYN_08880	1, 89	638428809	SSU ribosomal protein S15P	CwatDRAFT_6736	12, 100	Crocosphaera watsonii WH 8501	82	144.4	9.6e-36
646530668	SSU ribosomal protein S15P	UCYN_08880	1, 89	641678631	SSU ribosomal protein S15P	cce_4123	1, 89	Cyanothece sp. BH68, ATCC 51142	80.9	142.9	2.7e-35
646530669	chlorophyll synthase (EC 2.5.1.62)	UCYN_08890	1, 322	638428808	chlorophyll synthase (EC 2.5.1.62)	CwatDRAFT_6019	1, 322	Crocosphaera watsonii WH 8501	76.1	524.2	0
646530669	chlorophyll synthase (EC 2.5.1.62)	UCYN_08890	1, 322	641678630	chlorophyll synthase (EC 2.5.1.62)	cce_4122	1, 322	Cyanothece sp. BH68, ATCC 51142	76.7	522.7	0
646530669	chlorophyll synthase (EC 2.5.1.62)	UCYN_08890	17, 326	637449433	chlorophyll synthase (EC 2.5.1.62)	PMM0428	5, 313	Prochlorococcus marinus pastoris CCMP 1986	66.1	427.6	0
646530669	chlorophyll synthase (EC 2.5.1.62)	UCYN_08890	10, 322	638106140	chlorophyll synthase (EC 2.5.1.62)	Tery_0876	11, 322	Trichodesmium erythraeum IMS101	73.2	484.2	0
646530670	Zn-dependent protease	UCYN_08900	1, 405	638428805	Peptidase M50	CwatDRAFT_6016	1, 408	Crocosphaera watsonii WH 8501	60.2	474.6	0
646530670	Zn-dependent protease	UCYN_08900	1, 404	641678627	hypothetical protein	cce_4119	1, 408	Cyanothece sp. BH68, ATCC 51142	62.3	490.7	0
646530671	chlorophyll a/b binding light-harvesting protein	UCYN_08910	4, 343	638431784	Photosystem II protein	CwatDRAFT_3258	2, 342	Crocosphaera watsonii WH 8501	60.5	444.1	0
646530671	chlorophyll a/b binding light-harvesting protein	UCYN_08910	2, 342	641676268	iron-stress chlorophyll-binding protein, photosystem II CP43 protein	cce_1785	21, 362	Cyanothece sp. BH68, ATCC 51142	62.6	456.4	0
646530671	chlorophyll a/b binding light-harvesting protein	UCYN_08910	4, 337	638106802	photosystem antenna protein-like	Tery_1667	1, 335	Trichodesmium erythraeum IMS101	63.9	467.2	0
646530672	hypothetical protein	UCYN_08920	19, 281	641679253	hypothetical protein	cce_4744	1, 264	Cyanothece sp. BH68, ATCC 51142	60.6	312.4	0
646530673	Enoyl-[acyl-carrier-protein] reductase [NADH] (EC 1.3.1.9)	UCYN_08930	1, 258	638434009	Enoyl-[acyl-carrier-protein] reductase [NADH] (EC 1.3.1.9)	CwatDRAFT_0837	1, 258	Crocosphaera watsonii WH 8501	81.4	430.6	0
646530673	Enoyl-[acyl-carrier-protein] reductase [NADH] (EC 1.3.1.9)	UCYN_08930	1, 258	641674927	Enoyl-[acyl-carrier-protein] reductase [NADH] (EC 1.3.1.9)	cce_0460	29, 286	Cyanothece sp. BH68, ATCC 51142	82.6	436.8	0
646530673	Enoyl-[acyl-carrier-protein] reductase [NADH] (EC 1.3.1.9)	UCYN_08930	1, 258	637449278	Enoyl-[acyl-carrier-protein] reductase [NADH] (EC 1.3.1.9)	PMM0282	2, 260	Prochlorococcus marinus pastoris CCMP 1986	62.2	333.6	0
646530673	Enoyl-[acyl-carrier-protein] reductase [NADH] (EC 1.3.1.9)	UCYN_08930	1, 258	638107141	Enoyl-[acyl-carrier-protein] reductase [NADH] (EC 1.3.1.9)	Tery_2024	1, 258	Trichodesmium erythraeum IMS101	72.5	386.3	0
646530674	transcriptional regulator, Crp/Fnr family	UCYN_08940	2, 226	638434010	transcriptional regulator, Crp/Fnr family	CwatDRAFT_0834	1, 225	Crocosphaera watsonii WH 8501	78.2	347.4	0
646530674	transcriptional regulator, Crp/Fnr family	UCYN_08940	1, 226	641674928	nitrogen-responsive regulatory protein	cce_0461	1, 226	Cyanothece sp. BH68, ATCC 51142	80.1	355.5	0
646530674	transcriptional regulator, Crp/Fnr family	UCYN_08940	9, 226	637449240	transcriptional regulator, Crp/Fnr family	PMM0246	31, 244	Prochlorococcus marinus pastoris CCMP 1986	61.9	275	0
646530674	transcriptional regulator, Crp/Fnr family	UCYN_08940	9, 226	638107140	transcriptional regulator, Crp/Fnr family	Tery_2023	4, 221	Trichodesmium erythraeum IMS101	76.1	330.9	0
646530675	uncharacterized conserved protein with myosin-like domain	UCYN_08950	1, 485	638434011	similar to Uncharacterized protein conserved in bacteria with the myosin-like domain	CwatDRAFT_0835	1, 483	Crocosphaera watsonii WH 8501	71.8	663.3	0
646530675	uncharacterized conserved protein with myosin-like domain	UCYN_08950	1, 487	641674929	hypothetical protein	cce_0462	1, 485	Cyanothece sp. BH68, ATCC 51142	75.4	694.9	0
646530677	hypothetical protein	UCYN_08970	1, 78	638434012	Ribonuclease RNase H fold containing	CwatDRAFT_0836	59, 136	Crocosphaera watsonii WH 8501	61.5	106.7	2.1e-24
646530677	hypothetical protein	UCYN_08970	1, 77	641674930	putative resolvase, RNase H-like fold	cce_0463	59, 135	Cyanothece sp. BH68, ATCC 51142	64.9	111.7	6.1e-26
646530678	alanyl-tRNA synthetase (EC 6.1.1.7)	UCYN_08980	1, 597	638434313	alanyl-tRNA synthetase (EC 6.1.1.7)	CwatDRAFT_0388	1, 597	Crocosphaera watsonii WH 8501	68.3	847.4	0
646530678	alanyl-tRNA synthetase (EC 6.1.1.7)	UCYN_08980	1, 880	641676205	alanyl-tRNA synthetase (EC 6.1.1.7)	cce_1722	1, 879	Cyanothece sp. BH68, ATCC 51142	67.5	1219.9	0
646530678	alanyl-tRNA synthetase (EC 6.1.1.7)	UCYN_08980	8, 880	638109653	alanyl-tRNA synthetase (EC 6.1.1.7)	Tery_4806	6, 874	Trichodesmium erythraeum IMS101	62.7	1094.7	0
646530679	transcriptional repressor, CopY family	UCYN_08990	1, 136	638429731	transcriptional repressor, CopY family	CwatDRAFT_5847	14, 149	Crocosphaera watsonii WH 8501	79.4	212.6	0
646530679	transcriptional repressor, CopY family	UCYN_08990	1, 136	641676295	transcriptional repressor, CopY family	cce_1812	1, 136	Cyanothece sp. BH68, ATCC 51142	79.4	215.3	0
646530681	DNA ligase, NAD-dependent	UCYN_09010	6, 673	638429726	NAD-dependent DNA ligase	CwatDRAFT_5402	2, 669	Crocosphaera watsonii WH 8501	61	809.3	0
646530681	DNA ligase, NAD-dependent	UCYN_09010	6, 672	641676301	DNA ligase	cce_1818	7, 673	Cyanothece sp. BH68, ATCC 51142	61.2	817.4	0
646530683	two component transcriptional regulator, LuxR family	UCYN_09030	1, 232	638433280	two component transcriptional regulator, LuxR family	CwatDRAFT_2148	2, 233	Crocosphaera watsonii WH 8501	77.6	365.9	0
646530683	two component transcriptional regulator, LuxR family	UCYN_09030	1, 232	641678691	two component transcriptional regulator, LuxR family	cce_4183	1, 232	Cyanothece sp. BH68, ATCC 51142	77.2	359	0
646530685	adenosine deaminase	UCYN_09050	1, 339	638433278	adenosine deaminase (EC 3.5.4.4)	CwatDRAFT_2146	1, 339	Crocosphaera watsonii WH 8501	86.1	616.3	0
646530685	adenosine deaminase	UCYN_09050	1, 339	641678693	adenosine deaminase (EC 3.5.4.4)	cce_4185	1, 339	Cyanothece sp. BH68, ATCC 51142	88.2	632.9	0
646530685	adenosine deaminase	UCYN_09050	1, 340	638108275	adenosine deaminase (EC 3.5.4.4)	Tery_3281	1, 340	Trichodesmium erythraeum IMS101	74.1	534.3	0
646530686	ATPase with chaperone activity, ATP-binding subunit	UCYN_09060	1, 825	638429668	UvrB/UvrC protein:AAA ATPase, central region:Clp, N terminal:Clp, N terminal	CwatDRAFT_5366	1, 823	Crocosphaera watsonii WH 8501	91.3	1468.4	0
646530686	ATPase with chaperone activity, ATP-binding subunit	UCYN_09060	1, 825	641678755	ATP-dependent Clp protease, regulatory subunit	cce_4247	1, 822	Cyanothece sp. BH68, ATCC 51142	92.6	1485.3	0
646530686	ATPase with chaperone activity, ATP-binding subunit	UCYN_09060	1, 819	637450104	ClpC	PMM1088	1, 838	Prochlorococcus marinus pastoris CCMP 1986	80.2	1318.9	0
646530686	ATPase with chaperone activity, ATP-binding subunit	UCYN_09060	1, 818	638107525	ATPase AAA-2	Tery_2437	1, 819	Trichodesmium erythraeum IMS101	88.2	1413.7	0
646530688	bacterial peptide chain release factor 2 (bRF-2)	UCYN_09080	1, 344	638429067	bacterial peptide chain release factor 2 (bRF-2)	CwatDRAFT_6601	14, 357	Crocosphaera watsonii WH 8501	75.9	535.4	0
646530688	bacterial peptide chain release factor 2 (bRF-2)	UCYN_09080	1, 337	641678695	bacterial peptide chain release factor 2 (bRF-2)	cce_4187	14, 350	Cyanothece sp. BH68, ATCC 51142	78.3	538.9	0
646530688	bacterial peptide chain release factor 2 (bRF-2)	UCYN_09080	63, 342	638107227	bacterial peptide chain release factor 2 (bRF-2)	Tery_2120	3, 281	Trichodesmium erythraeum IMS101	75	425.6	0
646530690	amino acid carrier protein	UCYN_09100	1, 463	638432464	Sodium:alanine symporter	CwatDRAFT_2621	39, 465	Crocosphaera watsonii WH 8501	65.2	600.5	0
646530690	amino acid carrier protein	UCYN_09100	59, 464	641675334	Na+/alanine symporter	cce_0863	64, 466	Cyanothece sp. BH68, ATCC 51142	71.7	597	0
646530690	amino acid carrier protein	UCYN_09100	1, 24	641675334	Na+/alanine symporter	cce_0863	39, 62	Cyanothece sp. BH68, ATCC 51142	87.5	49.3	2.1e-06
646530692	twin arginine-targeting protein translocase, TatA/E family	UCYN_09120	1, 85	638432466	Sec-independent protein translocase TatA	CwatDRAFT_2619	1, 92	Crocosphaera watsonii WH 8501	66.3	124	1.4e-29
646530692	twin arginine-targeting protein translocase, TatA/E family	UCYN_09120	1, 88	641675332	putative twin-arginine translocation protein TatA/E	cce_0861	1, 88	Cyanothece sp. BH68, ATCC 51142	68.2	129.4	3.1e-31
646530692	twin arginine-targeting protein translocase, TatA/E family	UCYN_09120	1, 57	637449378	mttA/Hcf106 family	PMM0374	1, 57	Prochlorococcus marinus pastoris CCMP 1986	64.9	82.8	1e-17
646530693	aspartate kinase (EC 2.7.2.4)	UCYN_09130	1, 589	638432826	aspartate kinase (EC 2.7.2.4)	CwatDRAFT_2172	1, 589	Crocosphaera watsonii WH 8501	70.8	790.4	0
646530693	aspartate kinase (EC 2.7.2.4)	UCYN_09130	1, 589	641679021	aspartate kinase (EC 2.7.2.4)	cce_4512	1, 589	Cyanothece sp. BH68, ATCC 51142	71.2	795	0
646530693	aspartate kinase (EC 2.7.2.4)	UCYN_09130	3, 587	638105447	aspartate kinase (EC 2.7.2.4)	Tery_0087	2, 592	Trichodesmium erythraeum IMS101	61	673.7	0
646530694	squalene-hopene cyclase	UCYN_09140	1, 641	638429146	Terpene synthase	CwatDRAFT_6219	1, 641	Crocosphaera watsonii WH 8501	70	974.9	0
646530694	squalene-hopene cyclase	UCYN_09140	1, 641	641679019	squalene-hopene-cyclase	cce_4510	16, 656	Cyanothece sp. BH68, ATCC 51142	72.1	989.2	0
646530694	squalene-hopene cyclase	UCYN_09140	13, 635	638106019	squalene-hopene cyclase	Tery_0727	5, 627	Trichodesmium erythraeum IMS101	60.4	817	0
646530695	polyketide cyclase / dehydrase family protein	UCYN_09150	25, 172	638429733	Streptomyces cyclase/dehydrase	CwatDRAFT_5405	1, 148	Crocosphaera watsonii WH 8501	77.7	256.1	0
646530695	polyketide cyclase / dehydrase family protein	UCYN_09150	25, 172	641677267	putative involved in polyketide (linear poly-beta-ketones) synthesis	cce_2778	1, 148	Cyanothece sp. BH68, ATCC 51142	77	256.9	0
646530695	polyketide cyclase / dehydrase family protein	UCYN_09150	25, 171	638108873	cyclase/dehydrase	Tery_3955	1, 149	Trichodesmium erythraeum IMS101	68.5	228.4	0
646530697	carbohydrate ABC transporter ATP-binding protein, CUT1 family (TC 3.A.1.1.-)	UCYN_09170	1, 396	638430527	carbohydrate ABC transporter ATP-binding protein, CUT1 family (TC 3.A.1.1.-)	CwatDRAFT_4845	1, 405	Crocosphaera watsonii WH 8501	65.9	519.6	0
646530697	carbohydrate ABC transporter ATP-binding protein, CUT1 family (TC 3.A.1.1.-)	UCYN_09170	1, 395	641678590	carbohydrate ABC transporter ATP-binding protein, CUT1 family (TC 3.A.1.1.-)	cce_4082	1, 404	Cyanothece sp. BH68, ATCC 51142	64.9	512.7	0
646530698	Transmembrane component of energizing module of ECF transporters in Cyanobacteria	UCYN_09180	1, 289	638431570	Cobalt transport protein	CwatDRAFT_3463	1, 289	Crocosphaera watsonii WH 8501	69.9	415.6	0
646530698	Transmembrane component of energizing module of ECF transporters in Cyanobacteria	UCYN_09180	1, 291	641678924	putative cobalt ABC transporter permease protein	cce_4415	1, 291	Cyanothece sp. BH68, ATCC 51142	70.4	420.2	0
646530699	Undecaprenyl-diphosphatase (EC 3.6.1.27)	UCYN_09190	2, 300	638432073	Undecaprenyl-diphosphatase (EC 3.6.1.27)	CwatDRAFT_2487	37, 330	Crocosphaera watsonii WH 8501	60.2	363.6	0
646530699	Undecaprenyl-diphosphatase (EC 3.6.1.27)	UCYN_09190	4, 301	641674907	Undecaprenyl-diphosphatase (EC 3.6.1.27)	cce_0440	21, 315	Cyanothece sp. BH68, ATCC 51142	62.1	371.3	0
646530700	glutamyl-tRNA synthetase (EC 6.1.1.17)/glutamate--tRNA(Gln) ligase (EC 6.1.1.24)	UCYN_09200	1, 483	638429461	glutamate--tRNA(Gln) ligase (EC 6.1.1.24)/glutamyl-tRNA synthetase (EC 6.1.1.17)	CwatDRAFT_5986	1, 483	Crocosphaera watsonii WH 8501	68.1	696.4	0
646530700	glutamyl-tRNA synthetase (EC 6.1.1.17)/glutamate--tRNA(Gln) ligase (EC 6.1.1.24)	UCYN_09200	1, 483	641676241	glutamyl-tRNA synthetase (EC 6.1.1.17)/glutamate--tRNA(Gln) ligase (EC 6.1.1.24)	cce_1758	1, 483	Cyanothece sp. BH68, ATCC 51142	69.4	707.2	0
646530700	glutamyl-tRNA synthetase (EC 6.1.1.17)/glutamate--tRNA(Gln) ligase (EC 6.1.1.24)	UCYN_09200	1, 477	638105535	glutamate--tRNA(Gln) ligase (EC 6.1.1.24)/glutamyl-tRNA synthetase (EC 6.1.1.17)	Tery_0188	1, 475	Trichodesmium erythraeum IMS101	61.9	608.6	0
646530701	ABC-type metal ion transport system, ATPase component	UCYN_09210	4, 220	638433325	ABC transporter	CwatDRAFT_0928	6, 222	Crocosphaera watsonii WH 8501	61.8	271.2	0
646530701	ABC-type metal ion transport system, ATPase component	UCYN_09210	2, 220	641678020	ABC transporter ATP-binding protein	cce_3525	4, 222	Cyanothece sp. BH68, ATCC 51142	60.7	260	0
646530702	NADH dehydrogenase subunit M (EC 1.6.5.3)	UCYN_09220	1, 529	638433322	NADH dehydrogenase subunit M (EC 1.6.5.3)	CwatDRAFT_0934	1, 528	Crocosphaera watsonii WH 8501	77.5	816.2	0
646530702	NADH dehydrogenase subunit M (EC 1.6.5.3)	UCYN_09220	1, 529	641678017	NADH dehydrogenase subunit M (EC 1.6.5.3)	cce_3522	1, 528	Cyanothece sp. BH68, ATCC 51142	76.9	816.2	0
646530702	NADH dehydrogenase subunit M (EC 1.6.5.3)	UCYN_09220	1, 443	638108238	NADH dehydrogenase subunit M (EC 1.6.5.3)	Tery_3241	1, 444	Trichodesmium erythraeum IMS101	65.1	600.5	0
646530703	hypothetical protein	UCYN_09230	1, 153	638430184	conserved hypothetical protein	CwatDRAFT_4896	1, 153	Crocosphaera watsonii WH 8501	64.7	219.2	0
646530703	hypothetical protein	UCYN_09230	1, 156	641677083	hypothetical protein	cce_2594	1, 156	Cyanothece sp. BH68, ATCC 51142	64.1	222.2	0
646530705	acriflavin resistance protein	UCYN_09270	1, 875	638433245	Acriflavin resistance protein	CwatDRAFT_1976	1, 874	Crocosphaera watsonii WH 8501	72.8	1220.3	0
646530705	acriflavin resistance protein	UCYN_09270	1, 882	641677078	acriflavin resistance protein	cce_2589	1, 880	Cyanothece sp. BH68, ATCC 51142	72.9	1240.3	0
646530708	phosphoadenylylsulfate reductase (thioredoxin) (EC 1.8.4.8)	UCYN_09300	1, 237	638431411	phosphoadenylylsulfate reductase (thioredoxin) (EC 1.8.4.8)	CwatDRAFT_3852	40, 276	Crocosphaera watsonii WH 8501	75.5	387.1	0
646530708	phosphoadenylylsulfate reductase (thioredoxin) (EC 1.8.4.8)	UCYN_09300	5, 237	641674721	phosphoadenylylsulfate reductase (thioredoxin) (EC 1.8.4.8)	cce_0258	44, 276	Cyanothece sp. BH68, ATCC 51142	78.1	391.7	0
646530708	phosphoadenylylsulfate reductase (thioredoxin) (EC 1.8.4.8)	UCYN_09300	1, 237	638107887	phosphoadenylylsulfate reductase (thioredoxin) (EC 1.8.4.8)	Tery_2837	31, 267	Trichodesmium erythraeum IMS101	65.8	339.3	0
646530709	two component transcriptional regulator, winged helix family	UCYN_09310	1, 242	638429877	two component transcriptional regulator, winged helix family	CwatDRAFT_5773	1, 242	Crocosphaera watsonii WH 8501	94.2	448.7	0
646530709	two component transcriptional regulator, winged helix family	UCYN_09310	1, 242	641678510	two-component response regulator	cce_4002	1, 242	Cyanothece sp. BH68, ATCC 51142	95.5	453.4	0
646530709	two component transcriptional regulator, winged helix family	UCYN_09310	5, 238	637449128	two component transcriptional regulator, winged helix family	PMM0134	8, 241	Prochlorococcus marinus pastoris CCMP 1986	83.8	392.5	0
646530709	two component transcriptional regulator, winged helix family	UCYN_09310	1, 241	638106205	two component transcriptional regulator, winged helix family	Tery_0954	1, 241	Trichodesmium erythraeum IMS101	89.6	425.6	0
646530710	DNA repair protein RadA	UCYN_09320	1, 481	638429878	DNA repair protein RadA	CwatDRAFT_5486	1, 496	Crocosphaera watsonii WH 8501	71	676.4	0
646530710	DNA repair protein RadA	UCYN_09320	1, 481	641678509	DNA repair protein radA	cce_4001	1, 496	Cyanothece sp. BH68, ATCC 51142	71	682.9	0
646530711	lipopolysaccharide export system protein LptA	UCYN_09330	1, 163	638431725	OstA-like protein	CwatDRAFT_3102	1, 163	Crocosphaera watsonii WH 8501	69.9	220.3	0
646530711	lipopolysaccharide export system protein LptA	UCYN_09330	1, 163	641676517	lipopolysaccharide export system protein LptA	cce_2029	1, 163	Cyanothece sp. BH68, ATCC 51142	69.9	225.3	0
646530712	ABC-type (unclassified) transport system, ATPase component	UCYN_09340	1, 237	638431724	ABC transporter	CwatDRAFT_3103	1, 237	Crocosphaera watsonii WH 8501	89	422.2	0
646530712	ABC-type (unclassified) transport system, ATPase component	UCYN_09340	1, 237	641676516	ATP-binding protein of ABC transporter	cce_2028	1, 237	Cyanothece sp. BH68, ATCC 51142	87.8	416	0
646530712	ABC-type (unclassified) transport system, ATPase component	UCYN_09340	1, 241	638107373	ABC transporter related	Tery_2272	1, 241	Trichodesmium erythraeum IMS101	68.5	330.5	0
646530713	predicted permease	UCYN_09350	1, 382	638431723	permease YjgP/YjgQ	CwatDRAFT_3104	13, 394	Crocosphaera watsonii WH 8501	84.8	666.4	0
646530713	predicted permease	UCYN_09350	1, 382	641676515	putative permease YjgP/YjgQ	cce_2027	13, 394	Cyanothece sp. BH68, ATCC 51142	84.3	664.5	0
646530714	predicted glutamine amidotransferase	UCYN_09360	1, 260	638431722	similar to glutamine amidotransferase	CwatDRAFT_3105	1, 260	Crocosphaera watsonii WH 8501	72.3	406	0
646530714	predicted glutamine amidotransferase	UCYN_09360	1, 260	641676514	CobB/CobQ-like glutamine amidotransferase	cce_2026	1, 260	Cyanothece sp. BH68, ATCC 51142	73.1	407.9	0
646530715	glutamyl-tRNA reductase (EC 1.2.1.70)	UCYN_09370	1, 429	638431718	glutamyl-tRNA reductase (EC 1.2.1.70)	CwatDRAFT_4040	1, 429	Crocosphaera watsonii WH 8501	83	700.3	0
646530715	glutamyl-tRNA reductase (EC 1.2.1.70)	UCYN_09370	1, 430	641678484	glutamyl-tRNA reductase (EC 1.2.1.70)	cce_3976	1, 430	Cyanothece sp. BH68, ATCC 51142	81.9	693	0
646530715	glutamyl-tRNA reductase (EC 1.2.1.70)	UCYN_09370	1, 425	638106201	glutamyl-tRNA reductase (EC 1.2.1.70)	Tery_0949	1, 425	Trichodesmium erythraeum IMS101	62.8	527.7	0
646530716	transcriptional regulator, GntR family	UCYN_09380	1, 316	641679236	transcriptional regulator, GntR family	cce_4727	7, 321	Cyanothece sp. BH68, ATCC 51142	61.1	377.1	0
646530717	putative membrane protein	UCYN_09390	1, 180	638430433	Conserved hypothetical protein 701	CwatDRAFT_5073	1, 180	Crocosphaera watsonii WH 8501	69.4	260.8	0
646530717	putative membrane protein	UCYN_09390	1, 180	641678070	CHP701-containing protein	cce_3575	16, 195	Cyanothece sp. BH68, ATCC 51142	70.6	269.6	0
646530718	1-acyl-sn-glycerol-3-phosphate acyltransferase (EC 2.3.1.51)	UCYN_09400	1, 216	638430434	1-acyl-sn-glycerol-3-phosphate acyltransferase (EC 2.3.1.51)	CwatDRAFT_5035	1, 216	Crocosphaera watsonii WH 8501	67.6	300.1	0
646530718	1-acyl-sn-glycerol-3-phosphate acyltransferase (EC 2.3.1.51)	UCYN_09400	1, 216	641675488	1-acyl-sn-glycerol-3-phosphate acyltransferase (EC 2.3.1.51)	cce_1014	1, 216	Cyanothece sp. BH68, ATCC 51142	67.6	300.4	0
646530719	subtilisin-like serine protease	UCYN_09410	1, 527	638433781	hypothetical protein	CwatDRAFT_1233	1, 527	Crocosphaera watsonii WH 8501	71.2	795.4	0
646530719	subtilisin-like serine protease	UCYN_09410	1, 526	641675258	hypothetical protein	cce_0788	1, 526	Cyanothece sp. BH68, ATCC 51142	71.5	798.5	0
646530721	hypothetical protein	UCYN_09440	5, 105	638434167	hypothetical protein	CwatDRAFT_0632	163, 263	Crocosphaera watsonii WH 8501	68.3	146.7	2.3e-36
646530721	hypothetical protein	UCYN_09440	5, 105	641675264	hypothetical protein	cce_0794	157, 257	Cyanothece sp. BH68, ATCC 51142	67.3	146	3.8e-36
646530721	hypothetical protein	UCYN_09440	5, 103	641675264	hypothetical protein	cce_0794	16, 114	Cyanothece sp. BH68, ATCC 51142	60.6	124.4	1.2e-29
646530724	nucleoside-diphosphate-sugar epimerase	UCYN_09470	1, 310	638431492	similar to Nucleoside-diphosphate-sugar epimerases	CwatDRAFT_3706	1, 310	Crocosphaera watsonii WH 8501	92.3	582	0
646530724	nucleoside-diphosphate-sugar epimerase	UCYN_09470	1, 310	641675710	NAD-dependent epimerase/dehydratase	cce_1234	1, 310	Cyanothece sp. BH68, ATCC 51142	90.6	575.5	0
646530725	ABC-type polysaccharide/polyol phosphate transport system, ATPase component	UCYN_09480	1, 244	638431493	ABC transporter	CwatDRAFT_3705	1, 244	Crocosphaera watsonii WH 8501	80.7	400.2	0
646530725	ABC-type polysaccharide/polyol phosphate transport system, ATPase component	UCYN_09480	1, 244	641675709	ABC transporter ATP binding subunit	cce_1233	1, 244	Cyanothece sp. BH68, ATCC 51142	84	415.2	0
646530726	ABC-type polysaccharide/polyol phosphate export systems, permease component	UCYN_09490	28, 284	638431494	ABC-2	CwatDRAFT_3704	12, 268	Crocosphaera watsonii WH 8501	82.9	438.3	0
646530726	ABC-type polysaccharide/polyol phosphate export systems, permease component	UCYN_09490	28, 284	641675708	putative ABC transporter permease protein, ABC-2	cce_1232	12, 268	Cyanothece sp. BH68, ATCC 51142	84.4	444.9	0
646530727	hypothetical protein	UCYN_09500	1, 64	638431495	hypothetical protein	CwatDRAFT_3680	1, 64	Crocosphaera watsonii WH 8501	78.1	106.3	2.1e-24
646530727	hypothetical protein	UCYN_09500	1, 64	641675707	hypothetical protein	cce_1231	7, 70	Cyanothece sp. BH68, ATCC 51142	85.9	115.5	3.3e-27
646530728	arsenite efflux ATP-binding protein ArsA (TC 3.A.4.1.1)	UCYN_09510	1, 361	638431496	arsenite efflux ATP-binding protein ArsA (TC 3.A.4.1.1)	CwatDRAFT_3681	1, 361	Crocosphaera watsonii WH 8501	60.4	442.6	0
646530729	hypothetical protein	UCYN_09520	6, 214	638433142	hypothetical protein	CwatDRAFT_1601	7, 217	Crocosphaera watsonii WH 8501	73	339.3	0
646530729	hypothetical protein	UCYN_09520	4, 214	641676385	putative pathogenesis related protein	cce_1901	5, 217	Cyanothece sp. BH68, ATCC 51142	72.8	343.2	0
646530730	bacterial peptide chain release factor 3 (bRF-3)	UCYN_09530	1, 539	638429182	bacterial peptide chain release factor 3 (bRF-3)	CwatDRAFT_6535	1, 539	Crocosphaera watsonii WH 8501	79.2	893.6	0
646530730	bacterial peptide chain release factor 3 (bRF-3)	UCYN_09530	1, 539	641675619	bacterial peptide chain release factor 3 (bRF-3)	cce_1143	3, 541	Cyanothece sp. BH68, ATCC 51142	80	899.4	0
646530730	bacterial peptide chain release factor 3 (bRF-3)	UCYN_09530	3, 539	637449672	bacterial peptide chain release factor 3 (bRF-3)	PMM0663	7, 542	Prochlorococcus marinus pastoris CCMP 1986	66.5	733.4	0
646530730	bacterial peptide chain release factor 3 (bRF-3)	UCYN_09530	1, 539	638107948	bacterial peptide chain release factor 3 (bRF-3)	Tery_2904	1, 539	Trichodesmium erythraeum IMS101	71.6	802.4	0
646530732	site-specific recombinase XerD	UCYN_09550	272, 316	638434447	integrase-recombinase protein	CwatDRAFT_0108	1, 45	Crocosphaera watsonii WH 8501	82.2	78.6	2.3e-15
646530732	site-specific recombinase XerD	UCYN_09550	2, 316	641679429	integrase-recombinase protein	cce_4922	1, 316	Cyanothece sp. BH68, ATCC 51142	67.1	418.7	0
646530734	geranylgeranyl reductase	UCYN_09570	1, 406	638433684	Geranylgeranyl reductase	CwatDRAFT_1268	8, 413	Crocosphaera watsonii WH 8501	84.5	703.4	0
646530734	geranylgeranyl reductase	UCYN_09570	1, 406	641677639	geranylgeranyl hydrogenase	cce_3146	1, 406	Cyanothece sp. BH68, ATCC 51142	86	708	0
646530734	geranylgeranyl reductase	UCYN_09570	2, 406	637449769	Aromatic-ring hydroxylase (flavoprotein monooxygenase)	PMM0760	1, 410	Prochlorococcus marinus pastoris CCMP 1986	70.7	587.8	0
646530734	geranylgeranyl reductase	UCYN_09570	1, 406	638106945	geranylgeranyl reductase	Tery_1823	1, 406	Trichodesmium erythraeum IMS101	81	675.2	0
646530735	Obg family GTPase CgtA	UCYN_09580	1, 341	638434160	GTP-binding protein, HSR1-related:GTP1/OBG subdomain	CwatDRAFT_0702	1, 341	Crocosphaera watsonii WH 8501	75.7	529.6	0
646530735	Obg family GTPase CgtA	UCYN_09580	1, 338	641676447	GTP-binding protein	cce_1961	1, 338	Cyanothece sp. BH68, ATCC 51142	76	532.3	0
646530735	Obg family GTPase CgtA	UCYN_09580	1, 336	638109016	GTP1/OBG subdomain	Tery_4115	1, 338	Trichodesmium erythraeum IMS101	66.3	458.4	0
646530737	hypothetical protein	UCYN_09610	1, 186	638429530	conserved hypothetical protein	CwatDRAFT_5275	1, 186	Crocosphaera watsonii WH 8501	74.2	289.3	0
646530737	hypothetical protein	UCYN_09610	1, 186	641675527	hypothetical protein	cce_1053	26, 211	Cyanothece sp. BH68, ATCC 51142	76.3	293.9	0
646530738	hypothetical protein	UCYN_09620	1, 99	638433792	hypothetical protein	CwatDRAFT_1397	1, 99	Crocosphaera watsonii WH 8501	66.7	136	3.8e-33
646530738	hypothetical protein	UCYN_09620	1, 99	641675524	hypothetical protein	cce_1050	1, 99	Cyanothece sp. BH68, ATCC 51142	71.7	145.6	4.6e-36
646530738	hypothetical protein	UCYN_09620	1, 99	638106881	hypothetical protein	Tery_1757	1, 99	Trichodesmium erythraeum IMS101	66.7	136	3.8e-33
646530739	Protein of unknown function (DUF2499)	UCYN_09630	1, 96	638430902	hypothetical protein	CwatDRAFT_4426	1, 96	Crocosphaera watsonii WH 8501	65.6	141.7	7.7e-35
646530739	Protein of unknown function (DUF2499)	UCYN_09630	1, 98	641678249	hypothetical protein	cce_3752	1, 98	Cyanothece sp. BH68, ATCC 51142	65.3	144.1	1.5e-35
646530740	glutathione synthase (EC 6.3.2.3)	UCYN_09640	1, 317	638430157	glutathione synthase (EC 6.3.2.3)	CwatDRAFT_5226	1, 317	Crocosphaera watsonii WH 8501	68.8	452.6	0
646530740	glutathione synthase (EC 6.3.2.3)	UCYN_09640	1, 317	641674957	glutathione synthase (EC 6.3.2.3)	cce_0490	1, 317	Cyanothece sp. BH68, ATCC 51142	64	427.6	0
646530740	glutathione synthase (EC 6.3.2.3)	UCYN_09640	1, 319	638109103	glutathione synthase (EC 6.3.2.3)	Tery_4206	1, 319	Trichodesmium erythraeum IMS101	61.8	405.2	0
646530741	Glutaredoxin, GrxC family	UCYN_09650	3, 85	638430158	Glutaredoxin	CwatDRAFT_5225	4, 86	Crocosphaera watsonii WH 8501	65.1	121.3	8.3e-29
646530741	Glutaredoxin, GrxC family	UCYN_09650	3, 84	641674958	glutaredoxin	cce_0491	4, 85	Cyanothece sp. BH68, ATCC 51142	67.1	126.3	2.5e-30
646530741	Glutaredoxin, GrxC family	UCYN_09650	1, 83	637449173	Glutaredoxin	PMM0179	1, 83	Prochlorococcus marinus pastoris CCMP 1986	61.4	109.8	7.5e-26
646530741	Glutaredoxin, GrxC family	UCYN_09650	3, 85	638109104	glutaredoxin 3	Tery_4207	4, 86	Trichodesmium erythraeum IMS101	61.4	113.2	2.3e-26
646530742	6-pyruvoyl-tetrahydropterin synthase	UCYN_09660	1, 270	638430402	6-pyruvoyltetrahydropterin synthase	CwatDRAFT_5084	1, 270	Crocosphaera watsonii WH 8501	70.4	419.9	0
646530742	6-pyruvoyl-tetrahydropterin synthase	UCYN_09660	1, 270	641674960	6-pyruvoyl tetrahydropterin synthase	cce_0493	1, 270	Cyanothece sp. BH68, ATCC 51142	71.5	421.4	0
646530743	hypothetical protein	UCYN_09670	20, 154	638430401	conserved hypothetical protein	CwatDRAFT_5085	1, 137	Crocosphaera watsonii WH 8501	65.7	197.2	0
646530743	hypothetical protein	UCYN_09670	20, 154	641674961	hypothetical protein	cce_0494	1, 135	Cyanothece sp. BH68, ATCC 51142	73.3	219.5	0
646530744	Cytochrome b6-f complex subunit, cytochrome b6	UCYN_09680	1, 222	638430989	Cytochrome b/b6, N-terminal	CwatDRAFT_4239	1, 222	Crocosphaera watsonii WH 8501	93.7	435.6	0
646530744	Cytochrome b6-f complex subunit, cytochrome b6	UCYN_09680	1, 222	641675860	cytochrome b6	cce_1383	1, 222	Cyanothece sp. BH68, ATCC 51142	94.1	439.5	0
646530744	Cytochrome b6-f complex subunit, cytochrome b6	UCYN_09680	9, 222	637449323	cytochrome b6	PMM0325	5, 218	Prochlorococcus marinus pastoris CCMP 1986	83.2	391.7	0
646530744	Cytochrome b6-f complex subunit, cytochrome b6	UCYN_09680	1, 222	638106360	cytochrome b/b6-like	Tery_1137	1, 222	Trichodesmium erythraeum IMS101	85.6	402.9	0
646530745	cytochrome b6/f complex subunit IV	UCYN_09690	1, 160	638430990	Cytochrome b/b6, C-terminal	CwatDRAFT_4240	1, 160	Crocosphaera watsonii WH 8501	90	307.8	0
646530745	cytochrome b6/f complex subunit IV	UCYN_09690	1, 160	641675861	cytochrome b6-f complex subunit 4	cce_1384	1, 160	Cyanothece sp. BH68, ATCC 51142	87.5	300.4	0
646530745	cytochrome b6/f complex subunit IV	UCYN_09690	1, 160	637449324	PetD protein (subunit IV of the Cytochrome b6f complex)	PMM0326	1, 160	Prochlorococcus marinus pastoris CCMP 1986	79.4	268.9	0
646530745	cytochrome b6/f complex subunit IV	UCYN_09690	1, 160	638106359	cytochrome b/b6-like	Tery_1136	1, 160	Trichodesmium erythraeum IMS101	81.9	278.5	0
646530746	uroporphyrinogen-III synthase /uroporphyrinogen-III C-methyltransferase	UCYN_09700	460, 504	638433536	uroporphyrinogen III methylase	CwatDRAFT_1576	2, 46	Crocosphaera watsonii WH 8501	73.3	71.2	5.9e-13
646530746	uroporphyrinogen-III synthase /uroporphyrinogen-III C-methyltransferase	UCYN_09700	1, 504	641676606	uroporphyrinogen-III synthase (EC 4.2.1.75)/uroporphyrinogen-III C-methyltransferase (EC 2.1.1.107)	cce_2117	1, 503	Cyanothece sp. BH68, ATCC 51142	61.1	626.3	0
646530747	6-pyruvoyl-tetrahydropterin synthase	UCYN_09710	1, 125	641676604	putative 6-pyruvoyl tetrahydrobiopterin synthase	cce_2115	1, 125	Cyanothece sp. BH68, ATCC 51142	77.6	219.5	0
646530747	6-pyruvoyl-tetrahydropterin synthase	UCYN_09710	6, 128	639331352		Tery_0700	18, 139	Trichodesmium erythraeum IMS101	61.8	175.6	5.6e-45
646530751	ribose-5-phosphate isomerase (EC 5.3.1.6)	UCYN_09750	1, 232	638433125	ribose-5-phosphate isomerase (EC 5.3.1.6)	CwatDRAFT_1827	1, 232	Crocosphaera watsonii WH 8501	75.9	363.2	0
646530751	ribose-5-phosphate isomerase (EC 5.3.1.6)	UCYN_09750	1, 232	641674566	ribose-5-phosphate isomerase (EC 5.3.1.6)	cce_0103	1, 232	Cyanothece sp. BH68, ATCC 51142	76.7	362.8	0
646530751	ribose-5-phosphate isomerase (EC 5.3.1.6)	UCYN_09750	3, 231	638107606	ribose-5-phosphate isomerase (EC 5.3.1.6)	Tery_2528	6, 234	Trichodesmium erythraeum IMS101	69.4	324.3	0
646530752	RRM domain-containing RNA-binding protein	UCYN_09760	1, 149	641674565	RNA-binding protein	cce_0102	1, 150	Cyanothece sp. BH68, ATCC 51142	74.8	217.2	0
646530753	hydroxymethylbilane synthase (EC 2.5.1.61)	UCYN_09770	1, 314	638432838	hydroxymethylbilane synthase (EC 2.5.1.61)	CwatDRAFT_2369	1, 314	Crocosphaera watsonii WH 8501	78.3	495.7	0
646530753	hydroxymethylbilane synthase (EC 2.5.1.61)	UCYN_09770	1, 314	641678887	hydroxymethylbilane synthase (EC 2.5.1.61)	cce_4378	15, 328	Cyanothece sp. BH68, ATCC 51142	79	500.4	0
646530753	hydroxymethylbilane synthase (EC 2.5.1.61)	UCYN_09770	8, 316	637449502	hydroxymethylbilane synthase (EC 2.5.1.61)	PMM0495	6, 314	Prochlorococcus marinus pastoris CCMP 1986	61.5	384.8	0
646530753	hydroxymethylbilane synthase (EC 2.5.1.61)	UCYN_09770	4, 314	638109491	hydroxymethylbilane synthase (EC 2.5.1.61)	Tery_4621	6, 316	Trichodesmium erythraeum IMS101	71.7	445.7	0
646530754	conserved hypothetical protein TIGR00103	UCYN_09780	1, 117	638432839	Conserved hypothetical protein 103	CwatDRAFT_2370	1, 119	Crocosphaera watsonii WH 8501	77.3	173.7	2e-44
646530754	conserved hypothetical protein TIGR00103	UCYN_09780	1, 117	641678888	CHP103-containing protein	cce_4379	1, 117	Cyanothece sp. BH68, ATCC 51142	85.5	199.9	0
646530754	conserved hypothetical protein TIGR00103	UCYN_09780	5, 116	638108937	conserved hypothetical protein 103	Tery_4027	24, 134	Trichodesmium erythraeum IMS101	66.1	148.3	8.8e-37
646530758	cyanobacterial porin (TC 1.B.23)	UCYN_09830	4, 598	641674784	cyanobacterial porin (TC 1.B.23)	cce_0319	8, 589	Cyanothece sp. BH68, ATCC 51142	64.4	777.7	0
646530759	membrane protease FtsH catalytic subunit (EC 3.4.24.-)	UCYN_09840	1, 350	638434698	AAA ATPase, central region:Peptidase M41, FtsH extracellular	CwatDRAFT_0006	1, 350	Crocosphaera watsonii WH 8501	88.6	613.6	0
646530759	membrane protease FtsH catalytic subunit (EC 3.4.24.-)	UCYN_09840	1, 617	641678074	membrane protease FtsH catalytic subunit (EC 3.4.24.-)	cce_3579	1, 616	Cyanothece sp. BH68, ATCC 51142	90	1089.3	0
646530759	membrane protease FtsH catalytic subunit (EC 3.4.24.-)	UCYN_09840	5, 615	637449220	membrane protease FtsH catalytic subunit (EC 3.4.24.-)	PMM0226	2, 615	Prochlorococcus marinus pastoris CCMP 1986	71.3	869.4	0
646530759	membrane protease FtsH catalytic subunit (EC 3.4.24.-)	UCYN_09840	4, 617	638108696	membrane protease FtsH catalytic subunit (EC 3.4.24.-)	Tery_3755	2, 612	Trichodesmium erythraeum IMS101	83.1	996.5	0
646530760	predicted integral membrane protein	UCYN_09850	1, 96	641674535	UPF YGGT-containing protein	cce_0072	1, 96	Cyanothece sp. BH68, ATCC 51142	79.2	153.3	2.2e-38
646530760	predicted integral membrane protein	UCYN_09850	8, 88	638107292	protein of unknown function YGGT	Tery_2189	7, 87	Trichodesmium erythraeum IMS101	60.5	99.4	3.8e-22
646530761	ABC-type multidrug transport system, ATPase and permease component	UCYN_09860	5, 581	638432130	ABC transporter, transmembrane region:ABC transporter	CwatDRAFT_3227	5, 581	Crocosphaera watsonii WH 8501	68.6	782.3	0
646530761	ABC-type multidrug transport system, ATPase and permease component	UCYN_09860	1, 580	641677670	ATP-binding protein of ABC transporter	cce_3177	1, 580	Cyanothece sp. BH68, ATCC 51142	70.7	804.7	0
646530762	sulfite reductase (ferredoxin) (EC 1.8.7.1)	UCYN_09870	1, 588	638432128	sulfite reductase (ferredoxin) (EC 1.8.7.1)	CwatDRAFT_3229	1, 588	Crocosphaera watsonii WH 8501	73.1	902.9	0
646530762	sulfite reductase (ferredoxin) (EC 1.8.7.1)	UCYN_09870	1, 588	641677673	sulfite reductase (ferredoxin) (EC 1.8.7.1)	cce_3180	1, 588	Cyanothece sp. BH68, ATCC 51142	74	913.7	0
646530762	sulfite reductase (ferredoxin) (EC 1.8.7.1)	UCYN_09870	11, 586	638108515	sulfite reductase (ferredoxin) (EC 1.8.7.1)	Tery_3544	14, 588	Trichodesmium erythraeum IMS101	68.6	830.1	0
646530763	Mg2+ transporter MgtE	UCYN_09890	2, 456	638431069	Divalent cation transporter	CwatDRAFT_4182	8, 462	Crocosphaera watsonii WH 8501	83.1	724.2	0
646530763	Mg2+ transporter MgtE	UCYN_09890	2, 456	641676498	Mg2+ transporter	cce_2010	8, 462	Cyanothece sp. BH68, ATCC 51142	84.8	747.7	0
646530763	Mg2+ transporter MgtE	UCYN_09890	6, 454	638107445	magnesium transporter	Tery_2352	16, 466	Trichodesmium erythraeum IMS101	66.7	579.3	0
646530764	chorismate synthase (EC 4.2.3.5)	UCYN_09900	1, 362	638432891	chorismate synthase (EC 4.2.3.5)	CwatDRAFT_2085	1, 362	Crocosphaera watsonii WH 8501	76	562.8	0
646530764	chorismate synthase (EC 4.2.3.5)	UCYN_09900	1, 362	641678708	chorismate synthase (EC 4.2.3.5)	cce_4200	1, 362	Cyanothece sp. BH68, ATCC 51142	75.7	562.4	0
646530764	chorismate synthase (EC 4.2.3.5)	UCYN_09900	1, 362	637449218	chorismate synthase (EC 4.2.3.5)	PMM0224	1, 363	Prochlorococcus marinus pastoris CCMP 1986	62.8	462.2	0
646530764	chorismate synthase (EC 4.2.3.5)	UCYN_09900	1, 362	638107915	chorismate synthase (EC 4.2.3.5)	Tery_2866	1, 362	Trichodesmium erythraeum IMS101	69.9	525.4	0
646530765	Protein of unknown function (DUF2555)	UCYN_09910	1, 70	638433874	hypothetical protein	CwatDRAFT_0894	1, 70	Crocosphaera watsonii WH 8501	71.4	112.1	4.2e-26
646530765	Protein of unknown function (DUF2555)	UCYN_09910	1, 70	641676548	hypothetical protein	cce_2060	23, 92	Cyanothece sp. BH68, ATCC 51142	78.6	118.2	5.6e-28
646530766	hypothetical protein	UCYN_09920	1, 89	638433154	hypothetical protein	CwatDRAFT_1917	1, 90	Crocosphaera watsonii WH 8501	72.2	128.6	5.5e-31
646530766	hypothetical protein	UCYN_09920	1, 89	641676688	hypothetical protein	cce_2199	1, 90	Cyanothece sp. BH68, ATCC 51142	73.3	130.6	1.4e-31
646530767	rRNA methylase	UCYN_09930	1, 213	638432732	tRNA (guanosine-2'-O-)-methyltransferase	CwatDRAFT_2333	3, 215	Crocosphaera watsonii WH 8501	68.1	299.3	0
646530767	rRNA methylase	UCYN_09930	1, 217	641676965	putative tRNA (guanosine-2'-O-)-methyltransferase	cce_2477	3, 219	Cyanothece sp. BH68, ATCC 51142	68.2	308.1	0
646530768	LL-diaminopimelate aminotransferase apoenzyme (EC 2.6.1.83)	UCYN_09940	1, 411	638432987	LL-diaminopimelate aminotransferase apoenzyme (EC 2.6.1.83)	CwatDRAFT_1869	1, 410	Crocosphaera watsonii WH 8501	75.4	652.9	0
646530768	LL-diaminopimelate aminotransferase apoenzyme (EC 2.6.1.83)	UCYN_09940	1, 412	641677094	LL-diaminopimelate aminotransferase apoenzyme (EC 2.6.1.83)	cce_2605	1, 411	Cyanothece sp. BH68, ATCC 51142	75.2	657.1	0
646530768	LL-diaminopimelate aminotransferase apoenzyme (EC 2.6.1.83)	UCYN_09940	1, 406	637450526	LL-diaminopimelate aminotransferase apoenzyme (EC 2.6.1.83)	PMM1500	1, 405	Prochlorococcus marinus pastoris CCMP 1986	65.8	573.5	0
646530768	LL-diaminopimelate aminotransferase apoenzyme (EC 2.6.1.83)	UCYN_09940	1, 412	638108283	LL-diaminopimelate aminotransferase apoenzyme (EC 2.6.1.83)	Tery_3293	1, 411	Trichodesmium erythraeum IMS101	73.3	644	0
646530770	RNAse R (EC 3.1.-.-)	UCYN_09960	1, 729	638433128	RNAse R (EC 3.1.-.-)	CwatDRAFT_1835	18, 746	Crocosphaera watsonii WH 8501	75.9	1136.7	0
646530770	RNAse R (EC 3.1.-.-)	UCYN_09960	1, 733	641674576	RNAse R (EC 3.1.-.-)	cce_0113	18, 750	Cyanothece sp. BH68, ATCC 51142	76	1163.3	0
646530772	tRNA(Ile)-lysidine synthetase	UCYN_09980	1, 319	638432994	PP-loop	CwatDRAFT_1864	1, 319	Crocosphaera watsonii WH 8501	63.6	418.3	0
646530772	tRNA(Ile)-lysidine synthetase	UCYN_09980	1, 319	641677090	putative cell cycle control PP-loop ATPase MesJ/YaeO	cce_2601	1, 319	Cyanothece sp. BH68, ATCC 51142	62.7	417.2	0
646530773	cytochrome c-type biogenesis protein CcsB	UCYN_09990	1, 329	638432784	Cytochrome c assembly protein	CwatDRAFT_2253	1, 333	Crocosphaera watsonii WH 8501	69.3	473	0
646530773	cytochrome c-type biogenesis protein CcsB	UCYN_09990	1, 329	641674966	cytochrome c assembly protein	cce_0499	1, 333	Cyanothece sp. BH68, ATCC 51142	69.2	478.4	0
646530773	cytochrome c-type biogenesis protein CcsB	UCYN_09990	1, 331	638105935	cytochrome c assembly protein	Tery_0633	1, 351	Trichodesmium erythraeum IMS101	61.9	430.6	0
646530774	Holliday junction DNA helicase subunit RuvB	UCYN_10000	1, 346	638432781	Holliday junction DNA helicase subunit RuvB	CwatDRAFT_2256	1, 340	Crocosphaera watsonii WH 8501	69.4	484.2	0
646530774	Holliday junction DNA helicase subunit RuvB	UCYN_10000	1, 346	641674970	Holliday junction DNA helicase subunit RuvB	cce_0503	1, 340	Cyanothece sp. BH68, ATCC 51142	69.1	485	0
646530774	Holliday junction DNA helicase subunit RuvB	UCYN_10000	4, 346	638106539	Holliday junction DNA helicase subunit RuvB	Tery_1365	35, 373	Trichodesmium erythraeum IMS101	60.1	417.9	0
646530776	nicotinate-nucleotide adenylyltransferase (EC 2.7.7.18)	UCYN_10020	1, 187	638429325	nicotinate-nucleotide adenylyltransferase (EC 2.7.7.18)	CwatDRAFT_6469	1, 187	Crocosphaera watsonii WH 8501	61	233.8	0
646530776	nicotinate-nucleotide adenylyltransferase (EC 2.7.7.18)	UCYN_10020	1, 187	641677247	nicotinate-nucleotide adenylyltransferase (EC 2.7.7.18)	cce_2758	1, 187	Cyanothece sp. BH68, ATCC 51142	69.5	258.5	0
646530777	NH(3)-dependent NAD(+) synthetase	UCYN_10030	1, 560	638429323	NH(3)-dependent NAD(+) synthetase (EC 6.3.1.5)	CwatDRAFT_6471	1, 561	Crocosphaera watsonii WH 8501	67.6	781.6	0
646530777	NH(3)-dependent NAD(+) synthetase	UCYN_10030	1, 560	641677245	NH(3)-dependent NAD(+) synthetase (EC 6.3.1.5)	cce_2756	1, 561	Cyanothece sp. BH68, ATCC 51142	68.1	779.6	0
646530778	uncharacterized MccF-like protein (microcin C7 resistance)	UCYN_10040	1, 299	638433939	Peptidase U61, LD-carboxypeptidase A	CwatDRAFT_0888	4, 300	Crocosphaera watsonii WH 8501	60.9	377.5	0
646530778	uncharacterized MccF-like protein (microcin C7 resistance)	UCYN_10040	1, 296	641676716	putative peptidase S66, LD-carboxypeptidase A	cce_2227	4, 297	Cyanothece sp. BH68, ATCC 51142	62.2	379.4	0
646530779	hopanoid-associated sugar epimerase	UCYN_10050	1, 328	638431160	similar to Nucleoside-diphosphate-sugar epimerases	CwatDRAFT_4086	1, 328	Crocosphaera watsonii WH 8501	71	490	0
646530779	hopanoid-associated sugar epimerase	UCYN_10050	1, 328	641676720	probable dihydrokaempferol 4-reductase	cce_2231	1, 328	Cyanothece sp. BH68, ATCC 51142	70.7	487.3	0
646530779	hopanoid-associated sugar epimerase	UCYN_10050	4, 322	638108274	NAD-dependent epimerase/dehydratase	Tery_3280	2, 320	Trichodesmium erythraeum IMS101	61.8	404.8	0
646530780	tRNA (Guanine37-N(1)-) methyltransferase	UCYN_10060	53, 227	638431654	tRNA (Guanine37-N(1)-) methyltransferase (EC 2.1.1.31)	CwatDRAFT_3578	1, 175	Crocosphaera watsonii WH 8501	74.9	273.1	0
646530780	tRNA (Guanine37-N(1)-) methyltransferase	UCYN_10060	1, 225	641676724	tRNA (Guanine37-N(1)-) methyltransferase (EC 2.1.1.31)	cce_2235	1, 225	Cyanothece sp. BH68, ATCC 51142	74.7	352.8	0
646530780	tRNA (Guanine37-N(1)-) methyltransferase	UCYN_10060	1, 223	638107080	tRNA (Guanine37-N(1)-) methyltransferase (EC 2.1.1.31)	Tery_1962	1, 223	Trichodesmium erythraeum IMS101	66.8	318.2	0
646530781	ATP-dependent Clp protease adaptor protein ClpS	UCYN_10070	1, 97	638432801	ATP-dependent Clp protease adaptor protein ClpS	CwatDRAFT_2462	1, 97	Crocosphaera watsonii WH 8501	75.3	154.1	1.3e-38
646530781	ATP-dependent Clp protease adaptor protein ClpS	UCYN_10070	1, 97	641676727	putative ATP-dependent Clp protease, adaptor protein	cce_2238	1, 97	Cyanothece sp. BH68, ATCC 51142	77.3	157.9	8.8e-40
646530781	ATP-dependent Clp protease adaptor protein ClpS	UCYN_10070	1, 97	638106344	ATP-dependent Clp protease adaptor protein ClpS	Tery_1121	1, 95	Trichodesmium erythraeum IMS101	64.9	128.6	6e-31
646530782	CAAX amino terminal protease family	UCYN_10080	1, 272	638432802	Abortive infection protein	CwatDRAFT_2463	1, 272	Crocosphaera watsonii WH 8501	64.7	371.7	0
646530782	CAAX amino terminal protease family	UCYN_10080	1, 271	641676728	hypothetical protein	cce_2239	1, 271	Cyanothece sp. BH68, ATCC 51142	64.6	383.6	0
646530783	copper/silver-translocating P-type ATPase	UCYN_10090	9, 769	638431455	Copper-translocating P-type ATPase:Heavy metal translocating P-type ATPase	CwatDRAFT_3626	9, 773	Crocosphaera watsonii WH 8501	61.2	953.4	0
646530783	copper/silver-translocating P-type ATPase	UCYN_10090	10, 771	641678894	cation-transporting P-type ATPase	cce_4385	11, 778	Cyanothece sp. BH68, ATCC 51142	61.8	951.4	0
646530786	cobaltochelatase CobN subunit (EC 6.6.1.2)	UCYN_10120	1, 1250	638429001	cobaltochelatase CobN subunit (EC 6.6.1.2)	CwatDRAFT_6634	1, 1250	Crocosphaera watsonii WH 8501	69.1	1805	0
646530786	cobaltochelatase CobN subunit (EC 6.6.1.2)	UCYN_10120	1, 1250	641679261	cobaltochelatase CobN subunit (EC 6.6.1.2)	cce_4752	1, 1250	Cyanothece sp. BH68, ATCC 51142	69.1	1798.5	0
646530786	cobaltochelatase CobN subunit (EC 6.6.1.2)	UCYN_10120	643, 1249	638105481	cobaltochelatase CobN subunit (EC 6.6.1.2)	Tery_0132	754, 1360	Trichodesmium erythraeum IMS101	63	789.3	0
646530787	superoxide dismutase, Ni	UCYN_10130	3, 160	638432543	nickel superoxide dismutase	CwatDRAFT_2983	1, 159	Crocosphaera watsonii WH 8501	63.1	213	0
646530787	superoxide dismutase, Ni	UCYN_10130	20, 153	637450316	putative nickel-containing superoxide dismutase precursor (NISOD)	PMM1294	18, 151	Prochlorococcus marinus pastoris CCMP 1986	65.7	197.2	0
646530787	superoxide dismutase, Ni	UCYN_10130	3, 160	638106153	putative nickel-containing superoxide dismutase precursor (NISOD)	Tery_0891	8, 159	Trichodesmium erythraeum IMS101	66.5	220.3	0
646530789	3'-phosphoadenosine 5'-phosphosulfate (PAPS) 3'-phosphatase	UCYN_10150	2, 281	638432544	Inositol monophosphatase	CwatDRAFT_2969	6, 285	Crocosphaera watsonii WH 8501	62.9	361.7	0
646530789	3'-phosphoadenosine 5'-phosphosulfate (PAPS) 3'-phosphatase	UCYN_10150	2, 281	641676102	ammonium transport protein	cce_1619	6, 285	Cyanothece sp. BH68, ATCC 51142	62.9	362.8	0
646530790	adenosylcobinamide-phosphate synthase	UCYN_10160	1, 321	641674917	adenosylcobinamide-phosphate synthase (EC 6.3.1.10)	cce_0450	1, 321	Cyanothece sp. BH68, ATCC 51142	63.2	421.8	0
646530791	hypothetical protein	UCYN_10170	5, 129	638432670	Transcriptional regulator AbrB	CwatDRAFT_2079	5, 126	Crocosphaera watsonii WH 8501	81.6	201.8	0
646530791	hypothetical protein	UCYN_10170	1, 129	641674920	putative transcriptional regulator AbrB	cce_0453	4, 129	Cyanothece sp. BH68, ATCC 51142	82.9	206.5	0
646530791	hypothetical protein	UCYN_10170	2, 129	638106980	transcriptional regulator AbrB	Tery_1859	5, 130	Trichodesmium erythraeum IMS101	71.3	177.6	1.4e-45
646530793	hypothetical protein	UCYN_10190	71, 178	638433900	hypothetical protein	CwatDRAFT_1113	1, 108	Crocosphaera watsonii WH 8501	74.1	169.1	7.4e-43
646530793	hypothetical protein	UCYN_10190	12, 178	641674923	thioredoxin-like protein	cce_0456	15, 186	Cyanothece sp. BH68, ATCC 51142	64	225.7	0
646530794	phosphoglucosamine mutase (EC 5.4.2.10)	UCYN_10200	10, 460	638431096	phosphoglucosamine mutase (EC 5.4.2.10)	CwatDRAFT_4192	33, 483	Crocosphaera watsonii WH 8501	65.2	630.2	0
646530794	phosphoglucosamine mutase (EC 5.4.2.10)	UCYN_10200	7, 462	641675175	phosphoglucosamine mutase (EC 5.4.2.10)	cce_0707	30, 485	Cyanothece sp. BH68, ATCC 51142	66.4	647.5	0
646530795	methionine aminopeptidase, type I (EC 3.4.11.18)	UCYN_10210	1, 247	638430735	methionine aminopeptidase, type I (EC 3.4.11.18)	CwatDRAFT_4501	36, 282	Crocosphaera watsonii WH 8501	61.5	307.8	0
646530795	methionine aminopeptidase, type I (EC 3.4.11.18)	UCYN_10210	1, 247	641676069	methionine aminopeptidase, type I (EC 3.4.11.18)	cce_1586	36, 282	Cyanothece sp. BH68, ATCC 51142	63.2	310.1	0
646530796	carbohydrate ABC transporter membrane protein 2, CUT1 family (TC 3.A.1.1.-)	UCYN_10220	6, 279	641675417	carbohydrate ABC transporter membrane protein 2, CUT1 family (TC 3.A.1.1.-)	cce_0943	7, 280	Cyanothece sp. BH68, ATCC 51142	77.7	439.5	0
646530797	carbohydrate ABC transporter membrane protein 1, CUT1 family (TC 3.A.1.1.-)	UCYN_10230	1, 290	641675416	carbohydrate ABC transporter membrane protein 1, CUT1 family (TC 3.A.1.1.-)	cce_0942	1, 290	Cyanothece sp. BH68, ATCC 51142	77.6	464.2	0
[truncated: 701 more rows]

## Sheet: diel UCYNA detected in Cyanothe
Reference Gene ID	Reference Gene Name	Reference Locus Tag	Reference Coordinates	Query Gene ID	Query Gene Name	Query Locus Tag	Query Coordinates	Query Genome	Percent Identity	Bit Score	E-value
646529814	demethylmenaquinone methyltransferase	UCYN_00120	2, 235	641677058	demethylmenaquinone methyltransferase (EC 2.1.1.163)	cce_2570	8, 241	Cyanothece sp. BH68, ATCC 51142	65	327	0
646529829	Excinuclease ABC subunit C	UCYN_00290	17, 626	641675913	Excinuclease ABC subunit C	cce_1434	11, 620	Cyanothece sp. BH68, ATCC 51142	71.8	897.9	0
646529876	phosphoglycerate mutase (EC 5.4.2.1)	UCYN_00770	1, 523	641676272	phosphoglycerate mutase (EC 5.4.2.1)	cce_1789	3, 527	Cyanothece sp. BH68, ATCC 51142	68.8	731.5	0
646529890	Integral membrane protein DUF6	UCYN_00920	1, 123	641676027	hypothetical protein	cce_1546	1, 123	Cyanothece sp. BH68, ATCC 51142	81.3	206.1	0
646529896	LSU ribosomal protein L21P	UCYN_00980	1, 116	641675868	LSU ribosomal protein L21P	cce_1391	14, 129	Cyanothece sp. BH68, ATCC 51142	78.4	186.4	0
646529904	ABC-type transport system involved in resistance to organic solvents, periplasmic component	UCYN_01060	1, 420	641677158	phospholipid/cholesterol/gamma-HCH transport system substrate-binding protein	cce_2669	1, 420	Cyanothece sp. BH68, ATCC 51142	72.1	615.9	0
646529909	GTP-binding protein YchF	UCYN_01110	1, 363	641675612	GTP-dependent translation factor	cce_1136	1, 363	Cyanothece sp. BH68, ATCC 51142	80.4	575.9	0
646529913	malonyl CoA-acyl carrier protein transacylase	UCYN_01150	17, 305	641676066	malonyl coenzyme A-acyl carrier protein transacylase	cce_1583	2, 290	Cyanothece sp. BH68, ATCC 51142	62.3	377.5	0
646529920	lipid-A-disaccharide synthase (EC 2.4.1.182)	UCYN_01220	1, 383	641676312	lipid-A-disaccharide synthase (EC 2.4.1.182)	cce_1829	1, 383	Cyanothece sp. BH68, ATCC 51142	80.7	627.5	0
646529921	acyl-[acyl-carrier-protein]--UDP-N-acetylglucosamine O-acyltransferase (EC 2.3.1.129)	UCYN_01230	1, 265	641676311	acyl-[acyl-carrier-protein]--UDP-N-acetylglucosamine O-acyltransferase (EC 2.3.1.129)	cce_1828	11, 275	Cyanothece sp. BH68, ATCC 51142	78.1	428.3	0
646529930	ATP synthase F1 subcomplex alpha subunit	UCYN_01320	1, 503	641678997	ATP synthase F1 subcomplex alpha subunit	cce_4488	1, 503	Cyanothece sp. BH68, ATCC 51142	91.3	889	0
646529946	NADH dehydrogenase subunit M (EC 1.6.5.3)	UCYN_01490	3, 484	641676176	NADH dehydrogenase subunit M (EC 1.6.5.3)	cce_1693	1, 482	Cyanothece sp. BH68, ATCC 51142	71.8	693.7	0
646529951	GTP cyclohydrolase II (EC 3.5.4.25)/3,4-dihydroxy-2-butanone 4-phosphate synthase (EC 4.1.99.12)	UCYN_01560	1, 555	641675552	GTP cyclohydrolase II (EC 3.5.4.25)/3,4-dihydroxy-2-butanone 4-phosphate synthase (EC 4.1.99.12)	cce_1078	1, 555	Cyanothece sp. BH68, ATCC 51142	82	932.9	0
646529963	chaperone protein DnaJ	UCYN_01680	1, 376	641675776	heat shock protein Hsp40	cce_1299	1, 376	Cyanothece sp. BH68, ATCC 51142	86.2	667.9	0
646529972	methionine aminopeptidase, type I (EC 3.4.11.18)	UCYN_01770	1, 253	641679125	methionine aminopeptidase, type I (EC 3.4.11.18)	cce_4616	1, 253	Cyanothece sp. BH68, ATCC 51142	83.4	447.2	0
646529986	CDP-diglyceride synthetase	UCYN_01910	1, 295	641678775	phosphatidate cytidylyltransferase	cce_4267	1, 295	Cyanothece sp. BH68, ATCC 51142	77.6	468	0
646530001	transcriptional regulator/sugar kinase	UCYN_02060	1, 295	641677010	ROK family protein	cce_2522	1, 295	Cyanothece sp. BH68, ATCC 51142	70.8	420.6	0
646530012	UDP-sulfoquinovose synthase (EC 3.13.1.1)	UCYN_02170	1, 384	641679080	UDP-sulfoquinovose synthase (EC 3.13.1.1)	cce_4571	1, 384	Cyanothece sp. BH68, ATCC 51142	86.5	702.2	0
646530021	glutamate racemase (EC 5.1.1.3)	UCYN_02270	1, 264	641676954	glutamate racemase (EC 5.1.1.3)	cce_2466	1, 264	Cyanothece sp. BH68, ATCC 51142	65.2	354.4	0
646530023	glucokinase	UCYN_02290	1, 347	641675062	glucokinase (EC 2.7.1.2)	cce_0595	1, 347	Cyanothece sp. BH68, ATCC 51142	67.1	478.4	0
646530026	GTP-binding protein TypA/BipA	UCYN_02320	1, 597	641676162	GTP-binding protein TypA	cce_1679	1, 597	Cyanothece sp. BH68, ATCC 51142	87.1	1054.7	0
646530040	LSU ribosomal protein L1P	UCYN_02470	4, 236	641674687	LSU ribosomal protein L1P	cce_0225	3, 235	Cyanothece sp. BH68, ATCC 51142	88.8	410.2	0
646530041	LSU ribosomal protein L11P	UCYN_02480	1, 141	641674688	LSU ribosomal protein L11P	cce_0226	1, 141	Cyanothece sp. BH68, ATCC 51142	89.4	250.4	0
646530042	transcription antitermination protein nusG	UCYN_02490	2, 206	641674689	transcription antitermination protein nusG	cce_0227	14, 214	Cyanothece sp. BH68, ATCC 51142	83.4	345.9	0
646530043	protein translocase subunit secE/sec61 gamma	UCYN_02500	1, 75	641674690	preprotein translocase SecE subunit	cce_0228	1, 75	Cyanothece sp. BH68, ATCC 51142	78.7	124	1.1e-29
646530045	DNA-directed RNA polymerase, omega subunit	UCYN_02520	3, 76	641674694	putative RNA polymerase, omega subunit	cce_0231	4, 77	Cyanothece sp. BH68, ATCC 51142	82.4	122.5	3.3e-29
646530051	predicted sugar kinase	UCYN_02580	1, 307	641675276	putative ATP-NAD/AcoX kinase	cce_0805	1, 307	Cyanothece sp. BH68, ATCC 51142	86.6	558.5	0
646530077	conserved hypothetical protein TIGR00096	UCYN_02840	1, 284	641677172	tetrapyrrole methylase family protein	cce_2683	4, 287	Cyanothece sp. BH68, ATCC 51142	64.1	382.5	0
646530104	LSU ribosomal protein L34P	UCYN_03120	1, 45	641675844	LSU ribosomal protein L34P	cce_1367	1, 45	Cyanothece sp. BH68, ATCC 51142	93.3	86.3	1.5e-18
646530108	SSU ribosomal protein S1P	UCYN_03170	1, 346	641674681	SSU ribosomal protein S1P	cce_0219	24, 359	Cyanothece sp. BH68, ATCC 51142	89	601.3	0
646530112	SSU ribosomal protein S4P	UCYN_03210	1, 202	641674679	SSU ribosomal protein S4P	cce_0217	1, 202	Cyanothece sp. BH68, ATCC 51142	92.1	381.3	0
646530113	amidohydrolase	UCYN_03230	20, 409	641678254	N-acyl-L-amino acid amidohydrolase	cce_3757	1, 390	Cyanothece sp. BH68, ATCC 51142	71.8	589	0
646530114	molecular chaperone	UCYN_03240	1, 374	641677313	UPF0075-containing protein	cce_2824	7, 380	Cyanothece sp. BH68, ATCC 51142	67.4	540.4	0
646530119	hypothetical protein	UCYN_03290	5, 53	641678078	putative CAB/ELIP/HLIP family protein	cce_3583	9, 57	Cyanothece sp. BH68, ATCC 51142	61.2	71.6	4.6e-14
646530123	DNA gyrase subunit A (EC 5.99.1.3)	UCYN_03330	1, 853	641678910	DNA gyrase subunit A (EC 5.99.1.3)	cce_4401	1, 854	Cyanothece sp. BH68, ATCC 51142	84.4	1431	0
646530132	NAD(P)H-quinone oxidoreductase subunit N	UCYN_03420	1, 154	641677890	NADH dehydrogenase subunit N	cce_3395	1, 154	Cyanothece sp. BH68, ATCC 51142	77.9	255	0
646530148	ATPase component of various ABC-type transport systems with duplicated ATPase domain	UCYN_03580	1, 611	641678131	ATP-binding protein of ABC transporter	cce_3634	20, 608	Cyanothece sp. BH68, ATCC 51142	61.8	745.3	0
646530153	LSU ribosomal protein L19P	UCYN_03650	1, 120	641675272	LSU ribosomal protein L19P	cce_0801	1, 120	Cyanothece sp. BH68, ATCC 51142	82.5	204.1	0
646530169	glycosyltransferase	UCYN_03810	1, 376	641677729	glycosyl transferase, group 1	cce_3235	5, 380	Cyanothece sp. BH68, ATCC 51142	77.1	611.7	0
646530172	S-adenosylmethionine--tRNA ribosyltransferase-isomerase	UCYN_03840	1, 361	641674905	S-adenosylmethionine--tRNA ribosyltransferase-isomerase	cce_0438	1, 361	Cyanothece sp. BH68, ATCC 51142	73.4	543.5	0
646530174	cytidylate kinase	UCYN_03860	8, 227	641678183	cytidylate kinase (EC 2.7.4.14)/pantothenate synthetase (EC 6.3.2.1)	cce_3686	286, 505	Cyanothece sp. BH68, ATCC 51142	65	274.6	0
646530187	homoserine dehydrogenase (EC 1.1.1.3)	UCYN_03990	1, 429	641676849	homoserine dehydrogenase (EC 1.1.1.3)	cce_2359	1, 432	Cyanothece sp. BH68, ATCC 51142	69.7	588.2	0
646530194	hypothetical protein	UCYN_04060	1, 211	641676978	hypothetical protein	cce_2490	1, 211	Cyanothece sp. BH68, ATCC 51142	64	298.1	0
646530202	phosphate ABC transporter membrane protein 1, PhoT family (TC 3.A.1.7.1)	UCYN_04140	1, 319	641675356	phosphate ABC transporter membrane protein 1, PhoT family (TC 3.A.1.7.1)	cce_0885	1, 319	Cyanothece sp. BH68, ATCC 51142	70.2	457.6	0
646530207	ABC-type Fe3+ transport system, permease component	UCYN_04190	1, 558	641676542	iron(III) ABC transporter permease protein	cce_2054	6, 563	Cyanothece sp. BH68, ATCC 51142	76.3	877.5	0
646530221	conserved hypothetical protein TIGR00297	UCYN_04340	1, 249	641676557	DUF92-containing protein	cce_2068	2, 250	Cyanothece sp. BH68, ATCC 51142	63.1	333.6	0
646530226	predicted membrane protein	UCYN_04390	3, 323	641676458	protein involved in disulfide bond formation	cce_1972	4, 325	Cyanothece sp. BH68, ATCC 51142	62.7	424.1	0
646530228	hypothetical protein	UCYN_04410	2, 193	641678411	hypothetical protein	cce_3908	3, 192	Cyanothece sp. BH68, ATCC 51142	63	248.8	0
646530230	UDP-N-acetylglucosamine-N-acetylmuramylpentapeptide N-acetylglucosamine transferase	UCYN_04430	1, 322	641675760	UDP-N-acetylglucosamine-N-acetylmuramylpentapeptide N-acetylglucosamine transferase	cce_1284	1, 322	Cyanothece sp. BH68, ATCC 51142	65.2	421.4	0
646530241	SSU ribosomal protein S14P	UCYN_04550	1, 74	641674544	SSU ribosomal protein S14P	cce_0081	27, 100	Cyanothece sp. BH68, ATCC 51142	93.2	153.7	1.3e-38
646530262	precorrin-3 methyltransferase (EC 2.1.1.131)	UCYN_04760	9, 619	641675400	precorrin-3 methyltransferase (EC 2.1.1.131)	cce_0926	19, 636	Cyanothece sp. BH68, ATCC 51142	62.6	769.6	0
646530268	peroxiredoxin	UCYN_04820	1, 190	641677619	peroxiredoxin	cce_3126	1, 190	Cyanothece sp. BH68, ATCC 51142	87.9	358.6	0
646530273	NADH dehydrogenase, FAD-containing subunit	UCYN_04870	1, 432	641675091	FAD-dependent pyridine nucleotide-disulphide oxidoreductase	cce_0624	18, 452	Cyanothece sp. BH68, ATCC 51142	69.9	637.9	0
646530274	hypothetical protein	UCYN_04880	1, 208	641676989	hypothetical protein	cce_2501	1, 208	Cyanothece sp. BH68, ATCC 51142	63	294.7	0
646530277	tRNA (5-methylaminomethyl-2-thiouridylate)-methyltransferase (EC 2.1.1.61)	UCYN_04910	1, 352	641678135	tRNA (5-methylaminomethyl-2-thiouridylate)-methyltransferase (EC 2.1.1.61)	cce_3638	13, 364	Cyanothece sp. BH68, ATCC 51142	71.3	516.9	0
646530284	diaminopimelate epimerase (EC 5.1.1.7)	UCYN_04980	1, 275	641678654	diaminopimelate epimerase (EC 5.1.1.7)	cce_4146	13, 287	Cyanothece sp. BH68, ATCC 51142	66.2	376.3	0
646530287	translation elongation factor Ts (EF-Ts)	UCYN_05010	1, 218	641675172	translation elongation factor Ts (EF-Ts)	cce_0704	35, 252	Cyanothece sp. BH68, ATCC 51142	86.2	379	0
646530288	SSU ribosomal protein S2P	UCYN_05020	1, 263	641675173	SSU ribosomal protein S2P	cce_0705	1, 267	Cyanothece sp. BH68, ATCC 51142	85.4	454.5	0
646530306	ferredoxin protochlorophyllide reductase subunit B (EC 1.3.7.7)	UCYN_05200	1, 507	641676440	ferredoxin protochlorophyllide reductase subunit B (EC 1.3.7.7)	cce_1954	1, 507	Cyanothece sp. BH68, ATCC 51142	86.6	914.1	0
646530316	protoheme IX farnesyltransferase	UCYN_05300	1, 311	641679109	cytochrome c oxidase folding protein	cce_4600	1, 311	Cyanothece sp. BH68, ATCC 51142	83.9	536.6	0
646530321	Oxidoreductase NAD-binding domain protein	UCYN_05350	3, 297	641675468	ferredoxin-NADP oxidoreductase	cce_0994	115, 408	Cyanothece sp. BH68, ATCC 51142	85.4	539.7	0
646530324	triosephosphate isomerase (EC 5.3.1.1)	UCYN_05380	3, 240	641678812	triosephosphate isomerase (EC 5.3.1.1)	cce_4304	7, 244	Cyanothece sp. BH68, ATCC 51142	70.6	352.4	0
646530326	sirohydrochlorin cobaltochelatase	UCYN_05400	1, 318	641678816	sirohydrochlorin cobaltochelatase	cce_4308	5, 333	Cyanothece sp. BH68, ATCC 51142	63.4	441.8	0
646530327	hypothetical protein	UCYN_05410	1, 70	641675643	hypothetical protein	cce_1167	1, 70	Cyanothece sp. BH68, ATCC 51142	67.1	109.8	2.1e-25
646530333	UDP-N-acetylmuramyl pentapeptide phosphotransferase/UDP-N-acetylglucosamine-1-phosphate transferase	UCYN_05480	1, 339	641675835	probable glycosyl transferase, family 4	cce_1358	19, 357	Cyanothece sp. BH68, ATCC 51142	81.8	568.2	0
646530334	Photosystem I reaction centre subunit XI	UCYN_05490	13, 154	641678467	photosystem I reaction centre subunit XI PsaL	cce_3964	14, 155	Cyanothece sp. BH68, ATCC 51142	68.3	205.3	0
646530340	ABC-type Fe3+ transport system, periplasmic component	UCYN_05550	3, 359	641677121	iron transport protein	cce_2632	20, 383	Cyanothece sp. BH68, ATCC 51142	73.4	544.3	0
646530342	ATP-dependent Clp protease proteolytic subunit ClpP	UCYN_05570	1, 214	641678948	ATP-dependent Clp protease proteolytic subunit ClpP (EC 3.4.21.92)	cce_4439	1, 214	Cyanothece sp. BH68, ATCC 51142	83.2	355.5	0
646530362	glutamate-1-semialdehyde 2,1-aminomutase (EC 5.4.3.8)	UCYN_05760	3, 433	641674635	glutamate-1-semialdehyde 2,1-aminomutase (EC 5.4.3.8)	cce_0172	21, 451	Cyanothece sp. BH68, ATCC 51142	84	737.6	0
646530364	tRNA-guanine transglycosylase (EC 2.4.2.29)	UCYN_05780	1, 365	641674622	tRNA-guanine transglycosylase (EC 2.4.2.29)	cce_0159	1, 365	Cyanothece sp. BH68, ATCC 51142	77	589.7	0
646530372	NHL repeat protein	UCYN_05860	1, 391	641677386	hypothetical protein	cce_2897	2, 392	Cyanothece sp. BH68, ATCC 51142	69.6	594	0
646530375	DNA-directed RNA polymerase subunit beta' (EC 2.7.7.6)	UCYN_05890	1, 1303	641677982	DNA-directed RNA polymerase subunit beta' (EC 2.7.7.6)	cce_3487	1, 1303	Cyanothece sp. BH68, ATCC 51142	81.3	2129.4	0
646530390	PetM family of cytochrome b6f complex subunit 7	UCYN_06040	11, 47	641677280	putative cytochrome b6-f complex subunit	cce_2791	1, 37	Cyanothece sp. BH68, ATCC 51142	83.8	65.5	2.9e-12
646530399	Modular FeS cluster scaffolding protein NifU	UCYN_06130	1, 294	641675025	Modular FeS cluster scaffolding protein NifU	cce_0558	1, 293	Cyanothece sp. BH68, ATCC 51142	80.6	473.4	0
646530403	nitrogenase molybdenum-iron cofactor biosynthesis protein NifE	UCYN_06170	1, 462	641675030	nitrogenase molybdenum-iron cofactor biosynthesis protein	cce_0563	1, 462	Cyanothece sp. BH68, ATCC 51142	80.5	779.2	0
646530418	photosystem I subunit III precursor, plastocyanin (cyt c553) docking protein (PsaF)	UCYN_06320	1, 162	641675766	photosystem I reaction center subunit III	cce_1290	1, 164	Cyanothece sp. BH68, ATCC 51142	70.9	247.7	0
646530433	DNA/RNA helicase, superfamily II	UCYN_06480	1, 477	641678945	ATP-dependent RNA helicase	cce_4436	1, 476	Cyanothece sp. BH68, ATCC 51142	84.9	809.7	0
646530460	ferrochelatase (EC 4.99.1.1)	UCYN_06750	1, 387	641677056	ferrochelatase (EC 4.99.1.1)	cce_2568	27, 413	Cyanothece sp. BH68, ATCC 51142	78.6	650.2	0
646530471	Fe-S oxidoreductase	UCYN_06870	3, 884	641674938	hypothetical protein	cce_0471	5, 858	Cyanothece sp. BH68, ATCC 51142	70.6	1303.1	0
646530495	photosystem I core protein PsaA	UCYN_07110	1, 746	641675463	photosystem I P700 chlorophyll a apoprotein subunit Ia	cce_0989	1, 747	Cyanothece sp. BH68, ATCC 51142	87.4	1395.6	0
646530496	photosystem I core protein PsaB	UCYN_07120	1, 738	641675464	photosystem I P700 chlorophyll a apoprotein subunit Ib	cce_0990	1, 737	Cyanothece sp. BH68, ATCC 51142	88	1407.1	0
646530506	NusA antitermination factor	UCYN_07220	1, 386	641676324	NusA antitermination factor	cce_1841	1, 386	Cyanothece sp. BH68, ATCC 51142	91.2	689.9	0
646530522	Iron-regulated ABC transporter membrane component SufB	UCYN_07380	1, 480	641675153	Iron-regulated ABC transporter membrane component SufB	cce_0685	15, 494	Cyanothece sp. BH68, ATCC 51142	88.5	871.3	0
646530530	acetyl-coenzyme A synthetase (EC 6.2.1.1)	UCYN_07460	1, 658	641676504	acetyl-coenzyme A synthetase (EC 6.2.1.1)	cce_2016	7, 664	Cyanothece sp. BH68, ATCC 51142	69.9	1012.7	0
646530536	Co-chaperonin GroES	UCYN_07520	1, 103	641675820	chaperonin	cce_1343	1, 103	Cyanothece sp. BH68, ATCC 51142	96.1	195.7	0
646530537	chaperonin GroL	UCYN_07530	1, 542	641675821	chaperonin 1	cce_1344	1, 540	Cyanothece sp. BH68, ATCC 51142	92.1	961.4	0
646530546	SSU ribosomal protein S21P	UCYN_07630	1, 60	641674753	SSU ribosomal protein S21P	cce_0290	1, 60	Cyanothece sp. BH68, ATCC 51142	90	113.2	1.5e-26
646530550	precorrin-8X methylmutase (EC 5.4.1.2)	UCYN_07670	7, 207	641678472	precorrin-8X methylmutase (EC 5.4.1.2)	cce_3969	7, 207	Cyanothece sp. BH68, ATCC 51142	62.7	263.5	0
646530564	ferredoxin protochlorophyllide reductase subunit L (EC 1.3.7.7)	UCYN_07810	1, 290	641679041	ferredoxin protochlorophyllide reductase subunit L (EC 1.3.7.7)	cce_4532	9, 297	Cyanothece sp. BH68, ATCC 51142	92.4	548.5	0
646530565	ferredoxin protochlorophyllide reductase subunit N (EC 1.3.7.7)	UCYN_07820	1, 465	641679043	ferredoxin protochlorophyllide reductase subunit N (EC 1.3.7.7)	cce_4534	1, 466	Cyanothece sp. BH68, ATCC 51142	89.7	864.4	0
646530566	ferredoxin	UCYN_07830	1, 79	641677855	hypothetical protein	cce_3360	2, 80	Cyanothece sp. BH68, ATCC 51142	73.4	128.3	6.1e-31
646530576	seryl-tRNA synthetase (EC 6.1.1.11)	UCYN_07930	1, 427	641675401	seryl-tRNA synthetase (EC 6.1.1.11)	cce_0927	3, 429	Cyanothece sp. BH68, ATCC 51142	76.3	677.6	0
646530596	UDP-N-acetylmuramate--L-alanine ligase (EC 6.3.2.8)	UCYN_08140	1, 500	641676863	UDP-N-acetylmuramate--L-alanine ligase (EC 6.3.2.8)	cce_2373	1, 502	Cyanothece sp. BH68, ATCC 51142	68.7	703.4	0
646530597	3-oxoacyl-[acyl-carrier-protein] reductase (EC 1.1.1.100)	UCYN_08150	1, 243	641676901	3-oxoacyl-[acyl-carrier-protein] reductase (EC 1.1.1.100)	cce_2412	18, 260	Cyanothece sp. BH68, ATCC 51142	71.6	347.1	0
646530603	hypothetical protein	UCYN_08210	1, 712	641674840	hypothetical protein	cce_0375	1, 713	Cyanothece sp. BH68, ATCC 51142	63.3	954.1	0
646530605	SSU ribosomal protein S12P	UCYN_08230	1, 123	641678599	SSU ribosomal protein S12P	cce_4091	1, 123	Cyanothece sp. BH68, ATCC 51142	98.4	246.1	0
646530606	SSU ribosomal protein S7P	UCYN_08240	1, 156	641678598	SSU ribosomal protein S7P	cce_4090	1, 156	Cyanothece sp. BH68, ATCC 51142	91	287.7	0
646530608	translation elongation factor 1A (EF-1A/EF-Tu)	UCYN_08260	1, 409	641678596	translation elongation factor 1A (EF-1A/EF-Tu)	cce_4088	1, 409	Cyanothece sp. BH68, ATCC 51142	91.7	745.3	0
646530609	SSU ribosomal protein S10P	UCYN_08280	1, 105	641678595	SSU ribosomal protein S10P	cce_4087	1, 105	Cyanothece sp. BH68, ATCC 51142	97.1	206.1	0
646530613	dinucleotide-utilizing enzyme possibly involved in molybdopterin or thiamin biosynthesis	UCYN_08320	1, 391	641677156	molybdopterin biosynthesis MoeB protein	cce_2667	1, 390	Cyanothece sp. BH68, ATCC 51142	74.9	617.1	0
646530617	RecA protein	UCYN_08360	1, 341	641679148	RecA protein	cce_4639	1, 341	Cyanothece sp. BH68, ATCC 51142	86.2	585.1	0
646530624	NADH dehydrogenase subunit H (EC 1.6.5.3)	UCYN_08430	1, 372	641676713	NADH dehydrogenase subunit H (EC 1.6.5.3)	cce_2224	1, 372	Cyanothece sp. BH68, ATCC 51142	85.5	653.7	0
646530646	hypothetical protein	UCYN_08660	1, 102	641677823	hypothetical protein	cce_3328	1, 102	Cyanothece sp. BH68, ATCC 51142	92.2	193.7	0
646530656	predicted carbamoyl transferase, NodU family	UCYN_08760	1, 615	641678664	carbamoyltransferase	cce_4156	20, 631	Cyanothece sp. BH68, ATCC 51142	78.2	998.8	0
646530666	cysteinyl-tRNA synthetase (EC 6.1.1.16)	UCYN_08860	2, 480	641674976	cysteinyl-tRNA synthetase (EC 6.1.1.16)	cce_0509	3, 480	Cyanothece sp. BH68, ATCC 51142	66.8	682.2	0
646530669	chlorophyll synthase (EC 2.5.1.62)	UCYN_08890	1, 322	641678630	chlorophyll synthase (EC 2.5.1.62)	cce_4122	1, 322	Cyanothece sp. BH68, ATCC 51142	76.7	522.7	0
646530673	Enoyl-[acyl-carrier-protein] reductase [NADH] (EC 1.3.1.9)	UCYN_08930	1, 258	641674927	Enoyl-[acyl-carrier-protein] reductase [NADH] (EC 1.3.1.9)	cce_0460	29, 286	Cyanothece sp. BH68, ATCC 51142	82.6	436.8	0
646530685	adenosine deaminase	UCYN_09050	1, 339	641678693	adenosine deaminase (EC 3.5.4.4)	cce_4185	1, 339	Cyanothece sp. BH68, ATCC 51142	88.2	632.9	0
646530690	amino acid carrier protein	UCYN_09100	59, 464	641675334	Na+/alanine symporter	cce_0863	64, 466	Cyanothece sp. BH68, ATCC 51142	71.7	597	0
646530700	glutamyl-tRNA synthetase (EC 6.1.1.17)/glutamate--tRNA(Gln) ligase (EC 6.1.1.24)	UCYN_09200	1, 483	641676241	glutamyl-tRNA synthetase (EC 6.1.1.17)/glutamate--tRNA(Gln) ligase (EC 6.1.1.24)	cce_1758	1, 483	Cyanothece sp. BH68, ATCC 51142	69.4	707.2	0
646530702	NADH dehydrogenase subunit M (EC 1.6.5.3)	UCYN_09220	1, 529	641678017	NADH dehydrogenase subunit M (EC 1.6.5.3)	cce_3522	1, 528	Cyanothece sp. BH68, ATCC 51142	76.9	816.2	0
646530708	phosphoadenylylsulfate reductase (thioredoxin) (EC 1.8.4.8)	UCYN_09300	5, 237	641674721	phosphoadenylylsulfate reductase (thioredoxin) (EC 1.8.4.8)	cce_0258	44, 276	Cyanothece sp. BH68, ATCC 51142	78.1	391.7	0
646530714	predicted glutamine amidotransferase	UCYN_09360	1, 260	641676514	CobB/CobQ-like glutamine amidotransferase	cce_2026	1, 260	Cyanothece sp. BH68, ATCC 51142	73.1	407.9	0
646530719	subtilisin-like serine protease	UCYN_09410	1, 526	641675258	hypothetical protein	cce_0788	1, 526	Cyanothece sp. BH68, ATCC 51142	71.5	798.5	0
646530721	hypothetical protein	UCYN_09440	5, 105	641675264	hypothetical protein	cce_0794	157, 257	Cyanothece sp. BH68, ATCC 51142	67.3	146	3.8e-36
646530740	glutathione synthase (EC 6.3.2.3)	UCYN_09640	1, 317	641674957	glutathione synthase (EC 6.3.2.3)	cce_0490	1, 317	Cyanothece sp. BH68, ATCC 51142	64	427.6	0
646530772	tRNA(Ile)-lysidine synthetase	UCYN_09980	1, 319	641677090	putative cell cycle control PP-loop ATPase MesJ/YaeO	cce_2601	1, 319	Cyanothece sp. BH68, ATCC 51142	62.7	417.2	0
646530779	hopanoid-associated sugar epimerase	UCYN_10050	1, 328	641676720	probable dihydrokaempferol 4-reductase	cce_2231	1, 328	Cyanothece sp. BH68, ATCC 51142	70.7	487.3	0
646530790	adenosylcobinamide-phosphate synthase	UCYN_10160	1, 321	641674917	adenosylcobinamide-phosphate synthase (EC 6.3.1.10)	cce_0450	1, 321	Cyanothece sp. BH68, ATCC 51142	63.2	421.8	0
646530801	LSU ribosomal protein L3P	UCYN_10270	1, 212	641678521	LSU ribosomal protein L3P	cce_4013	1, 212	Cyanothece sp. BH68, ATCC 51142	82.5	364	0
646530804	LSU ribosomal protein L2P	UCYN_10300	1, 275	641678525	LSU ribosomal protein L2P	cce_4017	1, 275	Cyanothece sp. BH68, ATCC 51142	86.9	506.9	0
646530805	SSU ribosomal protein S19P	UCYN_10310	1, 92	641678526	SSU ribosomal protein S19P	cce_4018	1, 92	Cyanothece sp. BH68, ATCC 51142	88	174.1	1.1e-44
646530806	LSU ribosomal protein L22P	UCYN_10320	1, 118	641678527	LSU ribosomal protein L22P	cce_4019	1, 118	Cyanothece sp. BH68, ATCC 51142	87.3	213.4	0
646530807	SSU ribosomal protein S3P	UCYN_10330	1, 240	641678528	SSU ribosomal protein S3P	cce_4020	1, 241	Cyanothece sp. BH68, ATCC 51142	90.5	434.5	0
646530810	ribosomal protein S17	UCYN_10360	1, 52	641678531	SSU ribosomal protein S17P	cce_4023	1, 52	Cyanothece sp. BH68, ATCC 51142	86.5	96.3	1.8e-21
646530811	LSU ribosomal protein L14P	UCYN_10370	1, 122	641678532	LSU ribosomal protein L14P	cce_4024	1, 122	Cyanothece sp. BH68, ATCC 51142	91	224.2	0
646530812	LSU ribosomal protein L24P	UCYN_10380	1, 114	641678533	LSU ribosomal protein L24P	cce_4025	1, 114	Cyanothece sp. BH68, ATCC 51142	75.4	181	0
646530814	SSU ribosomal protein S8P	UCYN_10400	1, 133	641678536	SSU ribosomal protein S8P	cce_4028	1, 133	Cyanothece sp. BH68, ATCC 51142	91	248.4	0
646530815	LSU ribosomal protein L6P	UCYN_10410	1, 179	641678537	LSU ribosomal protein L6P	cce_4029	1, 179	Cyanothece sp. BH68, ATCC 51142	79.9	287.3	0
646530816	LSU ribosomal protein L18P	UCYN_10420	1, 120	641678538	LSU ribosomal protein L18P	cce_4030	1, 120	Cyanothece sp. BH68, ATCC 51142	80.8	196.4	0
646530817	SSU ribosomal protein S5P	UCYN_10430	1, 172	641678539	SSU ribosomal protein S5P	cce_4031	1, 172	Cyanothece sp. BH68, ATCC 51142	89	307.8	0
646530818	LSU ribosomal protein L15P	UCYN_10440	1, 149	641678540	LSU ribosomal protein L15P	cce_4032	1, 149	Cyanothece sp. BH68, ATCC 51142	77.2	237.3	0
646530819	protein translocase subunit secY/sec61 alpha	UCYN_10450	1, 438	641678541	protein translocase subunit secY/sec61 alpha	cce_4033	1, 438	Cyanothece sp. BH68, ATCC 51142	93.8	789.6	0
646530822	SSU ribosomal protein S13P	UCYN_10480	1, 127	641678545	SSU ribosomal protein S13P	cce_4037	1, 127	Cyanothece sp. BH68, ATCC 51142	91.3	237.7	0
646530823	SSU ribosomal protein S11P	UCYN_10490	21, 130	641678546	SSU ribosomal protein S11P	cce_4038	1, 110	Cyanothece sp. BH68, ATCC 51142	96.4	213.8	0
646530824	DNA-directed RNA polymerase subunit alpha (EC 2.7.7.6)	UCYN_10500	1, 314	641678547	DNA-directed RNA polymerase subunit alpha (EC 2.7.7.6)	cce_4039	1, 314	Cyanothece sp. BH68, ATCC 51142	89.2	550.8	0
646530825	LSU ribosomal protein L17P	UCYN_10510	1, 116	641678548	LSU ribosomal protein L17P	cce_4040	1, 116	Cyanothece sp. BH68, ATCC 51142	84.5	194.9	0
646530826	pseudouridylate synthase I	UCYN_10520	6, 276	641678549	tRNA pseudouridine synthase	cce_4041	5, 277	Cyanothece sp. BH68, ATCC 51142	65.2	380.6	0
646530827	LSU ribosomal protein L13P	UCYN_10530	1, 151	641678550	LSU ribosomal protein L13P	cce_4042	1, 151	Cyanothece sp. BH68, ATCC 51142	82.8	265	0
646530828	SSU ribosomal protein S9P	UCYN_10540	2, 136	641678551	SSU ribosomal protein S9P	cce_4043	3, 137	Cyanothece sp. BH68, ATCC 51142	82.2	233.8	0
646530830	bacterial peptide chain release factor 1 (bRF-1)	UCYN_10560	1, 364	641678553	bacterial peptide chain release factor 1 (bRF-1)	cce_4045	7, 370	Cyanothece sp. BH68, ATCC 51142	85.4	615.5	0
646530848	hypothetical protein	UCYN_10740	1, 54	641675292	hypothetical protein	cce_0821	1, 54	Cyanothece sp. BH68, ATCC 51142	81.5	92	3.4e-20
646530872	RRM domain-containing RNA-binding protein	UCYN_10980	1, 96	641677831	RNA-binding protein	cce_3336	1, 97	Cyanothece sp. BH68, ATCC 51142	95.9	189.5	0
646530877	Ca2+-binding protein (EF-Hand superfamily)	UCYN_11030	1, 796	641676327	hypothetical protein	cce_1844	16, 813	Cyanothece sp. BH68, ATCC 51142	64.6	1095.5	0
646530881	phospholipid/cholesterol/gamma-HCH transport system permease protein	UCYN_11070	1, 263	641679245	DUF140-containing protein	cce_4736	1, 263	Cyanothece sp. BH68, ATCC 51142	87.1	461.5	0
646530893	hypothetical protein	UCYN_11190	1, 1009	641676349	hypothetical protein	cce_1866	22, 1031	Cyanothece sp. BH68, ATCC 51142	67.1	1429.8	0
646530895	3-deoxy-D-arabinoheptulosonate-7-phosphate synthase (EC 2.5.1.54)	UCYN_11210	4, 293	641677861	3-deoxy-D-arabinoheptulosonate-7-phosphate synthase (EC 2.5.1.54)	cce_3366	54, 343	Cyanothece sp. BH68, ATCC 51142	77.9	470.7	0
646530910	chaperone protein DnaK	UCYN_11370	1, 712	641675833	heat shock protein Hsp70	cce_1356	1, 736	Cyanothece sp. BH68, ATCC 51142	77.4	1111.3	0
646530919	phosphomannomutase	UCYN_11460	1, 480	641675240	phosphoglucomutase/phosphomannomutase	cce_0770	1, 488	Cyanothece sp. BH68, ATCC 51142	67.2	675.6	0
646530943	UDP-N-acetylglucosamine 1-carboxyvinyltransferase (EC 2.5.1.7)	UCYN_11700	1, 436	641674867	UDP-N-acetylglucosamine 1-carboxyvinyltransferase (EC 2.5.1.7)	cce_0401	1, 436	Cyanothece sp. BH68, ATCC 51142	80.5	703	0
646530953	Mg-protoporphyrin IX monomethyl ester (oxidative) cyclase (EC 1.14.13.81)	UCYN_11800	1, 358	641678921	Mg-protoporphyrin IX monomethyl ester (oxidative) cyclase (EC 1.14.13.81)	cce_4412	1, 358	Cyanothece sp. BH68, ATCC 51142	74.3	561.2	0
646530959	LSU ribosomal protein L35P	UCYN_11860	1, 67	641677644	LSU ribosomal protein L35P	cce_3151	16, 82	Cyanothece sp. BH68, ATCC 51142	92.5	126.7	1.5e-30
646530976	coproporphyrinogen oxidase (EC 1.3.3.3)	UCYN_12030	1, 343	641677694	coproporphyrinogen oxidase (EC 1.3.3.3)	cce_3201	1, 341	Cyanothece sp. BH68, ATCC 51142	78.7	587	0
646531027	LSU ribosomal protein L32P	UCYN_12560	1, 58	641677751	LSU ribosomal protein L32P	cce_3256	1, 58	Cyanothece sp. BH68, ATCC 51142	86.2	104.4	7.1e-24
646531031	N-acetylmuramic acid 6-phosphate etherase	UCYN_12600	1, 299	641676755	putative glucokinase regulatory-like protein	cce_2266	1, 299	Cyanothece sp. BH68, ATCC 51142	70.9	424.1	0
646531044	outer membrane transport energization protein ExbB (TC 2.C.1.1.1)	UCYN_12730	1, 214	641675592	outer membrane transport energization protein ExbB (TC 2.C.1.1.1)	cce_1116	1, 209	Cyanothece sp. BH68, ATCC 51142	73.8	307.8	0
646529977		UCYN_01820	646529977	K03182	3-octaprenyl-4hydroxybenzoate decarboxylase [Cyanobacterium UCYN-A: NC_013771] (+)strand	cce_2563		Cyanothece sp. BH68, ATCC 51142
646529819	hypothetical protein	UCYN_00180	1, 199	641676207	hypothetical protein	cce_1724	27, 221	Cyanothece sp. BH68, ATCC 51142	75	274.6	0
646529825	glyceraldehyde-3-phosphate dehydrogenase	UCYN_00240	1, 343	641678107	glyceraldehyde-3-phosphate dehydrogenase (NAD+) (EC 1.2.1.12)	cce_3612	1, 343	Cyanothece sp. BH68, ATCC 51142	80.2	562	0
646529831	restriction endonuclease	UCYN_00310	5, 167	641674875	hypothetical protein	cce_0408	3, 165	Cyanothece sp. BH68, ATCC 51142	80.4	279.3	0
646529837	carbohydrate ABC transporter ATP-binding protein, CUT1 family (TC 3.A.1.1.-)	UCYN_00370	1, 391	641674739	carbohydrate ABC transporter ATP-binding protein, CUT1 family (TC 3.A.1.1.-)	cce_0276	1, 390	Cyanothece sp. BH68, ATCC 51142	75.4	578.9	0
646529838	ribonuclease, Rne/Rng family	UCYN_00380	1, 648	641674740	ribonuclease E	cce_0277	1, 668	Cyanothece sp. BH68, ATCC 51142	76.8	975.3	0
646529846	SPFH domain, Band 7 family protein	UCYN_00460	1, 274	641674806	SPFH domain, Band 7 family protein	cce_0341	1, 274	Cyanothece sp. BH68, ATCC 51142	85	458	0
646529847	ABC-type cobalt transport system, ATPase component	UCYN_00470	1, 219	641674807	ATP-binding protein of ABC transporter	cce_0342	9, 227	Cyanothece sp. BH68, ATCC 51142	78.1	340.9	0
646529852	NADH dehydrogenase subunit C (EC 1.6.5.3)	UCYN_00520	5, 180	641676245	NADH dehydrogenase subunit C (EC 1.6.5.3)	cce_1762	3, 178	Cyanothece sp. BH68, ATCC 51142	73.3	302.8	0
646529853	NADH dehydrogenase subunit B (EC 1.6.5.3)	UCYN_00530	1, 246	641676246	NADH dehydrogenase subunit B (EC 1.6.5.3)	cce_1763	1, 246	Cyanothece sp. BH68, ATCC 51142	84.1	424.9	0
646529854	NADH dehydrogenase subunit A (EC 1.6.5.3)	UCYN_00540	1, 120	641676247	NADH dehydrogenase subunit A (EC 1.6.5.3)	cce_1764	1, 120	Cyanothece sp. BH68, ATCC 51142	90.8	226.1	0
646529869	(NiFe) uptake hydrogenase small subunit	UCYN_00690	1, 320	641675538	[NiFe] uptake hydrogenase small subunit	cce_1063	1, 320	Cyanothece sp. BH68, ATCC 51142	87.2	613.2	0
646529870	Ni,Fe-hydrogenase I large subunit	UCYN_00710	1, 531	641675539	[NiFe] uptake hydrogenase large subunit	cce_1064	9, 539	Cyanothece sp. BH68, ATCC 51142	90.8	1038.9	0
646529874	ribonuclease-3 family protein	UCYN_00750	7, 137	641676283	putative Ribonuclease III	cce_1800	6, 136	Cyanothece sp. BH68, ATCC 51142	72.5	197.2	0
646529878	RNase HI (EC 3.1.26.4)	UCYN_00790	1, 153	641678899	RNase HI (EC 3.1.26.4)	cce_4390	1, 153	Cyanothece sp. BH68, ATCC 51142	71.2	248.4	0
646529883	hypothetical protein	UCYN_00840	1, 91	641675074	putative ribonuclease H	cce_0607	1, 91	Cyanothece sp. BH68, ATCC 51142	96.7	177.9	1.4e-45
646529886	farnesyl-diphosphate synthase	UCYN_00870	1, 309	641675348	farnesyl-diphosphate synthase (EC 2.5.1.10)	cce_0877	1, 309	Cyanothece sp. BH68, ATCC 51142	86.4	524.6	0
646529895	LSU ribosomal protein L27P	UCYN_00970	1, 85	641675869	LSU ribosomal protein L27P	cce_1392	1, 85	Cyanothece sp. BH68, ATCC 51142	88.2	157.9	7.8e-40
646529901	hypothetical protein	UCYN_01030	1, 201	641678245	hypothetical protein	cce_3748	1, 199	Cyanothece sp. BH68, ATCC 51142	71.6	287.7	0
646529905	zeta-carotene desaturase (EC 1.3.99.26)/three-step phytoene desaturase (EC 1.3.99.28)	UCYN_01070	1, 458	641678251	zeta-carotene desaturase (EC 1.3.99.26)/three-step phytoene desaturase (EC 1.3.99.28)	cce_3754	1, 458	Cyanothece sp. BH68, ATCC 51142	81.9	788.9	0
646529912	3-oxoacyl-[acyl-carrier-protein] synthase III (EC 2.3.1.41)	UCYN_01140	6, 333	641676067	3-oxoacyl-[acyl-carrier-protein] synthase III (EC 2.3.1.41)	cce_1584	4, 331	Cyanothece sp. BH68, ATCC 51142	76.5	506.9	0
646529914	Hydrogenase maturation protein HypD	UCYN_01160	1, 365	641677397	Hydrogenase maturation protein HypD	cce_2907	1, 366	Cyanothece sp. BH68, ATCC 51142	72.1	562	0
646529923	ABC-type cobalt transport system, ATPase component	UCYN_01250	1, 209	641675383	ATP-binding protein of ABC transporter	cce_0910	1, 209	Cyanothece sp. BH68, ATCC 51142	75.1	317.8	0
646529933	ATP synthase F0 subcomplex B' subunit	UCYN_01360	1, 143	641678994	ATP synthase F0 subcomplex B' subunit	cce_4485	1, 143	Cyanothece sp. BH68, ATCC 51142	69.2	199.1	0
646529934	ATP synthase F0 subcomplex C subunit	UCYN_01370	1, 80	641678993	ATP synthase F0 subcomplex C subunit	cce_4484	1, 80	Cyanothece sp. BH68, ATCC 51142	91.2	141.7	5.5e-35
646529935	ATP synthase F0 subcomplex A subunit	UCYN_01380	1, 248	641678992	ATP synthase F0 subcomplex A subunit	cce_4483	3, 250	Cyanothece sp. BH68, ATCC 51142	92.3	460.3	0
646529936	Bacterial ATP synthase I	UCYN_01390	1, 139	641678991	ATP synthase subunit 1	cce_4482	1, 139	Cyanothece sp. BH68, ATCC 51142	70.5	189.9	0
646529945	aspartate/tyrosine/aromatic aminotransferase	UCYN_01480	1, 390	641677182	aspartate aminotransferase	cce_2693	1, 390	Cyanothece sp. BH68, ATCC 51142	72.8	584.3	0
646529958	hypothetical protein	UCYN_01630	1, 346	641674592	hypothetical protein	cce_0129	1, 346	Cyanothece sp. BH68, ATCC 51142	69.9	483.8	0
[truncated: 166 more rows]

## Sheet: diel UCYNA detected in Trichode
Reference Gene ID	Reference Gene Name	Reference Locus Tag	Reference Coordinates	Query Gene ID	Query Gene Name	Query Locus Tag	Query Coordinates	Query Genome	Percent Identity	Bit Score	E-value
[truncated: 275 more rows]

[truncated: 3 more sheets: diel UCYNA detected in Crocosph, diel UCYNA detected in Prochlor, Only diel in Pro and UCYN-A]
