# Supplementary material for: The Transcriptional Cycle Is Suited to Daytime N2 Fixation in the Unicellular Cyanobacterium “Candidatus Atelocyanobacterium thalassa” (UCYN-A)
Source: mBio. 2019 Jan 2;10(1):e02495-18. doi: 10.1128/mBio.02495-18 (PMC6315102; doi:10.1128/mBio.02495-18)
Supplement: TABLE S4 [file mbo004184246st4.xls]

## Sheet: tax_data_to_annotate_full_corre
Gene_ID	Organism	Gene	Annotation_New	KEGG_Pathway_OR_AdditionalInformation	KEGG1	KEGG2	Highlighted_genes	Genes selected for network
CwatDRAFT_5832	Crocosphaera	murG	N-acetylglucosaminyltransferase_ MurG		Cell Growth and Death	Cell division	CwatDRAFT_5832	Cell_division
CwatDRAFT_4748	Crocosphaera	ftsQ	cell division protein FtsQ		Cell Growth and Death	Cell division	CwatDRAFT_4748	Cell_division
CwatDRAFT_4290	Crocosphaera	ftsZ	Cell division protein FtsZ		Cell Growth and Death	Cell division	CwatDRAFT_4290	Cell_division
CwatDRAFT_1513	Crocosphaera	eno	Enolase		Carbohydrate metabolism	Glycolysis	CwatDRAFT_1513	Glycolysis
CwatDRAFT_0790	Crocosphaera	gap1	Glyceraldehyde-3-phosphate dehydrogenase_ type I		Carbohydrate metabolism	Glycolysis		Glycolysis
CwatDRAFT_2028	Crocosphaera	gpmI	Phosphoglycerate mutase_ 2_3-bisphosphoglycerate-independent		Carbohydrate metabolism	Glycolysis	CwatDRAFT_2028	Glycolysis
CwatDRAFT_4146	Crocosphaera	pgi	Glucose-6-phosphate isomerase		Carbohydrate metabolism	Glycolysis	CwatDRAFT_4146	Glycolysis
CwatDRAFT_2823	Crocosphaera	pgl	6-phosphogluconolactonase		Carbohydrate metabolism	Glycolysis	CwatDRAFT_2823	Glycolysis
CwatDRAFT_3815	Crocosphaera	nifB	Nitrogenase cofactor biosynthesis protein NifB		Energy metabolism	Nitrogen fixation	CwatDRAFT_3815	NitrogenFixation
CwatDRAFT_3822	Crocosphaera	nifE	Nitrogenase MoFe cofactor biosynthesis protein NifE		Energy metabolism	Nitrogen fixation	CwatDRAFT_3822	NitrogenFixation
CwatDRAFT_3820	Crocosphaera	nifK	Nitrogenase molybdenum-iron protein beta chain		Energy metabolism	Nitrogen fixation	CwatDRAFT_3820	NitrogenFixation
CwatDRAFT_3823	Crocosphaera	nifN	Nitrogenase molybdenum-iron cofactor biosynthesis protein		Energy metabolism	Nitrogen fixation	CwatDRAFT_3823	NitrogenFixation
CwatDRAFT_3847	Crocosphaera	nifT	NifT/FixU		Energy metabolism	Nitrogen fixation	CwatDRAFT_3847	NitrogenFixation
CwatDRAFT_3817	Crocosphaera	nifU	Aminotransferase_ class V:Nitrogen-fixing NifU_ C-terminal		Energy metabolism	Nitrogen fixation	CwatDRAFT_3817	NitrogenFixation
CwatDRAFT_3845	Crocosphaera	nifV	HMG-CoA lyase-like		Energy metabolism	Nitrogen fixation	CwatDRAFT_3845	NitrogenFixation
CwatDRAFT_3827	Crocosphaera	nifW	Nitrogen fixation protein NifW		Energy metabolism	Nitrogen fixation	CwatDRAFT_3827	NitrogenFixation
CwatDRAFT_3824	Crocosphaera	nifX	Nitrogen fixation-related protein		Energy metabolism	Nitrogen fixation	CwatDRAFT_3824	NitrogenFixation
CwatDRAFT_3846	Crocosphaera	nifZ	NifZ		Energy metabolism	Nitrogen fixation	CwatDRAFT_3846	NitrogenFixation
CwatDRAFT_5742	Crocosphaera	cpsL	Carbamoyl-phosphate synthase_ large subunit_ glutamine-dependent		Nucleotide Metabolism	Pyrimidine metabolism	CwatDRAFT_5742	Nucleotide
CwatDRAFT_5089	Crocosphaera	cpsS	Carbamoyl-phosphate synthase_ small subunit		Nucleotide Metabolism	Pyrimidine metabolism	CwatDRAFT_5089	Nucleotide
CwatDRAFT_4351	Crocosphaera	purA	Adenylosuccinate synthetase		Nucleotide Metabolism	Purine metabolism	CwatDRAFT_4351	Nucleotide
CwatDRAFT_4298	Crocosphaera	pyrD	Dihydroorotate dehydrogenase 2		Nucleotide Metabolism	Pyrimidine metabolism	CwatDRAFT_4298	Nucleotide
CwatDRAFT_2255	Crocosphaera	pyrE	Orotate phosphoribosyl transferase		Nucleotide Metabolism	Pyrimidine metabolism	CwatDRAFT_2255	Nucleotide
CwatDRAFT_0174	Crocosphaera	PyrG	CTP synthase		Nucleotide Metabolism	Pyrimidine metabolism	CwatDRAFT_0174	Nucleotide
CwatDRAFT_4975	Crocosphaera	spoT	RelA/SpoT protein		Nucleotide Metabolism	Purine metabolism	CwatDRAFT_4975	Nucleotide
CwatDRAFT_3080	Crocosphaera	zwf	Glucose-6-phosphate dehydrogenase		Carbohydrate metabolism	Pentose phosphate pathway	CwatDRAFT_3080	PPP
CwatDRAFT_3081	Crocosphaera	opcA	OpcA		Carbohydrate metabolism	Pentose phosphate pathway	CwatDRAFT_3081	PPP
CwatDRAFT_1222	Crocosphaera	psaA	Photosystem I psaA		Energy metabolism	Photosystem I	CwatDRAFT_1222	PSI
CwatDRAFT_1223	Crocosphaera	psaB	Photosystem I psaB		Energy metabolism	Photosystem I	CwatDRAFT_1223	PSI
CwatDRAFT_0312	Crocosphaera	psaE	Photosystem I reaction centre subunit IV/PsaE		Energy metabolism	Photosystem I	CwatDRAFT_0312	PSI
CwatDRAFT_6729	Crocosphaera	psaF	Photosystem I reaction center protein PsaF_ subunit III		Energy metabolism	Photosystem I	CwatDRAFT_6729	PSI
CwatDRAFT_6088	Crocosphaera	psaK	Photosystem I psaG/psaK protein		Energy metabolism	Photosystem I	CwatDRAFT_6088	PSI
CwatDRAFT_4915	Crocosphaera	psaL	Photosystem I reaction centre_ subunit XI PsaL		Energy metabolism	Photosystem I	CwatDRAFT_4915	PSI
CwatDRAFT_6489	Crocosphaera	ycf4	Photosystem I assembly Ycf4 protein		Energy metabolism	Photosystem I	CwatDRAFT_6489	PSI
CwatDRAFT_1540	Crocosphaera	dnaA	chromosomal replication initiator protein_ DnaA		DNA replication recombination and repair	DNA replication	CwatDRAFT_1540	Replication
CwatDRAFT_4486	Crocosphaera	dnaE	DNA polymerase III alpha subunit:Protein splicing (intein) site		DNA replication recombination and repair	DNA replication	CwatDRAFT_4486	Replication
CwatDRAFT_5388	Crocosphaera	coxA1	Cytochrome-c oxidase		Oxidative phosphorylation	Respiration	CwatDRAFT_5388	Respiration
CwatDRAFT_4108	Crocosphaera	coxA2	Cytochrome-c oxidase		Oxidative phosphorylation	Respiration	CwatDRAFT_4108	Respiration
CwatDRAFT_5386	Crocosphaera	coxB1	Cytochrome c oxidase_ subunit II:Cytochrome c oxidase_ subunit II		Oxidative phosphorylation	Respiration	CwatDRAFT_5386	Respiration
CwatDRAFT_4107	Crocosphaera	coxB2	Cytochrome-c oxidase		Oxidative phosphorylation	Respiration	CwatDRAFT_4107	Respiration
CwatDRAFT_5389	Crocosphaera	coxC1	Cytochrome c oxidase_ subunit III		Oxidative phosphorylation	Respiration	CwatDRAFT_5389	Respiration
CwatDRAFT_4109	Crocosphaera	coxC2	Cytochrome c oxidase_ subunit III		Oxidative phosphorylation	Respiration	CwatDRAFT_4109	Respiration
CwatDRAFT_6660	Crocosphaera	ctaA	Cytochrome oxidase assembly		Oxidative phosphorylation	Respiration	CwatDRAFT_6660	Respiration
CwatDRAFT_6661	Crocosphaera	ctaB	Protoheme IX farnesyltransferase		Oxidative phosphorylation	Respiration	CwatDRAFT_6661	Respiration
CwatDRAFT_1482	Crocosphaera	rplA	Ribosomal protein L1		Translation	Ribosome	CwatDRAFT_1482	Ribosome
CwatDRAFT_2442	Crocosphaera	rplB	Ribosomal protein L2_ bacterial and organelle form		Translation	Ribosome	CwatDRAFT_2442	Ribosome
CwatDRAFT_2439	Crocosphaera	rplC	Ribosomal protein L3		Translation	Ribosome	CwatDRAFT_2439	Ribosome
CwatDRAFT_2440	Crocosphaera	rplD	Ribosomal protein L4/L1e		Translation	Ribosome	CwatDRAFT_2440	Ribosome
CwatDRAFT_2390	Crocosphaera	rplE	Ribosomal protein L5:Ribosomal protein L5		Translation	Ribosome	CwatDRAFT_2390	Ribosome
CwatDRAFT_2392	Crocosphaera	rplF	Ribosomal protein L6		Translation	Ribosome	CwatDRAFT_2392	Ribosome
CwatDRAFT_1483	Crocosphaera	rplJ	Ribosomal protein L10		Translation	Ribosome	CwatDRAFT_1483	Ribosome
CwatDRAFT_2449	Crocosphaera	rplN	Ribosomal protein L14_ bacterial and organelle form		Translation	Ribosome	CwatDRAFT_2449	Ribosome
CwatDRAFT_2395	Crocosphaera	rplO	Ribosomal protein L15_ bacterial form		Translation	Ribosome	CwatDRAFT_2395	Ribosome
CwatDRAFT_2393	Crocosphaera	rplR	Ribosomal protein L18		Translation	Ribosome	CwatDRAFT_2393	Ribosome
CwatDRAFT_2249	Crocosphaera	rplS	Ribosomal protein L19		Translation	Ribosome	CwatDRAFT_2249	Ribosome
CwatDRAFT_3729	Crocosphaera	rplU	Ribosomal protein L21		Translation	Ribosome	CwatDRAFT_3729	Ribosome
CwatDRAFT_2444	Crocosphaera	rplV	Ribosomal protein L22_ bacterial and organelle form		Translation	Ribosome	CwatDRAFT_2444	Ribosome
CwatDRAFT_3150	Crocosphaera	afuA	Twin-arginine translocation pathway signal		Membrane transport	ABC transporters	CwatDRAFT_3150	Transport_Fe
CwatDRAFT_3213	Crocosphaera		similar to ABC-type Fe3+ transport system permease component		Membrane transport	ABC transporters	CwatDRAFT_3213	Transport_Fe
CwatDRAFT_4931	Crocosphaera	pstA	ABC-type phosphate transport system permease protein		Membrane Transport	ABC transporters	CwatDRAFT_4931	Transport_PO4
CwatDRAFT_4932	Crocosphaera	pstB	ABC transporter		Membrane Transport	ABC transporters	CwatDRAFT_4932	Transport_PO4
CwatDRAFT_4929	Crocosphaera	pstC	Binding-protein-dependent transport systems inner membrane component		Membrane Transport	ABC transporters	CwatDRAFT_4929	Transport_PO4
CwatDRAFT_4928	Crocosphaera	pstS	extracellular solute-binding protein_ family 1		Membrane Transport	ABC transporters	CwatDRAFT_4928	Transport_PO4
CwatDRAFT_5828	Crocosphaera	rplT	Ribosomal protein L20_ bacterial and organelle form		Translation	Ribosome
CwatDRAFT_0969	Crocosphaera	aldh	Aldehyde dehydrogenase		Amino Acid Metabolism	Glutamate metabolism
CwatDRAFT_4397	Crocosphaera	alr	Alanine racemase		Amino Acid Metabolism	Alanine and aspartate metabolism
CwatDRAFT_5589	Crocosphaera	argC	N-acetyl-gamma-glutamyl-phosphate reductase		Amino Acid Metabolism	Urea cycle and metabolism of amino groups
CwatDRAFT_5161	Crocosphaera	argD	Acetylornithine and succinylornithine aminotransferase		Amino Acid Metabolism	Urea cycle and metabolism of amino groups
CwatDRAFT_4406	Crocosphaera	argF	Ornithine carbamoyltransferase		Amino Acid Metabolism	Urea cycle and metabolism of amino groups
CwatDRAFT_0464	Crocosphaera	argG	Argininosuccinate synthase		Amino Acid Metabolism	Urea cycle and metabolism of amino groups
CwatDRAFT_1495	Crocosphaera	argH	Argininosuccinate lyase		Amino Acid Metabolism	Urea cycle and metabolism of amino groups
CwatDRAFT_3255	Crocosphaera	aroA	3-phosphoshikimate 1-carboxyvinyltransferase		Amino Acid Metabolism	Phenylalanine_ tyrosine and tryptophan biosynthesis
CwatDRAFT_2950	Crocosphaera	aroB	3-dehydroquinate synthase		Amino Acid Metabolism	Phenylalanine_ tyrosine and tryptophan biosynthesis
CwatDRAFT_2085	Crocosphaera	aroC	Chorismate synthase		Amino Acid Metabolism	Phenylalanine_ tyrosine and tryptophan biosynthesis
CwatDRAFT_3438	Crocosphaera	aroE	Quinate/Shikimate 5-dehydrogenase		Amino Acid Metabolism	Phenylalanine_ tyrosine and tryptophan biosynthesis
CwatDRAFT_3450	Crocosphaera	asd	Aspartate-semialdehyde dehydrogenase_ USG-1 related		Amino Acid Metabolism	Glycine_ serine and threonine metabolism
CwatDRAFT_2172	Crocosphaera	aspK	Aspartate kinase:Aspartate kinase_ monofunctional class		Amino Acid Metabolism	Glycine_ serine and threonine metabolism
CwatDRAFT_4128	Crocosphaera	cysE	Serine O-acetyltransferase		Amino Acid Metabolism	Cysteine metabolism
CwatDRAFT_0796	Crocosphaera	cysK	Cysteine synthase K/M:Cysteine synthase A		Amino Acid Metabolism	Cysteine metabolism
CwatDRAFT_1623	Crocosphaera	cysM	Pyridoxal-5'-phosphate-dependent enzyme_ beta subunit		Amino Acid Metabolism	Cysteine metabolism
CwatDRAFT_4914	Crocosphaera	dapB	Dihydrodipicolinate reductase		Amino Acid Metabolism	Lysine biosynthesis
CwatDRAFT_6328	Crocosphaera	dapF	Diaminopimelate epimerase		Amino Acid Metabolism	Lysine biosynthesis
CwatDRAFT_6504	Crocosphaera	dgkA	Prokaryotic diacylglycerol kinase		Amino Acid Metabolism	Glycerolipid metabolism
CwatDRAFT_2812	Crocosphaera	gcvP	Glycine cleavage system P-protein		Amino Acid Metabolism	Glycine_ serine and threonine metabolism
CwatDRAFT_1664	Crocosphaera	gcvT	Glycine cleavage system T protein		Amino Acid Metabolism	Glycine_ serine and threonine metabolism
CwatDRAFT_4294	Crocosphaera	gldA	Iron-containing alcohol dehydrogenase		Amino Acid Metabolism	Glycerolipid metabolism
CwatDRAFT_6625	Crocosphaera	glmS	Glucosamine-fructose-6-phosphate aminotransferase_ isomerising		Amino Acid Metabolism	Glutamate metabolism
CwatDRAFT_1165	Crocosphaera	gst1	Glutathione S-transferase_ N-terminal		Amino Acid Metabolism	Glutathione metabolism
CwatDRAFT_6327	Crocosphaera	hisA	Phosphoribosylformimino-5-aminoimidazole carboxamide ribotide isomerase		Amino Acid Metabolism	Histidine metabolism
CwatDRAFT_2133	Crocosphaera	hisB	Imidazoleglycerol-phosphate dehydratase		Amino Acid Metabolism	Histidine metabolism
CwatDRAFT_2134	Crocosphaera	hisC	Histidinol-phosphate aminotransferase		Amino Acid Metabolism	Histidine metabolism
CwatDRAFT_5326	Crocosphaera	hisD	Histidinol dehydrogenase		Amino Acid Metabolism	Histidine metabolism
CwatDRAFT_1658	Crocosphaera	hisF	Histidine biosynthesis protein HisF		Amino Acid Metabolism	Histidine metabolism
CwatDRAFT_1852	Crocosphaera	hisI	Phosphoribosyl-AMP cyclohydrolase:Phosphoribosyl-ATP pyrophosphohydrolase		Amino Acid Metabolism	Histidine metabolism
CwatDRAFT_4730	Crocosphaera	ilvC	Acetohydroxy acid isomeroreductase		Amino Acid Metabolism	Valine_ leucine and isoleucine biosynthesis
CwatDRAFT_4460	Crocosphaera	ilvD	Dihydroxy-acid dehydratase		Amino Acid Metabolism	Valine_ leucine and isoleucine biosynthesis
CwatDRAFT_5270	Crocosphaera	ilvE	Branched-chain amino acid aminotransferase I		Amino Acid Metabolism	Valine_ leucine and isoleucine biosynthesis
CwatDRAFT_5428	Crocosphaera	ilvG	Acetolactate synthase_ large subunit_ biosynthetic type		Amino Acid Metabolism	Valine_ leucine and isoleucine biosynthesis
CwatDRAFT_4703	Crocosphaera	ilvN	Acetolactate synthase_ small subunit		Amino Acid Metabolism	Valine_ leucine and isoleucine biosynthesis
CwatDRAFT_5617	Crocosphaera	leuA	2-isopropylmalate synthase/homocitrate synthase		Amino Acid Metabolism	Valine_ leucine and isoleucine biosynthesis
CwatDRAFT_5260	Crocosphaera	leuB	3-isopropylmalate dehydrogenase		Amino Acid Metabolism	Valine_ leucine and isoleucine biosynthesis
CwatDRAFT_1169	Crocosphaera	leuD	3-isopropylmalate dehydratase small subunit		Amino Acid Metabolism	Valine_ leucine and isoleucine biosynthesis
CwatDRAFT_4267	Crocosphaera	lysA	Diaminopimelate decarboxylase		Amino Acid Metabolism	Lysine biosynthesis
CwatDRAFT_3769	Crocosphaera	murE	UDP-N-acetylmuramyl-tripeptide synthetase		Amino Acid Metabolism	Lysine biosynthesis
CwatDRAFT_4119	Crocosphaera	murF	UDP-N-acetylmuramoylalanyl-D-glutamyl-2_6-diaminopimelate-D-alanyl-D-alanyl ligase		Amino Acid Metabolism	Lysine biosynthesis
CwatDRAFT_2580	Crocosphaera	nadB	L-aspartate oxidase		Amino Acid Metabolism	Alanine and aspartate metabolism
CwatDRAFT_6471	Crocosphaera	nadE	NAD+ synthase		Amino Acid Metabolism	Glutamate metabolism
CwatDRAFT_0475	Crocosphaera	pepE	Peptidase S51_ dipeptidase E		Amino Acid Metabolism	Lysine degradation
CwatDRAFT_1114	Crocosphaera	pgdA	Polysaccharide deacetylase		Amino Acid Metabolism	Arginine and proline metabolism
CwatDRAFT_6395	Crocosphaera	pgdh	D-3-phosphoglycerate dehydrogenase		Amino Acid Metabolism	Glycine_ serine and threonine metabolism
CwatDRAFT_5093	Crocosphaera	proA	Gamma-glutamyl phosphate reductase GPR		Amino Acid Metabolism	Urea cycle and metabolism of amino groups
CwatDRAFT_4835	Crocosphaera	proC	Delta 1-pyrroline-5-carboxylate reductase		Amino Acid Metabolism	Urea cycle and metabolism of amino groups
CwatDRAFT_0865	Crocosphaera	putA	delta-1-pyrroline-5-carboxylate dehydrogenase 2		Amino Acid Metabolism	Glutamate metabolism
CwatDRAFT_6617	Crocosphaera	thrA	Homoserine dehydrogenase		Amino Acid Metabolism	Glycine_ serine and threonine metabolism
CwatDRAFT_4740	Crocosphaera	thrB	Homoserine kinase		Amino Acid Metabolism	Glycine_ serine and threonine metabolism
CwatDRAFT_4050	Crocosphaera	thrC	Threonine synthase		Amino Acid Metabolism	Glycine_ serine and threonine metabolism
CwatDRAFT_6707	Crocosphaera	trpC	Indole-3-glycerol-phosphate synthase		Amino Acid Metabolism	Phenylalanine_ tyrosine and tryptophan biosynthesis
CwatDRAFT_4965	Crocosphaera	trpD	Anthranilate phosphoribosyl transferase		Amino Acid Metabolism	Phenylalanine_ tyrosine and tryptophan biosynthesis
CwatDRAFT_0487	Crocosphaera	trpE	Para-aminobenzoate synthase component I		Amino Acid Metabolism	Phenylalanine_ tyrosine and tryptophan biosynthesis
CwatDRAFT_6505	Crocosphaera	trpG	Glutamine amidotransferase of anthranilate synthase		Amino Acid Metabolism	Phenylalanine_ tyrosine and tryptophan biosynthesis
CwatDRAFT_1619	Crocosphaera		Asparagine synthase (glutamine-hydrolyzing)		Amino Acid Metabolism	Alanine and aspartate metabolism
CwatDRAFT_2751	Crocosphaera		Asparagine synthase		Amino Acid Metabolism	Alanine and aspartate metabolism
CwatDRAFT_3142	Crocosphaera		Asparagine synthase_ glutamine-hydrolyzing		Amino Acid Metabolism	Alanine and aspartate metabolism
CwatDRAFT_3767	Crocosphaera		Alanine--tRNA ligase		Translation	Aminoacyl-tRNA biosynthesis
CwatDRAFT_4984	Crocosphaera		Alanine--glyoxylate transaminase		Amino Acid Metabolism	Alanine and aspartate metabolism
CwatDRAFT_5696	Crocosphaera		Amidase		Amino Acid Metabolism	Arginine and proline metabolism
CwatDRAFT_6564	Crocosphaera		Amidase		Amino Acid Metabolism	Arginine and proline metabolism
CwatDRAFT_0649	Crocosphaera		Pyridoxal-dependent decarboxylase		Amino Acid Metabolism	Glutamate metabolism
CwatDRAFT_1869	Crocosphaera		Aminotransferase_ class I and II		Amino Acid Metabolism	Glutamate metabolism
CwatDRAFT_2717	Crocosphaera		Glutaminase		Amino Acid Metabolism	Glutamate metabolism
CwatDRAFT_5226	Crocosphaera		Glutathione synthetase_ prokaryotic		Amino Acid Metabolism	Glutamate metabolism
CwatDRAFT_5572	Crocosphaera		Aminotransferase_ class I and II		Amino Acid Metabolism	Glutamate metabolism
CwatDRAFT_4717	Crocosphaera		Glutathione peroxidase		Amino Acid Metabolism	Glutathione metabolism
CwatDRAFT_1793	Crocosphaera		Glycine--tRNA ligase		Translation	Aminoacyl-tRNA biosynthesis
CwatDRAFT_1794	Crocosphaera		Glycine--tRNA ligase		Translation	Aminoacyl-tRNA biosynthesis
CwatDRAFT_5077	Crocosphaera		Glycine hydroxymethyltransferase		Amino Acid Metabolism	Glycine_ serine and threonine metabolism
CwatDRAFT_4248	Crocosphaera		Phosphoribosyl-AMP cyclohydrolase		Amino Acid Metabolism	Histidine metabolism
CwatDRAFT_5641	Crocosphaera		Caffeoyl-CoA O-methyltransferase		Amino Acid Metabolism	Histidine metabolism
CwatDRAFT_1610	Crocosphaera		Insulinase-like:Peptidase M16_ C-terminal		Amino Acid Metabolism	Lysine degradation
CwatDRAFT_1880	Crocosphaera		Orn/Lys/Arg decarboxylase_ major region:Orn/Lys/Arg decarboxylase_ C-terminal		Amino Acid Metabolism	Lysine degradation
CwatDRAFT_2797	Crocosphaera		Peroxidase		Amino Acid Metabolism	Phenylalanine metabolism
CwatDRAFT_4419	Crocosphaera		Prephenate dehydrogenase		Amino Acid Metabolism	Phenylalanine_ tyrosine and tryptophan biosynthesis
CwatDRAFT_3879	Crocosphaera		Flavoprotein monooxygenase		Amino Acid Metabolism	Tryptophan metabolism
CwatDRAFT_1414	Crocosphaera		Glutamate-5-semialdehyde dehydrogenase		Amino Acid Metabolism	Urea cycle and metabolism of amino groups
CwatDRAFT_4746	Crocosphaera		Creatininase		Amino Acid Metabolism	Urea cycle and metabolism of amino groups
CwatDRAFT_1823	Crocosphaera		GCN5-related N-acetyltransferase		Amino Acid Metabolism	Valine_ leucine and isoleucine biosynthesis
CwatDRAFT_0320	Crocosphaera	ugD	UDP-glucose 6-dehydrogenase		Biosynthesis of Secondary Metabolites	Pentose and glucuronate interconversions
CwatDRAFT_4269	Crocosphaera	uppS	Di-trans-poly-cis-decaprenylcistransferase		Biosynthesis of Secondary Metabolites	Terpenoid biosynthesis
CwatDRAFT_4086	Crocosphaera		similar to Nucleoside-diphosphate-sugar epimerases		Biosynthesis of Secondary Metabolites	Flavonoid biosynthesis
CwatDRAFT_6652	Crocosphaera	acnB	Aconitate hydratase 2		Carbohydrate metabolism	Citrate cycle (TCA cycle)
CwatDRAFT_2453	Crocosphaera	adh	similar to NAD-dependent aldehyde dehydrogenases		Carbohydrate metabolism	Glycolysis/Gluconeogenesis
CwatDRAFT_2454	Crocosphaera	adhB	Iron-containing alcohol dehydrogenase		Carbohydrate metabolism	Glycolysis/Gluconeogenesis
CwatDRAFT_0842	Crocosphaera	aldh	Aldehyde dehydrogenase (NAD+)		Carbohydrate metabolism	Glycolysis/Gluconeogenesis
CwatDRAFT_1032	Crocosphaera	aldh	Aldehyde dehydrogenase		Carbohydrate metabolism	Glycolysis/Gluconeogenesis
CwatDRAFT_1600	Crocosphaera	citA	Citrate (Si)-synthase		Carbohydrate metabolism	Citrate cycle (TCA cycle)
CwatDRAFT_2125	Crocosphaera	deoC	Deoxyribose-phosphate aldolase		Carbohydrate metabolism	Pentose phosphate pathway
CwatDRAFT_3088	Crocosphaera	eda	KDPG and KHG aldolase		Carbohydrate metabolism	Pentose phosphate pathway
CwatDRAFT_2789	Crocosphaera	fbpII	Inositol phosphatase/fructose-1_6-bisphosphatase		Carbohydrate metabolism	Glycolysis/Gluconeogenesis
CwatDRAFT_1050	Crocosphaera	fumC	Fumarate hydratase_ class II		Carbohydrate metabolism	Citrate cycle (TCA cycle)
CwatDRAFT_1297	Crocosphaera	glgA	Glycosyl transferase_ group 1		Carbohydrate metabolism	Starch and sucrose metabolism
CwatDRAFT_2178	Crocosphaera	glgA	Glycosyl transferase_ group 1		Carbohydrate metabolism	Starch and sucrose metabolism
CwatDRAFT_6377	Crocosphaera	glgA	Starch (bacterial glycogen) synthase		Carbohydrate metabolism	Starch and sucrose metabolism
CwatDRAFT_4840	Crocosphaera	glgB	Glycoside hydrolase_ family 13_ N-terminal:Alpha amylase_ catalytic region		Carbohydrate metabolism	Starch and sucrose metabolism
CwatDRAFT_2188	Crocosphaera	glgB1	1_4-alpha-glucan branching enzyme		Carbohydrate metabolism	Starch and sucrose metabolism
CwatDRAFT_0783	Crocosphaera	glgB2	1_4-alpha-glucan branching enzyme		Carbohydrate metabolism	Starch and sucrose metabolism
CwatDRAFT_1219	Crocosphaera	glgC	Glucose-1-phosphate adenylyltransferase		Carbohydrate metabolism	Starch and sucrose metabolism
CwatDRAFT_2051	Crocosphaera	glgP	Phosphorylase		Carbohydrate metabolism	Starch and sucrose metabolism
CwatDRAFT_4758	Crocosphaera	glgP	Phosphorylase		Carbohydrate metabolism	Starch and sucrose metabolism
CwatDRAFT_2702	Crocosphaera	glgX	Glycogen debranching enzyme_ archaeal type		Carbohydrate metabolism	Starch and sucrose metabolism
CwatDRAFT_4192	Crocosphaera	glmM	Phosphoglucosamine mutase		Carbohydrate metabolism	Glycolysis/Gluconeogenesis
CwatDRAFT_6644	Crocosphaera	glmU	UDP-N-acetylglucosamine pyrophosphorylase		Carbohydrate metabolism	Aminosugars metabolism
CwatDRAFT_3766	Crocosphaera	glpX	fructose-1_6-bisphosphatase		Carbohydrate metabolism	Glycolysis/Gluconeogenesis
CwatDRAFT_6264	Crocosphaera	gmd	GDP-mannose 4_6-dehydratase		Carbohydrate metabolism	Fructose and mannose metabolism
CwatDRAFT_3533	Crocosphaera	gnd	6-phosphogluconate dehydrogenase_ decarboxylating		Carbohydrate metabolism	Pentose phosphate pathway
CwatDRAFT_3401	Crocosphaera	gpmB	Phosphoglycerate/bisphosphoglycerate mutase		Carbohydrate metabolism	Glycolysis/Gluconeogenesis
CwatDRAFT_0516	Crocosphaera	hupL	Nickel-dependent hydrogenase_ large subunit		Carbohydrate metabolism	Glyoxylate and dicarboxylate metabolism
CwatDRAFT_3583	Crocosphaera	icd	Isocitrate dehydrogenase NADP-dependent_ prok type		Carbohydrate metabolism	Citrate cycle (TCA cycle)
CwatDRAFT_6305	Crocosphaera	malQ	Glycoside hydrolase_ family 77		Carbohydrate metabolism	Starch and sucrose metabolism
CwatDRAFT_4350	Crocosphaera	mdh	Malate dehydrogenase (oxaloacetate decarboxylating)		Carbohydrate metabolism	Citrate cycle (TCA cycle)
CwatDRAFT_0821	Crocosphaera	murA	UDP-N-acetylglucosamine 1-carboxyvinyltransferase		Carbohydrate metabolism	Aminosugars metabolism
CwatDRAFT_1938	Crocosphaera	neuA	similar to CMP-N-acetylneuraminic acid synthetase		Carbohydrate metabolism	Aminosugars metabolism
CwatDRAFT_4408	Crocosphaera	pfkA2	similar to 6-phosphofructokinase		Carbohydrate metabolism	Glycolysis/Gluconeogenesis
CwatDRAFT_1801	Crocosphaera	porA	Pyruvate decarboxylase:4Fe-4S ferredoxin_ iron-sulfur binding:Pyruvate ferredoxin/flavodoxin oxidoreductase:Pyruvate flavodoxin/ferredoxin oxidoreductase_ N-terminal		Carbohydrate metabolism	Citrate cycle (TCA cycle)
CwatDRAFT_2431	Crocosphaera	ppc	Phosphoenolpyruvate carboxylase		Carbohydrate metabolism	Citrate cycle (TCA cycle)
CwatDRAFT_6560	Crocosphaera	pvtK2	Pyruvate kinase		Carbohydrate metabolism	Glycolysis/Gluconeogenesis
CwatDRAFT_4273	Crocosphaera	rfbG	dTDP-glucose 4_6-dehydratase		Carbohydrate metabolism	Nucleotide sugars metabolism
CwatDRAFT_6117	Crocosphaera	rmlC	dTDP-4-dehydrorhamnose 3_5-epimerase		Carbohydrate metabolism	Nucleotide sugars metabolism
CwatDRAFT_4134	Crocosphaera	sdhA	Succinate dehydrogenase or fumarate reductase_ flavoprotein subunit		Carbohydrate metabolism	Citrate cycle (TCA cycle)
CwatDRAFT_1526	Crocosphaera	sdhB	Succinate dehydrogenase/fumarate reductase iron-sulfur protein		Carbohydrate metabolism	Citrate cycle (TCA cycle)
CwatDRAFT_0814	Crocosphaera	sucD	CoA-binding		Carbohydrate metabolism	Citrate cycle (TCA cycle)
CwatDRAFT_3782	Crocosphaera	talAB	Transaldolase AB		Carbohydrate metabolism	Pentose phosphate pathway
CwatDRAFT_5302	Crocosphaera	wecB	UDP-N-acetylglucosamine 2-epimerase		Carbohydrate metabolism	Aminosugars metabolism
CwatDRAFT_4186	Crocosphaera		Ribonuclease E and G		Carbohydrate metabolism	Aminosugars metabolism
CwatDRAFT_6131	Crocosphaera		N-acylglucosamine-6-phosphate 2-epimerase		Carbohydrate metabolism	Aminosugars metabolism
CwatDRAFT_0484	Crocosphaera		similar to Cytochrome P450		Carbohydrate metabolism	Ascorbate and aldarate metabolism
CwatDRAFT_4161	Crocosphaera		similar to Cytochrome P450		Carbohydrate metabolism	Ascorbate and aldarate metabolism
CwatDRAFT_1075	Crocosphaera		Mannose-6-phosphate isomerase		Carbohydrate metabolism	Fructose and mannose metabolism
CwatDRAFT_1209	Crocosphaera		Mannose-1-phosphate guanylyltransferase (GDP)		Carbohydrate metabolism	Fructose and mannose metabolism
CwatDRAFT_1947	Crocosphaera		Nucleotidyl transferase		Carbohydrate metabolism	Fructose and mannose metabolism
CwatDRAFT_2856	Crocosphaera		Glycosyl transferase_ group 1		Carbohydrate metabolism	Fructose and mannose metabolism
CwatDRAFT_3044	Crocosphaera		Phosphoglucomutase/phosphomannomutase C terminal:Phosphoglucomutase/phosphomannomutase alpha/beta/alpha domain I:Phosphoglucomutase/phosphomannomutase alpha/beta/alpha domain II:Phosphoglucomutase/phosphomannomutase alpha/beta/alpha domain III		Carbohydrate metabolism	Fructose and mannose metabolism
CwatDRAFT_3316	Crocosphaera		similar to GDP-D-mannose dehydratase		Carbohydrate metabolism	Fructose and mannose metabolism
CwatDRAFT_6265	Crocosphaera		NAD-dependent epimerase/dehydratase		Carbohydrate metabolism	Fructose and mannose metabolism
CwatDRAFT_6680	Crocosphaera		Mannose-6-phosphate isomerase_ type II:Cupin region		Carbohydrate metabolism	Fructose and mannose metabolism
CwatDRAFT_0611	Crocosphaera		NAD-dependent epimerase/dehydratase		Carbohydrate metabolism	Galactose metabolism
CwatDRAFT_1326	Crocosphaera		NAD-dependent epimerase/dehydratase		Carbohydrate metabolism	Galactose metabolism
CwatDRAFT_1283	Crocosphaera		Pyruvate dehydrogenase (lipoamide)		Carbohydrate metabolism	Glycolysis/Gluconeogenesis
CwatDRAFT_2190	Crocosphaera		Phosphoglucomutase/phosphomannomutase C terminal:Phosphoglucomutase/phosphomannomutase alpha/beta/alpha domain III		Carbohydrate metabolism	Glycolysis/Gluconeogenesis
CwatDRAFT_2494	Crocosphaera		Dihydrolipoamide dehydrogenase		Carbohydrate metabolism	Glycolysis/Gluconeogenesis
CwatDRAFT_2694	Crocosphaera		Phosphoglucomutase/phosphomannomutase alpha/beta/alpha domain I:Phosphoglucomutase/phosphomannomutase alpha/beta/alpha domain II		Carbohydrate metabolism	Glycolysis/Gluconeogenesis
CwatDRAFT_3423	Crocosphaera		Biotin/lipoyl attachment:Catalytic domain of components of various dehydrogenase complexes:E3 binding		Carbohydrate metabolism	Glycolysis/Gluconeogenesis
CwatDRAFT_3574	Crocosphaera		Phosphoglycerate/bisphosphoglycerate mutase		Carbohydrate metabolism	Glycolysis/Gluconeogenesis
CwatDRAFT_3577	Crocosphaera		Acylphosphatase		Carbohydrate metabolism	Glycolysis/Gluconeogenesis
CwatDRAFT_5760	Crocosphaera		Phosphoglycerate/bisphosphoglycerate mutase		Carbohydrate metabolism	Glycolysis/Gluconeogenesis
CwatDRAFT_6388	Crocosphaera		Pyruvate decarboxylase		Carbohydrate metabolism	Glycolysis/Gluconeogenesis
CwatDRAFT_0515	Crocosphaera		NADH ubiquinone oxidoreductase_ 20 kDa subunit		Carbohydrate metabolism	Glyoxylate and dicarboxylate metabolism
CwatDRAFT_5626	Crocosphaera		Methenyltetrahydrofolate cyclohydrolase		Carbohydrate metabolism	Glyoxylate and dicarboxylate metabolism
CwatDRAFT_6448	Crocosphaera		HAD-superfamily hydrolase_ subfamily IA_ variant 1		Carbohydrate metabolism	Glyoxylate and dicarboxylate metabolism
CwatDRAFT_0792	Crocosphaera		Phosphoketolase		Carbohydrate metabolism	Pentose phosphate pathway
CwatDRAFT_3485	Crocosphaera		Formate C-acetyltransferase		Carbohydrate metabolism	Pyruvate metabolism
CwatDRAFT_6508	Crocosphaera		Glyoxalase I		Carbohydrate metabolism	Pyruvate metabolism
CwatDRAFT_1710	Crocosphaera		HAD-superfamily hydrolase_ subfamily IA_ variant 3		Carbohydrate metabolism	Starch and sucrose metabolism
CwatDRAFT_3569	Crocosphaera		Glycoside hydrolase_ family 57		Carbohydrate metabolism	Starch and sucrose metabolism
CwatDRAFT_3670	Crocosphaera		Glycoside hydrolase_ family 15		Carbohydrate metabolism	Starch and sucrose metabolism
CwatDRAFT_3695	Crocosphaera		Alpha amylase_ catalytic region:Alpha amylase_ C-terminal all-beta		Carbohydrate metabolism	Starch and sucrose metabolism
CwatDRAFT_3788	Crocosphaera		Glycoside hydrolase_ family 3_ N-terminal		Carbohydrate metabolism	Starch and sucrose metabolism
CwatDRAFT_4112	Crocosphaera		Alpha amylase_ catalytic region		Carbohydrate metabolism	Starch and sucrose metabolism
CwatDRAFT_5230	Crocosphaera		Alpha amylase_ catalytic region		Carbohydrate metabolism	Starch and sucrose metabolism
CwatDRAFT_5244	Crocosphaera		Glycoside hydrolase_ family 13_ N-terminal:Alpha amylase_ catalytic region		Carbohydrate metabolism	Starch and sucrose metabolism
CwatDRAFT_6216	Crocosphaera		Glycoside hydrolase_ family 57		Carbohydrate metabolism	Starch and sucrose metabolism
CwatDRAFT_4087	Crocosphaera		similar to Chemotaxis signal transduction protein		Cell motility	Bacterial chemotaxis
CwatDRAFT_4801	Crocosphaera		Response regulator receiver		Cell motility	Bacterial chemotaxis
CwatDRAFT_5306	Crocosphaera		Protein-glutamate O-methyltransferase		Cell motility	Bacterial chemotaxis
CwatDRAFT_5307	Crocosphaera		Histidine kinase_ HAMP region:Bacterial chemotaxis sensory transducer		Cell motility	Bacterial chemotaxis
CwatDRAFT_6379	Crocosphaera		ATP-binding region_ ATPase-like		Cell motility	Bacterial chemotaxis
CwatDRAFT_6380	Crocosphaera		sensor histidine kinase/response regulator		Cell motility	Bacterial chemotaxis
CwatDRAFT_1840	Crocosphaera	ald	Alanine dehydrogenase and pyridine nucleotide transhydrogenase		Energy metabolism	Reductive carboxylate cycle (CO2 fixation)
CwatDRAFT_4305	Crocosphaera	apcA	Phycobilisome protein		Energy metabolism	Phycobilisome
CwatDRAFT_0193	Crocosphaera	apcB	Allophycocyanin_ beta subunit		Energy metabolism	Phycobilisome
CwatDRAFT_4306	Crocosphaera	apcB	Allophycocyanin_ beta subunit		Energy metabolism	Phycobilisome
CwatDRAFT_4307	Crocosphaera	apcC	CpcD phycobilisome linker-like		Energy metabolism	Phycobilisome
CwatDRAFT_1608	Crocosphaera	apcD	Phycobilisome protein		Energy metabolism	Phycobilisome
CwatDRAFT_1063	Crocosphaera	apcE	Phycobilisome linker polypeptide:Phycobilisome protein		Energy metabolism	Phycobilisome
CwatDRAFT_6289	Crocosphaera	atpA	ATP synthase F1_ alpha subunit		Oxidative phosphorylation	ATP synthase
CwatDRAFT_2096	Crocosphaera	atpB	ATP synthase F1_ beta subunit		Oxidative phosphorylation	ATP synthase
CwatDRAFT_6290	Crocosphaera	atpC	H+-transporting two-sector ATPase_ gamma subunit		Oxidative phosphorylation	ATP synthase
CwatDRAFT_6288	Crocosphaera	atpD	H+-transporting two-sector ATPase_ delta (OSCP) subunit		Oxidative phosphorylation	ATP synthase
CwatDRAFT_2097	Crocosphaera	atpE	H+-transporting two-sector ATPase_ delta/epsilon subunit		Oxidative phosphorylation	ATP synthase
CwatDRAFT_6287	Crocosphaera	atpF	ATP synthase F0_ subunit B		Oxidative phosphorylation	ATP synthase
CwatDRAFT_6286	Crocosphaera	atpG	H+-transporting two-sector ATPase_ B/B' subunit		Oxidative phosphorylation	ATP synthase
CwatDRAFT_6285	Crocosphaera	atpH	ATP synthase F0_ C subunit		Oxidative phosphorylation	ATP synthase
CwatDRAFT_6284	Crocosphaera	atpI	H+-transporting two-sector ATPase_ A subunit		Oxidative phosphorylation	ATP synthase
CwatDRAFT_6341	Crocosphaera	cpcD	CpcD phycobilisome linker-like		Oxidative phosphorylation	Respiration
CwatDRAFT_3431	Crocosphaera	cpcE	PBS lyase HEAT-like repeat		Energy metabolism	Phycobilisome
CwatDRAFT_6054	Crocosphaera	cpcF	HEAT:PBS lyase HEAT-like repeat		Energy metabolism	Phycobilisome
CwatDRAFT_6343	Crocosphaera	cpcG	Phycobilisome linker polypeptide		Energy metabolism	Phycobilisome
CwatDRAFT_0407	Crocosphaera	cpeB	Phycobilisome protein		Energy metabolism	Phycobilisome
CwatDRAFT_5717	Crocosphaera	cpeC	Phycobilisome linker polypeptide:CpcD phycobilisome linker-like		Energy metabolism	Phycobilisome
CwatDRAFT_5718	Crocosphaera	cpeD	Phycobilisome linker polypeptide:CpcD phycobilisome linker-like		Energy metabolism	Phycobilisome
CwatDRAFT_0658	Crocosphaera	cpeE	Phycobilisome linker polypeptide:CpcD phycobilisome linker-like		Energy metabolism	Phycobilisome
CwatDRAFT_5721	Crocosphaera	cpeR	phycoerythrin-associated linker protein		Energy metabolism	Phycobilisome
CwatDRAFT_5719	Crocosphaera	cpeS	putative phycoerythrin-associated linker protein		Energy metabolism	Phycobilisome
CwatDRAFT_0664	Crocosphaera	cpeT	Protein of unknown function DUF1001		Energy metabolism	Phycobilisome
CwatDRAFT_5720	Crocosphaera	cpeT	Protein of unknown function DUF1001		Energy metabolism	Phycobilisome
CwatDRAFT_0665	Crocosphaera	cpeY	PBS lyase HEAT-like repeat		Energy metabolism	Phycobilisome
CwatDRAFT_5981	Crocosphaera	cpeZ	HEAT:PBS lyase HEAT-like repeat		Energy metabolism	Phycobilisome
CwatDRAFT_3842	Crocosphaera	cysE	Serine O-acetyltransferase		Oxidative phosphorylation	Respiration
CwatDRAFT_3852	Crocosphaera	cysH	Phosphoadenosine phosphosulfate reductase CysH-type		Oxidative phosphorylation	Respiration
CwatDRAFT_2319	Crocosphaera	fba1_ cbbA	Fructose-bisphosphate aldolase		Oxidative phosphorylation	Respiration
CwatDRAFT_3318	Crocosphaera	fba2_ cbbF	Ketose-bisphosphate aldolase_ class-II:Fructose-bisphosphate aldolase_ class II_ Calvin cycle subtype		Oxidative phosphorylation	Respiration
CwatDRAFT_3830	Crocosphaera	fdx	Ferredoxin		Oxidative phosphorylation	Respiration
CwatDRAFT_3834	Crocosphaera	feoA	FeoA		Energy metabolism	Nitrogen metabolism	CwatDRAFT_3834
CwatDRAFT_0980	Crocosphaera	gapdh_ gap2	Glyceraldehyde-3-phosphate dehydrogenase_ type I		Energy metabolism	Carbon fixation	CwatDRAFT_3828
CwatDRAFT_5271	Crocosphaera	glnA	Glutamine synthetase type I		Energy metabolism	Nitrogen metabolism	CwatDRAFT_3829
CwatDRAFT_5417	Crocosphaera	gltB	Glutamate synthase (NADPH)		Energy metabolism	Nitrogen metabolism	CwatDRAFT_3815
CwatDRAFT_3828	Crocosphaera	hesA	UBA/THIF-type NAD/FAD binding fold:MoeZ/MoeB		Energy metabolism	Nitrogen metabolism	CwatDRAFT_3828
CwatDRAFT_3829	Crocosphaera	hesB	HesB/YadR/YfhF		Energy metabolism	Nitrogen metabolism	CwatDRAFT_3829
CwatDRAFT_3258	Crocosphaera	isiA	Photosystem II protein		Energy metabolism	Photosystem II	CwatDRAFT_3823
CwatDRAFT_0403	Crocosphaera	mpeA	Phycobilisome protein		Energy metabolism	Phycobilisome	CwatDRAFT_3847
CwatDRAFT_0402	Crocosphaera	mpeB	Phycobilisome protein		Energy metabolism	Phycobilisome	CwatDRAFT_3817
CwatDRAFT_2834	Crocosphaera	mpeB	Phycobilisome protein		Energy metabolism	Phycobilisome	CwatDRAFT_3845
CwatDRAFT_3495	Crocosphaera	narB	Nitrate reductase		Energy metabolism	Nitrogen metabolism	CwatDRAFT_3827
CwatDRAFT_6237	Crocosphaera	ndhA	Respiratory-chain NADH dehydrogenase_ subunit 1		Oxidative phosphorylation	NADH dehydrogenases
CwatDRAFT_6309	Crocosphaera	ndhB	Proton-translocating NADH-quinone oxidoreductase_ chain N		Oxidative phosphorylation	NADH dehydrogenases	CwatDRAFT_3846
CwatDRAFT_0729	Crocosphaera	ndhC	NADH-ubiquinone/plastoquinone oxidoreductase_ chain 3		Oxidative phosphorylation	NADH dehydrogenases
CwatDRAFT_2712	Crocosphaera	ndhD	Proton-translocating NADH-quinone oxidoreductase_ chain M		Oxidative phosphorylation	NADH dehydrogenases
CwatDRAFT_2974	Crocosphaera	ndhD	NADH dehydrogenase subunit 4		Oxidative phosphorylation	NADH dehydrogenases
CwatDRAFT_3920	Crocosphaera	ndhD	Proton-translocating NADH-quinone oxidoreductase_ chain M		Oxidative phosphorylation	NADH dehydrogenases
CwatDRAFT_6240	Crocosphaera	ndhE	NADH-ubiquinone oxidoreductase_ chain 4L		Oxidative phosphorylation	NADH dehydrogenases
CwatDRAFT_1237	Crocosphaera	ndhF	NADH dehydrogenase subunit 5		Oxidative phosphorylation	NADH dehydrogenases
CwatDRAFT_6239	Crocosphaera	ndhG	NADH-ubiquinone/plastoquinone oxidoreductase_ chain 6		Oxidative phosphorylation	NADH dehydrogenases
CwatDRAFT_6238	Crocosphaera	ndhI	NADH-plastoquinone oxidoreductase_ subunit I:NADH-quinone oxidoreductase_ chain I		Oxidative phosphorylation	NADH dehydrogenases
CwatDRAFT_3683	Crocosphaera	nirA	Nitrite/sulfite reductase_ hemoprotein beta-component_ ferrodoxin-like:Nitrite and sulphite reductase 4Fe-4S region		Energy metabolism	Nitrogen metabolism	CwatDRAFT_3683
CwatDRAFT_3430	Crocosphaera	pcyA	Phycocyanin_ alpha subunit		Energy metabolism	Phycobilisome
CwatDRAFT_3429	Crocosphaera	pcyB	Phycocyanin_ beta subunit		Energy metabolism	Phycobilisome
CwatDRAFT_2853	Crocosphaera	pebA	Ferredoxin-dependent bilin reductase		Energy metabolism	Phycobilisome
CwatDRAFT_2854	Crocosphaera	pebB	Phycobilisome linker polypeptide		Energy metabolism	Phycobilisome
CwatDRAFT_2936	Crocosphaera	petA	Cytochrome f		Oxidative phosphorylation	Cytochrome b6f complex
CwatDRAFT_4239	Crocosphaera	petB	Cytochrome b/b6_ N-terminal		Oxidative phosphorylation	Cytochrome b6f complex
CwatDRAFT_0991	Crocosphaera	petC	Plastoquinol--plastocyanin reductase		Oxidative phosphorylation	Cytochrome b6f complex
CwatDRAFT_4240	Crocosphaera	petD	Cytochrome b/b6_ C-terminal		Oxidative phosphorylation	Cytochrome b6f complex
CwatDRAFT_2656	Crocosphaera	petE	Blue (type 1) copper domain		Energy metabolism	Photosynthetic electron transport
CwatDRAFT_1273	Crocosphaera	petF	Ferredoxin		Energy metabolism	Photosynthetic electron transport
CwatDRAFT_1274	Crocosphaera	petF	Ferredoxin		Energy metabolism	Photosynthetic electron transport
CwatDRAFT_4337	Crocosphaera	petF	Ferredoxin		Energy metabolism	Photosynthetic electron transport
CwatDRAFT_4700	Crocosphaera	petF	Ferredoxin		Energy metabolism	Photosynthetic electron transport
CwatDRAFT_5331	Crocosphaera	petF	Ferredoxin		Energy metabolism	Photosynthetic electron transport
CwatDRAFT_5636	Crocosphaera	petG	Cytochrome b6/f complex_ subunit 5		Oxidative phosphorylation	Cytochrome b6f complex
CwatDRAFT_3658	Crocosphaera	petH	Oxidoreductase FAD/NAD(P)-binding:CpcD phycobilisome linker-like		Energy metabolism	Photosynthetic electron transport
CwatDRAFT_5524	Crocosphaera	pgk	Phosphoglycerate kinase		Energy metabolism	Carbon fixation
CwatDRAFT_6491	Crocosphaera	ppK	Polyphosphate kinase		Oxidative phosphorylation	Oxidative phosphorylation
CwatDRAFT_2598	Crocosphaera	prk	Phosphoribulokinase/uridine kinase		Energy metabolism	Carbon fixation
CwatDRAFT_1423	Crocosphaera	psbA	Photosynthetic reaction centre protein DI/q(b)		Energy metabolism	Photosystem II
CwatDRAFT_4668	Crocosphaera	psbAII	Photosynthetic reaction centre protein DI/q(b)		Energy metabolism	Photosystem II
CwatDRAFT_0123	Crocosphaera	psbB	Photosystem II protein		Energy metabolism	Photosystem II
CwatDRAFT_0025	Crocosphaera	psbC	photosystem II CP43 protein PsbC homolog		Energy metabolism	Photosystem II
CwatDRAFT_0143	Crocosphaera	psbC	Photosynthetic reaction centre protein 44 kDa subunit		Energy metabolism	Photosystem II
CwatDRAFT_0639	Crocosphaera	psbD	Photosystem II D2 protein		Energy metabolism	Photosystem II
CwatDRAFT_0161	Crocosphaera	psbE	Cytochrome b559_ alpha subunit		Oxidative phosphorylation	Cytochrome b6f complex
CwatDRAFT_2618	Crocosphaera	psbH	Photosystem II phosphoprotein PsbH		Energy metabolism	Photosystem II
CwatDRAFT_4858	Crocosphaera	psbO	Manganese-stabilizing protein/photosystem II polypeptide		Energy metabolism	Photosystem II
CwatDRAFT_2246	Crocosphaera	psbP	Photosystem II reaction center protein PsbP		Energy metabolism	Photosystem II
CwatDRAFT_0626	Crocosphaera	psbU	Photosystem II 12 kDa extrinsic		Energy metabolism	Photosystem II
CwatDRAFT_5304	Crocosphaera	psbV	Cytochrome c_ class I		Energy metabolism	Photosystem II
CwatDRAFT_1275	Crocosphaera	psbW	Photosystem II reaction centre W protein_ PsbW		Energy metabolism	Photosystem II
CwatDRAFT_3303	Crocosphaera	psbW	Photosystem II reaction centre W protein_ PsbW		Energy metabolism	Photosystem II
CwatDRAFT_2495	Crocosphaera	psbX	Photosystem II reaction centre X		Energy metabolism	Photosystem II
CwatDRAFT_5901	Crocosphaera	psbZ	photosystem II 11 kD protein		Energy metabolism	Photosystem II
CwatDRAFT_2714	Crocosphaera	rbcL	Ribulose-bisphosphate carboxylase		Energy metabolism	Carbon fixation
CwatDRAFT_2716	Crocosphaera	rbcS	Ribulose-bisphosphate carboxylase		Energy metabolism	Carbon fixation
CwatDRAFT_4803	Crocosphaera	rpe_ cbbE	Ribulose-phosphate 3-epimerase		Energy metabolism	Carbon fixation
CwatDRAFT_5430	Crocosphaera	tktA	Transketolase		Energy metabolism	Carbon fixation
CwatDRAFT_5431	Crocosphaera	tktA	Transketolase_ central region:Transketolase_ C terminal		Energy metabolism	Carbon fixation
CwatDRAFT_1329	Crocosphaera	tktB	Transketolase_ N terminal		Energy metabolism	Carbon fixation
CwatDRAFT_1330	Crocosphaera	tktC	Transketolase_ central region:Transketolase_ C terminal		Energy metabolism	Carbon fixation
CwatDRAFT_1037	Crocosphaera	tpiA	Triosephosphate isomerase		Energy metabolism	Carbon fixation
CwatDRAFT_1392	Crocosphaera		Transaldolase		Energy metabolism	Carbon fixation
CwatDRAFT_3816	Crocosphaera		hypothetical		Energy metabolism	Nitrogen fixation
CwatDRAFT_3821	Crocosphaera		Mo-dependent nitrogenase_ C-terminal		Energy metabolism	Nitrogen fixation
CwatDRAFT_3825	Crocosphaera		Protein of unknown function DUF269		Energy metabolism	Nitrogen fixation
CwatDRAFT_3826	Crocosphaera		Protein of unknown function DUF683		Energy metabolism	Nitrogen fixation
CwatDRAFT_3831	Crocosphaera		hypothetical		Energy metabolism	Nitrogen fixation
CwatDRAFT_3832	Crocosphaera		Small GTP-binding protein domain		Energy metabolism	Nitrogen fixation
CwatDRAFT_3833	Crocosphaera		similar to Fe2+ transport system protein B		Energy metabolism	Nitrogen fixation
CwatDRAFT_3843	Crocosphaera		hypothetical		Energy metabolism	Nitrogen fixation
CwatDRAFT_3844	Crocosphaera		hypothetical		Energy metabolism	Nitrogen fixation
CwatDRAFT_3848	Crocosphaera		hypothetical		Energy metabolism	Nitrogen fixation
CwatDRAFT_3849	Crocosphaera		Nitrogenase-associated protein		Energy metabolism	Nitrogen fixation
CwatDRAFT_2235	Crocosphaera		Inorganic diphosphatase		Oxidative phosphorylation	Oxidative phosphorylation
CwatDRAFT_2236	Crocosphaera		hypothetical		Oxidative phosphorylation	Oxidative phosphorylation
CwatDRAFT_3456	Crocosphaera		FAD-dependent pyridine nucleotide-disulphide oxidoreductase		Oxidative phosphorylation	Oxidative phosphorylation
CwatDRAFT_5867	Crocosphaera		FAD-dependent pyridine nucleotide-disulphide oxidoreductase		Oxidative phosphorylation	Oxidative phosphorylation
CwatDRAFT_6161	Crocosphaera		FAD-dependent pyridine nucleotide-disulphide oxidoreductase		Oxidative phosphorylation	Oxidative phosphorylation
CwatDRAFT_6376	Crocosphaera		NADH dehydrogenase I subunit N		Oxidative phosphorylation	NADH dehydrogenases
CwatDRAFT_0409	Crocosphaera		HEAT:PBS lyase HEAT-like repeat		Energy metabolism	Phycobilisome
CwatDRAFT_0659	Crocosphaera		CpcD phycobilisome linker-like		Energy metabolism	Phycobilisome
CwatDRAFT_6291	Crocosphaera		Phycobilisome protein		Energy metabolism	Phycobilisome
CwatDRAFT_2487	Crocosphaera	bacA	Bacitracin resistance protein BacA		Glycan Biosynthesis and Metabolism	Peptidoglycan biosynthesis
CwatDRAFT_4903	Crocosphaera	gmhA	Phosphoheptose isomerase		Glycan Biosynthesis and Metabolism	Lipopolysaccharide biosynthesis
CwatDRAFT_5127	Crocosphaera	kptA	Phosphotransferase KptA/Tpt1		Glycan Biosynthesis and Metabolism	Lipopolysaccharide biosynthesis
CwatDRAFT_3971	Crocosphaera	lpxA	Acyl-		Glycan Biosynthesis and Metabolism	Lipopolysaccharide biosynthesis
CwatDRAFT_3972	Crocosphaera	lpxB	Glycosyl transferase_ family 19		Glycan Biosynthesis and Metabolism	Lipopolysaccharide biosynthesis
CwatDRAFT_3062	Crocosphaera	lpxC	UDP-3-0-acyl N-acetylglucosamine deacetylase		Glycan Biosynthesis and Metabolism	Lipopolysaccharide biosynthesis
CwatDRAFT_6728	Crocosphaera	lpxD	UDP-3-O-[3-hydroxymyristoyl] glucosamine N-acyltransferase_ LpxD		Glycan Biosynthesis and Metabolism	Lipopolysaccharide biosynthesis
CwatDRAFT_5013	Crocosphaera	mraY	Phospho-N-acetylmuramoyl-pentapeptide transferase		Glycan Biosynthesis and Metabolism	Peptidoglycan biosynthesis
CwatDRAFT_6446	Crocosphaera		Glycosyl transferase_ family 2		Glycan Biosynthesis and Metabolism	Glycosphingolipid metabolism
CwatDRAFT_1410	Crocosphaera		Cell wall hydrolase/autolysin		Glycan Biosynthesis and Metabolism	Peptidoglycan biosynthesis
CwatDRAFT_5048	Crocosphaera		N-acetylmuramoyl-L-alanine amidase_ periplasmic protein		Glycan Biosynthesis and Metabolism	Peptidoglycan biosynthesis
CwatDRAFT_5049	Crocosphaera		N-acetylmuramoyl-L-alanine amidase		Glycan Biosynthesis and Metabolism	Peptidoglycan biosynthesis
CwatDRAFT_4729	Crocosphaera	accB	Acetyl-CoA biotin carboxyl carrier		Carbohydrate metabolism	Pyruvate metabolism/ Fatty acid biosynthesis
CwatDRAFT_3194	Crocosphaera	accC	Acetyl-CoA carboxylase_ biotin carboxylase		Carbohydrate metabolism	Pyruvate metabolism/ Fatty acid biosynthesis
CwatDRAFT_2764	Crocosphaera	cdsA	Phosphatidate cytidylyltransferase		Lipid metabolism	Glycerophospholipid metabolism
CwatDRAFT_0948	Crocosphaera	crtB_ pys	Squalene/phytoene synthase		Lipid metabolism	Biosynthesis of steroids
CwatDRAFT_0947	Crocosphaera	crtD_ pds	Carotene 7_8-desaturase		Lipid metabolism	Biosynthesis of steroids
CwatDRAFT_1877	Crocosphaera	crtE	Polyprenyl synthetase		Lipid metabolism	Biosynthesis of steroids
CwatDRAFT_5404	Crocosphaera	crtQ	Carotene 7_8-desaturase		Lipid metabolism	Biosynthesis of steroids
CwatDRAFT_5424	Crocosphaera	crtR	Fatty acid desaturase		Lipid metabolism	Biosynthesis of steroids
CwatDRAFT_3226	Crocosphaera	desA	Fatty acid desaturase		Lipid metabolism	Androgen and estrogen metabolism
CwatDRAFT_4480	Crocosphaera	dxr	1-deoxy-D-xylulose 5-phosphate reductoisomerase		Lipid metabolism	Biosynthesis of steroids
CwatDRAFT_2303	Crocosphaera	fabG	3-oxoacyl-(acyl-carrier-protein) reductase		Lipid metabolism	Fatty acid biosynthesis (path 1)
CwatDRAFT_0949	Crocosphaera	ispG	IspG protein		Lipid metabolism	Biosynthesis of steroids
CwatDRAFT_4968	Crocosphaera	lytB	LytB protein		Lipid metabolism	Biosynthesis of steroids
CwatDRAFT_0837	Crocosphaera	sdr	Short-chain dehydrogenase/reductase SDR		Lipid metabolism	Fatty acid biosynthesis (path 1)
CwatDRAFT_2710	Crocosphaera	trmA	tRNA (uracil-5-)-methyltransferase/TrmA		Translation	Aminoacyl-tRNA biosynthesis
CwatDRAFT_3785	Crocosphaera		Caffeoyl-CoA O-methyltransferase		Lipid metabolism	Androgen and estrogen metabolism
CwatDRAFT_4923	Crocosphaera		MECDP-synthase		Lipid metabolism	Biosynthesis of steroids
CwatDRAFT_6015	Crocosphaera		Beta-ketoacyl synthase:Beta-ketoacyl synthase		Lipid metabolism	Fatty acid biosynthesis (path 1)
CwatDRAFT_5437	Crocosphaera		AMP-dependent synthetase and ligase		Lipid metabolism	Fatty acid metabolism
CwatDRAFT_0650	Crocosphaera		Glycerol-3-phosphate dehydrogenase (NAD(P)+)		Lipid metabolism	Glycerophospholipid metabolism
CwatDRAFT_1403	Crocosphaera	ftsY	Cell division transporter substrate-binding protein FtsY		Membrane Transport	Protein export
CwatDRAFT_3288	Crocosphaera	lepB	Signal peptidase I		Membrane Transport	Protein export
CwatDRAFT_4156	Crocosphaera	lepB	Signal peptidase I		Membrane Transport	Protein export
CwatDRAFT_4912	Crocosphaera	lspA	Peptidase A8_ signal peptidase II		Membrane Transport	Protein export
CwatDRAFT_2193	Crocosphaera	modA	Molybdenum ABC transporter_ periplasmic binding protein		Membrane transport	ABC transporters
CwatDRAFT_1348	Crocosphaera	pstB	ABC transporter		Membrane transport	ABC transporters
CwatDRAFT_1905	Crocosphaera	secA	SecA protein		Membrane Transport	Protein export
CwatDRAFT_4038	Crocosphaera	secD	SecD/SecF/SecDF export membrane protein:SecD export membrane protein		Membrane Transport	Protein export
CwatDRAFT_4039	Crocosphaera	secF	SecD/SecF/SecDF export membrane protein:SecF protein		Membrane Transport	Protein export
CwatDRAFT_2396	Crocosphaera	secY	SecY protein		Membrane Transport	Protein export
CwatDRAFT_2619	Crocosphaera	tatAE	Twin-arginine translocation protein TatA/E		Membrane Transport	Protein export
CwatDRAFT_4361	Crocosphaera	tatC	Sec-independent periplasmic protein translocase		Membrane Transport	Protein export
CwatDRAFT_4845	Crocosphaera	tobE	ABC transporter:TOBE		Membrane transport	ABC transporters
CwatDRAFT_0263	Crocosphaera		Protein of unknown function DUF140		Membrane transport	ABC transporters
CwatDRAFT_0545	Crocosphaera		inner-membrane translocator		Membrane transport	ABC transporters
CwatDRAFT_0917	Crocosphaera		ABC transporter		Membrane transport	ABC transporters
CwatDRAFT_1360	Crocosphaera		Sulfate-transporting ATPase		Membrane transport	ABC transporters
CwatDRAFT_1361	Crocosphaera		extracellular solute-binding protein_ family 1		Membrane transport	ABC transporters
CwatDRAFT_1362	Crocosphaera		Binding-protein-dependent transport systems inner membrane component		Membrane transport	ABC transporters
CwatDRAFT_1363	Crocosphaera		Binding-protein-dependent transport systems inner membrane component		Membrane transport	ABC transporters
CwatDRAFT_1752	Crocosphaera		extracellular solute-binding protein_ family 5		Membrane transport	ABC transporters
CwatDRAFT_2058	Crocosphaera		hypothetical		Membrane transport	ABC transporters
CwatDRAFT_2285	Crocosphaera		Binding-protein-dependent transport systems inner membrane component		Membrane transport	ABC transporters
CwatDRAFT_2469	Crocosphaera		Periplasmic binding protein		Membrane transport	ABC transporters
CwatDRAFT_2970	Crocosphaera		inner-membrane translocator		Membrane transport	ABC transporters
CwatDRAFT_3126	Crocosphaera		Periplasmic solute binding protein		Membrane transport	ABC transporters
CwatDRAFT_3127	Crocosphaera		ABC transporter		Membrane transport	ABC transporters
CwatDRAFT_3128	Crocosphaera		ABC-3		Membrane transport	ABC transporters
CwatDRAFT_3362	Crocosphaera		ABC transporter		Membrane transport	ABC transporters
CwatDRAFT_3660	Crocosphaera		ABC transporter		Membrane transport	ABC transporters
CwatDRAFT_3661	Crocosphaera		Mce4/Rv3499c/MTV023.06c protein		Membrane transport	ABC transporters
CwatDRAFT_3811	Crocosphaera		ABC transporter		Membrane transport	ABC transporters
CwatDRAFT_3989	Crocosphaera		extracellular solute-binding protein_ family 3		Membrane transport	ABC transporters
CwatDRAFT_5043	Crocosphaera		Binding-protein-dependent transport systems inner membrane component		Membrane transport	ABC transporters
CwatDRAFT_5134	Crocosphaera		Twin-arginine translocation pathway signal		Membrane transport	ABC transporters
CwatDRAFT_5160	Crocosphaera		extracellular solute-binding protein_ family 1		Membrane transport	ABC transporters
CwatDRAFT_5496	Crocosphaera		Periplasmic solute binding protein		Membrane transport	ABC transporters
CwatDRAFT_5498	Crocosphaera		ABC-3		Membrane transport	ABC transporters
CwatDRAFT_5525	Crocosphaera		Binding-protein-dependent transport systems inner membrane component		Membrane transport	ABC transporters
CwatDRAFT_5899	Crocosphaera		ABC transporter		Membrane transport	ABC transporters
CwatDRAFT_6026	Crocosphaera		ABC transporter		Membrane transport	ABC transporters
CwatDRAFT_4796	Crocosphaera		60 kDa inner membrane protein		Membrane Transport	Protein export
CwatDRAFT_0426	Crocosphaera		hypothetical		Membrane transport	Type II secretion system
CwatDRAFT_2087	Crocosphaera		Prokaryotic N-terminal methylation site		Membrane transport	Type II secretion system
CwatDRAFT_2355	Crocosphaera		Response regulator receiver		Membrane transport	Type II secretion system
CwatDRAFT_2356	Crocosphaera		CheW-like protein		Membrane transport	Type II secretion system
CwatDRAFT_4308	Crocosphaera		type II secretion system protein E		Membrane transport	Type II secretion system
CwatDRAFT_4946	Crocosphaera		pilus biogenesis protein homologous to general secretion pathway protein E		Membrane transport	Type II secretion system
CwatDRAFT_4910	Crocosphaera	bioB	Biotin synthase		Metabolism of Cofactors and Vitamins	Biotin metabolism
CwatDRAFT_4090	Crocosphaera	bioF	8-amino-7-oxononanoate synthase		Metabolism of Cofactors and Vitamins	Biotin metabolism
CwatDRAFT_1440	Crocosphaera	chlD	Magnesium chelatase_ ChlI subunit		Metabolism of Cofactors and Vitamins	Porphyrin and chlorophyll metabolism
CwatDRAFT_6019	Crocosphaera	chlG	Bacteriochlorophyll/chlorophyll synthetase		Metabolism of Cofactors and Vitamins	Porphyrin and chlorophyll metabolism
CwatDRAFT_1994	Crocosphaera	chlH	CobN/magnesium chelatase		Metabolism of Cofactors and Vitamins	Porphyrin and chlorophyll metabolism
CwatDRAFT_1995	Crocosphaera	chlH	similar to Cobalamin biosynthesis protein CobN and related Mg-chelatases		Metabolism of Cofactors and Vitamins	Porphyrin and chlorophyll metabolism
CwatDRAFT_4373	Crocosphaera	chlH	CobN/magnesium chelatase		Metabolism of Cofactors and Vitamins	Porphyrin and chlorophyll metabolism
CwatDRAFT_6292	Crocosphaera	chlI	Magnesium chelatase_ ChlI subunit		Metabolism of Cofactors and Vitamins	Porphyrin and chlorophyll metabolism
CwatDRAFT_2923	Crocosphaera	chlM	Magnesium protoporphyrin O-methyltransferase		Metabolism of Cofactors and Vitamins	Porphyrin and chlorophyll metabolism
CwatDRAFT_1268	Crocosphaera	chlP	Geranylgeranyl reductase		Metabolism of Cofactors and Vitamins	Porphyrin and chlorophyll metabolism
CwatDRAFT_5256	Crocosphaera	CobD	L-threonine-O-3-phosphate decarboxylase		Metabolism of Cofactors and Vitamins	Porphyrin and chlorophyll metabolism
CwatDRAFT_4121	Crocosphaera	folB	Dihydroneopterin aldolase family:Dihydroneopterin aldolase		Metabolism of Cofactors and Vitamins	Folate biosynthesis
CwatDRAFT_4176	Crocosphaera	folC	Folylpolyglutamate synthetase		Metabolism of Cofactors and Vitamins	Folate biosynthesis
CwatDRAFT_1406	Crocosphaera	folE	GTP cyclohydrolase I		Metabolism of Cofactors and Vitamins	Folate biosynthesis
CwatDRAFT_4252	Crocosphaera	folE	GTP cyclohydrolase I		Metabolism of Cofactors and Vitamins	Folate biosynthesis
CwatDRAFT_5117	Crocosphaera	folE	GTP cyclohydrolase I		Metabolism of Cofactors and Vitamins	Folate biosynthesis
CwatDRAFT_1977	Crocosphaera	folK	7_8-Dihydro-6-hydroxymethylpterin-pyrophosphokinase_ HPPK		Metabolism of Cofactors and Vitamins	Folate biosynthesis
CwatDRAFT_4517	Crocosphaera	hemE	Uroporphyrinogen decarboxylase HemE		Metabolism of Cofactors and Vitamins	Porphyrin and chlorophyll metabolism
CwatDRAFT_4183	Crocosphaera	hemF	Coproporphyrinogen oxidase		Metabolism of Cofactors and Vitamins	Porphyrin and chlorophyll metabolism
CwatDRAFT_2281	Crocosphaera	hemH	Ferrochelatase		Metabolism of Cofactors and Vitamins	Porphyrin and chlorophyll metabolism
CwatDRAFT_2460	Crocosphaera	hemN	Oxygen-independent coproporphyrinogen III oxidase HemN		Metabolism of Cofactors and Vitamins	Porphyrin and chlorophyll metabolism
CwatDRAFT_4859	Crocosphaera	ho1	Heme oxygenase (decyclizing)		Metabolism of Cofactors and Vitamins	Porphyrin and chlorophyll metabolism
CwatDRAFT_4964	Crocosphaera	menB	Naphthoate synthase		Metabolism of Cofactors and Vitamins	Ubiquinone biosynthesis
CwatDRAFT_5574	Crocosphaera	menD	Menaquinone biosynthesis protein		Metabolism of Cofactors and Vitamins	Ubiquinone biosynthesis
CwatDRAFT_2924	Crocosphaera	panB	Ketopantoate hydroxymethyltransferase		Metabolism of Cofactors and Vitamins	Pantothenate and CoA biosynthesis
CwatDRAFT_3095	Crocosphaera	pdxJ	Pyridoxal phosphate biosynthetic protein PdxJ		Metabolism of Cofactors and Vitamins	Vitamin B6 metabolism
CwatDRAFT_0676	Crocosphaera	pebA	Ferredoxin-dependent bilin reductase		Metabolism of Cofactors and Vitamins	Porphyrin and chlorophyll metabolism
CwatDRAFT_5247	Crocosphaera	pebB	Ferredoxin-dependent bilin reductase		Metabolism of Cofactors and Vitamins	Porphyrin and chlorophyll metabolism
CwatDRAFT_4172	Crocosphaera	ribA	3_4-Dihydroxy-2-butanone 4-phosphate synthase:GTP cyclohydrolase II		Metabolism of Cofactors and Vitamins	Riboflavin metabolism
CwatDRAFT_1372	Crocosphaera	ribD	Riboflavin biosynthesis protein RibD:Riboflavin-specific deaminase_ C-terminal		Metabolism of Cofactors and Vitamins	Riboflavin metabolism
CwatDRAFT_6378	Crocosphaera	ribF	Riboflavin kinase / FAD synthetase		Metabolism of Cofactors and Vitamins	Riboflavin metabolism
CwatDRAFT_3807	Crocosphaera	ribH	6_7-dimethyl-8-ribityllumazine synthase		Metabolism of Cofactors and Vitamins	Riboflavin metabolism
CwatDRAFT_3783	Crocosphaera	thiE	Thiamine monophosphate synthase		Metabolism of Cofactors and Vitamins	Thiamine metabolism
CwatDRAFT_1112	Crocosphaera	thiL	Thiamine-monophosphate kinase		Metabolism of Cofactors and Vitamins	Thiamine metabolism
CwatDRAFT_5393	Crocosphaera	ubiA	4-hydroxybenzoate polyprenyl transferase_ proteobacterial		Metabolism of Cofactors and Vitamins	Ubiquinone biosynthesis
CwatDRAFT_1038	Crocosphaera		Dihydropteroate synthase		Metabolism of Cofactors and Vitamins	Folate biosynthesis
CwatDRAFT_5084	Crocosphaera		6-pyruvoyltetrahydropterin synthase		Metabolism of Cofactors and Vitamins	Folate biosynthesis
CwatDRAFT_0089	Crocosphaera		NAD(+) kinase		Metabolism of Cofactors and Vitamins	Nicotinate and nicotinamide metabolism
CwatDRAFT_1931	Crocosphaera		NAD(P)(+) transhydrogenase (AB-specific)		Metabolism of Cofactors and Vitamins	Nicotinate and nicotinamide metabolism
CwatDRAFT_1932	Crocosphaera		similar to NAD/NADP transhydrogenase alpha subunit		Metabolism of Cofactors and Vitamins	Nicotinate and nicotinamide metabolism
CwatDRAFT_1933	Crocosphaera		NAD(P) transhydrogenase_ beta subunit		Metabolism of Cofactors and Vitamins	Nicotinate and nicotinamide metabolism
CwatDRAFT_4167	Crocosphaera		NAD(+) kinase		Metabolism of Cofactors and Vitamins	Nicotinate and nicotinamide metabolism
CwatDRAFT_6469	Crocosphaera		Cytidyltransferase-related:Probable nicotinate-nucleotide adenylyltransferase		Metabolism of Cofactors and Vitamins	Nicotinate and nicotinamide metabolism
CwatDRAFT_3716	Crocosphaera		Coenzyme A biosynthesis protein:Cytidyltransferase-related		Metabolism of Cofactors and Vitamins	Pantothenate and CoA biosynthesis
CwatDRAFT_4421	Crocosphaera		Dephospho-CoA kinase		Metabolism of Cofactors and Vitamins	Pantothenate and CoA biosynthesis
CwatDRAFT_3460	Crocosphaera		Copper response defect 1		Metabolism of Cofactors and Vitamins	Porphyrin and chlorophyll metabolism
CwatDRAFT_5111	Crocosphaera		bifunctional deaminase-reductase_ C-terminal		Metabolism of Cofactors and Vitamins	Riboflavin metabolism
CwatDRAFT_0596	Crocosphaera		Phosphomethylpyrimidine kinase		Metabolism of Cofactors and Vitamins	Thiamine metabolism
CwatDRAFT_1270	Crocosphaera		AMP-dependent synthetase and ligase		Metabolism of Cofactors and Vitamins	Ubiquinone biosynthesis
CwatDRAFT_4679	Crocosphaera		Ubiquinone/menaquinone biosynthesis methyltransferase		Metabolism of Cofactors and Vitamins	Ubiquinone biosynthesis
CwatDRAFT_4882	Crocosphaera		UbiA prenyltransferase		Metabolism of Cofactors and Vitamins	Ubiquinone biosynthesis
CwatDRAFT_5644	Crocosphaera	ddlA	D-alanine--D-alanine ligase		Amino Acid Metabolism	D-Alanine metabolism
CwatDRAFT_5930	Crocosphaera	murC	UDP-N-acetylmuramate--alanine ligase		Amino Acid Metabolism	D-Glutamine and D-glutamate metabolism
CwatDRAFT_2770	Crocosphaera	murD	UDP-N-acetylmuramoylalanine-D-glutamate ligase		Amino Acid Metabolism	D-Glutamine and D-glutamate metabolism
CwatDRAFT_3616	Crocosphaera		Serine--glyoxylate transaminase		Amino Acid Metabolism	Amino acid biosynthesis
CwatDRAFT_6548	Crocosphaera		Aminotransferase_ class I and II		Amino Acid Metabolism	Amino acid biosynthesis
CwatDRAFT_4357	Crocosphaera		D-alanine--D-alanine ligase		Amino Acid Metabolism	D-Alanine metabolism
CwatDRAFT_2250	Crocosphaera	ackA	Acetate kinase		Amino Acid Metabolism	Taurine and hypotaurine metabolism
CwatDRAFT_1294	Crocosphaera	ggt	Gamma-glutamyltranspeptidase		Amino Acid Metabolism	Taurine and hypotaurine metabolism
CwatDRAFT_3229	Crocosphaera	sir	Nitrite/sulfite reductase_ hemoprotein beta-component_ ferrodoxin-like:Nitrite and sulphite reductase 4Fe-4S region		Amino Acid Metabolism	Selenoamino acid metabolism
CwatDRAFT_6579	Crocosphaera	sufS	Cysteine desulphurases_ SufS		Amino Acid Metabolism	Selenoamino acid metabolism
CwatDRAFT_4072	Crocosphaera		Gamma-glutamyltransferase		Amino Acid Metabolism	Selenoamino acid metabolism
CwatDRAFT_0091	Crocosphaera		Gamma-glutamyltranspeptidase		Amino Acid Metabolism	Taurine and hypotaurine metabolism
CwatDRAFT_2397	Crocosphaera	adk	Adenylate kinase_ subfamily		Nucleotide Metabolism	Purine metabolism
CwatDRAFT_5887	Crocosphaera	apsK	Adenylylsulfate kinase		Nucleotide Metabolism	Purine metabolism
CwatDRAFT_4157	Crocosphaera	apt	Adenine phosphoribosyl transferase		Nucleotide Metabolism	Purine metabolism
CwatDRAFT_6596	Crocosphaera	atc	Aspartate carbamoyltransferase		Nucleotide Metabolism	Pyrimidine metabolism
CwatDRAFT_4475	Crocosphaera	fgams	Phosphoribosylformylglycinamidine synthase II		Nucleotide Metabolism	Purine metabolism
CwatDRAFT_5016	Crocosphaera	nrdF	Ribonucleoside-diphosphate reductase		Nucleotide Metabolism	Purine metabolism
CwatDRAFT_6150	Crocosphaera	panC	Cytidylate kinase:Pantoate-beta-alanine ligase:Cytidyltransferase-related		Nucleotide Metabolism	Pyrimidine metabolism
CwatDRAFT_4563	Crocosphaera	pnp	Polyribonucleotide nucleotidyltransferase		Nucleotide Metabolism	Purine metabolism
CwatDRAFT_4168	Crocosphaera	purB	Adenylosuccinate lyase		Nucleotide Metabolism	Purine metabolism
CwatDRAFT_4899	Crocosphaera	purD	Phosphoribosylglycinamide synthetase		Nucleotide Metabolism	Purine metabolism
CwatDRAFT_0942	Crocosphaera	purH	AICARFT/IMPCHase bienzyme		Nucleotide Metabolism	Purine metabolism
CwatDRAFT_3651	Crocosphaera	purK	Phosphoribosylaminoimidazole carboxylase_ ATPase subunit		Nucleotide Metabolism	Purine metabolism
CwatDRAFT_2767	Crocosphaera	purM	Phosphoribosylformylglycinamidine cyclo-ligase		Nucleotide Metabolism	Purine metabolism
CwatDRAFT_3134	Crocosphaera	pyrC	Dihydroorotase multifunctional complex type		Nucleotide Metabolism	Pyrimidine metabolism
CwatDRAFT_3688	Crocosphaera	pyrF	Orotidine 5'-phosphate decarboxylase		Nucleotide Metabolism	Pyrimidine metabolism
CwatDRAFT_6742	Crocosphaera	pyrR	Uracil phosphoribosyltransferase		Nucleotide Metabolism	Pyrimidine metabolism
CwatDRAFT_0693	Crocosphaera	rpoC1	RNA polymerase gamma-subunit		Nucleotide Metabolism	Purine metabolism
CwatDRAFT_0857	Crocosphaera	rpoZ	RNA polymerase_ omega subunit		Nucleotide Metabolism	Purine metabolism
CwatDRAFT_1746	Crocosphaera	sopT	ATP-sulfurylase		Nucleotide Metabolism	Purine metabolism
CwatDRAFT_3147	Crocosphaera	upp	Uracil phosphoribosyl transferase		Nucleotide Metabolism	Pyrimidine metabolism
CwatDRAFT_1948	Crocosphaera		Guanosine-5'-triphosphate_3'-diphosphate diphosphatase		Nucleotide Metabolism	Purine metabolism
CwatDRAFT_2721	Crocosphaera		Forkhead-associated:Guanylate cyclase		Nucleotide Metabolism	Purine metabolism
CwatDRAFT_3617	Crocosphaera		hypothetical		Nucleotide Metabolism	Purine metabolism
CwatDRAFT_5014	Crocosphaera		hypothetical		Nucleotide Metabolism	Purine metabolism
CwatDRAFT_6188	Crocosphaera		Nucleoside-diphosphate kinase		Nucleotide Metabolism	Purine metabolism
CwatDRAFT_4064	Crocosphaera		Thymidylate synthase		Nucleotide Metabolism	Pyrimidine metabolism
CwatDRAFT_6529	Crocosphaera		putative thioredoxin reductase		Nucleotide Metabolism	Pyrimidine metabolism
CwatDRAFT_2033	Crocosphaera	recQ	ATP-dependent DNA helicase RecQ:ATP-requiring DNA helicase RecQ		DNA replication recombination and repair	Nucleotide excision repair
CwatDRAFT_0847	Crocosphaera	dcm	C-5 cytosine-specific DNA methylase		DNA replication recombination and repair	Other replication_ recombination and repair proteins
CwatDRAFT_1640	Crocosphaera	dcm	C-5 cytosine-specific DNA methylase		DNA replication recombination and repair	Other replication_ recombination and repair proteins
CwatDRAFT_4184	Crocosphaera	dcm	C-5 cytosine-specific DNA methylase		DNA replication recombination and repair	Other replication_ recombination and repair proteins
CwatDRAFT_6562	Crocosphaera	dcm	C-5 cytosine-specific DNA methylase		DNA replication recombination and repair	Other replication_ recombination and repair proteins
CwatDRAFT_5132	Crocosphaera		DNA methylase N-4/N-6		DNA replication recombination and repair	Other replication_ recombination and repair proteins
CwatDRAFT_5052	Crocosphaera	dnaK	Heat shock protein Hsp70		DNA replication recombination and repair	DNA replication
CwatDRAFT_4593	Crocosphaera	dnaN	DNA polymerase III_ beta chain		DNA replication recombination and repair	DNA replication
CwatDRAFT_1867	Crocosphaera		DNA polymerase_ beta-like region		DNA replication recombination and repair	DNA replication
CwatDRAFT_2677	Crocosphaera		DNA polymerase_ beta-like region		DNA replication recombination and repair	DNA replication
CwatDRAFT_4849	Crocosphaera		DNA polymerase_ beta-like region		DNA replication recombination and repair	DNA replication
CwatDRAFT_1755	Crocosphaera	dnaG	DNA primase		DNA replication recombination and repair	DNA replication
CwatDRAFT_4389	Crocosphaera	ruvA	DNA recombination protein_ RuvA		DNA replication recombination and repair	Homologous recombination
CwatDRAFT_2972	Crocosphaera	radc	DNA repair protein RadC		DNA replication recombination and repair	Other replication_ recombination and repair proteins
CwatDRAFT_2380	Crocosphaera	recN	DNA repair protein RecN		DNA replication recombination and repair	Other replication_ recombination and repair proteins
CwatDRAFT_3017	Crocosphaera	dnaX	DNA-directed DNA polymerase		DNA replication recombination and repair	DNA replication
CwatDRAFT_3958	Crocosphaera	rpoB	DNA-directed RNA polymerase_ beta subunit		DNA replication recombination and repair	DNA replication
CwatDRAFT_0895	Crocosphaera	coaBC	DNA/pantothenate metabolism flavoprotein		DNA replication recombination and repair	DNA replication
CwatDRAFT_1351	Crocosphaera	dnaJ	DnaJ central region:Heat shock protein DnaJ_ N-terminal:Chaperone DnaJ_ C-terminal		DNA replication recombination and repair	DNA replication
CwatDRAFT_0157	Crocosphaera	dnaK	DnaK protein 3_ heat shock protein 70_ molecular chaperone		DNA replication recombination and repair	DNA replication
CwatDRAFT_4936	Crocosphaera	dam	N6 adenine-specific DNA methyltransferase_ D12 class		DNA replication recombination and repair	Other replication_ recombination and repair proteins
CwatDRAFT_6466	Crocosphaera		N6 adenine-specific DNA methyltransferase_ D12 class		DNA replication recombination and repair	Other replication_ recombination and repair proteins
CwatDRAFT_1045	Crocosphaera		RNA-directed DNA polymerase		DNA replication recombination and repair	Other replication_ recombination and repair proteins
CwatDRAFT_4288	Crocosphaera		RNA-directed DNA polymerase		DNA replication recombination and repair	Other replication_ recombination and repair proteins
CwatDRAFT_4353	Crocosphaera		RNA-directed DNA polymerase		DNA replication recombination and repair	Other replication_ recombination and repair proteins
CwatDRAFT_4444	Crocosphaera		RNA-directed DNA polymerase		DNA replication recombination and repair	Other replication_ recombination and repair proteins
CwatDRAFT_4685	Crocosphaera		RNA-directed DNA polymerase		DNA replication recombination and repair	Other replication_ recombination and repair proteins
CwatDRAFT_5245	Crocosphaera		RNA-directed DNA polymerase		DNA replication recombination and repair	Other replication_ recombination and repair proteins
CwatDRAFT_5435	Crocosphaera		RNA-directed DNA polymerase		DNA replication recombination and repair	Other replication_ recombination and repair proteins
CwatDRAFT_3340	Crocosphaera		RNA-directed DNA polymerase (Reverse transcriptase)		DNA replication recombination and repair	Other replication_ recombination and repair proteins
CwatDRAFT_5015	Crocosphaera		RNA-directed DNA polymerase (Reverse transcriptase)		DNA replication recombination and repair	Other replication_ recombination and repair proteins
CwatDRAFT_5066	Crocosphaera		RNA-directed DNA polymerase (Reverse transcriptase)		DNA replication recombination and repair	Other replication_ recombination and repair proteins
CwatDRAFT_0278	Crocosphaera		RNA-directed DNA polymerase (Reverse transcriptase):HNH endonuclease		DNA replication recombination and repair	Other replication_ recombination and repair proteins
CwatDRAFT_2234	Crocosphaera		RNA-directed DNA polymerase (Reverse transcriptase):HNH endonuclease		DNA replication recombination and repair	Other replication_ recombination and repair proteins
CwatDRAFT_2934	Crocosphaera		RNA-directed DNA polymerase (Reverse transcriptase):HNH endonuclease		DNA replication recombination and repair	Other replication_ recombination and repair proteins
CwatDRAFT_3110	Crocosphaera		RNA-directed DNA polymerase (Reverse transcriptase):HNH endonuclease		DNA replication recombination and repair	Other replication_ recombination and repair proteins
CwatDRAFT_3132	Crocosphaera		RNA-directed DNA polymerase (Reverse transcriptase):HNH endonuclease		DNA replication recombination and repair	Other replication_ recombination and repair proteins
CwatDRAFT_3297	Crocosphaera		RNA-directed DNA polymerase (Reverse transcriptase):HNH endonuclease		DNA replication recombination and repair	Other replication_ recombination and repair proteins
CwatDRAFT_3488	Crocosphaera		RNA-directed DNA polymerase (Reverse transcriptase):HNH endonuclease		DNA replication recombination and repair	Other replication_ recombination and repair proteins
CwatDRAFT_4884	Crocosphaera		RNA-directed DNA polymerase (Reverse transcriptase):HNH endonuclease		DNA replication recombination and repair	Other replication_ recombination and repair proteins
CwatDRAFT_5086	Crocosphaera		RNA-directed DNA polymerase (Reverse transcriptase):HNH endonuclease		DNA replication recombination and repair	Other replication_ recombination and repair proteins
CwatDRAFT_5381	Crocosphaera		RNA-directed DNA polymerase (Reverse transcriptase):HNH endonuclease		DNA replication recombination and repair	Other replication_ recombination and repair proteins
CwatDRAFT_0315	Crocosphaera		Response regulator receiver		Signal Transduction	Two-component system
CwatDRAFT_2361	Crocosphaera		ATP-binding region_ ATPase-like:Hpt		Signal Transduction	Two-component system
CwatDRAFT_2809	Crocosphaera		Response regulator receiver		Signal Transduction	Two-component system
CwatDRAFT_3625	Crocosphaera		Delta(12)-fatty acid dehydrogenase		Signal Transduction	Two-component system
CwatDRAFT_4063	Crocosphaera		ATP-binding region_ ATPase-like:Histidine kinase A_ N-terminal		Signal Transduction	Two-component system
CwatDRAFT_4523	Crocosphaera		Histidine kinase A_ N-terminal		Signal Transduction	Two-component system
CwatDRAFT_4944	Crocosphaera		KaiC		Signal Transduction	Two-component system
CwatDRAFT_5398	Crocosphaera		Response regulator receiver		Signal Transduction	Two-component system
CwatDRAFT_5683	Crocosphaera	sigA	Sigma-70 region 3:Sigma-70 region 2:Sigma-70 region 4:Sigma-70 region 1.2		Transcription	Sigma Factors
CwatDRAFT_5337	Crocosphaera	sigB	Sigma-70 region 3:Sigma-70 region 2:Sigma-70 region 4:Sigma-70 region 1.2		Transcription	Sigma Factors
CwatDRAFT_5786	Crocosphaera	sigC	Sigma-70 region 2:Sigma-70 region 1.2		Transcription	Sigma Factors
CwatDRAFT_1236	Crocosphaera	sigE	Sigma-70 region 3:Sigma-70 region 2:Sigma-70 region 4:Sigma-70 region 1.2		Transcription	Sigma Factors
CwatDRAFT_6460	Crocosphaera	sigG	Sigma-70 region 2:Sigma-70 region 4		Transcription	Sigma Factors
CwatDRAFT_5750	Crocosphaera	sigH	Sigma-70 region 2:Sigma-70 region 4		Transcription	Sigma Factors
CwatDRAFT_0388	Crocosphaera	alaS	Alanyl-tRNA synthetase_ class IIc		Translation	Aminoacyl-tRNA biosynthesis
CwatDRAFT_4643	Crocosphaera	asnS	Asparaginyl-tRNA synthetase_ class IIb		Translation	Aminoacyl-tRNA biosynthesis
CwatDRAFT_4089	Crocosphaera	aspS	Aspartyl-tRNA synthetase bacterial/mitochondrial type		Translation	Aminoacyl-tRNA biosynthesis
CwatDRAFT_4250	Crocosphaera	cysS	Cysteinyl-tRNA synthetase_ class Ia		Translation	Aminoacyl-tRNA biosynthesis
CwatDRAFT_3245	Crocosphaera	gatA	Glutamyl-tRNA(Gln) amidotransferase A subunit		Translation	Aminoacyl-tRNA biosynthesis
CwatDRAFT_1647	Crocosphaera	gatC	Glutamyl-tRNA(Gln) amidotransferase C subunit		Translation	Aminoacyl-tRNA biosynthesis
CwatDRAFT_3913	Crocosphaera	glyS	Glycyl-tRNA synthetase_ beta subunit		Translation	Aminoacyl-tRNA biosynthesis
CwatDRAFT_1304	Crocosphaera	hisS1	Histidyl-tRNA synthetase_ class IIa		Translation	Aminoacyl-tRNA biosynthesis
CwatDRAFT_6575	Crocosphaera	hisS2	Histidyl-tRNA synthetase 2_ putative		Translation	Aminoacyl-tRNA biosynthesis
CwatDRAFT_6074	Crocosphaera	lysSb	Lysyl-tRNA synthetase_ class-2		Translation	Aminoacyl-tRNA biosynthesis
CwatDRAFT_5541	Crocosphaera	metG	Methionyl-tRNA synthetase_ class Ia		Translation	Aminoacyl-tRNA biosynthesis
CwatDRAFT_2609	Crocosphaera	pheS	Phenylalanyl-tRNA synthetase_ alpha subunit		Translation	Aminoacyl-tRNA biosynthesis
CwatDRAFT_3932	Crocosphaera	pheT	phenylalanyl-tRNA synthetase_ beta subunit		Translation	Aminoacyl-tRNA biosynthesis
CwatDRAFT_4342	Crocosphaera	proS	Prolyl-tRNA synthetase_ bacterial		Translation	Aminoacyl-tRNA biosynthesis
CwatDRAFT_2441	Crocosphaera	rplW	Ribosomal L23 protein		Translation	Ribosome
CwatDRAFT_2389	Crocosphaera	rplX	Ribosomal protein L24		Translation	Ribosome
CwatDRAFT_3730	Crocosphaera	rpmA	Ribosomal protein L27		Translation	Ribosome
CwatDRAFT_2447	Crocosphaera	rpmC	Ribosomal protein L29		Translation	Ribosome
CwatDRAFT_5827	Crocosphaera	rpmL	Ribosomal protein L35		Translation	Ribosome
CwatDRAFT_4199	Crocosphaera	rpsB	Ribosomal protein S2_ bacterial and organelle form		Translation	Ribosome
CwatDRAFT_2445	Crocosphaera	rpsC	ribosomal protein S3		Translation	Ribosome
CwatDRAFT_1009	Crocosphaera	rpsD	Ribosomal protein S4_ bacterial and organelle form		Translation	Ribosome
CwatDRAFT_2394	Crocosphaera	rpsE	Ribosomal protein S5_ bacterial and organelle form		Translation	Ribosome
CwatDRAFT_5452	Crocosphaera	rpsF	Ribosomal protein S6		Translation	Ribosome
CwatDRAFT_4693	Crocosphaera	rpsG	Ribosomal protein S7_ bacterial and organelle form		Translation	Ribosome
CwatDRAFT_2391	Crocosphaera	rpsH	Ribosomal protein S8		Translation	Ribosome
CwatDRAFT_2405	Crocosphaera	rpsI	Ribosomal protein S9		Translation	Ribosome
CwatDRAFT_4697	Crocosphaera	rpsJ	Ribosomal protein S10_ bacterial form		Translation	Ribosome
CwatDRAFT_4692	Crocosphaera	rpsL	Ribosomal protein S12_ bacterial and chloroplast form		Translation	Ribosome
CwatDRAFT_6424	Crocosphaera	rpsP	Ribosomal protein S16		Translation	Ribosome
CwatDRAFT_2448	Crocosphaera	rpsQ	Ribosomal protein S17		Translation	Ribosome
CwatDRAFT_2443	Crocosphaera	rpsS	Ribosomal protein S19_ bacterial and organelle form		Translation	Ribosome
CwatDRAFT_1379	Crocosphaera	rpsT	Ribosomal protein S21		Translation	Ribosome
CwatDRAFT_1279	Crocosphaera	rpsU	Ribosomal protein S21		Translation	Ribosome
CwatDRAFT_1711	Crocosphaera	serS	Seryl-tRNA synthetase_ class IIa		Translation	Aminoacyl-tRNA biosynthesis
CwatDRAFT_6125	Crocosphaera	thrS	Threonyl-tRNA synthetase_ class IIa		Translation	Aminoacyl-tRNA biosynthesis
CwatDRAFT_6746	Crocosphaera	tyrS	Tyrosyl-tRNA synthetase_ class Ib		Translation	Aminoacyl-tRNA biosynthesis
CwatDRAFT_3526	Crocosphaera	valS	Valyl-tRNA synthetase_ class Ia		Translation	Aminoacyl-tRNA biosynthesis
CwatDRAFT_5288	Crocosphaera		similar to Cysteinyl-tRNA synthetase		Translation	Aminoacyl-tRNA biosynthesis
CwatDRAFT_3798	Crocosphaera		RNA binding S1		Translation	Ribosome
CwatDRAFT_1553	Crocosphaera		Carboxymethylenebutenolidase		Xenobiotics Biodegradation and Metabolism	gamma-Hexachlorocyclohexane degradation
CwatDRAFT_2516	Crocosphaera	aas	Anti-sigma factor antagonist		Transcription	Sigma Factors
CwatDRAFT_4920	Crocosphaera	aas	Anti-sigma factor antagonist		Transcription	Sigma Factors
CwatDRAFT_6014	Crocosphaera	acp	Acyl carrier protein (ACP)
CwatDRAFT_5214	Crocosphaera	acr3	Arsenical-resistance protein ACR3
CwatDRAFT_1976	Crocosphaera	acrB	Acriflavin resistance protein
CwatDRAFT_5663	Crocosphaera	acs	AMP-dependent synthetase and ligase
CwatDRAFT_6547	Crocosphaera	amt	Ammonium transporter
CwatDRAFT_1885	Crocosphaera	aroH	Chorismate mutase of the AroH class
CwatDRAFT_3437	Crocosphaera	arsA	Anion-transporting ATPase
CwatDRAFT_1904	Crocosphaera	arsR	regulatory protein_ ArsR
CwatDRAFT_5583	Crocosphaera	arsR	regulatory protein_ ArsR
CwatDRAFT_5767	Crocosphaera	arsR	regulatory protein_ ArsR
CwatDRAFT_6283	Crocosphaera	atp1	hypothetical
CwatDRAFT_6048	Crocosphaera	baf	Bvg accessory factor
CwatDRAFT_4911	Crocosphaera	bioY	BioY protein
CwatDRAFT_1903	Crocosphaera	cax	Calcium/proton exchanger superfamily:Calcium/proton exchanger
CwatDRAFT_4536	Crocosphaera	cbiM	Cobalamin (vitamin B12) biosynthesis CbiM protein
CwatDRAFT_0387	Crocosphaera	cbiQ	Cobalt transport protein
CwatDRAFT_5294	Crocosphaera	ccmK1	microcompartments protein
CwatDRAFT_5293	Crocosphaera	ccmK2	microcompartments protein
CwatDRAFT_6374	Crocosphaera	ccmK3	microcompartments protein
CwatDRAFT_6375	Crocosphaera	ccmK4	microcompartments protein
CwatDRAFT_5295	Crocosphaera	ccmL	Ethanolamine utilization protein EutN/carboxysome structural protein Ccml
CwatDRAFT_5296	Crocosphaera	ccmM	Carbonate dehydratase
CwatDRAFT_5297	Crocosphaera	ccmN	transferase hexapeptide repeat
CwatDRAFT_1511	Crocosphaera	cemA	CemA
CwatDRAFT_4135	Crocosphaera	chaD	CHAD
CwatDRAFT_1738	Crocosphaera	clpP	Peptidase S14_ ClpP
CwatDRAFT_2951	Crocosphaera	clpP	Peptidase S14_ ClpP
CwatDRAFT_4873	Crocosphaera	clpP	Peptidase S14_ ClpP
CwatDRAFT_4874	Crocosphaera	clpP	Peptidase S14_ ClpP
CwatDRAFT_2952	Crocosphaera	clpX	ClpX_ ATPase regulatory subunit
CwatDRAFT_4366	Crocosphaera	cobW	Cobalamin synthesis protein/P47K:Cobalamin synthesis protein/P47K
CwatDRAFT_5849	Crocosphaera	crp	regulatory protein_ Crp
CwatDRAFT_4423	Crocosphaera	crtH	similar to Phytoene dehydrogenase and related proteins
CwatDRAFT_4934	Crocosphaera	dacB	Peptidase S13_ D-Ala-D-Ala carboxypeptidase C
CwatDRAFT_1743	Crocosphaera	DUF21	CBS:Protein of unknown function DUF21
CwatDRAFT_1915	Crocosphaera	DUF21	CBS:Protein of unknown function DUF21:Transporter-associated region
CwatDRAFT_3027	Crocosphaera	DUF21	CBS:Protein of unknown function DUF21
CwatDRAFT_5441	Crocosphaera	DUF224	4Fe-4S ferredoxin_ iron-sulfur binding:Protein of unknown function DUF224
CwatDRAFT_0370	Crocosphaera	DUF891	protein of unknown function DUF891
CwatDRAFT_0689	Crocosphaera	DUF891	protein of unknown function DUF891
CwatDRAFT_6214	Crocosphaera	DUF891	protein of unknown function DUF891
CwatDRAFT_4728	Crocosphaera	efp	Elongation factor P (EF-P)
CwatDRAFT_3013	Crocosphaera	era	Small GTP-binding protein domain:GTP-binding:GTP-binding protein Era
CwatDRAFT_4301	Crocosphaera	exbD_ tolR	Biopolymer transport protein ExbD/TolR
CwatDRAFT_5182	Crocosphaera	exoD	Exopolysaccharide synthesis_ ExoD
CwatDRAFT_2718	Crocosphaera	fabZ	Beta-hydroxyacyl-(acyl-carrier-protein) dehydratase FabZ
CwatDRAFT_0542	Crocosphaera	fbt	Biopterin transport-related protein BT1
CwatDRAFT_0056	Crocosphaera	feoA	FeoA
CwatDRAFT_3152	Crocosphaera	feoA	FeoA
CwatDRAFT_0057	Crocosphaera	feoB	Small GTP-binding protein domain
CwatDRAFT_0282	Crocosphaera	frr	Ribosome recycling factor		Translation	Ribosome
CwatDRAFT_4221	Crocosphaera	ftrC	Ferredoxin thioredoxin reductase_ beta chain
CwatDRAFT_3143	Crocosphaera	ftrV	Ferredoxin thioredoxin reductase_ alpha chain
CwatDRAFT_4935	Crocosphaera	fur	Ferric-uptake regulator
CwatDRAFT_4694	Crocosphaera	fus	Translation elongation factor G:Small GTP-binding protein domain
CwatDRAFT_1265	Crocosphaera	fusA	Translation elongation factor G:Small GTP-binding protein domain
CwatDRAFT_1679	Crocosphaera	gcp	Peptidase M22_ glycoprotease
CwatDRAFT_4606	Crocosphaera	gcvH	Glycine cleavage H-protein
CwatDRAFT_1230	Crocosphaera	gid	Gid protein
CwatDRAFT_3904	Crocosphaera	gidA	Glucose-inhibited division protein A subfamily
CwatDRAFT_5924	Crocosphaera	glnB	Nitrogen regulatory protein P-II
CwatDRAFT_2198	Crocosphaera	gntR	regulatory protein_ GntR
CwatDRAFT_2981	Crocosphaera	gph	Sodium:galactoside symporter
CwatDRAFT_0976	Crocosphaera	groEL1	Chaperonin Cpn60/TCP-1
CwatDRAFT_6138	Crocosphaera	groEL2	Chaperonin Cpn60/TCP-1
CwatDRAFT_2040	Crocosphaera	grpE	GrpE protein
CwatDRAFT_4534	Crocosphaera	hemK	Modification methylase HemK
CwatDRAFT_4904	Crocosphaera	hisB	Histidinol-phosphate phosphatase:HAD-superfamily hydrolase_ subfamily IIIA
CwatDRAFT_0396	Crocosphaera	hliC	CAB/ELIP/HLIP superfamily
CwatDRAFT_3980	Crocosphaera	hsdM	similar to Type I restriction-modification system methyltransferase subunit
CwatDRAFT_4526	Crocosphaera	hypA	Hydrogenase expression/synthesis_ HypA
CwatDRAFT_4527	Crocosphaera	hypB	Hydrogenase accessory protein HypB
CwatDRAFT_4304	Crocosphaera	hypD	Hydrogenase formation HypD protein
CwatDRAFT_1828	Crocosphaera	hypF	Hydrogenase maturation protein HypF
CwatDRAFT_2700	Crocosphaera	infB	Initiation factor 2:Small GTP-binding protein domain
CwatDRAFT_4942	Crocosphaera	kaiA	circadian clock protein KaiA homolog
CwatDRAFT_4943	Crocosphaera	kaiB	circadian clock protein KaiB homolog
CwatDRAFT_5153	Crocosphaera	kaiB	circadian clock protein KaiB homolog
CwatDRAFT_2971	Crocosphaera	ksgA	RRNA 16S rRNA dimethylase
CwatDRAFT_0582	Crocosphaera	lepA	Small GTP-binding protein domain:GTP-binding protein LepA
CwatDRAFT_1599	Crocosphaera	lexA	Peptidase S24_ LexA repressor
CwatDRAFT_1162	Crocosphaera	lipA	Lipoate synthase
CwatDRAFT_0935	Crocosphaera	luxR	regulatory protein_ LuxR
CwatDRAFT_2148	Crocosphaera	luxR	regulatory protein_ LuxR:Response regulator receiver
CwatDRAFT_2363	Crocosphaera	lysR	regulatory protein_ LysR:LysR_ substrate-binding
CwatDRAFT_3020	Crocosphaera	lysR	regulatory protein_ LysR:LysR_ substrate-binding
CwatDRAFT_2982	Crocosphaera	lytR	Cell envelope-related transcriptional attenuator
CwatDRAFT_2247	Crocosphaera	maf	Maf-like protein
CwatDRAFT_4501	Crocosphaera	map1	Peptidase M24A_ methionine aminopeptidase_ subfamily 1
CwatDRAFT_6073	Crocosphaera	matE	Multi antimicrobial extrusion protein MatE
CwatDRAFT_6429	Crocosphaera	matE	Multi antimicrobial extrusion protein MatE
CwatDRAFT_4155	Crocosphaera	mazG	MazG_ bacterial
CwatDRAFT_6432	Crocosphaera	merR	regulatory protein_ MerR:Resolvase_ N-terminal
CwatDRAFT_4970	Crocosphaera	mfd	Transcription-repair coupling factor
CwatDRAFT_5471	Crocosphaera	miaA	tRNA isopentenyltransferase		Translation	Aminoacyl-tRNA biosynthesis
CwatDRAFT_0568	Crocosphaera	minE	Septum formation topological specificity factor MinE
CwatDRAFT_4189	Crocosphaera	moaE	Molybdopterin biosynthesis MoaE
CwatDRAFT_0044	Crocosphaera	msrA	Peptide methionine sulfoxide reductase
CwatDRAFT_3287	Crocosphaera	mutS2	MutS 2 protein
CwatDRAFT_2591	Crocosphaera	mutt	Mutator MutT
CwatDRAFT_3723	Crocosphaera	mviN	Virulence factor MVIN-like
CwatDRAFT_0881	Crocosphaera	nblA	Phycobilisome degradation protein nblA
CwatDRAFT_5037	Crocosphaera	nifU	Nitrogen-fixing NifU_ C-terminal
CwatDRAFT_3216	Crocosphaera	nth	Endonuclease III/Nth
CwatDRAFT_0860	Crocosphaera	nusG	transcription antitermination protein NusG
CwatDRAFT_2641	Crocosphaera	pant	Phosphopantethiene-protein transferase
CwatDRAFT_0546	Crocosphaera	parB	ParB-like partition protein
CwatDRAFT_3106	Crocosphaera	parB	ParB-like partition protein
CwatDRAFT_6390	Crocosphaera	parB	ParB-like partition protein
CwatDRAFT_2841	Crocosphaera	pepP	Peptidase M24:Peptidase M24B_ X-Pro dipeptidase/aminopeptidase N-terminal
CwatDRAFT_5911	Crocosphaera	phoU	PhoU
CwatDRAFT_4622	Crocosphaera	plsX	Fatty acid synthesis plsX protein
CwatDRAFT_4789	Crocosphaera	prc	Peptidase S41A_ C-terminal protease
CwatDRAFT_6601	Crocosphaera	prfB	Peptide chain release factor 2
CwatDRAFT_6535	Crocosphaera	prfC	Peptide chain release factor 3:Small GTP-binding protein domain
CwatDRAFT_6396	Crocosphaera	prmA	Ribosomal protein L11 methyltransferase		Translation	Ribosome
CwatDRAFT_4474	Crocosphaera	psbZ	Light-harvesting protein Ycf9_ structural subunit
CwatDRAFT_6747	Crocosphaera	PspA	PspA/IM30
CwatDRAFT_2486	Crocosphaera	queA	Queuosine biosynthesis protein
CwatDRAFT_2715	Crocosphaera	rbcX	Chaperonin-like RbcX
CwatDRAFT_3787	Crocosphaera	rbfA	Ribosome-binding factor A		Translation	Ribosome
CwatDRAFT_6308	Crocosphaera	rbpA	RNA-binding region RNP-1 (RNA recognition motif)
CwatDRAFT_1897	Crocosphaera	recf	RecF protein
CwatDRAFT_1004	Crocosphaera	recO	Recombination protein O_ RecO
CwatDRAFT_4760	Crocosphaera	recR	RecR protein
CwatDRAFT_1879	Crocosphaera	rimI	Ribosomal-protein-alanine acetyltransferase		Translation	Ribosome
CwatDRAFT_6149	Crocosphaera	rlpA	Rare lipoprotein A
CwatDRAFT_6597	Crocosphaera	rluD	Pseudouridine synthase_ RluD
CwatDRAFT_6561	Crocosphaera	rsu	Pseudouridine synthase_ Rsu
CwatDRAFT_5795	Crocosphaera	smpB	SmpB protein
CwatDRAFT_6299	Crocosphaera	sodB	Superoxide dismutase
CwatDRAFT_1896	Crocosphaera	SppA	Peptidase S49_ SppA 67 kDa type:Peptidase S49_ SppA
CwatDRAFT_5643	Crocosphaera	sss	Na+/solute symporter
CwatDRAFT_1818	Crocosphaera	sufB	FeS assembly protein SufB
CwatDRAFT_6578	Crocosphaera	sufD	FeS assembly protein SufD
CwatDRAFT_1308	Crocosphaera	surE	Survival protein SurE
CwatDRAFT_5407	Crocosphaera	tetR	regulatory protein_ TetR
CwatDRAFT_6674	Crocosphaera	thiG	FAD dependent oxidoreductase:Thiazole biosynthesis
CwatDRAFT_3784	Crocosphaera	thiS	ThiS_ thiamine-biosynthesis
CwatDRAFT_0331	Crocosphaera	tig	Trigger factor
CwatDRAFT_6356	Crocosphaera	tonB	TonB_ C-terminal
CwatDRAFT_6546	Crocosphaera	tonB	TonB_ C-terminal
CwatDRAFT_4636	Crocosphaera	topA	DNA topoisomerase I
CwatDRAFT_3578	Crocosphaera	trmD	tRNA (guanine-N1-)-methyltransferase		Translation	Aminoacyl-tRNA biosynthesis
CwatDRAFT_4024	Crocosphaera	trmU	tRNA (5-methylaminomethyl-2-thiouridylate)-methyltransferase		Translation	Aminoacyl-tRNA biosynthesis
CwatDRAFT_6585	Crocosphaera	truB	tRNA pseudouridine synthase B		Translation	Aminoacyl-tRNA biosynthesis
CwatDRAFT_4200	Crocosphaera	tsf	Elongation factor Ts
CwatDRAFT_4696	Crocosphaera	tufA	Translation elongation factor Tu:Small GTP-binding protein domain
CwatDRAFT_5888	Crocosphaera	TypA	Small GTP-binding protein domain:GTP-binding protein TypA
CwatDRAFT_2814	Crocosphaera	uvrA	Excinuclease ABC_ A subunit		Membrane transport	ABC transporters
CwatDRAFT_3264	Crocosphaera	wcaA	Glycosyl transferase_ family 2
CwatDRAFT_3289	Crocosphaera	wcaA	Glycosyl transferase_ family 2
CwatDRAFT_3222	Crocosphaera	wecB	Glycosyl transferase WecB/TagA/CpsF
CwatDRAFT_0111	Crocosphaera	xseA	Exonuclease VII_ large subunit
CwatDRAFT_0112	Crocosphaera	xseB	exodeoxyribonuclease VII small subunit
CwatDRAFT_6408	Crocosphaera	xseB	exodeoxyribonuclease VII small subunit
CwatDRAFT_1783	Crocosphaera	xth	AP endonuclease_ family 1:Exodeoxyribonuclease III xth
CwatDRAFT_6160	Crocosphaera	yfiA	Sigma 54 modulation protein/ribosomal protein S30EA		Transcription	Sigma Factors
CwatDRAFT_0019	Crocosphaera		AIR synthase related protein:AIR synthase related protein_ C-terminal
CwatDRAFT_0023	Crocosphaera		hypothetical
CwatDRAFT_0028	Crocosphaera		Coagulation factor 5/8 type_ C-terminal
CwatDRAFT_0030	Crocosphaera		hypothetical
CwatDRAFT_0033	Crocosphaera		CBS
CwatDRAFT_0039	Crocosphaera		Peptidase M23B
CwatDRAFT_0040	Crocosphaera		conserved hypothetical
CwatDRAFT_0043	Crocosphaera		conserved hypothetical
CwatDRAFT_0051	Crocosphaera		conserved hypothetical
CwatDRAFT_0052	Crocosphaera		Polysaccharide pyruvyl transferase
CwatDRAFT_0061	Crocosphaera		hypothetical
CwatDRAFT_0071	Crocosphaera		AcrB/AcrD/AcrF family protein
CwatDRAFT_0079	Crocosphaera		hypothetical
CwatDRAFT_0080	Crocosphaera		K+ channel_ inward rectifier
CwatDRAFT_0088	Crocosphaera		Isoflavone reductase
CwatDRAFT_0095	Crocosphaera		HAD-superfamily hydrolase_ subfamily IIIA:HAD superfamily (subfamily IIIA) phosphatase
CwatDRAFT_0097	Crocosphaera		hypothetical
CwatDRAFT_0100	Crocosphaera		syrP protein_ putative
CwatDRAFT_0101	Crocosphaera		hypothetical
CwatDRAFT_0109	Crocosphaera		unknown protein
CwatDRAFT_0110	Crocosphaera		GCN5-related N-acetyltransferase
CwatDRAFT_0117	Crocosphaera		probable glycosyltransferase
CwatDRAFT_0120	Crocosphaera		conserved hypothetical
CwatDRAFT_0124	Crocosphaera		hypothetical
CwatDRAFT_0129	Crocosphaera		hypothetical
CwatDRAFT_0134	Crocosphaera		PilT protein_ N-terminal
CwatDRAFT_0138	Crocosphaera		conserved hypothetical
CwatDRAFT_0146	Crocosphaera		hypothetical
CwatDRAFT_0148	Crocosphaera		hypothetical
CwatDRAFT_0151	Crocosphaera		hypothetical
CwatDRAFT_0156	Crocosphaera		conserved hypothetical
CwatDRAFT_0160	Crocosphaera		Glycosyl hydrolase_ BNR repeat
CwatDRAFT_0165	Crocosphaera		Protein of unknown function DUF497
CwatDRAFT_0166	Crocosphaera		hypothetical
CwatDRAFT_0175	Crocosphaera		hypothetical
CwatDRAFT_0178	Crocosphaera		Peptidase S8 and S53_ subtilisin_ kexin_ sedolisin
CwatDRAFT_0182	Crocosphaera		PemK-like protein
CwatDRAFT_0183	Crocosphaera		hypothetical
CwatDRAFT_0186	Crocosphaera		hypothetical
CwatDRAFT_0192	Crocosphaera		Transposase_ IS4
CwatDRAFT_0194	Crocosphaera		Glycosyl transferase_ family 2
CwatDRAFT_0221	Crocosphaera		hypothetical
CwatDRAFT_0224	Crocosphaera		hypothetical
CwatDRAFT_0227	Crocosphaera		hypothetical
CwatDRAFT_0228	Crocosphaera		similar to Methylase involved in ubiquinone/menaquinone biosynthesis
CwatDRAFT_0229	Crocosphaera		hypothetical
CwatDRAFT_0230	Crocosphaera		hypothetical
CwatDRAFT_0231	Crocosphaera		hypothetical
CwatDRAFT_0248	Crocosphaera		hypothetical
CwatDRAFT_0256	Crocosphaera		hypothetical
CwatDRAFT_0268	Crocosphaera		hypothetical
CwatDRAFT_0280	Crocosphaera		similar to Uridylate kinase
CwatDRAFT_0281	Crocosphaera		ribosome releasing factor		Translation	Ribosome
CwatDRAFT_0283	Crocosphaera		NnrU
CwatDRAFT_0285	Crocosphaera		Transposase_ IS4
CwatDRAFT_0288	Crocosphaera		hypothetical
CwatDRAFT_0292	Crocosphaera		hypothetical
CwatDRAFT_0293	Crocosphaera		hypothetical
CwatDRAFT_0307	Crocosphaera		hypothetical
CwatDRAFT_0309	Crocosphaera		hypothetical
CwatDRAFT_0327	Crocosphaera		Protein kinase
CwatDRAFT_0358	Crocosphaera		hypothetical
CwatDRAFT_0360	Crocosphaera		Pentapeptide repeat
CwatDRAFT_0365	Crocosphaera		hypothetical
CwatDRAFT_0371	Crocosphaera		Helix-turn-helix motif
CwatDRAFT_0382	Crocosphaera		hypothetical
CwatDRAFT_0386	Crocosphaera		ABC transporter		Membrane transport	ABC transporters
CwatDRAFT_0391	Crocosphaera		Protein of unknown function DUF88
CwatDRAFT_0404	Crocosphaera		Ankyrin
CwatDRAFT_0405	Crocosphaera		Ankyrin
CwatDRAFT_0406	Crocosphaera		hypothetical
CwatDRAFT_0416	Crocosphaera		Deoxyribodipyrimidine photolyase
CwatDRAFT_0430	Crocosphaera		hypothetical
CwatDRAFT_0438	Crocosphaera		hypothetical
CwatDRAFT_0439	Crocosphaera		hypothetical
CwatDRAFT_0445	Crocosphaera		hypothetical
CwatDRAFT_0448	Crocosphaera		Lipolytic enzyme_ G-D-S-L
CwatDRAFT_0449	Crocosphaera		hypothetical
CwatDRAFT_0454	Crocosphaera		hypothetical
CwatDRAFT_0465	Crocosphaera		hypothetical
CwatDRAFT_0467	Crocosphaera		hypothetical
CwatDRAFT_0468	Crocosphaera		Membrane protein of unknown function
CwatDRAFT_0490	Crocosphaera		hypothetical
CwatDRAFT_0493	Crocosphaera		hypothetical
CwatDRAFT_0496	Crocosphaera		hypothetical
CwatDRAFT_0497	Crocosphaera		hypothetical
CwatDRAFT_0499	Crocosphaera		Cobyrinic acid a_c-diamide synthase
CwatDRAFT_0500	Crocosphaera		hypothetical
CwatDRAFT_0508	Crocosphaera		Surfeit locus 4-related
CwatDRAFT_0509	Crocosphaera		hypothetical
CwatDRAFT_0510	Crocosphaera		Protein of unknown function DUF901
CwatDRAFT_0511	Crocosphaera		Protein of unknown function DUF433
CwatDRAFT_0512	Crocosphaera		hypothetical
CwatDRAFT_0514	Crocosphaera		Hemolysin-type calcium-binding region
CwatDRAFT_0528	Crocosphaera		hypothetical
CwatDRAFT_0530	Crocosphaera		hypothetical
CwatDRAFT_0536	Crocosphaera		UBA/THIF-type NAD/FAD binding fold:MoeZ/MoeB
CwatDRAFT_0537	Crocosphaera		Rhodanese-like
CwatDRAFT_0538	Crocosphaera		hypothetical
CwatDRAFT_0543	Crocosphaera		similar to Lignostilbene-alpha beta-dioxygenase and related enzymes
CwatDRAFT_0569	Crocosphaera		Beta-Ig-H3/fasciclin
CwatDRAFT_0576	Crocosphaera		hypothetical
CwatDRAFT_0578	Crocosphaera		similar to Cation/multidrug efflux pump
CwatDRAFT_0586	Crocosphaera		hypothetical
CwatDRAFT_0588	Crocosphaera		hypothetical
CwatDRAFT_0594	Crocosphaera		similar to 3'-phosphoadenosine 5'-phosphosulfate sulfotransferase (PAPS reductase)/FAD synthetase and related enzymes
CwatDRAFT_0597	Crocosphaera		hypothetical
CwatDRAFT_0604	Crocosphaera		TPR repeat:TPR repeat
CwatDRAFT_0605	Crocosphaera		hypothetical
CwatDRAFT_0606	Crocosphaera		similar to Nucleoside-diphosphate-sugar epimerases
CwatDRAFT_0607	Crocosphaera		hypothetical
CwatDRAFT_0608	Crocosphaera		hypothetical
CwatDRAFT_0609	Crocosphaera		hypothetical
CwatDRAFT_0610	Crocosphaera		Oxidoreductase_ N-terminal
CwatDRAFT_0612	Crocosphaera		NUDIX hydrolase
CwatDRAFT_0613	Crocosphaera		Sugar isomerase (SIS)
CwatDRAFT_0616	Crocosphaera		hypothetical
CwatDRAFT_0617	Crocosphaera		Protein of unknown function UPF0150
CwatDRAFT_0618	Crocosphaera		Transposase_ IS4
CwatDRAFT_0624	Crocosphaera		hypothetical
CwatDRAFT_0628	Crocosphaera		hypothetical
CwatDRAFT_0633	Crocosphaera		hypothetical
CwatDRAFT_0637	Crocosphaera		hypothetical
CwatDRAFT_0646	Crocosphaera		hypothetical
CwatDRAFT_0660	Crocosphaera		hypothetical
CwatDRAFT_0668	Crocosphaera		hypothetical
CwatDRAFT_0670	Crocosphaera		Protein of unknown function DUF323
CwatDRAFT_0671	Crocosphaera		similar to Uncharacterized protein/domain associated with GTPases
CwatDRAFT_0683	Crocosphaera		Glycosyl transferase_ family 2
CwatDRAFT_0684	Crocosphaera		hypothetical
CwatDRAFT_0685	Crocosphaera		hypothetical
CwatDRAFT_0688	Crocosphaera		hypothetical
CwatDRAFT_0690	Crocosphaera		similar to transcriptional regulator
CwatDRAFT_0695	Crocosphaera		Protein of unknown function UPF0182
CwatDRAFT_0700	Crocosphaera		hypothetical
CwatDRAFT_0702	Crocosphaera		GTP-binding protein_ HSR1-related:GTP1/OBG subdomain
CwatDRAFT_0703	Crocosphaera		Protein of unknown function DUF820
CwatDRAFT_0704	Crocosphaera		hypothetical
CwatDRAFT_0707	Crocosphaera		similar to ABC-type amino acid transport/signal transduction systems periplasmic component/domain		Membrane transport	ABC transporters
CwatDRAFT_0719	Crocosphaera		Transposase_ IS4
CwatDRAFT_0720	Crocosphaera		hypothetical
CwatDRAFT_0725	Crocosphaera		similar to periplasmic protein
CwatDRAFT_0727	Crocosphaera		hypothetical
CwatDRAFT_0728	Crocosphaera		Protein of unknown function UPF0227
CwatDRAFT_0735	Crocosphaera		hypothetical
CwatDRAFT_0736	Crocosphaera		hypothetical
CwatDRAFT_0747	Crocosphaera		hypothetical
CwatDRAFT_0753	Crocosphaera		hypothetical
CwatDRAFT_0755	Crocosphaera		UspA
CwatDRAFT_0758	Crocosphaera		hypothetical
CwatDRAFT_0764	Crocosphaera		Transposase_ IS4
CwatDRAFT_0772	Crocosphaera		DEAD/DEAH box helicase_ N-terminal
CwatDRAFT_0776	Crocosphaera		similar to ATP-dependent Lon-type protease
CwatDRAFT_0777	Crocosphaera		Cobyrinic acid a_c-diamide synthase
CwatDRAFT_0782	Crocosphaera		TPR repeat:TPR repeat
CwatDRAFT_0791	Crocosphaera		Protein of unknown function DUF820
CwatDRAFT_0795	Crocosphaera		Alpha/beta hydrolase fold
CwatDRAFT_0798	Crocosphaera		similar to Methylase involved in ubiquinone/menaquinone biosynthesis
CwatDRAFT_0799	Crocosphaera		hypothetical
CwatDRAFT_0812	Crocosphaera		hypothetical
CwatDRAFT_0828	Crocosphaera		TspO/MBR-related protein
CwatDRAFT_0829	Crocosphaera		tRNA/rRNA methyltransferase (SpoU)		Translation	Aminoacyl-tRNA biosynthesis
CwatDRAFT_0830	Crocosphaera		Conserved hypothetical 300
CwatDRAFT_0831	Crocosphaera		hypothetical
CwatDRAFT_0836	Crocosphaera		Ribonuclease RNase H fold containing
CwatDRAFT_0841	Crocosphaera		hypothetical
CwatDRAFT_0844	Crocosphaera		hypothetical
CwatDRAFT_0845	Crocosphaera		hypothetical
CwatDRAFT_0855	Crocosphaera		hypothetical
CwatDRAFT_0858	Crocosphaera		hypothetical
CwatDRAFT_0871	Crocosphaera		Peptidoglycan-binding LysM:Peptidase M23B
CwatDRAFT_0872	Crocosphaera		Putative translation initiation factor_ aIF-2BI:Initiation factor 2B alpha/beta/delta
CwatDRAFT_0874	Crocosphaera		Dynamin
CwatDRAFT_0879	Crocosphaera		hypothetical
CwatDRAFT_0880	Crocosphaera		similar to Methylase involved in ubiquinone/menaquinone biosynthesis
CwatDRAFT_0883	Crocosphaera		hypothetical
CwatDRAFT_0885	Crocosphaera		ABC transporter		Membrane transport	ABC transporters
CwatDRAFT_0889	Crocosphaera		Protein of unknown function DUF897
CwatDRAFT_0892	Crocosphaera		hypothetical
CwatDRAFT_0894	Crocosphaera		hypothetical
CwatDRAFT_0901	Crocosphaera		Protein kinase
CwatDRAFT_0902	Crocosphaera		Protein kinase:Extracellular ligand-binding receptor
CwatDRAFT_0903	Crocosphaera		similar to Uridylate kinase
CwatDRAFT_0904	Crocosphaera		Protein of unknown function DUF820
CwatDRAFT_0905	Crocosphaera		TRAP dicarboxylate transporter- DctP subunit
CwatDRAFT_0906	Crocosphaera		hypothetical
CwatDRAFT_0913	Crocosphaera		hypothetical
CwatDRAFT_0915	Crocosphaera		hypothetical
CwatDRAFT_0916	Crocosphaera		4Fe-4S ferredoxin_ iron-sulfur binding
CwatDRAFT_0923	Crocosphaera		Cytochrome c biogenesis protein_ transmembrane region		Oxidative phosphorylation	Respiration
CwatDRAFT_0926	Crocosphaera		hypothetical
CwatDRAFT_0936	Crocosphaera		similar to Periplasmic component of the Tol biopolymer transport system
CwatDRAFT_0943	Crocosphaera		hypothetical
CwatDRAFT_0944	Crocosphaera		Glycosyl transferase_ group 1
CwatDRAFT_0945	Crocosphaera		UbiE/COQ5 methyltransferase
CwatDRAFT_0953	Crocosphaera		similar to Sporulation protein and related proteins
CwatDRAFT_0955	Crocosphaera		CBS:Peptidase M50
CwatDRAFT_0958	Crocosphaera		hypothetical
CwatDRAFT_0960	Crocosphaera		sugar transferase
CwatDRAFT_0968	Crocosphaera		hypothetical
CwatDRAFT_0971	Crocosphaera		Integrins alpha chain
CwatDRAFT_0972	Crocosphaera		Protein of unknown function DUF820
CwatDRAFT_0981	Crocosphaera		Phosphoesterase_ PA-phosphatase related
CwatDRAFT_0983	Crocosphaera		Glycosyl transferase_ family 39
CwatDRAFT_0989	Crocosphaera		Response regulator receiver
CwatDRAFT_0990	Crocosphaera		ATP-binding region_ ATPase-like
CwatDRAFT_0995	Crocosphaera		G-protein beta WD-40 repeat
CwatDRAFT_0998	Crocosphaera		similar to Gas vesicle protein
CwatDRAFT_0999	Crocosphaera		hypothetical
CwatDRAFT_1000	Crocosphaera		hypothetical
CwatDRAFT_1005	Crocosphaera		hypothetical
CwatDRAFT_1006	Crocosphaera		Acyl-CoA dehydrogenase_ C-terminal:Acyl-CoA dehydrogenase_ central region
CwatDRAFT_1008	Crocosphaera		hypothetical
CwatDRAFT_1010	Crocosphaera		Oxidoreductase_ N-terminal:Oxidoreductase_ C-terminal
CwatDRAFT_1011	Crocosphaera		Peptidase M28
CwatDRAFT_1020	Crocosphaera		hypothetical
CwatDRAFT_1023	Crocosphaera		hypothetical
CwatDRAFT_1024	Crocosphaera		Carbohydrate kinase_ PfkB
CwatDRAFT_1025	Crocosphaera		Cation efflux protein
CwatDRAFT_1029	Crocosphaera		Protein of unknown function UPF0011
CwatDRAFT_1030	Crocosphaera		similar to TRAP-type uncharacterized transport system periplasmic component
CwatDRAFT_1031	Crocosphaera		Dihydrouridine synthase TIM-barrel protein nifR3
CwatDRAFT_1035	Crocosphaera		Protein of unknown function DUF820
CwatDRAFT_1036	Crocosphaera		Protein of unknown function DUF820
CwatDRAFT_1042	Crocosphaera		O-antigen polymerase
CwatDRAFT_1051	Crocosphaera		hypothetical
CwatDRAFT_1064	Crocosphaera		hypothetical
CwatDRAFT_1067	Crocosphaera		hypothetical
CwatDRAFT_1071	Crocosphaera		hypothetical
CwatDRAFT_1081	Crocosphaera		Polysaccharide biosynthesis protein
CwatDRAFT_1090	Crocosphaera		Pentapeptide repeat
CwatDRAFT_1092	Crocosphaera		hypothetical
CwatDRAFT_1093	Crocosphaera		ABC transporter		Membrane transport	ABC transporters
CwatDRAFT_1103	Crocosphaera		conserved hypothetical
CwatDRAFT_1104	Crocosphaera		hypothetical
CwatDRAFT_1106	Crocosphaera		permease
CwatDRAFT_1111	Crocosphaera		Binding-protein-dependent transport systems inner membrane component
CwatDRAFT_1113	Crocosphaera		hypothetical
CwatDRAFT_1117	Crocosphaera		hypothetical
CwatDRAFT_1118	Crocosphaera		hypothetical
CwatDRAFT_1123	Crocosphaera		Transposase_ IS4
CwatDRAFT_1124	Crocosphaera		hypothetical
CwatDRAFT_1125	Crocosphaera		conserved hypothetical
CwatDRAFT_1126	Crocosphaera		Rhomboid-like protein
CwatDRAFT_1138	Crocosphaera		Transposase_ IS4
CwatDRAFT_1140	Crocosphaera		hypothetical
CwatDRAFT_1144	Crocosphaera		hypothetical
CwatDRAFT_1150	Crocosphaera		similar to Organic radical activating enzymes
CwatDRAFT_1151	Crocosphaera		similar to Aminopeptidase N
CwatDRAFT_1164	Crocosphaera		hypothetical
CwatDRAFT_1166	Crocosphaera		Protein of unknown function DUF25
CwatDRAFT_1168	Crocosphaera		DegT/DnrJ/EryC1/StrS aminotransferase
CwatDRAFT_1178	Crocosphaera		Radical SAM
CwatDRAFT_1179	Crocosphaera		Protein of unknown function DUF29
CwatDRAFT_1183	Crocosphaera		Pleckstrin/ G-protein_ interacting region:MscS Mechanosensitive ion channel
CwatDRAFT_1185	Crocosphaera		similar to FOG: HEAT repeat
CwatDRAFT_1191	Crocosphaera		hypothetical
CwatDRAFT_1199	Crocosphaera		hypothetical
CwatDRAFT_1204	Crocosphaera		Glycosyl transferase_ family 2
CwatDRAFT_1207	Crocosphaera		hypothetical
CwatDRAFT_6414	Crocosphaera		Excisionase/Xis_ DNA-binding
CwatDRAFT_1217	Crocosphaera		similar to Uncharacterized conserved protein
CwatDRAFT_1220	Crocosphaera		Cof protein:HAD-superfamily hydrolase_ subfamily IIB
CwatDRAFT_1232	Crocosphaera		hypothetical
CwatDRAFT_1233	Crocosphaera		hypothetical
CwatDRAFT_1239	Crocosphaera		hypothetical
CwatDRAFT_1259	Crocosphaera		hypothetical
CwatDRAFT_1262	Crocosphaera		hypothetical
CwatDRAFT_1263	Crocosphaera		hypothetical
CwatDRAFT_1267	Crocosphaera		ThiamineS
CwatDRAFT_0313	Crocosphaera	fpg	Formamidopyrimidine-DNA glycolase
CwatDRAFT_1276	Crocosphaera		Thioredoxin-related
CwatDRAFT_1277	Crocosphaera		hypothetical
CwatDRAFT_1288	Crocosphaera		hypothetical
CwatDRAFT_1293	Crocosphaera		hypothetical
CwatDRAFT_1295	Crocosphaera		Rieske
CwatDRAFT_1299	Crocosphaera		Ferredoxin
CwatDRAFT_1305	Crocosphaera		hypothetical
CwatDRAFT_1306	Crocosphaera		MscS Mechanosensitive ion channel
CwatDRAFT_1307	Crocosphaera		similar to membrane protein
CwatDRAFT_1309	Crocosphaera		hypothetical
CwatDRAFT_1316	Crocosphaera		permease
CwatDRAFT_1317	Crocosphaera		similar to membrane protein
CwatDRAFT_1318	Crocosphaera		hypothetical
CwatDRAFT_1324	Crocosphaera		Cytidyltransferase-related
CwatDRAFT_1325	Crocosphaera		Histidinol-phosphate phosphatase:HAD-superfamily hydrolase_ subfamily IIIA
CwatDRAFT_1327	Crocosphaera		hypothetical
CwatDRAFT_1328	Crocosphaera		hypothetical
CwatDRAFT_1331	Crocosphaera		Conserved hypothetical 374
CwatDRAFT_1332	Crocosphaera		hypothetical
CwatDRAFT_1333	Crocosphaera		hypothetical
CwatDRAFT_1334	Crocosphaera		hypothetical
CwatDRAFT_1335	Crocosphaera		Glycosyl transferase_ family 2
CwatDRAFT_1338	Crocosphaera		hypothetical
CwatDRAFT_1341	Crocosphaera		similar to Dehydrogenases (flavoproteins)
CwatDRAFT_1345	Crocosphaera		Low molecular weight phosphotyrosine protein phosphatase
CwatDRAFT_1346	Crocosphaera		hypothetical
CwatDRAFT_1352	Crocosphaera		similar to redox protein regulator of disulfide bond formation
CwatDRAFT_1353	Crocosphaera		Bile acid:sodium symporter
CwatDRAFT_1366	Crocosphaera		Aluminium resistance
CwatDRAFT_1367	Crocosphaera		Protein of unknown function DUF938
CwatDRAFT_1373	Crocosphaera		similar to 4-amino-4-deoxy-L-arabinose transferase and related glycosyltransferases of PMT family
CwatDRAFT_1375	Crocosphaera		Calcium-binding EF-hand
CwatDRAFT_1383	Crocosphaera		Mov34/MPN/PAD-1
CwatDRAFT_1386	Crocosphaera		hypothetical
CwatDRAFT_1389	Crocosphaera		hypothetical
CwatDRAFT_1390	Crocosphaera		Peptidase S1_ chymotrypsin:PDZ/DHR/GLGF
CwatDRAFT_1393	Crocosphaera		hypothetical
CwatDRAFT_1395	Crocosphaera		hypothetical
CwatDRAFT_1397	Crocosphaera		hypothetical
CwatDRAFT_1402	Crocosphaera		Beta-Ig-H3/fasciclin
CwatDRAFT_1405	Crocosphaera		Short-chain dehydrogenase/reductase SDR
CwatDRAFT_1411	Crocosphaera		Radical SAM:Molybdenum cofactor synthesis C
CwatDRAFT_1412	Crocosphaera		hypothetical
CwatDRAFT_1413	Crocosphaera		hypothetical
CwatDRAFT_1422	Crocosphaera		hypothetical
CwatDRAFT_1425	Crocosphaera		hypothetical
CwatDRAFT_1437	Crocosphaera		hypothetical
CwatDRAFT_1446	Crocosphaera		Helix-turn-helix protein_ CopG
CwatDRAFT_1447	Crocosphaera		PilT protein_ N-terminal
CwatDRAFT_1449	Crocosphaera		hypothetical
CwatDRAFT_1454	Crocosphaera		Phospho-2-dehydro-3-deoxyheptonate aldolase_ subtype 2
CwatDRAFT_1459	Crocosphaera		hypothetical
CwatDRAFT_1460	Crocosphaera		Peptidase_ archaeal and bacterial C-terminal
CwatDRAFT_1467	Crocosphaera		Phosphopantetheine-binding
CwatDRAFT_1471	Crocosphaera		hypothetical
CwatDRAFT_1478	Crocosphaera		Protein of unknown function DUF820
CwatDRAFT_1489	Crocosphaera		Protein of unknown function DUF6
CwatDRAFT_1490	Crocosphaera		hypothetical
CwatDRAFT_1491	Crocosphaera		Protein of unknown function DUF393
CwatDRAFT_1493	Crocosphaera		hypothetical
CwatDRAFT_1500	Crocosphaera		Glycosyl transferase_ family 2
CwatDRAFT_1501	Crocosphaera		hypothetical
CwatDRAFT_1502	Crocosphaera		unknown protein
CwatDRAFT_1503	Crocosphaera		Amidase
CwatDRAFT_1507	Crocosphaera		transferase hexapeptide repeat
CwatDRAFT_1508	Crocosphaera		hypothetical
CwatDRAFT_1515	Crocosphaera		hypothetical
CwatDRAFT_1519	Crocosphaera		Transcriptional regulator AbrB
CwatDRAFT_1520	Crocosphaera		Abortive infection protein
CwatDRAFT_0797	Crocosphaera		Heat shock protein DnaJ_ N-terminal
CwatDRAFT_1530	Crocosphaera		hypothetical
CwatDRAFT_1531	Crocosphaera		Protein of unknown function DUF29
CwatDRAFT_1532	Crocosphaera		hypothetical
CwatDRAFT_1535	Crocosphaera		hypothetical
CwatDRAFT_1536	Crocosphaera		Protein of unknown function DUF132
CwatDRAFT_1538	Crocosphaera		hypothetical
CwatDRAFT_1549	Crocosphaera		5'-Nucleotidase_ C-terminal
CwatDRAFT_1550	Crocosphaera		Protein of unknown function DUF107
CwatDRAFT_1551	Crocosphaera		Band 7 protein
CwatDRAFT_1555	Crocosphaera		hypothetical
CwatDRAFT_1559	Crocosphaera		GCN5-related N-acetyltransferase
CwatDRAFT_1560	Crocosphaera		hypothetical
CwatDRAFT_1569	Crocosphaera		BolA-like protein
CwatDRAFT_1571	Crocosphaera		Response regulator receiver:Transcriptional regulatory protein_ C-terminal
CwatDRAFT_1577	Crocosphaera		hypothetical
CwatDRAFT_1578	Crocosphaera		hypothetical
CwatDRAFT_1585	Crocosphaera		hypothetical
CwatDRAFT_1587	Crocosphaera		hypothetical
CwatDRAFT_1596	Crocosphaera		hypothetical
CwatDRAFT_1598	Crocosphaera		Helix-turn-helix motif:4Fe-4S ferredoxin_ iron-sulfur binding
CwatDRAFT_1601	Crocosphaera		hypothetical
CwatDRAFT_1278	Crocosphaera		Heat shock protein DnaJ_ N-terminal
CwatDRAFT_1622	Crocosphaera		TPR repeat:TPR repeat
CwatDRAFT_1625	Crocosphaera		hypothetical
CwatDRAFT_1631	Crocosphaera		hypothetical
CwatDRAFT_1632	Crocosphaera		AAA ATPase_ central region
CwatDRAFT_1634	Crocosphaera		Transposase_ IS605 OrfB
CwatDRAFT_1635	Crocosphaera		hypothetical
CwatDRAFT_1646	Crocosphaera		TPR repeat:TPR repeat
CwatDRAFT_1648	Crocosphaera		hypothetical
CwatDRAFT_1660	Crocosphaera		Neurotransmitter-gated ion-channel ligand-binding
CwatDRAFT_1665	Crocosphaera		similar to membrane protein
CwatDRAFT_1666	Crocosphaera		Hemolysin-type calcium-binding region
CwatDRAFT_1673	Crocosphaera		hypothetical
CwatDRAFT_1674	Crocosphaera		hypothetical
CwatDRAFT_1675	Crocosphaera		Glycosyl hydrolase_ BNR repeat
CwatDRAFT_1676	Crocosphaera		hypothetical
CwatDRAFT_1690	Crocosphaera		Carbohydrate kinase_ FGGY
CwatDRAFT_1691	Crocosphaera		Protein of unknown function DUF92
CwatDRAFT_1699	Crocosphaera		hypothetical
CwatDRAFT_1704	Crocosphaera		Peptidase_ archaeal and bacterial C-terminal
CwatDRAFT_1705	Crocosphaera		hypothetical
CwatDRAFT_1706	Crocosphaera		TPR repeat:TPR repeat
CwatDRAFT_1724	Crocosphaera		hypothetical
CwatDRAFT_1727	Crocosphaera		hypothetical
CwatDRAFT_1730	Crocosphaera		Peptidase M48_ Ste24p
CwatDRAFT_1733	Crocosphaera		hypothetical
CwatDRAFT_1736	Crocosphaera		hypothetical
CwatDRAFT_1744	Crocosphaera		similar to TRAP-type uncharacterized transport system periplasmic component
CwatDRAFT_1747	Crocosphaera		Caspase-1_ p20
CwatDRAFT_1749	Crocosphaera		GCN5-related N-acetyltransferase
CwatDRAFT_1753	Crocosphaera		similar to sensor protein/domain
CwatDRAFT_1754	Crocosphaera		Pentapeptide repeat
CwatDRAFT_1759	Crocosphaera		hypothetical
CwatDRAFT_1760	Crocosphaera		tRNA (guanine-N(2)-)-methyltransferase		Translation	Aminoacyl-tRNA biosynthesis
CwatDRAFT_1761	Crocosphaera		Phenazine biosynthesis PhzC/PhzF protein
CwatDRAFT_1762	Crocosphaera		Protein of unknown function DUF6
CwatDRAFT_1763	Crocosphaera		TPR repeat:TPR repeat
CwatDRAFT_1771	Crocosphaera		Transposase_ IS4
CwatDRAFT_1772	Crocosphaera		similar to Nucleoside-diphosphate-sugar epimerases
CwatDRAFT_1779	Crocosphaera		hypothetical
CwatDRAFT_1780	Crocosphaera		hypothetical
CwatDRAFT_6474	Crocosphaera	dnaJ	Heat shock protein DnaJ_ N-terminal:Chaperone DnaJ_ C-terminal
CwatDRAFT_1786	Crocosphaera		hypothetical
CwatDRAFT_1792	Crocosphaera		Hydrophobe/amphiphile efflux-1 HAE1
CwatDRAFT_1806	Crocosphaera		similar to Putative GTPases (G3E family)
CwatDRAFT_1807	Crocosphaera		Protein of unknown function DUF224
CwatDRAFT_1811	Crocosphaera		similar to transcriptional regulator
CwatDRAFT_1813	Crocosphaera		hypothetical
CwatDRAFT_1821	Crocosphaera		hypothetical
CwatDRAFT_1822	Crocosphaera		hypothetical
CwatDRAFT_1824	Crocosphaera		hypothetical
CwatDRAFT_1830	Crocosphaera		hypothetical
CwatDRAFT_1831	Crocosphaera		hypothetical
CwatDRAFT_1834	Crocosphaera		similar to Uncharacterized protein conserved in bacteria
CwatDRAFT_1835	Crocosphaera		3'-5' exoribonuclease_ VacB and RNase II
CwatDRAFT_1836	Crocosphaera		hypothetical
CwatDRAFT_1837	Crocosphaera		hypothetical
CwatDRAFT_1839	Crocosphaera		Protein of unknown function DUF29
CwatDRAFT_1847	Crocosphaera		hypothetical
CwatDRAFT_1857	Crocosphaera		Fatty acid desaturase
CwatDRAFT_1858	Crocosphaera		5-oxoprolinase (ATP-hydrolyzing)
CwatDRAFT_1859	Crocosphaera		Restriction endonuclease
CwatDRAFT_1861	Crocosphaera		5-oxoprolinase (ATP-hydrolyzing)
CwatDRAFT_1862	Crocosphaera		HNH endonuclease
CwatDRAFT_1864	Crocosphaera		PP-loop
CwatDRAFT_1871	Crocosphaera		hypothetical
CwatDRAFT_1874	Crocosphaera		hypothetical
CwatDRAFT_1878	Crocosphaera		Protein of unknown function DUF212
CwatDRAFT_1883	Crocosphaera		Response regulator receiver:Transcriptional regulatory protein_ C-terminal
CwatDRAFT_1886	Crocosphaera		Cobyrinic acid a_c-diamide synthase
CwatDRAFT_1887	Crocosphaera		hypothetical
CwatDRAFT_1888	Crocosphaera		similar to Retron-type reverse transcriptase
CwatDRAFT_1890	Crocosphaera		similar to ABC-type polysaccharide/polyol phosphate export systems permease component		Membrane transport	ABC transporters
CwatDRAFT_1892	Crocosphaera		Histone deacetylase superfamily
CwatDRAFT_1893	Crocosphaera		Protein of unknown function DUF124
CwatDRAFT_1899	Crocosphaera		hypothetical
CwatDRAFT_1908	Crocosphaera		hypothetical
CwatDRAFT_1910	Crocosphaera		hypothetical
CwatDRAFT_1911	Crocosphaera		hypothetical
CwatDRAFT_1934	Crocosphaera		hypothetical
CwatDRAFT_1935	Crocosphaera		hypothetical
CwatDRAFT_1936	Crocosphaera		similar to dTDP-4-dehydrorhamnose reductase
CwatDRAFT_1937	Crocosphaera		hypothetical
CwatDRAFT_1940	Crocosphaera		Protein of unknown function DUF124
CwatDRAFT_1942	Crocosphaera		hypothetical
CwatDRAFT_1944	Crocosphaera		Protein of unknown function DUF820
CwatDRAFT_1945	Crocosphaera		hypothetical
CwatDRAFT_1946	Crocosphaera		Protein of unknown function DUF173
CwatDRAFT_1949	Crocosphaera		Protein of unknown function DUF820
CwatDRAFT_1950	Crocosphaera		hypothetical
CwatDRAFT_1956	Crocosphaera		hypothetical
CwatDRAFT_1965	Crocosphaera		Heat shock protein Hsp20
CwatDRAFT_1966	Crocosphaera		Phage integrase:Phage integrase_ N-terminal SAM-like
CwatDRAFT_1969	Crocosphaera		similar to ATPases involved in chromosome partitioning
CwatDRAFT_1971	Crocosphaera		hypothetical
CwatDRAFT_1972	Crocosphaera		hypothetical
CwatDRAFT_1973	Crocosphaera		hypothetical
CwatDRAFT_1975	Crocosphaera		hypothetical
CwatDRAFT_1983	Crocosphaera		TPR repeat
CwatDRAFT_1992	Crocosphaera		Succinylglutamate desuccinylase/aspartoacylase
CwatDRAFT_1993	Crocosphaera		Sodium/hydrogen exchanger
CwatDRAFT_1998	Crocosphaera		hypothetical
CwatDRAFT_2003	Crocosphaera		Peptidylprolyl isomerase_ FKBP-type
CwatDRAFT_2004	Crocosphaera		PAS
CwatDRAFT_2010	Crocosphaera		TPR repeat:TPR-related region
CwatDRAFT_2013	Crocosphaera		hypothetical
CwatDRAFT_2022	Crocosphaera		Peptidase A2A_ retrovirus
CwatDRAFT_2024	Crocosphaera		similar to Zn-dependent proteases and their inactivated homologs
CwatDRAFT_2026	Crocosphaera		hypothetical
CwatDRAFT_2031	Crocosphaera		hypothetical
CwatDRAFT_2034	Crocosphaera		hypothetical
CwatDRAFT_2035	Crocosphaera		HicB
CwatDRAFT_2037	Crocosphaera		hypothetical
CwatDRAFT_2039	Crocosphaera		Hpt
CwatDRAFT_2045	Crocosphaera		Protein of unknown function DUF214
CwatDRAFT_2047	Crocosphaera		Amino acid adenylation
CwatDRAFT_2048	Crocosphaera		Amino acid adenylation
CwatDRAFT_2056	Crocosphaera		Protein of unknown function UPF0074
CwatDRAFT_2072	Crocosphaera		hypothetical
CwatDRAFT_2079	Crocosphaera		Transcriptional regulator AbrB
CwatDRAFT_2080	Crocosphaera		hypothetical
CwatDRAFT_2088	Crocosphaera		hypothetical
CwatDRAFT_2090	Crocosphaera		hypothetical
CwatDRAFT_2091	Crocosphaera		hypothetical
CwatDRAFT_2093	Crocosphaera		hypothetical
CwatDRAFT_2095	Crocosphaera		Methyltransferase FkbM
CwatDRAFT_2100	Crocosphaera		similar to MoxR-like ATPases
CwatDRAFT_2101	Crocosphaera		Leucine rich repeat variant
CwatDRAFT_2102	Crocosphaera		Leucine rich repeat variant
CwatDRAFT_2107	Crocosphaera		ABC transporter_ transmembrane region:ABC transporter		Membrane transport	ABC transporters
CwatDRAFT_2121	Crocosphaera		hypothetical
CwatDRAFT_2122	Crocosphaera		hypothetical
CwatDRAFT_2123	Crocosphaera		Plasmid stabilization system
CwatDRAFT_2127	Crocosphaera		hypothetical
CwatDRAFT_2132	Crocosphaera		hypothetical
CwatDRAFT_2135	Crocosphaera		Inositol monophosphatase
CwatDRAFT_2138	Crocosphaera		Peptidylprolyl isomerase
CwatDRAFT_2139	Crocosphaera		Pentapeptide repeat
CwatDRAFT_2140	Crocosphaera		Glyoxalase/bleomycin resistance protein/dioxygenase
CwatDRAFT_2141	Crocosphaera		hypothetical
CwatDRAFT_2142	Crocosphaera		hypothetical
CwatDRAFT_2143	Crocosphaera		hypothetical
CwatDRAFT_2146	Crocosphaera		Adenosine/AMP deaminase
CwatDRAFT_2147	Crocosphaera		Protein of unknown function DUF1232
CwatDRAFT_2149	Crocosphaera		PAS:GGDEF
CwatDRAFT_2151	Crocosphaera		hypothetical
CwatDRAFT_2153	Crocosphaera		Glycosyl transferase_ family 2
CwatDRAFT_2156	Crocosphaera		1-(5-Phosphoribosyl)-5-amino-4-imidazole-carboxylate (AIR) carboxylase
CwatDRAFT_2162	Crocosphaera		Radical SAM
CwatDRAFT_0425	Crocosphaera		Heat shock protein DnaJ_ N-terminal:Pentapeptide repeat
CwatDRAFT_2170	Crocosphaera		Allergen V5/Tpx-1 related
CwatDRAFT_2174	Crocosphaera		Ferredoxin
CwatDRAFT_2185	Crocosphaera		Transposase_ IS4
CwatDRAFT_2187	Crocosphaera		Leucine-rich repeat:Na-Ca exchanger/integrin-beta4:Putative Ig
CwatDRAFT_2189	Crocosphaera		Response regulator receiver:Transcriptional regulatory protein_ C-terminal
CwatDRAFT_2191	Crocosphaera		hypothetical
CwatDRAFT_2195	Crocosphaera		hypothetical
CwatDRAFT_2197	Crocosphaera		hypothetical
CwatDRAFT_2202	Crocosphaera		ATP-dependent Clp protease adaptor protein ClpS
CwatDRAFT_2203	Crocosphaera		hypothetical
CwatDRAFT_2207	Crocosphaera		HAD-superfamily hydrolase_ subfamily IA_ variant 3
CwatDRAFT_2208	Crocosphaera		hypothetical
CwatDRAFT_2209	Crocosphaera		similar to Uncharacterized conserved protein
CwatDRAFT_2210	Crocosphaera		hypothetical
CwatDRAFT_2221	Crocosphaera		Pentapeptide repeat
CwatDRAFT_2223	Crocosphaera		hypothetical
CwatDRAFT_2224	Crocosphaera		hypothetical
CwatDRAFT_2225	Crocosphaera		hypothetical
CwatDRAFT_2226	Crocosphaera		similar to Zn-dependent protease
CwatDRAFT_2229	Crocosphaera		permease YjgP/YjgQ
CwatDRAFT_2233	Crocosphaera		Short-chain dehydrogenase/reductase SDR
CwatDRAFT_3200	Crocosphaera		Histone-like bacterial DNA-binding protein
CwatDRAFT_2237	Crocosphaera		HI0933-like protein
CwatDRAFT_2239	Crocosphaera		similar to Glycosyltransferase
CwatDRAFT_2243	Crocosphaera		similar to Uncharacterized protein conserved in bacteria
CwatDRAFT_2251	Crocosphaera		Oxidoreductase_ N-terminal:Oxidoreductase_ C-terminal
CwatDRAFT_2252	Crocosphaera		hypothetical
CwatDRAFT_2257	Crocosphaera		hypothetical
CwatDRAFT_2259	Crocosphaera		Nucleotidyl transferase
CwatDRAFT_2260	Crocosphaera		GHMP kinase
CwatDRAFT_2261	Crocosphaera		Recombinase
CwatDRAFT_2266	Crocosphaera		similar to Uncharacterized protein conserved in bacteria
CwatDRAFT_2268	Crocosphaera		Hemolysin-type calcium-binding region:Cadherin
CwatDRAFT_2269	Crocosphaera		hypothetical
CwatDRAFT_2278	Crocosphaera		hypothetical
CwatDRAFT_2290	Crocosphaera		Protein of unknown function UPF0150
CwatDRAFT_2292	Crocosphaera		PBS lyase HEAT-like repeat
CwatDRAFT_2294	Crocosphaera		hypothetical
CwatDRAFT_2298	Crocosphaera		Integrins alpha chain
CwatDRAFT_2301	Crocosphaera		hypothetical
CwatDRAFT_2304	Crocosphaera		hypothetical
CwatDRAFT_2306	Crocosphaera		hypothetical
CwatDRAFT_2307	Crocosphaera		Sodium/hydrogen exchanger
CwatDRAFT_2308	Crocosphaera		hypothetical
CwatDRAFT_2310	Crocosphaera		G-protein beta WD-40 repeat
CwatDRAFT_2315	Crocosphaera		Alpha/beta hydrolase fold
CwatDRAFT_2317	Crocosphaera		hypothetical
CwatDRAFT_2318	Crocosphaera		hypothetical
CwatDRAFT_2320	Crocosphaera		Conserved hypothetical 250
CwatDRAFT_2327	Crocosphaera		hypothetical
CwatDRAFT_2328	Crocosphaera		AAA ATPase_ central region:Clp_ N terminal:Clp_ N terminal
CwatDRAFT_2329	Crocosphaera		hypothetical
CwatDRAFT_2333	Crocosphaera		tRNA (guanosine-2'-O-)-methyltransferase		Translation	Aminoacyl-tRNA biosynthesis
CwatDRAFT_2336	Crocosphaera		similar to Methylase involved in ubiquinone/menaquinone biosynthesis
CwatDRAFT_2341	Crocosphaera		hypothetical
CwatDRAFT_2344	Crocosphaera		Guanylate cyclase
CwatDRAFT_2345	Crocosphaera		hypothetical
CwatDRAFT_2346	Crocosphaera		hypothetical
CwatDRAFT_2347	Crocosphaera		Peptidylprolyl isomerase
CwatDRAFT_2349	Crocosphaera		RNA-binding region RNP-1 (RNA recognition motif)
CwatDRAFT_2368	Crocosphaera		hypothetical
CwatDRAFT_2370	Crocosphaera		Conserved hypothetical 103
CwatDRAFT_2375	Crocosphaera		hypothetical
CwatDRAFT_2378	Crocosphaera		Ankyrin
CwatDRAFT_2385	Crocosphaera		hypothetical
CwatDRAFT_2411	Crocosphaera		Conserved hypothetical CofD related
CwatDRAFT_2413	Crocosphaera		Protein of unknown function UPF0061
CwatDRAFT_2415	Crocosphaera		similar to Serine/threonine protein kinase
CwatDRAFT_5255	Crocosphaera		Histone-like bacterial DNA-binding protein
CwatDRAFT_2423	Crocosphaera		von Willebrand factor_ type A
CwatDRAFT_2425	Crocosphaera		hypothetical
CwatDRAFT_2427	Crocosphaera		hypothetical
CwatDRAFT_2429	Crocosphaera		hypothetical
CwatDRAFT_2432	Crocosphaera		Protein of unknown function UPF0118
CwatDRAFT_2436	Crocosphaera		Protein of unknown function DUF820
CwatDRAFT_2452	Crocosphaera		Radical SAM
CwatDRAFT_2456	Crocosphaera		TPR repeat:TPR repeat
CwatDRAFT_2457	Crocosphaera		hypothetical
CwatDRAFT_2463	Crocosphaera		Abortive infection protein
CwatDRAFT_2466	Crocosphaera		hypothetical
CwatDRAFT_2467	Crocosphaera		SNF2-related:Helicase_ C-terminal
CwatDRAFT_2484	Crocosphaera		hypothetical
CwatDRAFT_2485	Crocosphaera		hypothetical
CwatDRAFT_2490	Crocosphaera		hypothetical
CwatDRAFT_2496	Crocosphaera		Ycf66_ N-terminal
CwatDRAFT_2498	Crocosphaera		hypothetical
CwatDRAFT_2499	Crocosphaera		Pentapeptide repeat
CwatDRAFT_2500	Crocosphaera		CBS:Cl- channel_ voltage gated:UspA
CwatDRAFT_2501	Crocosphaera		hypothetical
CwatDRAFT_2502	Crocosphaera		Protein of unknown function DUF323
CwatDRAFT_2504	Crocosphaera		hypothetical
CwatDRAFT_2508	Crocosphaera		hypothetical
CwatDRAFT_2510	Crocosphaera		hypothetical
CwatDRAFT_2517	Crocosphaera		Ribonuclease III
CwatDRAFT_2518	Crocosphaera		RNA methyltransferase TrmH_ group 3
CwatDRAFT_2526	Crocosphaera		Polysaccharide export protein
CwatDRAFT_2527	Crocosphaera		hypothetical
CwatDRAFT_2530	Crocosphaera		S6 modification enzyme RimK
CwatDRAFT_2535	Crocosphaera		Transposase_ IS4
CwatDRAFT_2536	Crocosphaera		hypothetical
CwatDRAFT_2537	Crocosphaera		General substrate transporter:Major facilitator superfamily
CwatDRAFT_2545	Crocosphaera		hypothetical
CwatDRAFT_2546	Crocosphaera		Phage integrase_ N-terminal SAM-like
CwatDRAFT_2552	Crocosphaera		hypothetical
CwatDRAFT_2561	Crocosphaera		hypothetical
CwatDRAFT_2569	Crocosphaera		Transposase_ IS4
CwatDRAFT_2570	Crocosphaera		hypothetical
CwatDRAFT_2571	Crocosphaera		hypothetical
CwatDRAFT_2576	Crocosphaera		hypothetical
CwatDRAFT_2581	Crocosphaera		hypothetical
CwatDRAFT_2585	Crocosphaera		Protein of unknown function DUF1400
CwatDRAFT_2586	Crocosphaera		similar to dienelactone hydrolase
CwatDRAFT_2590	Crocosphaera		hypothetical
CwatDRAFT_2592	Crocosphaera		Multiple antibiotic resistance (MarC)-related proteins
CwatDRAFT_2594	Crocosphaera		Pentapeptide repeat
CwatDRAFT_2595	Crocosphaera		hypothetical
CwatDRAFT_2597	Crocosphaera		Phospholipase/Carboxylesterase
CwatDRAFT_2599	Crocosphaera		similar to Periplasmic component of the Tol biopolymer transport system
CwatDRAFT_2600	Crocosphaera		similar to Periplasmic component of the Tol biopolymer transport system
CwatDRAFT_2601	Crocosphaera		hypothetical
CwatDRAFT_2602	Crocosphaera		Retinal pigment epithelial membrane protein
CwatDRAFT_2604	Crocosphaera		similar to membrane protein
CwatDRAFT_2610	Crocosphaera		hypothetical
CwatDRAFT_2611	Crocosphaera		FAD dependent oxidoreductase
CwatDRAFT_2615	Crocosphaera		hypothetical
CwatDRAFT_2620	Crocosphaera		hypothetical
CwatDRAFT_2627	Crocosphaera		Aldo/keto reductase
CwatDRAFT_2631	Crocosphaera		hypothetical
CwatDRAFT_2635	Crocosphaera		Hydrophobe/amphiphile efflux-1 HAE1
CwatDRAFT_2638	Crocosphaera		K+ channel_ pore region
CwatDRAFT_2639	Crocosphaera		K+ channel_ pore region
CwatDRAFT_2640	Crocosphaera		ATP-binding region_ ATPase-like:Histidine kinase_ HAMP region:Histidine kinase A_ N-terminal
CwatDRAFT_2644	Crocosphaera		hypothetical
CwatDRAFT_2650	Crocosphaera		Glycosyl transferase_ family 9
CwatDRAFT_2651	Crocosphaera		GCN5-related N-acetyltransferase
CwatDRAFT_2652	Crocosphaera		Peptidase M23B
CwatDRAFT_2653	Crocosphaera		similar to Nucleoside-diphosphate-sugar epimerases
CwatDRAFT_2654	Crocosphaera		Aldo/keto reductase
CwatDRAFT_2655	Crocosphaera		Secretion protein HlyD
CwatDRAFT_2661	Crocosphaera		Cytochrome c_ class I		Oxidative phosphorylation	Respiration
CwatDRAFT_2663	Crocosphaera		hypothetical
CwatDRAFT_2671	Crocosphaera		hypothetical
CwatDRAFT_2673	Crocosphaera		similar to Glutathione S-transferase
CwatDRAFT_2674	Crocosphaera		hypothetical
CwatDRAFT_2675	Crocosphaera		similar to Phosphate transport regulator (distant homolog of PhoU)
CwatDRAFT_2676	Crocosphaera		Phosphate transporter
CwatDRAFT_2683	Crocosphaera		hypothetical
CwatDRAFT_2686	Crocosphaera		hypothetical
CwatDRAFT_2689	Crocosphaera		hypothetical
CwatDRAFT_2690	Crocosphaera		hypothetical
CwatDRAFT_2692	Crocosphaera		hypothetical
CwatDRAFT_2696	Crocosphaera		Squalene/phytoene synthase
CwatDRAFT_2713	Crocosphaera		Sulfate transporter/antisigma-factor antagonist STAS:Sulphate transporter		Transcription	Sigma Factors
CwatDRAFT_2719	Crocosphaera		Methyltransferase FkbM
CwatDRAFT_2720	Crocosphaera		hypothetical
CwatDRAFT_2722	Crocosphaera		RNA methyltransferase TrmH_ group 1
CwatDRAFT_2725	Crocosphaera		similar to nucleoside-diphosphate-sugar epimerases
CwatDRAFT_2730	Crocosphaera		PilT protein_ N-terminal
CwatDRAFT_2735	Crocosphaera		hypothetical
CwatDRAFT_2737	Crocosphaera		hypothetical
CwatDRAFT_2738	Crocosphaera		Peptidase S16_ lon N-terminal
CwatDRAFT_2739	Crocosphaera		hypothetical
CwatDRAFT_2740	Crocosphaera		hypothetical
CwatDRAFT_2741	Crocosphaera		Glucokinase regulatory-like protein
CwatDRAFT_2747	Crocosphaera		Protein of unknown function DUF820
CwatDRAFT_2748	Crocosphaera		Ferredoxin-dependent bilin reductase
CwatDRAFT_2749	Crocosphaera		PAP fibrillin
CwatDRAFT_2750	Crocosphaera		hypothetical
CwatDRAFT_2757	Crocosphaera		hypothetical
CwatDRAFT_2758	Crocosphaera		Prephenate dehydratase
CwatDRAFT_2760	Crocosphaera		hypothetical
CwatDRAFT_2761	Crocosphaera		Radical SAM
CwatDRAFT_2766	Crocosphaera		Creatininase
CwatDRAFT_2769	Crocosphaera		UbiA prenyltransferase
CwatDRAFT_2774	Crocosphaera		Glycosyl transferase_ family 2
CwatDRAFT_2775	Crocosphaera		Response regulator receiver:Transcriptional regulatory protein_ C-terminal
CwatDRAFT_2776	Crocosphaera		Mandelate racemase/muconate lactonizing enzyme
CwatDRAFT_2777	Crocosphaera		hypothetical
CwatDRAFT_2787	Crocosphaera		hypothetical
CwatDRAFT_2792	Crocosphaera		hypothetical
CwatDRAFT_2794	Crocosphaera		Protein kinase
CwatDRAFT_2796	Crocosphaera		similar to integral membrane protein
CwatDRAFT_2800	Crocosphaera		Rhodanese-like
CwatDRAFT_2805	Crocosphaera		Protein of unknown function DUF820
CwatDRAFT_2807	Crocosphaera		similar to Bacteriophytochrome (light-regulated signal transduction histidine kinase)
CwatDRAFT_2816	Crocosphaera		hypothetical
CwatDRAFT_2822	Crocosphaera		hypothetical
CwatDRAFT_2825	Crocosphaera		Forkhead-associated
CwatDRAFT_2833	Crocosphaera		hypothetical
CwatDRAFT_2839	Crocosphaera		Leucyl aminopeptidase
CwatDRAFT_2842	Crocosphaera		hypothetical
CwatDRAFT_2847	Crocosphaera		hypothetical
CwatDRAFT_2851	Crocosphaera		hypothetical
CwatDRAFT_2855	Crocosphaera		hypothetical
CwatDRAFT_2857	Crocosphaera		Spore maturation protein_ SpmB
CwatDRAFT_2858	Crocosphaera		Glutamate--cysteine ligase_ GCS2
CwatDRAFT_2859	Crocosphaera		tRNA/rRNA methyltransferase (SpoU)		Translation	Aminoacyl-tRNA biosynthesis
CwatDRAFT_2860	Crocosphaera		Peptidoglycan-binding LysM:Peptidase M23B
CwatDRAFT_2861	Crocosphaera		Cysteine dioxygenase type I
CwatDRAFT_2863	Crocosphaera		hypothetical
CwatDRAFT_2864	Crocosphaera		Protein of unknown function DUF205
CwatDRAFT_2868	Crocosphaera		hypothetical
CwatDRAFT_2875	Crocosphaera		Aminotransferase_ class V
CwatDRAFT_2882	Crocosphaera		Glycosyl transferase_ group 1
CwatDRAFT_2883	Crocosphaera		hypothetical
CwatDRAFT_2884	Crocosphaera		Peptidase M48_ Ste24p:Peptidase M_ neutral zinc metallopeptidases_ zinc-binding site
CwatDRAFT_2897	Crocosphaera		hypothetical
CwatDRAFT_2898	Crocosphaera		Protein of unknown function DUF820
CwatDRAFT_2904	Crocosphaera		Transposase_ IS4
CwatDRAFT_2912	Crocosphaera		hypothetical
CwatDRAFT_2916	Crocosphaera		hypothetical
CwatDRAFT_2917	Crocosphaera		Transposase_ IS4
CwatDRAFT_2922	Crocosphaera		Protein phosphatase 2C-like
CwatDRAFT_2925	Crocosphaera		Integrins alpha chain
CwatDRAFT_2931	Crocosphaera		hypothetical
CwatDRAFT_2932	Crocosphaera		Filamentous haemagglutinin_ N-terminal
CwatDRAFT_2933	Crocosphaera		hypothetical
CwatDRAFT_2939	Crocosphaera		hypothetical
CwatDRAFT_2940	Crocosphaera		hypothetical
CwatDRAFT_2941	Crocosphaera		hypothetical
CwatDRAFT_2942	Crocosphaera		hypothetical
CwatDRAFT_2949	Crocosphaera		hypothetical
CwatDRAFT_2956	Crocosphaera		Protein of unknown function DUF255
CwatDRAFT_2957	Crocosphaera		hypothetical
CwatDRAFT_2962	Crocosphaera		hypothetical
CwatDRAFT_2967	Crocosphaera		Conserved hypothetical 725
CwatDRAFT_2969	Crocosphaera		Inositol monophosphatase
CwatDRAFT_2976	Crocosphaera		hypothetical
CwatDRAFT_2979	Crocosphaera		hypothetical
CwatDRAFT_2983	Crocosphaera		hypothetical
CwatDRAFT_2984	Crocosphaera		Peptidase S24_ S26A and S26B
CwatDRAFT_2985	Crocosphaera		hypothetical
CwatDRAFT_2998	Crocosphaera		hypothetical
CwatDRAFT_3000	Crocosphaera		Ferrochelatase
CwatDRAFT_3009	Crocosphaera		hypothetical
CwatDRAFT_3011	Crocosphaera		GTP cyclohydrolase I
CwatDRAFT_3014	Crocosphaera		hypothetical
CwatDRAFT_3019	Crocosphaera		similar to Sporulation protein and related proteins
CwatDRAFT_3021	Crocosphaera		hypothetical
CwatDRAFT_3022	Crocosphaera		Protein kinase
CwatDRAFT_3025	Crocosphaera		hypothetical
CwatDRAFT_3026	Crocosphaera		FAD dependent oxidoreductase
CwatDRAFT_3029	Crocosphaera		Ferredoxin
CwatDRAFT_3030	Crocosphaera		hypothetical
CwatDRAFT_3033	Crocosphaera		hypothetical
CwatDRAFT_3037	Crocosphaera		hypothetical
CwatDRAFT_3039	Crocosphaera		hypothetical
CwatDRAFT_3040	Crocosphaera		conserved hypothetical
CwatDRAFT_3043	Crocosphaera		hypothetical
CwatDRAFT_3045	Crocosphaera		RNA-binding S4
CwatDRAFT_3046	Crocosphaera		similar to protease of the Abi (CAAX) family
CwatDRAFT_3047	Crocosphaera		Abortive infection protein
CwatDRAFT_3061	Crocosphaera		surface antigen (D15):Surface antigen variable number
CwatDRAFT_3075	Crocosphaera		Protein of unknown function DUF1400
CwatDRAFT_3076	Crocosphaera		hypothetical
CwatDRAFT_3078	Crocosphaera		Protein of unknown function UPF0150
CwatDRAFT_3079	Crocosphaera		conserved hypothetical
CwatDRAFT_3082	Crocosphaera		hypothetical
CwatDRAFT_3083	Crocosphaera		hypothetical
CwatDRAFT_3096	Crocosphaera		hypothetical
CwatDRAFT_3102	Crocosphaera		OstA-like protein
CwatDRAFT_3103	Crocosphaera		ABC transporter		Membrane transport	ABC transporters
CwatDRAFT_3105	Crocosphaera		similar to glutamine amidotransferase
CwatDRAFT_3108	Crocosphaera		hypothetical
CwatDRAFT_5402	Crocosphaera	lig	NAD-dependent DNA ligase
CwatDRAFT_3111	Crocosphaera		hypothetical
CwatDRAFT_3120	Crocosphaera		TPR repeat:TPR repeat
CwatDRAFT_3121	Crocosphaera		hypothetical
CwatDRAFT_3129	Crocosphaera		hypothetical
CwatDRAFT_3131	Crocosphaera		Protein of unknown function CP12
CwatDRAFT_3135	Crocosphaera		Beta-lactamase-like
CwatDRAFT_3136	Crocosphaera		hypothetical
CwatDRAFT_3137	Crocosphaera		hypothetical
CwatDRAFT_3138	Crocosphaera		Ferric-uptake regulator
CwatDRAFT_3139	Crocosphaera		Hemolysin-type calcium-binding region
CwatDRAFT_3141	Crocosphaera		Alkyl hydroperoxide reductase/ Thiol specific antioxidant/ Mal allergen
CwatDRAFT_3144	Crocosphaera		Peptidase M50
CwatDRAFT_3148	Crocosphaera		hypothetical
CwatDRAFT_3151	Crocosphaera		S-layer homology region
CwatDRAFT_3153	Crocosphaera		similar to periplasmic lipoprotein involved in iron transport
CwatDRAFT_3154	Crocosphaera		ATP-binding region_ ATPase-like:Histidine kinase A_ N-terminal
CwatDRAFT_3155	Crocosphaera		Conserved hypothetical 268
CwatDRAFT_3156	Crocosphaera		Conserved hypothetical 147
CwatDRAFT_3161	Crocosphaera		similar to 4-amino-4-deoxy-L-arabinose transferase and related glycosyltransferases of PMT family
CwatDRAFT_3163	Crocosphaera		UspA
CwatDRAFT_3165	Crocosphaera		Alkyl hydroperoxide reductase/ Thiol specific antioxidant/ Mal allergen
CwatDRAFT_3166	Crocosphaera		hypothetical
CwatDRAFT_3168	Crocosphaera		hypothetical
CwatDRAFT_3176	Crocosphaera		extracellular solute-binding protein_ family 3
CwatDRAFT_3182	Crocosphaera		Protein of unknown function DUF1400
CwatDRAFT_3184	Crocosphaera		Protein kinase
CwatDRAFT_3187	Crocosphaera		hypothetical
CwatDRAFT_3193	Crocosphaera		similar to Zn-dependent hydrolases of the beta-lactamase fold
CwatDRAFT_3198	Crocosphaera		hypothetical
CwatDRAFT_3199	Crocosphaera		hypothetical
CwatDRAFT_2826	Crocosphaera		Peptidase U62_ modulator of DNA gyrase
CwatDRAFT_3203	Crocosphaera		hypothetical
CwatDRAFT_3210	Crocosphaera		hypothetical
CwatDRAFT_3212	Crocosphaera		Peptidoglycan-binding domain 1:Staphylococcus nuclease (SNase-like)
CwatDRAFT_3217	Crocosphaera		Short-chain dehydrogenase/reductase SDR
CwatDRAFT_3220	Crocosphaera		hypothetical
CwatDRAFT_3221	Crocosphaera		similar to integral membrane protein
CwatDRAFT_3225	Crocosphaera		Metallophosphoesterase
CwatDRAFT_3227	Crocosphaera		ABC transporter_ transmembrane region:ABC transporter		Membrane transport	ABC transporters
CwatDRAFT_3231	Crocosphaera		hypothetical
CwatDRAFT_2963	Crocosphaera		Peptidase U62_ modulator of DNA gyrase
CwatDRAFT_3236	Crocosphaera		hypothetical
CwatDRAFT_3238	Crocosphaera		GGDEF
CwatDRAFT_3240	Crocosphaera		TPR repeat:TPR repeat
CwatDRAFT_3246	Crocosphaera		Phospholipase/Carboxylesterase
CwatDRAFT_3247	Crocosphaera		Protein kinase
CwatDRAFT_3249	Crocosphaera		hypothetical
CwatDRAFT_3250	Crocosphaera		Pentapeptide repeat
CwatDRAFT_3251	Crocosphaera		Prevent-host-death protein
CwatDRAFT_3252	Crocosphaera		similar to Uncharacterized protein conserved in bacteria
CwatDRAFT_3254	Crocosphaera		hypothetical
CwatDRAFT_3259	Crocosphaera		hypothetical
CwatDRAFT_3260	Crocosphaera		hypothetical
CwatDRAFT_3335	Crocosphaera		Peptidase U62_ modulator of DNA gyrase
CwatDRAFT_3263	Crocosphaera		Methyltransferase FkbM
CwatDRAFT_3265	Crocosphaera		hypothetical
CwatDRAFT_3266	Crocosphaera		Protein of unknown function DUF29
CwatDRAFT_3271	Crocosphaera		hypothetical
CwatDRAFT_3272	Crocosphaera		Conserved hypothetical 1784
CwatDRAFT_3273	Crocosphaera		Conserved hypothetical 1784
CwatDRAFT_3282	Crocosphaera		Hemolysin-type calcium-binding region
CwatDRAFT_3292	Crocosphaera		Protein of unknown function DUF1257
CwatDRAFT_0118	Crocosphaera	recA	RecA bacterial DNA recombination protein
CwatDRAFT_3298	Crocosphaera		S23 ribosomal		Translation	Ribosome
CwatDRAFT_3299	Crocosphaera		TPR repeat
CwatDRAFT_3304	Crocosphaera		Protein of unknown function UPF0016
CwatDRAFT_3305	Crocosphaera		Protein of unknown function UPF0016
CwatDRAFT_3307	Crocosphaera		extracellular solute-binding protein_ family 3
CwatDRAFT_3312	Crocosphaera		hypothetical
CwatDRAFT_3319	Crocosphaera		Insulinase-like:Peptidase M16_ C-terminal
CwatDRAFT_3321	Crocosphaera		hypothetical
CwatDRAFT_3325	Crocosphaera		Small GTP-binding protein domain
CwatDRAFT_3333	Crocosphaera		similar to Threonine dehydrogenase and related Zn-dependent dehydrogenases
CwatDRAFT_3336	Crocosphaera		similar to Nucleoside-diphosphate-sugar epimerases
CwatDRAFT_3338	Crocosphaera		hypothetical
CwatDRAFT_3343	Crocosphaera		Alpha/beta hydrolase fold
CwatDRAFT_3348	Crocosphaera		ATP-binding region_ ATPase-like:Histidine kinase A_ N-terminal
CwatDRAFT_3352	Crocosphaera		Protein of unknown function YGGT
CwatDRAFT_3353	Crocosphaera		hypothetical
CwatDRAFT_3357	Crocosphaera		hypothetical
CwatDRAFT_3368	Crocosphaera		similar to integral membrane protein
CwatDRAFT_3384	Crocosphaera		hypothetical
CwatDRAFT_3385	Crocosphaera		similar to dehydrogenase
CwatDRAFT_3390	Crocosphaera		hypothetical
CwatDRAFT_3402	Crocosphaera		Glycosyl transferase_ family 51:Penicillin-binding protein_ transpeptidase
CwatDRAFT_3407	Crocosphaera		hypothetical
CwatDRAFT_3408	Crocosphaera		Glycosyl transferase_ family 39
CwatDRAFT_3409	Crocosphaera		Abortive infection protein
CwatDRAFT_3413	Crocosphaera		similar to Uncharacterized protein conserved in bacteria with a cystatin-like fold
CwatDRAFT_3415	Crocosphaera		Quaternary-amine-transporting ATPase
CwatDRAFT_3416	Crocosphaera		Substrate-binding region of ABC-type glycine betaine transport system		Membrane transport	ABC transporters
CwatDRAFT_3417	Crocosphaera		Binding-protein-dependent transport systems inner membrane component
CwatDRAFT_3418	Crocosphaera		hypothetical
CwatDRAFT_3424	Crocosphaera		hypothetical
CwatDRAFT_3435	Crocosphaera		hypothetical
CwatDRAFT_3436	Crocosphaera		hypothetical
CwatDRAFT_3442	Crocosphaera		hypothetical
CwatDRAFT_3443	Crocosphaera		Protein of unknown function DUF477
CwatDRAFT_3444	Crocosphaera		ABC transporter		Membrane transport	ABC transporters
CwatDRAFT_3447	Crocosphaera		Transketolase_ central region
CwatDRAFT_3457	Crocosphaera		similar to NhaP-type Na+/H+ and K+/H+ antiporters with a unique C-terminal domain
CwatDRAFT_3466	Crocosphaera		hypothetical
CwatDRAFT_3473	Crocosphaera		Transposase (probable)_ IS891/IS1136/IS1341:Transposase_ IS605 OrfB
CwatDRAFT_3475	Crocosphaera		Protein of unknown function DUF820
CwatDRAFT_3477	Crocosphaera		similar to Nucleoside-diphosphate-sugar epimerases
CwatDRAFT_3478	Crocosphaera		hypothetical
CwatDRAFT_3481	Crocosphaera		Phospholipase D/Transphosphatidylase
CwatDRAFT_3483	Crocosphaera		hypothetical
CwatDRAFT_3489	Crocosphaera		Extracellular ligand-binding receptor
CwatDRAFT_3503	Crocosphaera		hypothetical
CwatDRAFT_3504	Crocosphaera		hypothetical
CwatDRAFT_3505	Crocosphaera		HEAT:PBS lyase HEAT-like repeat
CwatDRAFT_3506	Crocosphaera		Glycosyl transferase_ group 1
CwatDRAFT_3510	Crocosphaera		similar to Exopolyphosphatase-related proteins
CwatDRAFT_3515	Crocosphaera		hypothetical
CwatDRAFT_3516	Crocosphaera		hypothetical
CwatDRAFT_3517	Crocosphaera		Band 7 protein
CwatDRAFT_3518	Crocosphaera		hypothetical
CwatDRAFT_3522	Crocosphaera		hypothetical
CwatDRAFT_3524	Crocosphaera		hypothetical
CwatDRAFT_3525	Crocosphaera		Protein of unknown function DUF1224
CwatDRAFT_3530	Crocosphaera		K+-dependent Na+/Ca+ exchanger related-protein
CwatDRAFT_3531	Crocosphaera		hypothetical
CwatDRAFT_3534	Crocosphaera		hypothetical
CwatDRAFT_3537	Crocosphaera		hypothetical
CwatDRAFT_3539	Crocosphaera		Pentapeptide repeat
CwatDRAFT_3545	Crocosphaera		hypothetical
CwatDRAFT_3546	Crocosphaera		4Fe-4S ferredoxin_ iron-sulfur binding
CwatDRAFT_3560	Crocosphaera		hypothetical
CwatDRAFT_3561	Crocosphaera		hypothetical
CwatDRAFT_3563	Crocosphaera		similar to Uncharacterized protein conserved in bacteria
CwatDRAFT_3565	Crocosphaera		CAB/ELIP/HLIP-related protein
CwatDRAFT_3567	Crocosphaera		G-protein beta WD-40 repeat
CwatDRAFT_3575	Crocosphaera		hypothetical
CwatDRAFT_3576	Crocosphaera		Cyclic nucleotide-binding
CwatDRAFT_3580	Crocosphaera		hypothetical
CwatDRAFT_3582	Crocosphaera		hypothetical
CwatDRAFT_3584	Crocosphaera		ATP-binding region_ ATPase-like:Histidine kinase A_ N-terminal:Histidine kinase
CwatDRAFT_3585	Crocosphaera		hypothetical
CwatDRAFT_3594	Crocosphaera		hypothetical
CwatDRAFT_3595	Crocosphaera		Non-ribosomal peptide synthase:Amino acid adenylation		Translation	Ribosome
CwatDRAFT_3596	Crocosphaera		Amino acid adenylation
CwatDRAFT_3597	Crocosphaera		hypothetical
CwatDRAFT_3609	Crocosphaera		Prevent-host-death protein
CwatDRAFT_3618	Crocosphaera		GUN4-like
CwatDRAFT_3619	Crocosphaera		hypothetical
CwatDRAFT_3626	Crocosphaera		Copper-translocating P-type ATPase:Heavy metal translocating P-type ATPase
CwatDRAFT_3627	Crocosphaera		Forkhead-associated
CwatDRAFT_3638	Crocosphaera		hypothetical
CwatDRAFT_3641	Crocosphaera		hypothetical
CwatDRAFT_3642	Crocosphaera		hypothetical
CwatDRAFT_3650	Crocosphaera		Pentapeptide repeat
CwatDRAFT_3653	Crocosphaera		Phosphatidate cytidylyltransferase
CwatDRAFT_3654	Crocosphaera		Aldose 1-epimerase
CwatDRAFT_3666	Crocosphaera		hypothetical
CwatDRAFT_3672	Crocosphaera		Protein of unknown function DUF608
CwatDRAFT_3673	Crocosphaera		hypothetical
CwatDRAFT_3679	Crocosphaera		Protein of unknown function DUF820
CwatDRAFT_3680	Crocosphaera		hypothetical
CwatDRAFT_3681	Crocosphaera		Anion-transporting ATPase
CwatDRAFT_3684	Crocosphaera		similar to Nitrate/nitrite transporter
CwatDRAFT_3685	Crocosphaera		similar to Nitrate/nitrite transporter
CwatDRAFT_3686	Crocosphaera		transferase hexapeptide repeat
CwatDRAFT_3689	Crocosphaera		hypothetical
CwatDRAFT_3691	Crocosphaera		hypothetical
CwatDRAFT_3692	Crocosphaera		Glyoxalase/bleomycin resistance protein/dioxygenase
CwatDRAFT_3699	Crocosphaera		hypothetical
CwatDRAFT_3701	Crocosphaera		ATPaseATPas
CwatDRAFT_3706	Crocosphaera		similar to Nucleoside-diphosphate-sugar epimerases
CwatDRAFT_3710	Crocosphaera		hypothetical
CwatDRAFT_3717	Crocosphaera		hypothetical
CwatDRAFT_3718	Crocosphaera		PilT protein_ N-terminal
CwatDRAFT_3722	Crocosphaera		hypothetical
CwatDRAFT_3725	Crocosphaera		hypothetical
CwatDRAFT_3728	Crocosphaera		hypothetical
CwatDRAFT_3738	Crocosphaera		hypothetical
CwatDRAFT_3745	Crocosphaera		hypothetical
CwatDRAFT_3752	Crocosphaera		hypothetical
CwatDRAFT_3755	Crocosphaera		hypothetical
CwatDRAFT_3761	Crocosphaera		hypothetical
CwatDRAFT_3768	Crocosphaera		ABC-1		Membrane transport	ABC transporters
CwatDRAFT_3781	Crocosphaera		hypothetical
CwatDRAFT_3786	Crocosphaera		hypothetical
CwatDRAFT_3790	Crocosphaera		hypothetical
CwatDRAFT_3791	Crocosphaera		hypothetical
CwatDRAFT_3792	Crocosphaera		hypothetical
CwatDRAFT_3794	Crocosphaera		Transposase_ IS4
CwatDRAFT_3795	Crocosphaera		Heat shock protein Hsp20
CwatDRAFT_3796	Crocosphaera		hypothetical
CwatDRAFT_3797	Crocosphaera		hypothetical
CwatDRAFT_3799	Crocosphaera		Protein of unknown function UPF0079
CwatDRAFT_3801	Crocosphaera		Protein of unknown function DUF990
CwatDRAFT_3802	Crocosphaera		ABC transporter		Membrane transport	ABC transporters
CwatDRAFT_3803	Crocosphaera		hypothetical
CwatDRAFT_3804	Crocosphaera		Glycine cleavage T protein (aminomethyl transferase)
CwatDRAFT_3806	Crocosphaera		Histidine kinase_ HAMP region
CwatDRAFT_3808	Crocosphaera		Phosphoribosyltransferase
CwatDRAFT_3809	Crocosphaera		Protein of unknown function DUF156
CwatDRAFT_3813	Crocosphaera		Response regulator receiver:CheW-like protein:ATP-binding region_ ATPase-like
CwatDRAFT_3851	Crocosphaera		hypothetical
CwatDRAFT_3853	Crocosphaera		hypothetical
CwatDRAFT_3855	Crocosphaera		Response regulator receiver:GAF
CwatDRAFT_3857	Crocosphaera		probable oxidoreductase
CwatDRAFT_3859	Crocosphaera		similar to membrane protein
CwatDRAFT_3862	Crocosphaera		Short-chain dehydrogenase/reductase SDR
CwatDRAFT_3866	Crocosphaera		Transposase_ IS4
CwatDRAFT_3880	Crocosphaera		hypothetical
CwatDRAFT_3893	Crocosphaera		Transposase_ IS4
CwatDRAFT_3896	Crocosphaera		hypothetical
CwatDRAFT_3897	Crocosphaera		hypothetical
CwatDRAFT_3898	Crocosphaera		similar to Methylase involved in ubiquinone/menaquinone biosynthesis
CwatDRAFT_3899	Crocosphaera		Radical SAM
CwatDRAFT_3900	Crocosphaera		DedA
CwatDRAFT_3902	Crocosphaera		Protein of unknown function DUF512
CwatDRAFT_3903	Crocosphaera		hypothetical
CwatDRAFT_3907	Crocosphaera		DegT/DnrJ/EryC1/StrS aminotransferase
CwatDRAFT_3916	Crocosphaera		hypothetical
CwatDRAFT_3921	Crocosphaera		hypothetical
CwatDRAFT_3923	Crocosphaera		GUN4-like
CwatDRAFT_3924	Crocosphaera		Protein of unknown function DUF1400
CwatDRAFT_3925	Crocosphaera		hypothetical
CwatDRAFT_3930	Crocosphaera		hypothetical
CwatDRAFT_3935	Crocosphaera		hypothetical
CwatDRAFT_3936	Crocosphaera		similar to Uncharacterized protein conserved in bacteria
CwatDRAFT_3937	Crocosphaera		Protein of unknown function DUF820
CwatDRAFT_3939	Crocosphaera		O-antigen polymerase
CwatDRAFT_3940	Crocosphaera		hypothetical
CwatDRAFT_3941	Crocosphaera		similar to Uncharacterized protein conserved in bacteria
CwatDRAFT_3942	Crocosphaera		Protein of unknown function DUF1400
CwatDRAFT_3943	Crocosphaera		Retinal pigment epithelial membrane protein
CwatDRAFT_3957	Crocosphaera		TatD-related deoxyribonuclease
CwatDRAFT_3964	Crocosphaera		ABC transporter		Membrane transport	ABC transporters
CwatDRAFT_3967	Crocosphaera		Sulfotransferase
CwatDRAFT_3968	Crocosphaera		Glycosyl transferase_ group 1
CwatDRAFT_3969	Crocosphaera		hypothetical
CwatDRAFT_3974	Crocosphaera		hypothetical
CwatDRAFT_3976	Crocosphaera		hypothetical
CwatDRAFT_3978	Crocosphaera		hypothetical
CwatDRAFT_3981	Crocosphaera		hypothetical
CwatDRAFT_3983	Crocosphaera		hypothetical
CwatDRAFT_3985	Crocosphaera		hypothetical
CwatDRAFT_3986	Crocosphaera		hypothetical
CwatDRAFT_3988	Crocosphaera		hypothetical
CwatDRAFT_3990	Crocosphaera		Amino acid ABC transporter_ permease protein_ 3-TM region_ His/Glu/Gln/Arg/opine		Membrane transport	ABC transporters
CwatDRAFT_3994	Crocosphaera		similar to Uncharacterized membrane protein
CwatDRAFT_3998	Crocosphaera		Protein kinase:GUN4-like
CwatDRAFT_4003	Crocosphaera		hypothetical
CwatDRAFT_4004	Crocosphaera		Forkhead-associated
CwatDRAFT_4008	Crocosphaera		hypothetical
CwatDRAFT_4009	Crocosphaera		hypothetical
CwatDRAFT_4012	Crocosphaera		hypothetical
CwatDRAFT_4013	Crocosphaera		RDD
CwatDRAFT_4015	Crocosphaera		PAS:GGDEF
CwatDRAFT_4019	Crocosphaera		hypothetical
CwatDRAFT_4032	Crocosphaera		similar to ATPases involved in chromosome partitioning
CwatDRAFT_4035	Crocosphaera		conserved hypothetical
CwatDRAFT_4036	Crocosphaera		Transketolase_ central region:Transketolase_ C terminal
CwatDRAFT_4045	Crocosphaera		hypothetical
CwatDRAFT_4048	Crocosphaera		GGDEF
CwatDRAFT_4051	Crocosphaera		ThiamineS
CwatDRAFT_4053	Crocosphaera		hypothetical
CwatDRAFT_4055	Crocosphaera		hypothetical
CwatDRAFT_4057	Crocosphaera		hypothetical
CwatDRAFT_4061	Crocosphaera		Rhomboid-like protein
CwatDRAFT_4062	Crocosphaera		hypothetical
CwatDRAFT_4068	Crocosphaera		hypothetical
CwatDRAFT_4073	Crocosphaera		hypothetical
CwatDRAFT_4076	Crocosphaera		hypothetical
CwatDRAFT_4081	Crocosphaera		hypothetical
CwatDRAFT_4082	Crocosphaera		Carbamoyltransferase
CwatDRAFT_4083	Crocosphaera		hypothetical
CwatDRAFT_4091	Crocosphaera		hypothetical
CwatDRAFT_4092	Crocosphaera		similar to Methylase involved in ubiquinone/menaquinone biosynthesis
CwatDRAFT_4094	Crocosphaera		similar to Methylase involved in ubiquinone/menaquinone biosynthesis
CwatDRAFT_4095	Crocosphaera		Peroxidase
CwatDRAFT_4098	Crocosphaera		hypothetical
CwatDRAFT_4099	Crocosphaera		putative acyltransferase
CwatDRAFT_4105	Crocosphaera		NHL repeat
CwatDRAFT_4111	Crocosphaera		Nitrilase/cyanide hydratase and apolipoprotein N-acyltransferase
CwatDRAFT_4113	Crocosphaera		similar to Uncharacterized small conserved protein
CwatDRAFT_4115	Crocosphaera		Protein of unknown function DUF193
CwatDRAFT_4116	Crocosphaera		K+ transporter Trk
CwatDRAFT_4127	Crocosphaera		hypothetical
CwatDRAFT_4129	Crocosphaera		Peptidase S8 and S53_ subtilisin_ kexin_ sedolisin
CwatDRAFT_4133	Crocosphaera		hypothetical
CwatDRAFT_4137	Crocosphaera		Metallophosphoesterase
CwatDRAFT_4147	Crocosphaera		Protein of unknown function DUF820
CwatDRAFT_4150	Crocosphaera		Oxidoreductase alpha (molybdopterin) subunit
CwatDRAFT_4151	Crocosphaera		similar to Spore germination protein
CwatDRAFT_4152	Crocosphaera		hypothetical
CwatDRAFT_4159	Crocosphaera		hypothetical
CwatDRAFT_4165	Crocosphaera		hypothetical
CwatDRAFT_4171	Crocosphaera		Protein of unknown function DUF820
CwatDRAFT_4173	Crocosphaera		Metallophosphoesterase
CwatDRAFT_4185	Crocosphaera		hypothetical
CwatDRAFT_4188	Crocosphaera		Mo-dependent nitrogenase_ C-terminal
CwatDRAFT_4193	Crocosphaera		hypothetical
CwatDRAFT_4201	Crocosphaera		hypothetical
CwatDRAFT_4202	Crocosphaera		Secretion protein HlyD
CwatDRAFT_4209	Crocosphaera		Pentapeptide repeat
CwatDRAFT_4214	Crocosphaera		HEAT:PBS lyase HEAT-like repeat
CwatDRAFT_4215	Crocosphaera		hypothetical
CwatDRAFT_4216	Crocosphaera		similar to Nucleoside-diphosphate-sugar epimerases
CwatDRAFT_4217	Crocosphaera		Pentapeptide repeat
CwatDRAFT_4219	Crocosphaera		hypothetical
CwatDRAFT_4220	Crocosphaera		S-layer homology region
CwatDRAFT_4222	Crocosphaera		Protein of unknown function DUF309
CwatDRAFT_4223	Crocosphaera		hypothetical
CwatDRAFT_4227	Crocosphaera		hypothetical
CwatDRAFT_4231	Crocosphaera		Protein of unknown function DUF541
CwatDRAFT_4233	Crocosphaera		hypothetical
CwatDRAFT_4234	Crocosphaera		Proteinase inhibitor I4_ serpin
CwatDRAFT_4235	Crocosphaera		PAS
CwatDRAFT_4237	Crocosphaera		hypothetical
CwatDRAFT_4247	Crocosphaera		L-lactate dehydrogenase (cytochrome)
CwatDRAFT_4249	Crocosphaera		hypothetical
CwatDRAFT_4251	Crocosphaera		hypothetical
CwatDRAFT_4253	Crocosphaera		Phosphoglucomutase/phosphomannomutase C terminal:Phosphoglucomutase/phosphomannomutase alpha/beta/alpha domain I:Phosphoglucomutase/phosphomannomutase alpha/beta/alpha domain II:Phosphoglucomutase/phosphomannomutase alpha/beta/alpha domain III
CwatDRAFT_4254	Crocosphaera		Small GTP-binding protein domain:GTP-binding
CwatDRAFT_4255	Crocosphaera		hypothetical
CwatDRAFT_4258	Crocosphaera		Hemolysin-type calcium-binding region:Peptidase M10A and M12B_ matrixin and adamalysin
CwatDRAFT_4262	Crocosphaera		hypothetical
CwatDRAFT_4268	Crocosphaera		Protein of unknown function DUF147
CwatDRAFT_4275	Crocosphaera		Molybdenum cofactor biosynthesis protein
CwatDRAFT_4276	Crocosphaera		Protein of unknown function DUF336
CwatDRAFT_4277	Crocosphaera		hypothetical
CwatDRAFT_4278	Crocosphaera		Cobalamin synthesis protein/P47K:Cobalamin synthesis protein/P47K
CwatDRAFT_4279	Crocosphaera		hypothetical
CwatDRAFT_4281	Crocosphaera		hypothetical
CwatDRAFT_4286	Crocosphaera		conserved hypothetical
CwatDRAFT_4291	Crocosphaera		Flavodoxin_ long chain
CwatDRAFT_4292	Crocosphaera		Protein of unknown function DUF124
CwatDRAFT_4295	Crocosphaera		hypothetical
CwatDRAFT_4299	Crocosphaera		Rhodanese-like
CwatDRAFT_4302	Crocosphaera		von Willebrand factor_ type A
CwatDRAFT_4311	Crocosphaera		hypothetical
CwatDRAFT_4316	Crocosphaera		hypothetical
CwatDRAFT_4321	Crocosphaera		Protein of unknown function DUF37
CwatDRAFT_4322	Crocosphaera		similar to ABC-type branched-chain amino acid transport systems periplasmic component		Membrane transport	ABC transporters
CwatDRAFT_4324	Crocosphaera		hypothetical
CwatDRAFT_4326	Crocosphaera		Protein of unknown function DUF86
CwatDRAFT_4327	Crocosphaera		hypothetical
CwatDRAFT_4328	Crocosphaera		hypothetical
CwatDRAFT_4330	Crocosphaera		hypothetical
CwatDRAFT_4335	Crocosphaera		Ferredoxin
CwatDRAFT_4339	Crocosphaera		TPR repeat:TPR repeat
CwatDRAFT_4360	Crocosphaera		Protein of unknown function DUF427
CwatDRAFT_4371	Crocosphaera		hypothetical
CwatDRAFT_4374	Crocosphaera		hypothetical
CwatDRAFT_4384	Crocosphaera		S-layer homology region
CwatDRAFT_4394	Crocosphaera		TPR repeat:TPR repeat
CwatDRAFT_4395	Crocosphaera		hypothetical
CwatDRAFT_4400	Crocosphaera		hypothetical
CwatDRAFT_4401	Crocosphaera		Peptidase S9_ prolyl oligopeptidase active site region
CwatDRAFT_4402	Crocosphaera		Protein of unknown function UPF0118
CwatDRAFT_4411	Crocosphaera		hypothetical
CwatDRAFT_4418	Crocosphaera		hypothetical
CwatDRAFT_4420	Crocosphaera		Protein of unknown function DUF87
CwatDRAFT_4424	Crocosphaera		ATP-binding region_ ATPase-like:Histidine kinase A_ N-terminal
CwatDRAFT_4426	Crocosphaera		hypothetical
CwatDRAFT_4428	Crocosphaera		HEAT:PBS lyase HEAT-like repeat
CwatDRAFT_4434	Crocosphaera		Transposase_ IS4
CwatDRAFT_4446	Crocosphaera		Protein of unknown function DUF820
CwatDRAFT_4452	Crocosphaera		hypothetical
CwatDRAFT_4454	Crocosphaera		hypothetical
CwatDRAFT_4463	Crocosphaera		hypothetical
CwatDRAFT_4464	Crocosphaera		hypothetical
CwatDRAFT_4481	Crocosphaera		hypothetical
CwatDRAFT_4482	Crocosphaera		similar to Probable taurine catabolism dioxygenase
CwatDRAFT_4489	Crocosphaera		hypothetical
CwatDRAFT_4492	Crocosphaera		hypothetical
CwatDRAFT_4498	Crocosphaera		Cadherin
CwatDRAFT_4499	Crocosphaera		Copper-translocating P-type ATPase:Heavy metal translocating P-type ATPase
CwatDRAFT_4500	Crocosphaera		Protein of unknown function UPF0150
CwatDRAFT_4505	Crocosphaera		hypothetical
CwatDRAFT_4507	Crocosphaera		Protein of unknown function DUF820
CwatDRAFT_4512	Crocosphaera		Conserved hypothetical 488
CwatDRAFT_4516	Crocosphaera		hypothetical
CwatDRAFT_4520	Crocosphaera		hypothetical
CwatDRAFT_4529	Crocosphaera		similar to Uncharacterized protein conserved in bacteria
CwatDRAFT_4533	Crocosphaera		hypothetical
CwatDRAFT_4537	Crocosphaera		hypothetical
CwatDRAFT_4538	Crocosphaera		Cobalt transport protein
CwatDRAFT_4539	Crocosphaera		Biotin/lipoate A/B protein ligase
CwatDRAFT_4543	Crocosphaera		hypothetical
CwatDRAFT_4544	Crocosphaera		hypothetical
CwatDRAFT_4547	Crocosphaera		Sulfate transporter/antisigma-factor antagonist STAS:Sulphate transporter		Transcription	Sigma Factors
CwatDRAFT_4549	Crocosphaera		hypothetical
CwatDRAFT_4554	Crocosphaera		similar to Uncharacterized protein conserved in bacteria
CwatDRAFT_4555	Crocosphaera		hypothetical
CwatDRAFT_4557	Crocosphaera		hypothetical
CwatDRAFT_4560	Crocosphaera		hypothetical
CwatDRAFT_4567	Crocosphaera		hypothetical
CwatDRAFT_4589	Crocosphaera		hypothetical
CwatDRAFT_4590	Crocosphaera		Non-ribosomal peptide synthase:Amino acid adenylation		Translation	Ribosome
CwatDRAFT_4592	Crocosphaera		hypothetical
CwatDRAFT_4595	Crocosphaera		similar to nucleoside-diphosphate-sugar epimerases
CwatDRAFT_4600	Crocosphaera		hypothetical
CwatDRAFT_4604	Crocosphaera		MscS Mechanosensitive ion channel
CwatDRAFT_4607	Crocosphaera		unknown protein
CwatDRAFT_4612	Crocosphaera		Glycosyl transferase_ family 2
CwatDRAFT_4618	Crocosphaera		Protein of unknown function UPF0150
CwatDRAFT_4619	Crocosphaera		Protein of unknown function DUF820
CwatDRAFT_4620	Crocosphaera		Transglutaminase-like
CwatDRAFT_4621	Crocosphaera		GCN5-related N-acetyltransferase
CwatDRAFT_4642	Crocosphaera		Lipolytic enzyme_ G-D-S-L
CwatDRAFT_4648	Crocosphaera		reverse transcriptase homolog
CwatDRAFT_4650	Crocosphaera		CBS:Polynucleotide adenylyltransferase
CwatDRAFT_4651	Crocosphaera		Short-chain dehydrogenase/reductase SDR
CwatDRAFT_4658	Crocosphaera		hypothetical
CwatDRAFT_4665	Crocosphaera		unknown protein
CwatDRAFT_4678	Crocosphaera		conserved hypothetical
CwatDRAFT_4683	Crocosphaera		Phage/plasmid primase P4_ C-terminal
CwatDRAFT_4686	Crocosphaera		Transposase_ IS605 OrfB
CwatDRAFT_4691	Crocosphaera		HesB/YadR/YfhF
CwatDRAFT_4698	Crocosphaera		hypothetical
CwatDRAFT_4699	Crocosphaera		Hsp33 protein
CwatDRAFT_4704	Crocosphaera		Protein of unknown function CP12
CwatDRAFT_4705	Crocosphaera		Peptidase M50_ putative membrane-associated zinc metallopeptidase
CwatDRAFT_4706	Crocosphaera		PAP fibrillin
CwatDRAFT_4715	Crocosphaera		HNH endonuclease
CwatDRAFT_4721	Crocosphaera		Thrombospondin type 3 repeat:Cna B-type
CwatDRAFT_4727	Crocosphaera		Carboxymethylenebutenolidase
CwatDRAFT_4733	Crocosphaera		hypothetical
CwatDRAFT_4736	Crocosphaera		Protein of unknown function DUF820
CwatDRAFT_4738	Crocosphaera		Protein of unknown function DUF490
CwatDRAFT_4739	Crocosphaera		Protein of unknown function DUF6
CwatDRAFT_4741	Crocosphaera		Protein of unknown function DUF502
CwatDRAFT_4743	Crocosphaera		ABC transporter_ transmembrane region:ABC transporter		Membrane transport	ABC transporters
CwatDRAFT_4747	Crocosphaera		conserved hypothetical
CwatDRAFT_4759	Crocosphaera		unknown protein
CwatDRAFT_4765	Crocosphaera		conserved hypothetical
CwatDRAFT_4766	Crocosphaera		hypothetical
CwatDRAFT_4769	Crocosphaera		TPR repeat:TPR repeat
CwatDRAFT_4773	Crocosphaera		hypothetical
CwatDRAFT_4775	Crocosphaera		probable delta(24)-sterol C-methyltransferase
CwatDRAFT_4777	Crocosphaera		Flavoprotein monooxygenase
CwatDRAFT_4778	Crocosphaera		conserved hypothetical
[truncated: 6,928 more rows]
