# Supplementary material for: The Transcriptional Cycle Is Suited to Daytime N2 Fixation in the Unicellular Cyanobacterium “Candidatus Atelocyanobacterium thalassa” (UCYN-A)
Source: mBio. 2019 Jan 2;10(1):e02495-18. doi: 10.1128/mBio.02495-18 (PMC6315102; doi:10.1128/mBio.02495-18)
Supplement: TABLE S8 [file mbo004184246st8.xlsx]

## Sheet: Sheet1
	Gene	Ann	KEGG KO	UCYN-A1	Tery IMS101	Croco WH8501	Cyanothece ATCC51142	Cyanothece ATCC51142 (contigs)	Pro MED4
Cob(II)yrunate diamide biosynthesis from L-glutamate	gltX	glutamyl-tRNA synthetase	K01885	UCYN_09200	Tery_0188	CwatDRAFT_5986	cce_1758	Contig17.3_2_440_1894	PMM0473
	hemA		K02492	UCYN_09370	Tery_0949	CwatDRAFT_4040	cce_3976	Contig42.1_40_39803_38511	PMM0768
	hemL		K01845	UCYN_05760	Tery_2741	CwatDRAFT_2647	cce_0172	Contig5.2_1_1443_88	PMM0483
	hemB			UCYN_02330	Tery_4608	CwatDRAFT_3464	cce_1659/cce_4851/cce_1489	Contig3.1_115_117883_116891/Contig41.1_48_38878_39624/Contig35.1_11_7930_6941	PMM0215
	hemC		K01749	UCYN_09770	Tery_4621	CwatDRAFT_2369	cce_4378	Contig0.4_52_47590_46595	PMM0495
	hemD			UCYN_09700	Tery_3325	CwatDRAFT_1576	cce_2117	Contig2.2_57_55812_54301	PMM0113
	cysG/cobA			UCYN_01840	Tery_1175	CwatDRAFT_5933	cce_3702	Contig7.1_10_11359_10556	PMM1694
	cbiK/cbiX		K03795	UCYN_05400	Tery_4741	CwatDRAFT_0412	cce_4308	Contig0.6_3_3844_2852	na
	cbiL/cobI			UCYN_03200	Tery_0768	CwatDRAFT_6590	cce_0538	Contig12.4_8_5151_4432	PMM0389
	cbiH/cobJ/cbiG		K13541	UCYN_04760	Tery_4366	CwatDRAFT_2665	cce_0926	Contig4.4_5_3252_5171	PMM1525
	cbiF/cobM		K05936	UCYN_12140	Tery_1552	CwatDRAFT_3183	cce_1618	Contig3.1_74_76595_77380	PMM0459
	cbiD			UCYN_01530	Tery_0905	CwatDRAFT_6013	cce_1981	Contig76.2_17_16901_15768	PMM0036
	cbiJ/cobK		K05895	UCYN_12690	Tery_2739	CwatDRAFT_6197	cce_1635	Contig3.1_91_96833_97606	PMM0503
	cbiT			na	Tery_1288	CwatDRAFT_5062	cce_4268	Contig0.7_13_10869_11459	na
	cobL		K00595	UCYN_07680	Tery_0210	CwatDRAFT_1729	cce_3970	Contig34.2_6_5082_6332	PMM1268
	cbiC/cobH		K06042	UCYN_07670	Tery_1670/Tery_3745	CwatDRAFT_1728	cce_3969/cce_1970	Contig34.2_5_4317_4940/Contig53.2_16_14466_15095	PMM1646
	cbiA/cobB			UCYN_12680	Tery_0517	CwatDRAFT_0122	cce_4641	Contig8.2_2_1633_2979	PMM1072
	cobNST			UCYN_10120	Tery_0132	CwatDRAFT_6634	cce_4752	Contig6.2_29_25389_21634	PMM0879
B12 biosynthesis from cob(II)yrunate diamide	cobA/btuA/cobO			UCYN_03660	Tery_2088/Tery_0786/Tery_4685	CwatDRAFT_2248	cce_0802	Contig4.1_1_501_1	PMM0245,PMM0523/PMM1570
	cbiP/cobQ			UCYN_07840	Tery_3957	CwatDRAFT_2173	cce_3359	Contig38.1_57_45687_44203	PMM1160
	cbiB/cobC/cobD		K02227	UCYN_10160	Tery_1861	CwatDRAFT_2057	cce_0450	Contig25.2_27_23048_22077	PMM1316
	cobU/cobP		K02231	UCYN_11490	Tery_3432	CwatDRAFT_2790	cce_4757	Contig6.2_24_19317_19859	PMM0863
	cobS/cobV		K02233	UCYN_12400	Tery_2458	CwatDRAFT_1697	cce_1645	Contig3.1_103_105305_106087	PMM0270
L-methionine biosynthesis	metH/metE	L-methionine synthase		na	Tery_1073(metH)/Tery_2492(metH)/Tery_0847(metE)	CwatDRAFT_4245/CwatDRAFT_0550	cce_0077(metH)/cce_4821(metE)	Contig61.2_8_3504_7085/Contig31.3_25_35980_38244	PMM0877(metH)
S-adenosyl-L-methionine synthesis	metK	S-adenosylmethione synthase	K00789	UCYN_06940	Tery_4661	CwatDRAFT_5852	cce_1822	Contig97.2_3_1763_3013	PMM0311
	ahcY	S-Adenosyl -L-homocysteine hydrolyse		na	Tery_2623	CwatDRAFT_5181	cce_0835	Contig4.1_35_26008_24731	PMM1625
